# Supplementary material for: Biliary epithelial cells are facultative liver stem cells during liver regeneration in adult zebrafish
Source: JCI Insight. 2023 Jan 10;8(1):e163929. doi: 10.1172/jci.insight.163929 (PMC9870093; doi:10.1172/jci.insight.163929)
Supplement: Supplemental table 1 [file jciinsight-8-163929-s192.xlsx]

## Sheet: Hep
p_val	avg_log2FC	pct.1	pct.2	p_val_adj	cluster	gene
8.14771e-244	4.94435	0.584	0.018	2.12142e-239	Hep	ucp1
1.34947e-233	4.96171	0.594	0.047	3.51362e-229	Hep	aldob
1.38936e-226	4.28404	0.573	0.032	3.61748e-222	Hep	apoa1a
2.60393e-222	4.93108	0.569	0.037	6.77985e-218	Hep	fabp10a
1.03371e-217	3.98917	0.553	0.028	2.69148e-213	Hep	gapdh
2.03648e-214	3.86045	0.541	0.024	5.30239e-210	Hep	agxtb
2.03891e-213	4.67341	0.545	0.031	5.3087e-209	Hep	wu:fj16a03
2.63575e-207	4.01046	0.548	0.036	6.86271e-203	Hep	rbp4
2.11659e-205	3.77965	0.52	0.018	5.51098e-201	Hep	fbp1b
2.04439e-202	4.67809	0.533	0.037	5.32298e-198	Hep	apoa2
7.62746e-202	3.86408	0.512	0.018	1.98596e-197	Hep	rnasel2
9.00381e-201	3.70522	0.524	0.03	2.34432e-196	Hep	hpda
4.07296e-198	3.27477	0.508	0.021	1.06048e-193	Hep	ahcy
5.39078e-196	4.37146	0.528	0.041	1.4036e-191	Hep	fetub
7.71606e-196	3.39935	0.51	0.024	2.00903e-191	Hep	bhmt
2.3457e-195	3.50513	0.489	0.013	6.10749e-191	Hep	C20H6orf58
1.0779e-194	3.38301	0.518	0.034	2.80654e-190	Hep	mdh1aa
3.60738e-194	4.39437	0.506	0.027	9.39254e-190	Hep	fgg
4.38653e-193	4.59928	0.508	0.026	1.14212e-188	Hep	tat
2.27081e-190	3.85426	0.495	0.024	5.91252e-186	Hep	ambp
7.8379e-190	3.97544	0.507	0.031	2.04075e-185	Hep	fgb
8.91884e-190	3.28388	0.488	0.017	2.3222e-185	Hep	apoc2
5.64754e-188	4.45734	0.51	0.037	1.47045e-183	Hep	apoc1
8.26038e-185	3.52772	0.473	0.014	2.15076e-180	Hep	serpina1
9.20927e-183	2.91602	0.503	0.034	2.39782e-178	Hep	serpinc1
7.1121e-181	2.93703	0.489	0.027	1.85178e-176	Hep	itih2
1.93841e-180	3.76793	0.482	0.024	5.04703e-176	Hep	gpx4a
1.7891e-178	3.19481	0.488	0.031	4.65829e-174	Hep	bfb
5.39349e-178	2.7787	0.461	0.014	1.4043e-173	Hep	pnp4b
1.36508e-177	3.7397	0.468	0.02	3.55427e-173	Hep	cfhl4
2.95233e-177	3.00588	0.477	0.022	7.68697e-173	Hep	uox
5.79949e-173	3.61156	0.461	0.02	1.51001e-168	Hep	apom
1.67813e-172	2.71213	0.474	0.027	4.36934e-168	Hep	agxta
7.64322e-172	3.76257	0.481	0.032	1.99006e-167	Hep	aldh1l1
8.86388e-172	4.45738	0.459	0.021	2.30789e-167	Hep	c3a.1
4.72478e-171	2.95996	0.48	0.032	1.23019e-166	Hep	tdo2a
5.4147e-171	2.88319	0.467	0.024	1.40983e-166	Hep	rbp2a
2.1223e-168	2.63585	0.473	0.03	5.52584e-164	Hep	si:dkey-86l18.10
9.03156e-167	3.74142	0.441	0.016	2.35155e-162	Hep	serpina1l
1.47975e-166	2.75863	0.462	0.026	3.85282e-162	Hep	gamt
2.06829e-166	3.65426	0.486	0.043	5.3852e-162	Hep	cfb
3.52011e-166	3.10922	0.449	0.02	9.16532e-162	Hep	fga
9.98264e-166	2.62817	0.465	0.033	2.59918e-161	Hep	atp5mc3b
2.68074e-165	2.88412	0.438	0.014	6.97984e-161	Hep	ahsg1
3.0022e-165	2.63652	0.459	0.025	7.81684e-161	Hep	adh8a
4.00525e-164	3.89961	0.437	0.017	1.04285e-159	Hep	crp3
4.41992e-164	3.01164	0.485	0.047	1.15082e-159	Hep	eef1da
8.96148e-164	2.64344	0.489	0.05	2.3333e-159	Hep	eno3
3.11823e-163	4.43967	0.455	0.031	8.11893e-159	Hep	apoa1b
2.37291e-162	3.89347	0.43	0.015	6.17834e-158	Hep	c9
9.26018e-162	2.63155	0.459	0.031	2.41107e-157	Hep	fabp3
2.39386e-160	2.72143	0.449	0.025	6.23288e-156	Hep	hpxa
1.75089e-158	3.72877	0.479	0.047	4.5588e-154	Hep	igfbp1a
2.42569e-158	2.5456	0.455	0.031	6.31578e-154	Hep	f2
7.74405e-158	3.07988	0.424	0.015	2.01632e-153	Hep	si:dkeyp-73d8.6
3.72683e-157	4.89897	0.461	0.048	9.70355e-153	Hep	tfa
4.40697e-156	2.90766	0.434	0.021	1.14744e-151	Hep	zgc:112265
7.30166e-156	2.03433	0.452	0.03	1.90113e-151	Hep	rida
7.85605e-156	0.803223	0.435	0.022	2.04548e-151	Hep	asgrl2
9.76605e-156	3.05329	0.515	0.082	2.54279e-151	Hep	slc25a5
1.49441e-154	2.74296	0.425	0.018	3.89101e-150	Hep	tdo2b
1.34539e-152	2.50604	0.442	0.031	3.50298e-148	Hep	plg
1.95503e-152	2.91898	0.538	0.104	5.0903e-148	Hep	si:dkey-151g10.6
8.48054e-152	2.29687	0.423	0.021	2.20808e-147	Hep	gstt1a
1.34999e-151	2.60548	0.427	0.023	3.51498e-147	Hep	scp2a
1.12798e-150	2.42001	0.428	0.024	2.93693e-146	Hep	si:ch211-288g17.4
1.21365e-150	2.99883	0.408	0.015	3.15999e-146	Hep	cp
2.37731e-150	2.7848	0.418	0.02	6.1898e-146	Hep	rbp2b
1.97592e-149	2.46981	0.405	0.014	5.14471e-145	Hep	si:ch73-15n24.1
3.3393e-149	2.51861	0.415	0.018	8.69453e-145	Hep	pah
8.48708e-149	2.38655	0.442	0.033	2.20978e-144	Hep	ahsg2
4.42095e-148	2.88548	0.446	0.039	1.15108e-143	Hep	rnasel3
1.44205e-147	2.18543	0.435	0.032	3.75466e-143	Hep	kng1
2.70029e-147	2.98084	0.428	0.028	7.03073e-143	Hep	diabloa
1.21438e-144	3.63998	0.417	0.027	3.16187e-140	Hep	BX001030.2
2.10343e-144	2.50015	0.415	0.024	5.47671e-140	Hep	serping1
3.4792e-144	3.18018	0.412	0.024	9.05879e-140	Hep	cbln8
4.94963e-144	2.61007	0.394	0.015	1.28874e-139	Hep	cdab
6.14182e-144	2.78163	0.389	0.012	1.59915e-139	Hep	si:dkeyp-73d8.8
2.49114e-141	2.30352	0.389	0.014	6.48617e-137	Hep	si:ch1073-126c3.2
2.06853e-139	1.90378	0.39	0.017	5.38584e-135	Hep	si:dkey-90m5.4
2.7318e-139	2.38247	0.491	0.079	7.11278e-135	Hep	rpl10a
6.26542e-139	2.56759	0.392	0.018	1.63133e-134	Hep	zgc:153921
6.61937e-139	2.63504	0.507	0.097	1.72349e-134	Hep	eef1a1l1
1.46103e-138	2.27657	0.416	0.032	3.80408e-134	Hep	vtnb
1.09066e-136	2.43436	0.47	0.071	2.83975e-132	Hep	rpl18
5.76892e-136	2.15884	0.483	0.076	1.50205e-131	Hep	ybx1
1.95758e-135	2.48867	0.474	0.074	5.09696e-131	Hep	rpl15
2.84974e-135	2.39548	0.471	0.073	7.41987e-131	Hep	rpl3
6.91144e-135	2.22677	0.373	0.014	1.79953e-130	Hep	hgd
7.41973e-135	2.54274	0.388	0.021	1.93188e-130	Hep	apoeb
1.12135e-134	2.16416	0.423	0.038	2.91967e-130	Hep	g6pca.2
1.59941e-134	2.95357	0.407	0.032	4.16437e-130	Hep	si:ch211-270n8.1
3.19896e-133	2.93819	0.4	0.031	8.32913e-129	Hep	cfh
5.70826e-133	2.48531	0.475	0.079	1.48626e-128	Hep	rps8a
9.79979e-133	2.61409	0.407	0.034	2.55157e-128	Hep	c3a.3
1.65953e-132	2.48331	0.471	0.077	4.32093e-128	Hep	rpl13
4.67877e-132	2.3084	0.463	0.07	1.21821e-127	Hep	rpl5b
8.73775e-132	2.30984	0.467	0.073	2.27505e-127	Hep	rps3a
5.50154e-131	2.26553	0.389	0.026	1.43244e-126	Hep	prg4b
7.5855e-131	2.53771	0.503	0.107	1.97504e-126	Hep	rps27a
6.07506e-130	2.42568	0.498	0.1	1.58176e-125	Hep	rps2
1.02943e-129	2.01581	0.366	0.015	2.68031e-125	Hep	cetp
1.18465e-129	2.27352	0.469	0.08	3.08448e-125	Hep	rpl31
1.19177e-129	2.12759	0.378	0.022	3.103e-125	Hep	aqp12
3.00654e-129	1.93858	0.497	0.09	7.82814e-125	Hep	nme2b.1
9.70717e-129	2.12486	0.48	0.083	2.52746e-124	Hep	rpl23a
1.26895e-128	4.4262	0.407	0.042	3.30396e-124	Hep	CR855311.1
1.81583e-128	2.49437	0.504	0.109	4.72789e-124	Hep	rplp0
1.26335e-127	2.1969	0.38	0.024	3.28939e-123	Hep	gnmt
1.31404e-127	1.99921	0.413	0.043	3.42138e-123	Hep	eef2b
3.0267e-127	1.95097	0.366	0.018	7.88062e-123	Hep	habp2
4.37658e-127	2.27574	0.485	0.094	1.13953e-122	Hep	rpl21
5.65573e-127	2.28606	0.509	0.109	1.47258e-122	Hep	rplp1
8.07625e-127	2.02562	0.399	0.035	2.10281e-122	Hep	fn1b
9.11814e-127	2.2023	0.476	0.085	2.37409e-122	Hep	rpl4
1.09605e-126	2.15065	0.387	0.029	2.85377e-122	Hep	f5
6.80929e-126	1.86685	0.384	0.026	1.77294e-121	Hep	itih3b
7.46575e-126	2.23482	0.461	0.077	1.94386e-121	Hep	rps7
8.41312e-126	1.59701	0.402	0.037	2.19052e-121	Hep	aldh6a1
1.03651e-125	2.21611	0.482	0.087	2.69876e-121	Hep	rpl12
1.65373e-125	2.25403	0.474	0.085	4.30583e-121	Hep	rpl34
1.80324e-125	1.61702	0.379	0.025	4.6951e-121	Hep	gstz1
1.99068e-125	1.91524	0.364	0.018	5.18314e-121	Hep	shbg
2.21459e-125	2.63024	0.379	0.026	5.76613e-121	Hep	zgc:123103
2.39928e-125	2.66831	0.382	0.028	6.24701e-121	Hep	pck1
4.58209e-125	2.2481	0.462	0.077	1.19304e-120	Hep	rps26l
7.38004e-125	2.10216	0.49	0.092	1.92154e-120	Hep	rpl35a
9.27428e-125	2.08333	0.462	0.078	2.41475e-120	Hep	rpl18a
1.12587e-124	2.08413	0.495	0.1	2.93142e-120	Hep	rps4x
1.45004e-124	2.32546	0.349	0.012	3.77547e-120	Hep	agt
5.67073e-124	2.20549	0.454	0.075	1.47649e-119	Hep	rps25
7.01203e-124	1.94465	0.379	0.028	1.82572e-119	Hep	cbln5
1.34788e-123	1.72155	0.37	0.023	3.50948e-119	Hep	grhprb
1.87016e-123	2.05712	0.464	0.081	4.86935e-119	Hep	rpl17
3.46341e-123	2.01208	0.502	0.106	9.01767e-119	Hep	rps28
3.88585e-123	2.18772	0.49	0.098	1.01176e-118	Hep	rpl6
6.99181e-123	2.15792	0.462	0.079	1.82046e-118	Hep	rps15
7.41596e-123	2.7102	0.356	0.018	1.93089e-118	Hep	zgc:162608
1.70199e-122	2.18057	0.484	0.095	4.43146e-118	Hep	rpl36a
2.38883e-122	2.2436	0.486	0.1	6.21979e-118	Hep	rps20
2.57119e-122	2.00095	0.494	0.1	6.6946e-118	Hep	rpl10
4.99098e-122	2.29865	0.461	0.081	1.2995e-117	Hep	rpl23
6.10958e-122	1.78466	0.379	0.028	1.59075e-117	Hep	ldhbb
1.26798e-121	2.21878	0.474	0.09	3.30144e-117	Hep	rps18
1.54567e-121	2.00354	0.464	0.078	4.02447e-117	Hep	rps15a
1.84821e-121	2.19326	0.496	0.108	4.81217e-117	Hep	rps24
2.96802e-121	2.20423	0.455	0.077	7.72783e-117	Hep	rpl29
3.63868e-121	1.51923	0.367	0.024	9.47402e-117	Hep	ftcd
7.50258e-121	2.11906	0.381	0.031	1.95345e-116	Hep	slc38a4
2.02484e-120	1.83032	0.354	0.019	5.27208e-116	Hep	c8g
2.34072e-120	1.83036	0.429	0.06	6.09454e-116	Hep	rpl5a
2.6016e-120	2.68003	0.373	0.028	6.7738e-116	Hep	c3a.2
4.34359e-120	2.15174	0.467	0.088	1.13094e-115	Hep	rpl35
5.01046e-120	2.28606	0.485	0.1	1.30457e-115	Hep	rps12
5.13377e-120	2.11724	0.352	0.019	1.33668e-115	Hep	cyp2ad2
6.65485e-120	1.63133	0.355	0.019	1.73272e-115	Hep	serpinf2a
1.1451e-119	1.83925	0.405	0.042	2.98149e-115	Hep	si:dkeyp-73d8.9
1.41485e-119	2.04626	0.495	0.106	3.68384e-115	Hep	rps29
1.47342e-119	1.95063	0.473	0.089	3.83635e-115	Hep	rps10
1.60953e-119	2.027	0.47	0.089	4.19074e-115	Hep	rpl22
1.62333e-119	2.13481	0.466	0.09	4.22665e-115	Hep	rpl8
2.15013e-119	3.65318	0.351	0.019	5.5983e-115	Hep	cbln11
3.98211e-119	1.87089	0.462	0.085	1.03682e-114	Hep	rack1
4.14197e-119	1.4331	0.399	0.042	1.07845e-114	Hep	apobb.1
8.47228e-119	2.24113	0.455	0.081	2.20593e-114	Hep	rpl7a
9.31324e-119	2.08127	0.468	0.092	2.42489e-114	Hep	eef1g
1.75644e-118	2.0867	0.484	0.102	4.57324e-114	Hep	rps19
2.14948e-118	2.16398	0.44	0.073	5.59659e-114	Hep	uba52
3.68493e-118	2.25983	0.465	0.094	9.59445e-114	Hep	rpl7
5.68303e-118	1.96253	0.484	0.1	1.47969e-113	Hep	naca
7.07044e-118	1.89272	0.346	0.018	1.84093e-113	Hep	c1r
1.19697e-117	1.70577	0.341	0.016	3.11655e-113	Hep	c8a
5.71443e-117	1.96394	0.342	0.017	1.48787e-112	Hep	si:ch73-281k2.5
9.03308e-117	1.8361	0.338	0.015	2.35194e-112	Hep	cbln10
1.74077e-116	1.95432	0.489	0.105	4.53245e-112	Hep	rpl32
1.76912e-116	2.25289	0.475	0.097	4.60625e-112	Hep	hsp90ab1
3.24063e-116	2.26943	0.48	0.105	8.43762e-112	Hep	rpl39
3.56682e-116	1.96631	0.47	0.093	9.28694e-112	Hep	rpl24
3.82999e-116	2.05545	0.336	0.016	9.97215e-112	Hep	apoa4b.1
6.6898e-116	2.13814	0.468	0.095	1.74182e-111	Hep	rps5
8.09016e-116	2.21207	0.48	0.102	2.10644e-111	Hep	rpl19
1.14302e-115	2.05515	0.482	0.101	2.97608e-111	Hep	rpl37
1.51397e-115	1.95903	0.459	0.087	3.94191e-111	Hep	rps11
1.74684e-115	1.6034	0.359	0.025	4.54824e-111	Hep	fads2
3.19469e-115	1.92947	0.48	0.098	8.31802e-111	Hep	RPL37A
3.27592e-115	1.905	0.352	0.022	8.52951e-111	Hep	dio2
3.28982e-115	2.01168	0.453	0.085	8.56571e-111	Hep	rps13
1.62947e-114	1.96019	0.491	0.111	4.24264e-110	Hep	rpsa
5.82574e-114	3.14854	0.322	0.011	1.51685e-109	Hep	serpina7
1.40036e-113	1.88763	0.457	0.088	3.64612e-109	Hep	rpl30
1.99847e-113	1.91204	0.487	0.107	5.20342e-109	Hep	rpl13a
2.93449e-113	1.57372	0.361	0.028	7.64052e-109	Hep	lpl
6.19865e-113	1.81182	0.392	0.047	1.61394e-108	Hep	eif5a
7.39149e-113	1.71061	0.484	0.102	1.92452e-108	Hep	rps6
7.42037e-113	1.88042	0.468	0.095	1.93204e-108	Hep	rps23
8.36621e-113	1.91823	0.332	0.016	2.17831e-108	Hep	ces3
2.0162e-112	1.69106	0.339	0.02	5.24958e-108	Hep	pklr
3.76499e-112	2.19752	0.447	0.089	9.80291e-108	Hep	tpt1
1.6897e-111	1.84428	0.402	0.053	4.39947e-107	Hep	zgc:174904
2.07533e-111	1.87902	0.476	0.1	5.40355e-107	Hep	faua
2.86922e-111	2.11612	0.341	0.022	7.4706e-107	Hep	ces2a
3.10822e-111	1.93065	0.453	0.087	8.09287e-107	Hep	rps16
6.63619e-111	1.64257	0.332	0.019	1.72786e-106	Hep	cat
6.837e-111	1.866	0.456	0.091	1.78015e-106	Hep	rps3
1.51015e-110	1.55649	0.359	0.032	3.93198e-106	Hep	mpc2
2.60217e-110	1.80054	0.453	0.088	6.77526e-106	Hep	rpl11
2.61682e-110	1.52548	0.326	0.016	6.81341e-106	Hep	slc27a2a
3.81744e-110	1.66357	0.356	0.032	9.93947e-106	Hep	suclg1
4.08718e-110	1.63539	0.357	0.029	1.06418e-105	Hep	sec14l7
7.62414e-110	1.46613	0.332	0.019	1.9851e-105	Hep	pla2g12b
2.96683e-109	1.78788	0.467	0.1	7.72474e-105	Hep	rpl28
3.55663e-109	2.46523	0.337	0.024	9.2604e-105	Hep	ccl39.2
1.98688e-108	1.81837	0.474	0.105	5.17325e-104	Hep	rpl27
8.48956e-108	1.78579	0.465	0.098	2.21043e-103	Hep	rps9
1.76097e-107	1.75284	0.326	0.018	4.58503e-103	Hep	slc2a2
1.85074e-107	1.858	0.477	0.107	4.81877e-103	Hep	rplp2l
2.92921e-107	1.61204	0.487	0.117	7.62677e-103	Hep	rpl14
3.44265e-107	1.82908	0.392	0.054	8.96363e-103	Hep	nop53
3.99919e-107	1.80082	0.464	0.096	1.04127e-102	Hep	rps21
4.17713e-107	1.23912	0.336	0.023	1.0876e-102	Hep	cox5b2
5.02431e-107	1.794	0.414	0.065	1.30818e-102	Hep	eef1b2
6.96996e-107	1.29641	0.315	0.014	1.81477e-102	Hep	nme4
7.08383e-107	1.50198	0.383	0.047	1.84442e-102	Hep	pno1
7.60114e-107	1.65584	0.339	0.026	1.97911e-102	Hep	glud1b
9.80424e-107	2.01513	0.341	0.027	2.55273e-102	Hep	pnp5a
1.93499e-106	1.64294	0.311	0.014	5.03813e-102	Hep	zgc:77439
1.09784e-105	1.83438	0.318	0.018	2.85844e-101	Hep	mat1a
1.88521e-105	1.79963	0.447	0.09	4.90851e-101	Hep	rps27.1
6.2411e-105	2.29862	0.312	0.016	1.625e-100	Hep	slc25a48
8.93658e-105	1.7061	0.379	0.05	2.32682e-100	Hep	rpl22l1
1.02594e-104	1.60403	0.369	0.045	2.67125e-100	Hep	tpi1b
1.28737e-104	1.40154	0.321	0.019	3.35194e-100	Hep	gpd1b
1.31605e-104	1.26325	0.318	0.018	3.42661e-100	Hep	masp2
6.33708e-104	1.26605	0.322	0.02	1.64998e-99	Hep	serpinf2b
1.24611e-103	1.68002	0.408	0.066	3.24451e-99	Hep	nsa2
3.69595e-103	1.25421	0.318	0.019	9.62315e-99	Hep	comtd1
7.49268e-103	1.79665	0.423	0.08	1.95087e-98	Hep	rps26
1.24222e-102	1.66656	0.423	0.08	3.23436e-98	Hep	RPS17
2.62191e-102	3.50066	0.326	0.026	6.82667e-98	Hep	hamp
1.52632e-101	1.65319	0.446	0.094	3.97407e-97	Hep	rps14
1.71268e-101	1.5753	0.424	0.077	4.4593e-97	Hep	rps17
4.10476e-101	1.58163	0.32	0.022	1.06876e-96	Hep	itih3a
4.79923e-101	1.43691	0.317	0.021	1.24958e-96	Hep	gc
4.95203e-101	1.62601	0.312	0.02	1.28936e-96	Hep	nbn
1.83782e-100	1.92444	0.332	0.031	4.78512e-96	Hep	c5
2.01261e-100	1.55737	0.452	0.098	5.24022e-96	Hep	rpl36
4.65801e-100	1.60567	0.364	0.046	1.21281e-95	Hep	txn
7.79875e-100	1.86299	0.329	0.028	2.03056e-95	Hep	rrbp1b
9.49245e-100	1.57345	0.357	0.042	2.47155e-95	Hep	sb:cb1058
2.40224e-99	2.1129	0.311	0.021	6.25471e-95	Hep	tdh
4.59565e-99	1.62911	0.457	0.106	1.19657e-94	Hep	rpl38
1.81825e-98	1.48547	0.377	0.054	4.73419e-94	Hep	c4b
5.40608e-98	1.45641	0.306	0.02	1.40758e-93	Hep	vtna
7.75861e-98	1.52295	0.322	0.028	2.02011e-93	Hep	a1cf
3.97996e-97	1.30565	0.409	0.075	1.03626e-92	Hep	cox6b2
1.2002e-96	1.50467	0.439	0.092	3.12497e-92	Hep	serbp1a
2.53313e-96	1.65437	0.307	0.021	6.5955e-92	Hep	c3a.6
1.47813e-95	1.63338	0.358	0.048	3.8486e-91	Hep	gstr
1.62264e-95	1.51403	0.36	0.049	4.22487e-91	Hep	rsl24d1
2.56358e-95	1.39562	0.326	0.032	6.67479e-91	Hep	cox6a2
3.36226e-95	1.7856	0.3	0.019	8.75432e-91	Hep	upp2
4.36876e-95	1.30005	0.373	0.058	1.1375e-90	Hep	mibp2
4.96272e-95	1.91177	0.291	0.016	1.29214e-90	Hep	itgb1b.2
5.02346e-94	1.50335	0.283	0.013	1.30796e-89	Hep	DHRS11
6.15322e-94	1.47822	0.426	0.089	1.60212e-89	Hep	atp6v0e1
1.50941e-93	1.49535	0.333	0.038	3.93006e-89	Hep	spink2.1
2.09573e-93	1.38566	0.295	0.02	5.45665e-89	Hep	f7
3.55615e-93	1.89366	0.293	0.018	9.25914e-89	Hep	hsd17b3
6.69992e-93	2.58938	0.268	0.008	1.74446e-88	Hep	si:dkey-7f3.14
8.13358e-93	1.73077	0.395	0.073	2.11774e-88	Hep	ppdpfa
2.53179e-92	1.21485	0.311	0.027	6.59203e-88	Hep	cox7a1
5.81958e-92	2.50394	0.292	0.021	1.51524e-87	Hep	hpxb
9.42921e-92	1.36638	0.4	0.075	2.45508e-87	Hep	rps27.2
1.3731e-91	1.44099	0.312	0.031	3.57514e-87	Hep	dhrs9
3.23074e-91	1.06231	0.327	0.037	8.41187e-87	Hep	ndufa4l
3.74513e-91	1.16824	0.428	0.092	9.75119e-87	Hep	btf3
3.98665e-91	1.68632	0.268	0.01	1.038e-86	Hep	oxct1b
9.48866e-90	1.6988	0.267	0.011	2.47056e-85	Hep	vmo1b
1.47084e-89	1.60706	0.269	0.012	3.82963e-85	Hep	lipca
5.20193e-88	1.40276	0.306	0.031	1.35443e-83	Hep	CABZ01073265.1
9.63726e-88	1.06337	0.375	0.066	2.50925e-83	Hep	prdx2
1.26184e-87	1.34709	0.3	0.028	3.28546e-83	Hep	asgrl1
4.75401e-87	1.21134	0.477	0.131	1.2378e-82	Hep	rplp2
5.66152e-87	1.3433	0.348	0.053	1.47409e-82	Hep	nap1l1
5.89931e-87	0.982619	0.343	0.05	1.536e-82	Hep	si:ch211-217k17.7
7.82647e-87	0.960453	0.363	0.06	2.03778e-82	Hep	ndufs5
1.799e-86	1.58612	0.275	0.018	4.68407e-82	Hep	si:ch211-133n4.9
2.59862e-86	1.221	0.296	0.027	6.76603e-82	Hep	bckdhbl
8.61784e-86	1.92618	0.292	0.027	2.24383e-81	Hep	si:ch73-86n18.1
9.06601e-86	1.59141	0.266	0.015	2.36052e-81	Hep	cyp3a65
5.27714e-84	1.27361	0.272	0.019	1.37401e-79	Hep	etnppl
8.79299e-84	1.17009	0.365	0.067	2.28943e-79	Hep	cox4i1
3.32663e-83	1.03754	0.345	0.056	8.66155e-79	Hep	vdac2
4.02744e-83	1.30373	0.297	0.033	1.04863e-78	Hep	hacd2
4.93702e-83	0.977768	0.328	0.047	1.28545e-78	Hep	atp5f1c
5.22392e-83	1.35147	0.326	0.049	1.36015e-78	Hep	pdia3
7.54985e-83	1.2677	0.338	0.053	1.96575e-78	Hep	uqcrh
1.69739e-82	1.41313	0.247	0.01	4.41949e-78	Hep	erlin2
3.33069e-82	1.04851	0.278	0.024	8.67211e-78	Hep	elovl2
4.41763e-82	1.32226	0.25	0.012	1.15022e-77	Hep	rdh1
5.07441e-82	1.06464	0.329	0.051	1.32122e-77	Hep	cox5aa
5.51565e-82	1.58295	0.251	0.012	1.43611e-77	Hep	si:ch211-186e20.7
5.59665e-82	1.61381	0.265	0.018	1.4572e-77	Hep	cyp2k22
8.90932e-82	1.2487	0.251	0.012	2.31972e-77	Hep	si:rp71-15k1.1
3.15527e-81	1.50203	0.388	0.087	8.21539e-77	Hep	mt-co3
3.4138e-81	1.26411	0.268	0.02	8.88851e-77	Hep	si:ch211-113d11.5
1.49436e-80	1.25403	0.355	0.069	3.89086e-76	Hep	mt-cyb
3.5727e-80	1.22638	0.325	0.05	9.30224e-76	Hep	sat1a.1
5.36606e-80	1.26553	0.324	0.049	1.39716e-75	Hep	romo1
8.22017e-80	1.23966	0.249	0.014	2.14029e-75	Hep	c8b
8.90945e-80	1.40751	0.26	0.018	2.31975e-75	Hep	zgc:174259
1.02457e-79	1.32483	0.281	0.028	2.66768e-75	Hep	apoba
1.38324e-79	1.09901	0.435	0.112	3.60154e-75	Hep	pabpc1a
1.69263e-79	1.11564	0.383	0.083	4.4071e-75	Hep	atp5f1e
3.15827e-79	1.20818	0.35	0.066	8.2232e-75	Hep	sec61b
5.17438e-79	1.076	0.28	0.027	1.34725e-74	Hep	zgc:195173
7.8329e-79	0.770726	0.389	0.083	2.03945e-74	Hep	gpx1a
1.25131e-78	2.22519	0.24	0.011	3.25804e-74	Hep	hp
1.29753e-78	1.3849	0.361	0.074	3.37839e-74	Hep	sec61g
2.83925e-78	1.87388	0.277	0.028	7.39257e-74	Hep	arg2
5.60526e-78	1.06287	0.24	0.012	1.45944e-73	Hep	ttc36
6.48311e-78	1.77777	0.406	0.102	1.68801e-73	Hep	NC-002333.4
1.74792e-77	1.19988	0.254	0.018	4.55107e-73	Hep	cdo1
2.28009e-77	1.53936	0.237	0.012	5.93666e-73	Hep	hbl4
2.75023e-77	1.20113	0.265	0.022	7.16078e-73	Hep	cyp4v7
3.34939e-77	1.3038	0.263	0.022	8.72082e-73	Hep	got1
3.42429e-77	1.50306	0.26	0.021	8.91582e-73	Hep	ldlra
5.75813e-77	1.25087	0.234	0.01	1.49924e-72	Hep	serpind1
8.58812e-77	1.32142	0.253	0.018	2.23609e-72	Hep	cyp1a
2.20593e-76	1.02477	0.267	0.025	5.74359e-72	Hep	acox1
2.94604e-76	1.05748	0.323	0.056	7.67062e-72	Hep	mt-atp6
3.82845e-76	0.82043	0.361	0.073	9.96814e-72	Hep	atp5meb
5.33529e-76	1.10586	0.35	0.07	1.38915e-71	Hep	atp5l
6.84829e-76	3.4205	0.222	0.007	1.78309e-71	Hep	itln3
7.81353e-76	1.19066	0.237	0.012	2.03441e-71	Hep	cbln9
9.39453e-76	1.00189	0.25	0.018	2.44605e-71	Hep	cfhl3
3.23778e-75	1.04291	0.327	0.058	8.4302e-71	Hep	eif2s2
6.04186e-75	1.30282	0.3	0.043	1.57312e-70	Hep	cebpd
8.68159e-75	1.1743	0.262	0.024	2.26042e-70	Hep	ebi3
1.56081e-74	0.647519	0.339	0.063	4.06389e-70	Hep	atp5f1b
1.81343e-74	1.1086	0.383	0.09	4.72162e-70	Hep	ppiaa
4.5117e-74	1.60534	0.364	0.083	1.17471e-69	Hep	ppdpfb
4.87378e-74	1.28773	0.24	0.016	1.26899e-69	Hep	zgc:174260
7.91471e-74	1.23964	0.384	0.094	2.06075e-69	Hep	mt-co2
1.28368e-73	1.26172	0.23	0.012	3.34231e-69	Hep	rmdn1
1.48822e-73	1.00582	0.269	0.029	3.87487e-69	Hep	CABZ01079281.1
1.78924e-73	1.00968	0.233	0.014	4.65865e-69	Hep	tcn2
2.46407e-73	0.663979	0.343	0.069	6.4157e-69	Hep	sod1
2.56737e-73	1.23451	0.244	0.018	6.68466e-69	Hep	mst1
3.27266e-73	1.08087	0.302	0.045	8.52102e-69	Hep	zgc:64106
3.35815e-73	1.01053	0.325	0.059	8.74362e-69	Hep	atp5pb
5.53707e-73	1.04761	0.338	0.066	1.44169e-68	Hep	ddx21
7.41384e-73	1.58989	0.234	0.014	1.93034e-68	Hep	selenop2
8.77828e-73	1.05296	0.348	0.071	2.2856e-68	Hep	rpl9
1.04273e-72	1.06612	0.33	0.062	2.71496e-68	Hep	cox7b
1.05328e-72	0.852537	0.382	0.091	2.74242e-68	Hep	eif3f
1.08264e-72	0.815979	0.301	0.045	2.81887e-68	Hep	p4hb
1.73953e-72	0.829787	0.338	0.066	4.52922e-68	Hep	atp5if1b
2.15628e-72	1.16631	0.28	0.037	5.61431e-68	Hep	cox8b
2.87649e-72	0.785134	0.299	0.046	7.48952e-68	Hep	adh5
4.92769e-72	1.67675	0.248	0.022	1.28302e-67	Hep	si:ch73-141c7.1
1.00852e-71	0.990302	0.264	0.028	2.62589e-67	Hep	dio1
1.36464e-71	1.17485	0.335	0.069	3.55312e-67	Hep	mt-co1
4.7911e-71	0.888553	0.329	0.064	1.24746e-66	Hep	slc25a3b
5.69807e-71	0.735825	0.268	0.031	1.48361e-66	Hep	gcshb
5.81896e-71	1.19029	0.226	0.013	1.51508e-66	Hep	cbln13
6.78577e-71	1.64318	0.287	0.043	1.76681e-66	Hep	lpin1
7.84138e-71	1.16705	0.311	0.054	2.04166e-66	Hep	ssr2
9.1237e-71	1.18217	0.321	0.061	2.37554e-66	Hep	eif3s10
1.07797e-70	1.10455	0.277	0.038	2.80671e-66	Hep	hdlbpa
2.32721e-70	0.955693	0.248	0.024	6.05935e-66	Hep	cox7a2l
2.85901e-70	0.942748	0.287	0.042	7.44401e-66	Hep	si:dkey-51e6.1
3.1027e-69	0.889383	0.311	0.056	8.07849e-65	Hep	atp5po
7.33528e-69	0.973946	0.213	0.009	1.90989e-64	Hep	cpb2
7.99869e-69	0.975029	0.269	0.035	2.08262e-64	Hep	f10
9.28283e-69	1.0219	0.343	0.076	2.41697e-64	Hep	eif3c
1.6268e-68	1.30924	0.315	0.06	4.2357e-64	Hep	zfp36l1b
1.64531e-68	1.096	0.229	0.016	4.28388e-64	Hep	spp2
2.12318e-68	0.75325	0.275	0.038	5.52812e-64	Hep	cox6b1
2.14714e-68	0.97705	0.226	0.016	5.5905e-64	Hep	pygl
3.3052e-68	2.0965	0.222	0.015	8.60575e-64	Hep	c7b
3.37839e-68	0.793675	0.229	0.017	8.79632e-64	Hep	urad
5.759e-68	1.21944	0.348	0.08	1.49947e-63	Hep	tob1b
1.07343e-67	1.31514	0.243	0.024	2.79488e-63	Hep	sdr16c5b
2.7068e-67	0.804695	0.25	0.028	7.0477e-63	Hep	isoc2
4.09742e-67	1.33572	0.232	0.02	1.06684e-62	Hep	cfhl1
4.21124e-67	0.727743	0.228	0.018	1.09648e-62	Hep	CU464134.1
4.77475e-67	0.688523	0.237	0.022	1.2432e-62	Hep	cyp4v8
1.05292e-66	0.939078	0.228	0.018	2.74148e-62	Hep	proca
1.07131e-66	0.84295	0.238	0.022	2.78937e-62	Hep	gltpd2
1.69402e-66	0.7649	0.25	0.029	4.41072e-62	Hep	etfb
2.84488e-66	1.17208	0.25	0.029	7.40721e-62	Hep	srd5a2a
2.8576e-66	1.33726	0.311	0.063	7.44034e-62	Hep	chac1
2.90353e-66	1.40296	0.244	0.026	7.55992e-62	Hep	c4
3.31651e-66	1.24884	0.206	0.009	8.63521e-62	Hep	miox
5.03337e-66	1.13474	0.289	0.051	1.31054e-61	Hep	mt-nd5
8.1187e-66	0.924362	0.324	0.067	2.11387e-61	Hep	eif3i
9.39646e-66	0.834249	0.25	0.03	2.44656e-61	Hep	mpc1
1.28692e-65	0.998476	0.206	0.01	3.35076e-61	Hep	zgc:153913
1.39433e-65	0.890034	0.231	0.021	3.63043e-61	Hep	ddt
2.96432e-65	1.25861	0.207	0.012	7.71819e-61	Hep	cx32.3
4.7466e-65	1.11364	0.23	0.022	1.23587e-60	Hep	tenm4
6.10143e-65	1.14155	0.278	0.045	1.58863e-60	Hep	rps27l
9.92024e-65	0.963938	0.231	0.022	2.58293e-60	Hep	slc37a4a
6.30417e-64	0.806421	0.32	0.069	1.64142e-59	Hep	cox6c
6.71176e-64	0.944071	0.214	0.016	1.74754e-59	Hep	agxt2
8.4856e-64	0.942689	0.321	0.071	2.2094e-59	Hep	cox7c
1.18849e-63	1.07625	0.223	0.02	3.09447e-59	Hep	c3b.2
1.61335e-63	0.981192	0.212	0.015	4.20067e-59	Hep	comta
2.03403e-63	0.891247	0.291	0.054	5.29599e-59	Hep	atp5pf
2.06388e-63	0.876913	0.206	0.013	5.37373e-59	Hep	hao1
2.37495e-63	0.909168	0.231	0.024	6.18367e-59	Hep	mttp
8.81411e-63	0.749909	0.229	0.023	2.29493e-58	Hep	igf1
2.38838e-62	0.737253	0.213	0.017	6.21863e-58	Hep	shmt1
5.3961e-62	1.07606	0.222	0.022	1.40498e-57	Hep	acbd5a
6.38424e-62	1.47718	0.268	0.045	1.66226e-57	Hep	gadd45ga
1.80084e-61	0.676263	0.299	0.06	4.68885e-57	Hep	atp5pd
2.50212e-61	2.57711	0.214	0.02	6.51478e-57	Hep	cyp24a1
4.96327e-61	1.2652	0.182	0.005	1.29229e-56	Hep	cfhl5
6.56675e-61	0.643151	0.252	0.037	1.70978e-56	Hep	zgc:85777
9.60865e-61	0.95143	0.305	0.066	2.5018e-56	Hep	ppib
1.04187e-60	0.703831	0.255	0.038	2.71272e-56	Hep	ppifb
1.07488e-60	1.05264	0.249	0.035	2.79866e-56	Hep	sdc2
1.27632e-60	1.14419	0.222	0.023	3.32315e-56	Hep	olfm1b
3.74071e-60	0.73232	0.226	0.024	9.73968e-56	Hep	slco1d1
4.0612e-60	0.77548	0.293	0.058	1.05741e-55	Hep	eif3ea
4.1069e-60	1.00625	0.185	0.007	1.06931e-55	Hep	igfbp2a
5.58182e-60	1.1076	0.229	0.028	1.45334e-55	Hep	rcl1
8.14023e-60	1.13971	0.201	0.015	2.11947e-55	Hep	cyp46a1.4
8.66369e-60	0.688374	0.349	0.089	2.25577e-55	Hep	selenop
1.20354e-59	0.579299	0.303	0.065	3.13365e-55	Hep	rsl1d1
2.53209e-59	0.771485	0.262	0.043	6.59281e-55	Hep	psip1b
2.69185e-59	1.03152	0.189	0.01	7.00878e-55	Hep	g6pca.1
2.79879e-59	0.672031	0.216	0.021	7.28722e-55	Hep	prozb
3.32889e-59	0.747214	0.203	0.016	8.66743e-55	Hep	zgc:153031
5.13775e-59	0.847785	0.207	0.018	1.33772e-54	Hep	c3b.1
1.2475e-58	0.912018	0.255	0.043	3.24811e-54	Hep	eif2s1b
1.60334e-58	0.667723	0.298	0.064	4.17462e-54	Hep	eif3g
2.19925e-58	0.896226	0.198	0.014	5.72619e-54	Hep	akr1b1.1
4.23169e-58	0.731783	0.289	0.06	1.10181e-53	Hep	si:dkey-159f12.2
4.354e-58	0.880374	0.283	0.057	1.13365e-53	Hep	eif2s3
8.7959e-58	0.599924	0.206	0.019	2.29019e-53	Hep	acaa1
1.05194e-57	0.827961	0.259	0.045	2.73894e-53	Hep	ndufa11
1.70809e-57	0.832039	0.198	0.016	4.44735e-53	Hep	zgc:56585
2.06732e-57	0.773109	0.235	0.034	5.38268e-53	Hep	ssr3
2.44179e-57	0.848942	0.244	0.039	6.35768e-53	Hep	ola1
2.76771e-57	0.862566	0.279	0.056	7.20629e-53	Hep	npm1a
2.87623e-57	0.753007	0.21	0.022	7.48885e-53	Hep	eci2
3.67135e-57	1.09476	0.182	0.009	9.5591e-53	Hep	f7i
6.92358e-57	0.541314	0.207	0.02	1.80269e-52	Hep	si:dkey-74k8.3
7.15225e-57	0.579653	0.2	0.017	1.86223e-52	Hep	msrb2
9.56197e-57	1.01448	0.286	0.059	2.48965e-52	Hep	hsd11b2
1.02867e-56	0.73526	0.259	0.046	2.67834e-52	Hep	ak2
1.36494e-56	0.983276	0.191	0.014	3.5539e-52	Hep	si:dkey-105h12.2
1.84642e-56	0.876132	0.192	0.014	4.80753e-52	Hep	cpt1b
2.06656e-56	0.545482	0.222	0.028	5.38069e-52	Hep	nipsnap3a
2.92187e-56	0.980815	0.187	0.013	7.60766e-52	Hep	pmt
3.76453e-56	0.596989	0.254	0.045	9.80171e-52	Hep	mt-nd3
1.646e-55	0.843555	0.18	0.01	4.28568e-51	Hep	angptl3
2.57254e-55	0.750033	0.256	0.045	6.69813e-51	Hep	cbln17
7.11327e-55	0.552795	0.214	0.026	1.85208e-50	Hep	hhla2b.2
7.9455e-55	0.862333	0.197	0.019	2.06877e-50	Hep	pcbd1
8.20014e-55	0.551663	0.254	0.047	2.13507e-50	Hep	eif3ha
1.22409e-54	0.675859	0.223	0.031	3.18715e-50	Hep	cx28.9
2.12545e-54	0.694772	0.209	0.024	5.53403e-50	Hep	crip3
3.10574e-54	0.680365	0.246	0.043	8.08642e-50	Hep	eif3d
3.63633e-54	0.442423	0.25	0.044	9.4679e-50	Hep	etfa
6.11117e-54	1.16951	0.182	0.013	1.59116e-49	Hep	BX510649.1
7.98929e-54	0.890485	0.167	0.007	2.08017e-49	Hep	si:ch211-262h13.5
8.00071e-54	1.06437	0.282	0.063	2.08314e-49	Hep	ctsla
8.05199e-54	0.89876	0.216	0.028	2.0965e-49	Hep	aspdh
8.85359e-54	0.576801	0.216	0.028	2.30521e-49	Hep	ndufa7
1.06267e-53	0.656175	0.226	0.032	2.76687e-49	Hep	ghrb
1.15797e-53	0.763141	0.244	0.043	3.01501e-49	Hep	ndufa12
1.42183e-53	1.20164	0.199	0.02	3.70203e-49	Hep	nqo1
2.65185e-53	0.910123	0.203	0.023	6.90463e-49	Hep	chchd10
3.17461e-53	0.489808	0.205	0.024	8.26574e-49	Hep	TST
3.27223e-53	0.850521	0.174	0.01	8.5199e-49	Hep	faxdc2
3.30665e-53	0.449083	0.194	0.018	8.60952e-49	Hep	AMDHD1
5.51396e-53	0.500136	0.276	0.059	1.43567e-48	Hep	prdx6
7.31564e-53	1.0509	0.198	0.022	1.90477e-48	Hep	gcat
1.0148e-52	0.703019	0.219	0.031	2.64223e-48	Hep	zgc:92749
2.17344e-52	1.05439	0.219	0.032	5.65898e-48	Hep	vegfab
2.77974e-52	0.574098	0.176	0.012	7.23761e-48	Hep	sod3a
3.01381e-52	0.477088	0.214	0.028	7.84707e-48	Hep	porb
3.27366e-52	0.747765	0.188	0.017	8.52363e-48	Hep	slc13a5a
3.57039e-52	0.509717	0.179	0.014	9.29622e-48	Hep	pxmp2
4.18402e-52	0.783228	0.226	0.036	1.08939e-47	Hep	ndufb7
6.41601e-52	0.58537	0.192	0.02	1.67054e-47	Hep	AL928920.2
6.85836e-52	0.711481	0.243	0.045	1.78571e-47	Hep	atp5mc3a
7.69211e-52	0.80973	0.229	0.038	2.0028e-47	Hep	atp5mc1
9.36724e-52	0.653501	0.186	0.017	2.43895e-47	Hep	ptgdsa
1.01654e-51	0.620732	0.212	0.029	2.64676e-47	Hep	got2a
1.07404e-51	0.510395	0.213	0.029	2.79647e-47	Hep	slc1a3a
1.53377e-51	0.713292	0.193	0.021	3.99349e-47	Hep	lcn15
1.59435e-51	0.499033	0.199	0.023	4.1512e-47	Hep	sult3st3
1.78896e-51	0.68644	0.321	0.088	4.65792e-47	Hep	eef1db
2.20287e-51	0.887613	0.29	0.071	5.73563e-47	Hep	ncl
3.57866e-51	0.929023	0.233	0.041	9.31775e-47	Hep	gstp1
5.37985e-51	0.828631	0.2	0.024	1.40075e-46	Hep	si:ch73-215d9.1
5.61207e-51	0.693475	0.253	0.052	1.46121e-46	Hep	pgk1
6.4623e-51	0.707227	0.217	0.033	1.68259e-46	Hep	mrpl32
6.74844e-51	0.550764	0.207	0.028	1.75709e-46	Hep	slc25a20
7.81293e-51	0.735174	0.179	0.015	2.03425e-46	Hep	ttr
9.56638e-51	0.473669	0.203	0.026	2.4908e-46	Hep	si:dkey-22f5.9
1.00633e-50	0.791765	0.189	0.02	2.62019e-46	Hep	si:ch1073-280e3.1
1.74326e-50	0.558435	0.216	0.033	4.53893e-46	Hep	gsta.1
1.82765e-50	0.947728	0.179	0.016	4.75866e-46	Hep	gldc
2.92429e-50	0.846995	0.221	0.035	7.61397e-46	Hep	dlst
3.02085e-50	0.951146	0.164	0.009	7.86538e-46	Hep	urahb
3.23938e-50	0.38794	0.204	0.027	8.43438e-46	Hep	acsf2
5.13034e-50	0.498181	0.183	0.018	1.33579e-45	Hep	phyhd1
9.2489e-50	0.945554	0.237	0.045	2.40814e-45	Hep	epdl1
9.92974e-50	1.7876	0.185	0.02	2.58541e-45	Hep	igfbp1b
1.10212e-49	0.834812	0.239	0.046	2.86958e-45	Hep	uqcr10
1.17153e-49	0.7817	0.203	0.028	3.05031e-45	Hep	pgam1a
1.46125e-49	0.682938	0.18	0.017	3.80465e-45	Hep	pcyt1bb
1.88941e-49	0.736676	0.191	0.022	4.91947e-45	Hep	ivd
2.30467e-49	0.727367	0.214	0.033	6.00066e-45	Hep	hagh
2.31166e-49	0.692352	0.208	0.031	6.01887e-45	Hep	ndufa6
3.12931e-49	0.845064	0.161	0.009	8.14779e-45	Hep	akt2l
3.44328e-49	0.927345	0.197	0.026	8.96527e-45	Hep	eif4ebp3
3.62403e-49	0.512029	0.212	0.033	9.43589e-45	Hep	gchfr
3.96291e-49	0.641374	0.163	0.01	1.03182e-44	Hep	akr1a1a
5.72549e-49	0.498205	0.186	0.02	1.49075e-44	Hep	upb1
7.11131e-49	0.773548	0.161	0.009	1.85157e-44	Hep	si:ch211-186e20.2
1.30592e-48	0.727898	0.263	0.062	3.40023e-44	Hep	mt-nd2
1.36197e-48	0.906029	0.173	0.016	3.54615e-44	Hep	si:ch73-288o11.5
1.57893e-48	0.779263	0.159	0.009	4.11106e-44	Hep	tsku
1.78233e-48	0.823058	0.175	0.016	4.64065e-44	Hep	si:ch211-117n7.6
2.49555e-48	0.800969	0.201	0.028	6.49767e-44	Hep	pm20d1.2
2.894e-48	0.638083	0.229	0.042	7.53511e-44	Hep	ndufb6
4.21214e-48	0.762369	0.191	0.024	1.09671e-43	Hep	cers5
4.65671e-48	0.327171	0.244	0.05	1.21247e-43	Hep	ndufb5
4.98262e-48	0.47877	0.169	0.014	1.29732e-43	Hep	cyp8b1
5.39723e-48	0.641154	0.283	0.073	1.40528e-43	Hep	hspe1
7.95954e-48	0.603015	0.268	0.064	2.07243e-43	Hep	zgc:193541
1.02953e-47	0.878039	0.173	0.016	2.68059e-43	Hep	CU467043.1
1.33387e-47	0.850063	0.185	0.022	3.47301e-43	Hep	cyp4t8
1.65552e-47	0.483067	0.179	0.019	4.31047e-43	Hep	kmo
2.42933e-47	0.654317	0.253	0.057	6.32525e-43	Hep	atp5fa1
2.55386e-47	0.275983	0.216	0.037	6.64948e-43	Hep	slc31a1
2.63706e-47	0.851877	0.222	0.041	6.86611e-43	Hep	ssr4
2.96362e-47	0.759206	0.196	0.027	7.71638e-43	Hep	gch1
3.5582e-47	0.77065	0.167	0.014	9.26449e-43	Hep	chia.6
5.16166e-47	0.664645	0.186	0.023	1.34394e-42	Hep	gda
8.45238e-47	0.830365	0.172	0.017	2.20075e-42	Hep	zgc:112492
8.55642e-47	0.660028	0.189	0.024	2.22784e-42	Hep	ttpa
8.71131e-47	0.599452	0.175	0.018	2.26816e-42	Hep	f9b
1.42764e-46	0.813688	0.181	0.021	3.71715e-42	Hep	angptl2b
1.4281e-46	0.698195	0.232	0.047	3.71835e-42	Hep	ndufa1
2.12692e-46	0.574662	0.189	0.025	5.53785e-42	Hep	decr1
2.18273e-46	0.620212	0.179	0.02	5.68317e-42	Hep	ehhadh
2.32173e-46	0.8174	0.167	0.015	6.04508e-42	Hep	uroc1
2.34029e-46	0.904793	0.176	0.019	6.09342e-42	Hep	zgc:101540
3.14557e-46	0.513492	0.273	0.069	8.19011e-42	Hep	rtn4a
3.74243e-46	0.404276	0.182	0.022	9.74418e-42	Hep	zgc:163080
5.88939e-46	0.69846	0.226	0.045	1.53342e-41	Hep	ndufb8
6.51777e-46	0.640163	0.205	0.034	1.69703e-41	Hep	vdac3
6.7914e-46	0.587781	0.191	0.026	1.76828e-41	Hep	apmap
7.4146e-46	0.460797	0.221	0.041	1.93054e-41	Hep	slc16a1b
9.32309e-46	1.18177	0.238	0.052	2.42745e-41	Hep	cyp3c1
9.83335e-46	0.618256	0.18	0.022	2.56031e-41	Hep	cyp2p9
9.84929e-46	0.5982	0.2	0.031	2.56446e-41	Hep	pdhb
1.26097e-45	0.789756	0.14	0.005	3.28319e-41	Hep	tmem82
1.98947e-45	0.669182	0.212	0.038	5.17998e-41	Hep	gnpnat1
2.41765e-45	0.42787	0.216	0.04	6.29483e-41	Hep	cyc1
2.80502e-45	1.04627	0.325	0.104	7.30344e-41	Hep	btg1
3.24947e-45	0.597292	0.162	0.014	8.46065e-41	Hep	zgc:194392
4.56708e-45	0.744705	0.148	0.009	1.18913e-40	Hep	ITLN1
6.45141e-45	1.0545	0.158	0.013	1.67975e-40	Hep	dio3b
7.1865e-45	0.393444	0.178	0.022	1.87115e-40	Hep	f9a
8.24707e-45	0.531386	0.197	0.031	2.14729e-40	Hep	rgn
8.49268e-45	0.396812	0.192	0.028	2.21124e-40	Hep	gcdha
9.48971e-45	0.809502	0.183	0.024	2.47084e-40	Hep	arl13a
1.27871e-44	0.365676	0.206	0.036	3.32937e-40	Hep	mgst3a
1.75294e-44	0.623071	0.178	0.022	4.56413e-40	Hep	as3mt
1.97046e-44	0.526954	0.193	0.03	5.13049e-40	Hep	chpt1
2.12516e-44	0.442209	0.212	0.039	5.53328e-40	Hep	bccip
3.5901e-44	0.756598	0.16	0.015	9.34755e-40	Hep	BX001030.1
3.69693e-44	0.792689	0.235	0.052	9.6257e-40	Hep	im:7152348
3.97418e-44	0.899659	0.159	0.015	1.03476e-39	Hep	acot16
5.34509e-44	0.510165	0.292	0.083	1.3917e-39	Hep	dnaja2a
5.60273e-44	0.380726	0.213	0.04	1.45878e-39	Hep	ndufs7
5.67593e-44	0.480027	0.22	0.045	1.47784e-39	Hep	acadvl
6.65896e-44	0.488211	0.222	0.045	1.73379e-39	Hep	ndufa2
8.52355e-44	0.542066	0.165	0.018	2.21928e-39	Hep	dgat2
1.03805e-43	0.258619	0.173	0.021	2.70276e-39	Hep	ugt1a1
1.0803e-43	0.701988	0.161	0.016	2.81277e-39	Hep	f13b
1.41508e-43	0.615484	0.209	0.039	3.68444e-39	Hep	dolpp1
2.07095e-43	0.774066	0.141	0.007	5.39213e-39	Hep	CR559930.1
2.38616e-43	0.614946	0.15	0.012	6.21285e-39	Hep	a2ml
2.5158e-43	0.734277	0.14	0.007	6.55038e-39	Hep	zgc:172051
2.65348e-43	0.516476	0.217	0.044	6.90887e-39	Hep	gpia
2.67675e-43	0.5685	0.183	0.026	6.96947e-39	Hep	aldh7a1
2.91282e-43	0.706264	0.171	0.021	7.5841e-39	Hep	abcb11b
3.95696e-43	0.730565	0.17	0.02	1.03027e-38	Hep	coq9
5.28503e-43	0.343557	0.186	0.028	1.37606e-38	Hep	phyh
5.75465e-43	0.477964	0.158	0.016	1.49834e-38	Hep	krt18a.2
5.95232e-43	1.01989	0.141	0.008	1.54981e-38	Hep	CR626907.3
6.24988e-43	0.67324	0.232	0.053	1.62728e-38	Hep	atp5mf
6.75748e-43	0.547186	0.194	0.032	1.75945e-38	Hep	ppp1r3ca
7.82721e-43	0.416071	0.19	0.03	2.03797e-38	Hep	BX248517.1
8.92852e-43	0.661345	0.149	0.012	2.32472e-38	Hep	soat2
1.24748e-42	0.645293	0.147	0.011	3.24807e-38	Hep	hhipl1
1.31613e-42	0.575121	0.215	0.044	3.42682e-38	Hep	sirt6
1.3401e-42	0.373768	0.204	0.038	3.48922e-38	Hep	uqcrfs1
1.3489e-42	0.429997	0.171	0.022	3.51213e-38	Hep	igfals
1.58824e-42	0.574536	0.203	0.038	4.13529e-38	Hep	ndufab1a
2.06018e-42	0.606564	0.196	0.034	5.36408e-38	Hep	si:dkey-188i13.11
2.21722e-42	0.787963	0.161	0.018	5.77298e-38	Hep	oat
2.51944e-42	0.534141	0.183	0.028	6.55986e-38	Hep	hvcn1
3.28301e-42	0.531638	0.205	0.039	8.54798e-38	Hep	ndufs6
3.29343e-42	0.317369	0.197	0.035	8.57511e-38	Hep	park7
3.64426e-42	0.704522	0.153	0.014	9.48856e-38	Hep	slc35d1b
3.91079e-42	0.562695	0.222	0.048	1.01825e-37	Hep	cct6a
3.96126e-42	0.610295	0.217	0.045	1.03139e-37	Hep	sar1b
9.62747e-42	0.777432	0.151	0.014	2.5067e-37	Hep	fabp7a
1.00618e-41	0.669243	0.185	0.029	2.61978e-37	Hep	acadm
1.0343e-41	0.386123	0.222	0.049	2.69302e-37	Hep	tuba8l2
1.03774e-41	0.632606	0.231	0.054	2.70197e-37	Hep	kdelr2a
1.41366e-41	0.52792	0.173	0.024	3.68075e-37	Hep	rabl6b
2.07425e-41	0.71868	0.171	0.023	5.40074e-37	Hep	atf5b
2.11176e-41	0.76697	0.131	0.006	5.4984e-37	Hep	acat1
2.47664e-41	0.383499	0.174	0.024	6.44844e-37	Hep	abcd3a
2.84615e-41	0.64077	0.138	0.009	7.41052e-37	Hep	si:ch211-214j24.14
2.88453e-41	0.758419	0.173	0.024	7.51045e-37	Hep	mrps36
3.28529e-41	0.295197	0.231	0.054	8.5539e-37	Hep	NC-002333.17
3.76923e-41	0.46392	0.151	0.014	9.81395e-37	Hep	UNC5C
4.17519e-41	0.67046	0.152	0.015	1.08709e-36	Hep	gstt2
4.30227e-41	0.571238	0.177	0.026	1.12018e-36	Hep	ugp2a
4.37668e-41	0.591194	0.152	0.015	1.13956e-36	Hep	sult2st2
4.4025e-41	0.559402	0.257	0.069	1.14628e-36	Hep	edf1
4.49896e-41	0.696916	0.153	0.016	1.1714e-36	Hep	sord
5.56822e-41	0.790933	0.158	0.018	1.4498e-36	Hep	p4ha3
5.64484e-41	0.381077	0.212	0.045	1.46975e-36	Hep	snx3
5.69936e-41	0.702426	0.156	0.017	1.48394e-36	Hep	si:ch211-201h21.5
6.87123e-41	0.501786	0.195	0.035	1.78906e-36	Hep	fam114a2
8.6057e-41	0.669409	0.157	0.018	2.24067e-36	Hep	acmsd
9.58945e-41	0.291646	0.175	0.026	2.4968e-36	Hep	slc25a10
1.04751e-40	0.552234	0.234	0.057	2.72739e-36	Hep	ndufb3
1.51784e-40	0.525729	0.143	0.012	3.95201e-36	Hep	uraha
1.74205e-40	0.607698	0.143	0.012	4.53578e-36	Hep	rgrb
1.979e-40	0.365616	0.182	0.029	5.15273e-36	Hep	nfkbib
2.04495e-40	0.808612	0.199	0.039	5.32443e-36	Hep	dbi
2.25593e-40	0.434641	0.193	0.035	5.87376e-36	Hep	ndufs3
2.38259e-40	0.281619	0.232	0.057	6.20356e-36	Hep	mt-nd4
2.65102e-40	0.387415	0.183	0.031	6.90246e-36	Hep	klf15
2.85478e-40	0.539753	0.192	0.035	7.433e-36	Hep	ndufb2
3.4492e-40	0.269666	0.219	0.049	8.9807e-36	Hep	rtn3
3.49246e-40	0.71725	0.133	0.008	9.09331e-36	Hep	slc10a4
3.83866e-40	0.307058	0.186	0.032	9.99472e-36	Hep	zgc:66313
4.24964e-40	0.679126	0.133	0.008	1.10648e-35	Hep	nr5a5
4.47211e-40	0.311525	0.188	0.033	1.1644e-35	Hep	CT027598.2
4.63491e-40	0.478639	0.215	0.047	1.20679e-35	Hep	eif1b
4.69107e-40	0.633647	0.212	0.047	1.22141e-35	Hep	uqcrq
5.96612e-40	0.591492	0.193	0.037	1.5534e-35	Hep	uqcrc1
6.52928e-40	0.597967	0.159	0.019	1.70003e-35	Hep	CR392026.2
7.43494e-40	0.807275	0.144	0.013	1.93584e-35	Hep	ido1
9.57848e-40	0.432509	0.211	0.045	2.49395e-35	Hep	gtpbp4
9.58666e-40	0.646588	0.147	0.014	2.49608e-35	Hep	aqp10a
9.65943e-40	0.579778	0.223	0.054	2.51502e-35	Hep	atp5md
1.13261e-39	0.522793	0.148	0.015	2.94898e-35	Hep	hal
1.23478e-39	0.542441	0.153	0.017	3.21499e-35	Hep	mettl7a
1.25364e-39	0.344858	0.232	0.058	3.26411e-35	Hep	ipo7
1.2864e-39	0.601736	0.22	0.051	3.34941e-35	Hep	selenot1a
1.46858e-39	0.545268	0.166	0.024	3.82373e-35	Hep	eif4a1b
1.86506e-39	0.42746	0.2	0.04	4.85605e-35	Hep	pdia5
2.47655e-39	0.804176	0.137	0.011	6.44819e-35	Hep	sb:cb37
3.4161e-39	0.852926	0.14	0.012	8.8945e-35	Hep	CR626907.1
3.50002e-39	0.272798	0.176	0.028	9.11301e-35	Hep	acadl
3.60767e-39	0.655007	0.227	0.056	9.39328e-35	Hep	mdh2
3.88857e-39	0.554085	0.142	0.013	1.01247e-34	Hep	si:ch211-284e20.8
4.11584e-39	0.567444	0.143	0.014	1.07164e-34	Hep	cideb
4.69717e-39	0.681059	0.135	0.01	1.223e-34	Hep	pck2
4.99931e-39	0.551344	0.149	0.016	1.30167e-34	Hep	clic5b
6.35678e-39	0.501355	0.188	0.035	1.65511e-34	Hep	hsdl2
6.66729e-39	0.391412	0.188	0.035	1.73596e-34	Hep	aldh2.1
8.57197e-39	0.488327	0.18	0.031	2.23188e-34	Hep	tomm6
9.08187e-39	0.367277	0.161	0.022	2.36465e-34	Hep	CR626907.2
9.49243e-39	0.542813	0.154	0.019	2.47154e-34	Hep	adamts13
9.96034e-39	0.373471	0.229	0.056	2.59337e-34	Hep	adh8b
1.2179e-38	0.320837	0.255	0.071	3.17103e-34	Hep	pinx1
1.99869e-38	0.518655	0.272	0.083	5.20399e-34	Hep	ran
2.05162e-38	0.751611	0.141	0.014	5.3418e-34	Hep	aplp1
2.68677e-38	0.38803	0.135	0.011	6.99555e-34	Hep	gpt2l
2.6944e-38	0.701506	0.148	0.017	7.01542e-34	Hep	hnf4a
3.05623e-38	0.527336	0.194	0.039	7.95752e-34	Hep	si:ch73-206d17.1
4.63995e-38	0.46411	0.148	0.017	1.2081e-33	Hep	slc7a2
5.46051e-38	0.658638	0.163	0.024	1.42175e-33	Hep	st3gal7
6.39446e-38	0.710263	0.149	0.018	1.66493e-33	Hep	ndufc2
7.61376e-38	0.69953	0.176	0.031	1.9824e-33	Hep	ormdl1
8.68483e-38	0.309459	0.217	0.052	2.26127e-33	Hep	ndufab1b
1.04015e-37	0.594919	0.266	0.081	2.70824e-33	Hep	tob1a
1.24356e-37	0.457474	0.139	0.014	3.23785e-33	Hep	hao2
1.45761e-37	0.826714	0.196	0.042	3.79517e-33	Hep	pik3r1
1.48429e-37	0.440255	0.207	0.047	3.86466e-33	Hep	ndufa5
1.56852e-37	0.586054	0.192	0.04	4.08397e-33	Hep	sod2
2.75336e-37	0.518613	0.269	0.083	7.16894e-33	Hep	csde1
3.31944e-37	0.451288	0.132	0.011	8.64281e-33	Hep	gpx3
3.93499e-37	0.509341	0.191	0.039	1.02455e-32	Hep	gspt1l
3.95991e-37	0.755503	0.178	0.033	1.03104e-32	Hep	sec62
4.29117e-37	0.557132	0.165	0.026	1.11729e-32	Hep	pgrmc1
4.9687e-37	0.4668	0.17	0.03	1.2937e-32	Hep	eif3ba
5.16397e-37	0.297783	0.145	0.017	1.34454e-32	Hep	ugt5c2
5.53619e-37	0.445567	0.196	0.041	1.44146e-32	Hep	klf9
6.03619e-37	0.550746	0.185	0.037	1.57164e-32	Hep	hmgb3b
6.3214e-37	0.552648	0.123	0.007	1.6459e-32	Hep	si:ch211-222e20.4
6.44969e-37	0.669258	0.105	0.001	1.67931e-32	Hep	sat2a
6.51928e-37	0.299705	0.175	0.031	1.69742e-32	Hep	aldh9a1a.1
6.65269e-37	0.588767	0.163	0.026	1.73216e-32	Hep	cyp2n13
6.9974e-37	0.590169	0.142	0.016	1.82191e-32	Hep	cyp2k19
7.08725e-37	0.328362	0.137	0.014	1.84531e-32	Hep	ech1
7.24342e-37	0.340115	0.145	0.017	1.88597e-32	Hep	sult3st2
9.4009e-37	0.870065	0.13	0.011	2.44771e-32	Hep	slc22a15
1.30058e-36	0.457882	0.182	0.035	3.38632e-32	Hep	rpf2
1.37837e-36	0.411252	0.174	0.031	3.58885e-32	Hep	sult1st6
1.55925e-36	1.1171	0.128	0.01	4.05982e-32	Hep	g0s2
1.94529e-36	0.493254	0.132	0.012	5.06495e-32	Hep	uqcrc2a
2.15557e-36	0.553594	0.164	0.027	5.61247e-32	Hep	mccc2
2.36757e-36	0.540259	0.209	0.052	6.16445e-32	Hep	mt-nd1
2.46357e-36	0.280434	0.158	0.024	6.4144e-32	Hep	ppp1r1b
2.53662e-36	0.68825	0.275	0.09	6.60459e-32	Hep	slc25a25a
2.54123e-36	0.696329	0.151	0.02	6.61661e-32	Hep	hoga1
3.59333e-36	0.463671	0.137	0.014	9.35595e-32	Hep	si:ch211-188c16.1
5.02282e-36	0.62064	0.134	0.014	1.30779e-31	Hep	wu:fd46c06
5.44777e-36	0.62719	0.131	0.012	1.41844e-31	Hep	f7l
8.11658e-36	0.547551	0.13	0.012	2.11331e-31	Hep	creb3l3a
1.01577e-35	0.512029	0.148	0.02	2.64477e-31	Hep	cryz
1.14187e-35	0.492451	0.166	0.028	2.97308e-31	Hep	ndufs4
1.26769e-35	0.468515	0.14	0.016	3.30069e-31	Hep	acot11a
1.28408e-35	0.61911	0.14	0.017	3.34335e-31	Hep	cyp7a1
1.34881e-35	0.41062	0.173	0.033	3.5119e-31	Hep	ugt2a4
1.58778e-35	0.562756	0.199	0.046	4.1341e-31	Hep	rwdd1
2.47323e-35	0.660536	0.133	0.014	6.43955e-31	Hep	exosc1
2.56966e-35	0.63962	0.155	0.024	6.69063e-31	Hep	slc38a3a
3.37389e-35	0.594359	0.185	0.039	8.78461e-31	Hep	il6r
3.37583e-35	0.435558	0.181	0.037	8.78966e-31	Hep	atp5mea
3.66261e-35	0.57329	0.167	0.031	9.53633e-31	Hep	qsox1
4.65175e-35	0.336591	0.188	0.04	1.21118e-30	Hep	cdc26
5.89631e-35	0.506132	0.159	0.026	1.53522e-30	Hep	selenou1a
6.08617e-35	0.473347	0.125	0.011	1.58466e-30	Hep	FH
6.43508e-35	0.451227	0.173	0.033	1.6755e-30	Hep	hpn
8.72489e-35	0.552944	0.139	0.017	2.2717e-30	Hep	RAP1GAP
9.22591e-35	0.48649	0.155	0.024	2.40215e-30	Hep	mrpl36
1.03218e-34	0.575391	0.125	0.012	2.68748e-30	Hep	cd9a
1.25706e-34	0.510369	0.163	0.029	3.27301e-30	Hep	sars1
1.39672e-34	0.418131	0.194	0.045	3.63664e-30	Hep	msra
1.50187e-34	0.588232	0.116	0.007	3.91041e-30	Hep	pbld
2.253e-34	0.421627	0.172	0.034	5.86613e-30	Hep	atox1
2.39739e-34	0.291522	0.214	0.057	6.24209e-30	Hep	ndufb4
2.60651e-34	0.265544	0.205	0.052	6.78657e-30	Hep	eif3k
2.62657e-34	0.756284	0.13	0.014	6.83881e-30	Hep	slc25a38a
2.98174e-34	0.496343	0.203	0.051	7.76356e-30	Hep	rnf128a
3.37314e-34	0.358973	0.145	0.02	8.78264e-30	Hep	agmat
3.51458e-34	0.449417	0.148	0.022	9.15092e-30	Hep	aimp2
3.86144e-34	0.475797	0.152	0.024	1.0054e-29	Hep	mfsd2ab
4.03093e-34	0.583235	0.129	0.014	1.04953e-29	Hep	LO018309.1
4.3952e-34	0.496115	0.133	0.016	1.14438e-29	Hep	cx28.1
5.87383e-34	0.531724	0.169	0.033	1.52937e-29	Hep	wdr43
6.92344e-34	0.343893	0.168	0.032	1.80266e-29	Hep	tomm7
7.08415e-34	0.399009	0.146	0.022	1.8445e-29	Hep	cbsa
7.91539e-34	0.257677	0.191	0.043	2.06093e-29	Hep	igf2a
8.0506e-34	0.499343	0.163	0.031	2.09613e-29	Hep	atp5f1d
8.39291e-34	0.636951	0.12	0.01	2.18526e-29	Hep	cbln14
8.6246e-34	0.638201	0.152	0.025	2.24559e-29	Hep	fabp2
8.93977e-34	0.377645	0.147	0.022	2.32765e-29	Hep	slc43a1b
1.58092e-33	0.395534	0.133	0.016	4.11624e-29	Hep	apobb.2
1.63117e-33	0.590885	0.177	0.038	4.24708e-29	Hep	aup1
1.9594e-33	0.455264	0.173	0.036	5.10169e-29	Hep	ndufa3
2.11012e-33	0.432086	0.15	0.024	5.49413e-29	Hep	suclg2
2.18971e-33	0.736576	0.135	0.017	5.70134e-29	Hep	xdh
3.06421e-33	0.479071	0.14	0.02	7.97828e-29	Hep	cyp46a1.2
3.55523e-33	0.493488	0.121	0.011	9.25676e-29	Hep	CU682777.2
5.37149e-33	0.304637	0.194	0.047	1.39857e-28	Hep	faub
7.22806e-33	0.498393	0.148	0.024	1.88197e-28	Hep	fdx1
9.22039e-33	0.44916	0.146	0.023	2.40071e-28	Hep	slc12a4
1.06596e-32	0.529323	0.111	0.007	2.77545e-28	Hep	CU855685.1
1.07896e-32	0.437114	0.158	0.03	2.80928e-28	Hep	cyb5a
1.19696e-32	0.409191	0.143	0.022	3.11652e-28	Hep	zgc:101569
1.37173e-32	0.503425	0.137	0.019	3.57157e-28	Hep	stbd1
1.51907e-32	0.509516	0.142	0.022	3.95519e-28	Hep	calua
1.69244e-32	0.482449	0.161	0.032	4.4066e-28	Hep	si:ch211-248a14.8
2.02376e-32	0.409417	0.119	0.012	5.26926e-28	Hep	gys2
2.04142e-32	0.464982	0.129	0.016	5.31524e-28	Hep	CABZ01058650.1
2.17487e-32	0.460683	0.159	0.031	5.6627e-28	Hep	mrpl12
2.18401e-32	0.545971	0.228	0.069	5.68652e-28	Hep	itm2bb
2.50949e-32	0.313379	0.161	0.032	6.53395e-28	Hep	hadhb
2.92865e-32	0.489788	0.155	0.028	7.62532e-28	Hep	fpgs
4.16112e-32	0.42217	0.143	0.023	1.08343e-27	Hep	dnajc19
4.6725e-32	0.285776	0.185	0.045	1.21658e-27	Hep	tmem258
4.83122e-32	0.388197	0.117	0.011	1.2579e-27	Hep	ccl39.5
5.47456e-32	0.488769	0.144	0.023	1.42541e-27	Hep	apof
6.42461e-32	0.257155	0.171	0.037	1.67277e-27	Hep	gpcpd1
6.55346e-32	0.39201	0.189	0.047	1.70632e-27	Hep	pin1
7.12817e-32	0.557347	0.149	0.026	1.85596e-27	Hep	cyp2p7
8.10055e-32	0.500482	0.139	0.021	2.10914e-27	Hep	tsr2
1.02415e-31	0.745393	0.118	0.012	2.66658e-27	Hep	zgc:86609
1.14294e-31	0.595867	0.128	0.016	2.97588e-27	Hep	stx1a
1.21672e-31	0.540702	0.163	0.033	3.16796e-27	Hep	hspb8
1.53219e-31	0.575057	0.145	0.024	3.98938e-27	Hep	si:ch1073-325m22.2
1.60758e-31	0.454476	0.157	0.031	4.18565e-27	Hep	pbdc1
1.68914e-31	0.469	0.182	0.044	4.398e-27	Hep	ndufa8
1.71425e-31	0.624039	0.151	0.028	4.46338e-27	Hep	myrfl
1.92426e-31	0.503906	0.139	0.022	5.0102e-27	Hep	adtrp1
2.11052e-31	0.365346	0.14	0.022	5.49517e-27	Hep	palmdb
2.58504e-31	0.392453	0.128	0.017	6.73066e-27	Hep	timm23a
2.60572e-31	0.422805	0.292	0.108	6.78451e-27	Hep	eif1
2.62036e-31	0.440235	0.167	0.036	6.82263e-27	Hep	slc27a6
2.86199e-31	0.535793	0.14	0.022	7.45175e-27	Hep	afmid
3.27121e-31	0.391231	0.121	0.014	8.51726e-27	Hep	pi4kab
3.33561e-31	0.573028	0.157	0.031	8.68492e-27	Hep	tmem14ca
3.58551e-31	0.589851	0.188	0.048	9.33559e-27	Hep	emc10
4.1129e-31	0.449667	0.152	0.028	1.07088e-26	Hep	cd3eap
4.11844e-31	0.766037	0.119	0.013	1.07232e-26	Hep	zgc:194242
4.51144e-31	0.562087	0.17	0.039	1.17464e-26	Hep	hsd17b12b
4.77645e-31	0.491766	0.161	0.034	1.24365e-26	Hep	bri3
5.15439e-31	0.359431	0.184	0.045	1.34205e-26	Hep	cox7a2a
5.45915e-31	0.264174	0.136	0.02	1.4214e-26	Hep	cobll1b
6.12984e-31	0.392691	0.15	0.028	1.59603e-26	Hep	hadh
7.54242e-31	0.455094	0.173	0.04	1.96382e-26	Hep	hadhaa
9.8942e-31	0.380011	0.129	0.018	2.57615e-26	Hep	foxa1
1.04642e-30	0.528897	0.138	0.022	2.72457e-26	Hep	clpxb
1.0584e-30	0.369453	0.121	0.014	2.75576e-26	Hep	C5H11orf54
1.30354e-30	0.3338	0.142	0.024	3.39403e-26	Hep	dhrs4
1.98419e-30	0.317033	0.182	0.045	5.16624e-26	Hep	dhrs1
2.48895e-30	0.867405	0.134	0.021	6.48049e-26	Hep	tfr1b
2.668e-30	0.9309	0.297	0.12	6.94667e-26	Hep	gadd45ba
3.07524e-30	0.443126	0.151	0.03	8.007e-26	Hep	DHDH
4.15663e-30	0.517937	0.199	0.056	1.08226e-25	Hep	lxn
4.75725e-30	0.453201	0.105	0.008	1.23865e-25	Hep	mlsl
5.26725e-30	0.577345	0.133	0.021	1.37143e-25	Hep	C11H1orf50
5.40727e-30	0.406453	0.124	0.017	1.40789e-25	Hep	tm4sf5
5.84241e-30	0.574627	0.12	0.015	1.52119e-25	Hep	dera
6.20898e-30	0.306984	0.171	0.041	1.61663e-25	Hep	errfi1a
9.79493e-30	0.404005	0.181	0.046	2.55031e-25	Hep	selenot1b
1.63561e-29	0.599434	0.166	0.039	4.25863e-25	Hep	CR339054.7
1.7616e-29	0.577097	0.164	0.038	4.58667e-25	Hep	ostc
2.26436e-29	0.750715	0.171	0.043	5.89572e-25	Hep	pdk2b
2.40196e-29	0.358105	0.203	0.06	6.25397e-25	Hep	bzw1b
2.47783e-29	0.313338	0.116	0.014	6.45153e-25	Hep	si:dkey-96f10.1
2.52963e-29	0.392387	0.149	0.03	6.58641e-25	Hep	coa6
3.28744e-29	0.500099	0.115	0.014	8.55951e-25	Hep	fh
3.52369e-29	0.30095	0.125	0.018	9.17462e-25	Hep	hnf4b
3.74886e-29	0.647519	0.133	0.022	9.7609e-25	Hep	pnpla2
4.22576e-29	0.534669	0.179	0.047	1.10026e-24	Hep	zgc:86598
4.71356e-29	0.590717	0.118	0.015	1.22727e-24	Hep	slc6a22.2
5.37811e-29	0.460337	0.134	0.023	1.4003e-24	Hep	bckdhb
6.14479e-29	0.251339	0.141	0.026	1.59992e-24	Hep	ciapin1
7.22603e-29	0.451056	0.158	0.036	1.88144e-24	Hep	ssr1
9.66882e-29	0.512493	0.179	0.047	2.51747e-24	Hep	nucb2b
1.03261e-28	0.389619	0.174	0.045	2.68862e-24	Hep	srpra
1.03453e-28	0.623086	0.185	0.051	2.6936e-24	Hep	tmbim4
1.15749e-28	0.374941	0.13	0.022	3.01375e-24	Hep	bysl
1.17198e-28	0.585427	0.108	0.011	3.05147e-24	Hep	sdr16c5a
1.31974e-28	0.599578	0.107	0.011	3.43621e-24	Hep	cth
1.41973e-28	0.462183	0.122	0.018	3.69654e-24	Hep	dcxr
1.59385e-28	0.475814	0.155	0.034	4.1499e-24	Hep	pitpnbl
1.85189e-28	0.521274	0.124	0.019	4.82177e-24	Hep	pam16
2.0064e-28	0.413998	0.131	0.022	5.22407e-24	Hep	hsd17b10
2.90515e-28	0.29919	0.173	0.044	7.56414e-24	Hep	aimp1a
3.2459e-28	0.497765	0.136	0.025	8.45136e-24	Hep	tspan33a
3.6129e-28	0.33395	0.26	0.096	9.4069e-24	Hep	ddx5
4.04599e-28	0.412572	0.112	0.014	1.05345e-23	Hep	acad8
4.23488e-28	0.431271	0.147	0.031	1.10264e-23	Hep	fam210b
5.78811e-28	0.310588	0.156	0.036	1.50705e-23	Hep	mcfd2
5.96914e-28	0.511946	0.108	0.012	1.55419e-23	Hep	nr0b1
7.51893e-28	0.577581	0.177	0.048	1.9577e-23	Hep	etf1b
7.55834e-28	0.372776	0.17	0.043	1.96797e-23	Hep	rrp1
7.60053e-28	0.256202	0.171	0.043	1.97895e-23	Hep	cyp2ad3
1.0168e-27	0.561922	0.15	0.033	2.64744e-23	Hep	AL929009.3
1.05379e-27	0.541714	0.129	0.022	2.74376e-23	Hep	znf593
1.40648e-27	0.510481	0.174	0.046	3.66204e-23	Hep	pdap1b
1.44982e-27	0.299981	0.109	0.013	3.77489e-23	Hep	decr2
1.47192e-27	0.330902	0.17	0.044	3.83243e-23	Hep	pa2g4a
1.63965e-27	0.655833	0.104	0.011	4.26915e-23	Hep	CU464134.2
1.74874e-27	0.297546	0.255	0.094	4.55319e-23	Hep	fkbp5
1.8737e-27	0.518924	0.115	0.016	4.87855e-23	Hep	eif4eb
2.11623e-27	0.335168	0.13	0.023	5.51002e-23	Hep	dohh
2.22886e-27	0.383599	0.139	0.028	5.80327e-23	Hep	abcc2
2.32651e-27	0.301469	0.174	0.046	6.05753e-23	Hep	prdx3
2.33771e-27	0.480065	0.152	0.035	6.08669e-23	Hep	tp53inp1
3.23693e-27	0.479802	0.176	0.048	8.42798e-23	Hep	kars1
4.06386e-27	0.586493	0.107	0.013	1.05811e-22	Hep	abat
4.65426e-27	0.476922	0.163	0.041	1.21183e-22	Hep	eif5a2
4.7217e-27	0.398643	0.176	0.048	1.22939e-22	Hep	fbl
6.60464e-27	0.466875	0.112	0.016	1.71965e-22	Hep	BX004857.1
7.98402e-27	0.361189	0.108	0.014	2.0788e-22	Hep	onecutl
9.96434e-27	0.653353	0.123	0.021	2.59441e-22	Hep	ccdc141
1.19037e-26	0.403213	0.142	0.031	3.09935e-22	Hep	cish
1.36394e-26	0.439719	0.134	0.026	3.5513e-22	Hep	mt-nd6
1.40049e-26	0.297675	0.124	0.022	3.64645e-22	Hep	CR388047.3
1.89875e-26	0.440363	0.112	0.016	4.94377e-22	Hep	mthfd1b
2.03168e-26	0.677585	0.103	0.012	5.28989e-22	Hep	linc.alien
2.47127e-26	0.459645	0.127	0.024	6.43445e-22	Hep	slc25a33
2.73548e-26	0.594853	0.112	0.016	7.12237e-22	Hep	mccc1
2.76205e-26	0.465455	0.151	0.036	7.19155e-22	Hep	smdt1b
2.78857e-26	0.482043	0.189	0.059	7.26059e-22	Hep	dusp19b
3.08492e-26	0.456235	0.164	0.043	8.03222e-22	Hep	pfn2l
3.23163e-26	0.257651	0.111	0.016	8.41418e-22	Hep	si:dkey-277m11.2
3.41385e-26	0.411402	0.159	0.041	8.88863e-22	Hep	tram1
3.44596e-26	0.319131	0.177	0.051	8.97226e-22	Hep	gadd45gip1
3.45181e-26	0.346031	0.119	0.02	8.98748e-22	Hep	ndufv2
3.46883e-26	0.562099	0.133	0.027	9.03178e-22	Hep	hnrnpc
4.0621e-26	0.354392	0.133	0.026	1.05765e-21	Hep	me1
4.09682e-26	0.47069	0.11	0.016	1.06669e-21	Hep	timm8b
4.47346e-26	0.477865	0.182	0.055	1.16475e-21	Hep	nocta
5.95227e-26	0.528544	0.17	0.047	1.54979e-21	Hep	pptc7a
5.9867e-26	0.440507	0.104	0.013	1.55876e-21	Hep	sema4gb
7.1202e-26	0.317305	0.149	0.036	1.85389e-21	Hep	mrpl11
1.27279e-25	0.363725	0.13	0.026	3.31398e-21	Hep	mrpl52
1.45526e-25	0.4928	0.122	0.022	3.78907e-21	Hep	hacl1
1.54476e-25	0.500818	0.177	0.052	4.02208e-21	Hep	tcp1
1.61646e-25	0.414106	0.177	0.052	4.20878e-21	Hep	lpin2
1.80662e-25	0.51319	0.115	0.019	4.70391e-21	Hep	tmem54b
2.24223e-25	0.442879	0.102	0.013	5.8381e-21	Hep	slc25a1b
3.49749e-25	0.501591	0.144	0.035	9.10641e-21	Hep	nars1
3.97776e-25	0.462561	0.122	0.023	1.03569e-20	Hep	dhdhl
4.04988e-25	0.687271	0.125	0.024	1.05447e-20	Hep	acss1
5.35377e-25	0.320905	0.106	0.015	1.39396e-20	Hep	acot18
5.64359e-25	0.279251	0.1	0.012	1.46942e-20	Hep	tmem126a
7.63826e-25	0.379895	0.139	0.032	1.98877e-20	Hep	pls3
8.38638e-25	0.274352	0.17	0.05	2.18356e-20	Hep	prr13
8.64346e-25	0.393183	0.149	0.037	2.2505e-20	Hep	uqcrc2b
1.20478e-24	0.357456	0.149	0.037	3.13688e-20	Hep	ugt8
1.21023e-24	0.309741	0.131	0.028	3.15107e-20	Hep	ppp1caa
1.34161e-24	0.379866	0.115	0.02	3.49316e-20	Hep	txnl1
1.43589e-24	0.25973	0.131	0.028	3.73864e-20	Hep	ndufa10
1.65243e-24	0.395246	0.252	0.101	4.30243e-20	Hep	zgc:162730
1.76663e-24	0.440484	0.111	0.018	4.59977e-20	Hep	nalcn
1.99811e-24	0.438407	0.119	0.022	5.20248e-20	Hep	esr2b
2.00547e-24	0.404012	0.139	0.033	5.22165e-20	Hep	osbpl2b
2.7732e-24	0.394381	0.1	0.014	7.22057e-20	Hep	hyi
2.94928e-24	0.316897	0.108	0.017	7.67905e-20	Hep	acads
3.08027e-24	0.366974	0.141	0.034	8.02011e-20	Hep	slain2
3.20866e-24	0.318531	0.197	0.066	8.3544e-20	Hep	nop58
4.40876e-24	0.336298	0.17	0.051	1.14791e-19	Hep	prdx4
4.52273e-24	0.255314	0.102	0.014	1.17758e-19	Hep	tfcp2l1
4.96498e-24	0.288869	0.129	0.028	1.29273e-19	Hep	ssb
5.92026e-24	0.396382	0.132	0.03	1.54146e-19	Hep	si:zfos-1192g2.3
5.94325e-24	0.454496	0.115	0.021	1.54744e-19	Hep	tmco1
6.33987e-24	0.389854	0.139	0.034	1.65071e-19	Hep	ndufa9a
6.54688e-24	0.278604	0.108	0.018	1.70461e-19	Hep	retsat
6.5541e-24	0.520218	0.124	0.026	1.70649e-19	Hep	nfasca
6.97045e-24	0.488727	0.103	0.016	1.81489e-19	Hep	utp4
1.09644e-23	0.321551	0.136	0.033	2.85481e-19	Hep	pnpla6
1.18641e-23	0.332275	0.158	0.045	3.08906e-19	Hep	fbxw11b
1.21475e-23	0.333448	0.111	0.02	3.16284e-19	Hep	slc38a3b
1.44188e-23	0.416437	0.106	0.017	3.75421e-19	Hep	BX539325.2
1.50534e-23	0.460596	0.109	0.019	3.91946e-19	Hep	ptk2ba
1.54461e-23	0.441416	0.12	0.024	4.02169e-19	Hep	gnl2
1.7436e-23	0.497571	0.119	0.024	4.53982e-19	Hep	papss2a
2.2279e-23	0.317435	0.163	0.048	5.8008e-19	Hep	rrbp1a
3.17509e-23	0.263643	0.123	0.026	8.26698e-19	Hep	mrps10
3.17858e-23	0.316803	0.175	0.056	8.27608e-19	Hep	psmb6
3.34128e-23	0.637413	0.111	0.02	8.69969e-19	Hep	il7r
3.8064e-23	0.312522	0.137	0.034	9.91072e-19	Hep	tegt
4.72857e-23	0.329537	0.108	0.019	1.23118e-18	Hep	cbsb
4.74838e-23	0.452998	0.105	0.018	1.23634e-18	Hep	isg20
5.3044e-23	0.37396	0.125	0.028	1.38111e-18	Hep	ephx2
5.48376e-23	0.481425	0.14	0.036	1.42781e-18	Hep	kank1a
7.14669e-23	0.636659	0.155	0.045	1.86078e-18	Hep	cited4a
8.12849e-23	0.453031	0.142	0.037	2.11641e-18	Hep	osbpl9
8.20951e-23	0.448355	0.102	0.016	2.13751e-18	Hep	mrps26
8.64962e-23	0.966402	0.191	0.069	2.2521e-18	Hep	mt2
1.02551e-22	0.315745	0.103	0.017	2.67012e-18	Hep	aqp9b
1.09135e-22	0.443796	0.15	0.042	2.84156e-18	Hep	krtcap2
1.13493e-22	0.462273	0.131	0.032	2.95502e-18	Hep	ftsj3
1.19314e-22	0.328919	0.171	0.054	3.10658e-18	Hep	mknk2a
1.26457e-22	0.416307	0.105	0.018	3.29256e-18	Hep	mrpl38
1.32618e-22	0.28766	0.135	0.034	3.45296e-18	Hep	hspa4b
1.48408e-22	0.257466	0.105	0.018	3.8641e-18	Hep	sdhdb
1.50845e-22	0.462607	0.134	0.034	3.92756e-18	Hep	rnf7
2.22442e-22	0.367302	0.154	0.045	5.79172e-18	Hep	tspan31
2.27927e-22	0.415892	0.162	0.051	5.93453e-18	Hep	sec11a
2.33987e-22	0.353502	0.134	0.034	6.09232e-18	Hep	rnf185
3.40324e-22	0.358436	0.163	0.051	8.86102e-18	Hep	brk1
6.50628e-22	0.331079	0.121	0.028	1.69404e-17	Hep	got2b
6.5294e-22	0.398583	0.155	0.047	1.70006e-17	Hep	ubfd1
6.67832e-22	0.252827	0.136	0.036	1.73883e-17	Hep	zgc:123010
6.70624e-22	0.332701	0.196	0.073	1.7461e-17	Hep	cst3
7.6777e-22	0.379291	0.141	0.039	1.99904e-17	Hep	tprb
7.78996e-22	0.546941	0.116	0.025	2.02827e-17	Hep	tlcd4a
8.95971e-22	0.325	0.107	0.02	2.33284e-17	Hep	si:dkey-71h2.2
9.24833e-22	0.601013	0.103	0.019	2.40799e-17	Hep	slc26a3.2
9.47755e-22	0.357314	0.137	0.037	2.46767e-17	Hep	uacaa
1.45115e-21	0.349858	0.121	0.028	3.77836e-17	Hep	tmem256
1.50419e-21	0.583676	0.118	0.027	3.91646e-17	Hep	ccdc171
1.77654e-21	2.34952	0.1	0.019	4.62557e-17	Hep	si:dkey-14d8.6
1.93327e-21	0.387584	0.128	0.033	5.03367e-17	Hep	deptor
2.02792e-21	0.517437	0.148	0.044	5.28009e-17	Hep	dkc1
2.11001e-21	0.291438	0.137	0.037	5.49383e-17	Hep	arfgap2
2.1999e-21	0.275286	0.135	0.037	5.72787e-17	Hep	adssl
2.20663e-21	0.299153	0.15	0.045	5.7454e-17	Hep	cct4
2.85089e-21	0.303562	0.141	0.039	7.42286e-17	Hep	CABZ01055347.1
2.90157e-21	0.356049	0.186	0.066	7.55482e-17	Hep	srp19
3.35521e-21	0.560237	0.112	0.024	8.73597e-17	Hep	galnt14
3.9344e-21	0.620481	0.161	0.053	1.0244e-16	Hep	cnpy3
4.78613e-21	0.587643	0.137	0.039	1.24616e-16	Hep	slc7a3a
5.04605e-21	0.451652	0.141	0.041	1.31384e-16	Hep	twistnb
6.58247e-21	0.296441	0.167	0.056	1.71388e-16	Hep	ppp2cb
6.88648e-21	0.441314	0.102	0.02	1.79303e-16	Hep	tsr1
7.06514e-21	0.468867	0.106	0.022	1.83955e-16	Hep	atpaf1
7.60332e-21	0.370738	0.134	0.037	1.97968e-16	Hep	fbp1a
8.72879e-21	0.320437	0.294	0.137	2.27272e-16	Hep	xbp1
9.12646e-21	0.313853	0.165	0.054	2.37626e-16	Hep	hsf2
1.06795e-20	0.260541	0.157	0.05	2.78063e-16	Hep	calr
1.49811e-20	0.282854	0.152	0.047	3.90062e-16	Hep	cox14
1.72028e-20	0.340705	0.118	0.028	4.47908e-16	Hep	sec23b
1.9898e-20	0.284953	0.295	0.144	5.18084e-16	Hep	mknk2b
2.08008e-20	0.51633	0.108	0.023	5.41591e-16	Hep	masp1
2.08415e-20	0.342342	0.122	0.031	5.4265e-16	Hep	kdelr2b
3.15167e-20	0.281003	0.109	0.024	8.20601e-16	Hep	ndufs2
3.67503e-20	0.342992	0.117	0.028	9.56868e-16	Hep	setd3
5.72393e-20	0.367976	0.12	0.031	1.49034e-15	Hep	slco2a1
6.22907e-20	0.254614	0.101	0.02	1.62186e-15	Hep	cyp2p6
7.82289e-20	0.260004	0.13	0.036	2.03684e-15	Hep	herc1
8.18802e-20	0.427678	0.105	0.022	2.13191e-15	Hep	hmox2a
1.00512e-19	0.341741	0.157	0.053	2.61704e-15	Hep	nfil3-6
1.25891e-19	0.319844	0.138	0.041	3.27783e-15	Hep	denr
1.3877e-19	0.288258	0.102	0.022	3.61316e-15	Hep	cops2
2.47952e-19	0.382076	0.114	0.028	6.45592e-15	Hep	hm13
2.67975e-19	0.340984	0.227	0.099	6.97726e-15	Hep	calr3a
2.87346e-19	0.255473	0.13	0.037	7.48163e-15	Hep	pacsin3
2.93887e-19	0.421531	0.104	0.023	7.65193e-15	Hep	atg9b
3.39006e-19	0.297207	0.13	0.038	8.82669e-15	Hep	ndfip2
3.5009e-19	0.526365	0.205	0.085	9.1153e-15	Hep	steap4
5.2436e-19	0.430112	0.102	0.022	1.36528e-14	Hep	BX629346.2
5.65118e-19	0.463462	0.136	0.041	1.4714e-14	Hep	hif1ab
6.09697e-19	0.369709	0.179	0.069	1.58747e-14	Hep	rab2a
6.10871e-19	0.354185	0.203	0.083	1.59052e-14	Hep	lipf
8.05988e-19	0.495951	0.108	0.026	2.09855e-14	Hep	dnajb11
1.02305e-18	0.556833	0.116	0.031	2.66372e-14	Hep	mlx
1.02821e-18	0.284946	0.147	0.049	2.67715e-14	Hep	os9
1.1979e-18	0.283436	0.143	0.046	3.11898e-14	Hep	si:ch73-71c20.5
1.43554e-18	0.264877	0.148	0.049	3.73772e-14	Hep	lrrc59
1.60241e-18	0.416439	0.123	0.035	4.17221e-14	Hep	zgc:153284
4.60841e-18	0.346264	0.143	0.048	1.19989e-13	Hep	nucb2a
5.21544e-18	0.418963	0.106	0.026	1.35794e-13	Hep	nap1l4a
1.10792e-17	0.333733	0.111	0.029	2.88468e-13	Hep	nr1h5
1.15528e-17	0.25654	0.147	0.052	3.008e-13	Hep	csnk2b
1.91e-17	0.381723	0.102	0.025	4.97308e-13	Hep	noc3l
2.22043e-17	0.349488	0.127	0.04	5.78134e-13	Hep	ddost
2.54475e-17	0.257189	0.103	0.026	6.62577e-13	Hep	tmem106a
2.85079e-17	0.315672	0.146	0.052	7.42261e-13	Hep	ctsz
5.48504e-17	0.47539	0.114	0.033	1.42814e-12	Hep	rpl7l1
6.23043e-17	0.305486	0.114	0.033	1.62222e-12	Hep	micos10
7.36272e-17	0.337899	0.106	0.029	1.91703e-12	Hep	ptgr1
8.23749e-17	0.275888	0.106	0.028	2.14479e-12	Hep	lsr
1.05278e-16	0.407291	0.143	0.051	2.74112e-12	Hep	cope
1.26904e-16	0.430867	0.1	0.026	3.3042e-12	Hep	jagn1b
3.17178e-16	0.511524	0.115	0.035	8.25836e-12	Hep	mak16
3.56218e-16	0.288734	0.148	0.056	9.27484e-12	Hep	dnajc1
1.3032e-15	0.360745	0.103	0.029	3.39313e-11	Hep	limk2
1.60112e-15	0.31071	0.111	0.035	4.16884e-11	Hep	btf3l4
2.09833e-15	0.348431	0.162	0.066	5.46343e-11	Hep	si:ch211-107o10.3
1.3319e-14	0.292779	0.131	0.049	3.46786e-10	Hep	dnajc8
1.75296e-14	0.319695	0.17	0.075	4.56419e-10	Hep	calr3b
1.86892e-14	0.324274	0.132	0.05	4.8661e-10	Hep	prpf38b
1.57969e-13	0.3891	0.108	0.037	4.11305e-09	Hep	irs2b
3.60314e-13	0.325604	0.107	0.037	9.38149e-09	Hep	odc1
6.40395e-13	0.288253	0.111	0.04	1.6674e-08	Hep	med19a
2.24719e-12	0.261272	0.157	0.071	5.85101e-08	Hep	nudc
9.78804e-12	0.250134	0.111	0.043	2.54851e-07	Hep	dbnlb
1.95481e-11	0.399198	0.177	0.09	5.08975e-07	Hep	sgk1
1.86611e-06	1.03452	0.106	0.06	0.0485878	Hep	LECT2

## Sheet: Bil
p_val	avg_log2FC	pct.1	pct.2	p_val_adj	cluster	gene
0	6.66592	0.891	0.022	0	Bil	lgals2b
0	6.10514	0.756	0.016	0	Bil	zgc:193726
0	5.47072	0.827	0.014	0	Bil	si:dkey-96g2.1
0	4.56923	0.75	0.013	0	Bil	epcam
0	4.1745	0.679	0.01	0	Bil	zgc:198329
0	3.83592	0.609	0.008	0	Bil	cd9b
0	3.80908	0.596	0.008	0	Bil	basp1
4.67347e-292	3.76793	0.609	0.012	1.21683e-287	Bil	cldn2
4.5859e-290	7.05646	0.936	0.065	1.19403e-285	Bil	anxa4
1.55071e-273	4.50284	0.788	0.039	4.03759e-269	Bil	si:ch211-137i24.10
1.25243e-265	3.96491	0.692	0.026	3.26096e-261	Bil	entpd8
9.15413e-253	3.27627	0.442	0.004	2.38346e-248	Bil	pdzk1ip1
3.00684e-217	3.15118	0.442	0.008	7.8289e-213	Bil	spint2
4.92234e-211	3.19075	0.397	0.005	1.28163e-206	Bil	cobll1a
1.1375e-207	2.86816	0.359	0.003	2.9617e-203	Bil	cx30.3
1.51895e-206	3.19705	0.417	0.007	3.9549e-202	Bil	si:ch211-214p16.3
2.29499e-173	4.36544	0.712	0.062	5.97547e-169	Bil	icn
1.77334e-172	2.6559	0.359	0.007	4.61725e-168	Bil	itpk1a
2.01202e-168	4.29488	0.75	0.08	5.23869e-164	Bil	tm4sf4
1.84264e-147	3.89104	0.686	0.074	4.79767e-143	Bil	cdh1
2.7746e-147	2.37994	0.256	0.002	7.22423e-143	Bil	arl4ca
8.56143e-142	2.68238	0.301	0.006	2.22914e-137	Bil	elf3
9.89038e-132	2.69602	0.321	0.009	2.57516e-127	Bil	rab11fip1a
2.26013e-131	2.57941	0.269	0.005	5.88469e-127	Bil	lratd1
4.05133e-125	2.29296	0.263	0.005	1.05484e-120	Bil	cdh17
1.65357e-123	3.84147	0.897	0.197	4.3054e-119	Bil	tmsb4x
3.42352e-122	2.19468	0.237	0.003	8.91383e-118	Bil	gdpd2
1.73034e-120	3.16155	0.378	0.019	4.50528e-116	Bil	alcama
2.71664e-119	2.03866	0.237	0.004	7.07332e-115	Bil	zgc:86896
6.77077e-118	2.13367	0.212	0.002	1.76291e-113	Bil	cracr2b
1.31464e-117	2.3353	0.269	0.007	3.42294e-113	Bil	hmgb3a
7.67249e-116	2.74452	0.333	0.014	1.99769e-111	Bil	prxl2b
5.59021e-115	2.3426	0.519	0.045	1.45552e-110	Bil	s100a10b
6.48056e-113	2.69934	0.641	0.076	1.68734e-108	Bil	aqp8a.1
8.10765e-112	2.66513	0.724	0.106	2.11099e-107	Bil	marcksl1a
1.46362e-107	2.25253	0.256	0.007	3.81083e-103	Bil	unm-sa911
3.90722e-107	2.11102	0.218	0.004	1.01732e-102	Bil	onecut1
5.16712e-107	2.88761	0.635	0.088	1.34536e-102	Bil	foxp4
3.45673e-105	1.44465	0.423	0.033	9.00028e-101	Bil	CU138553.1
1.4548e-103	2.73664	0.34	0.019	3.78787e-99	Bil	myo9b
2.71533e-99	2.86164	0.417	0.034	7.06991e-95	Bil	dab2ipb
3.80804e-99	2.7246	0.314	0.016	9.91501e-95	Bil	cgnb
3.66774e-98	2.93749	0.526	0.062	9.54969e-94	Bil	nr5a2
6.70069e-94	2.75646	0.365	0.027	1.74466e-89	Bil	rassf7b
5.28382e-90	2.04944	0.205	0.005	1.37575e-85	Bil	CR354549.3
1.02423e-84	2.02478	0.173	0.003	2.66678e-80	Bil	tmem72
1.07482e-84	2.90965	0.667	0.132	2.7985e-80	Bil	ecm1b
1.95174e-84	2.5122	0.263	0.013	5.08174e-80	Bil	eps8l1b
7.84879e-82	1.45795	0.135	0.001	2.04359e-77	Bil	si:rp71-17i16.6
2.57482e-80	1.85883	0.199	0.006	6.70406e-76	Bil	p2rx1
2.12462e-79	2.07277	0.256	0.013	5.53186e-75	Bil	spint1a
9.96551e-79	2.4285	0.256	0.014	2.59472e-74	Bil	blnk
7.67851e-78	3.21958	0.487	0.071	1.99925e-73	Bil	lsp1a
3.26483e-75	1.57147	0.154	0.003	8.50063e-71	Bil	tmc4
7.36306e-75	1.80575	0.288	0.02	1.91712e-70	Bil	arhgap42b
7.11893e-74	1.98047	0.199	0.007	1.85356e-69	Bil	gprc5c
3.63838e-72	2.22668	0.346	0.032	9.47325e-68	Bil	cav1
6.2533e-72	2.44343	0.455	0.059	1.62817e-67	Bil	myh9a
1.26249e-71	1.60612	0.135	0.002	3.28715e-67	Bil	si:dkey-88e18.2
1.59633e-70	2.79509	0.276	0.02	4.15636e-66	Bil	cav2
8.74163e-70	1.39769	0.141	0.002	2.27606e-65	Bil	ptprjb.1
1.57168e-69	3.08543	0.41	0.053	4.09217e-65	Bil	gmnn
3.08048e-69	1.35072	0.115	0.001	8.02064e-65	Bil	si:dkeyp-72e1.6
1.22942e-68	2.11782	0.321	0.029	3.20103e-64	Bil	elovl1b
7.84507e-68	2.10213	0.224	0.012	2.04262e-63	Bil	cmah
1.34476e-66	2.33053	0.224	0.013	3.50135e-62	Bil	slc43a2b
2.2133e-66	1.22431	0.122	0.001	5.76277e-62	Bil	zgc:92313
3.53113e-66	1.49932	0.135	0.002	9.19401e-62	Bil	degs2
1.19998e-65	1.53841	0.115	0.001	3.12439e-61	Bil	hpgd
1.51179e-65	1.41774	0.115	0.001	3.93624e-61	Bil	si:ch211-243g18.2
1.196e-63	1.61291	0.135	0.003	3.11401e-59	Bil	zgc:113142
3.65717e-62	1.60257	0.128	0.002	9.52219e-58	Bil	si:dkey-256h2.1
1.85664e-61	1.35034	0.109	0.001	4.83413e-57	Bil	si:ch73-31d8.2
1.06621e-60	1.81927	0.122	0.002	2.77609e-56	Bil	sox11a
1.15833e-60	1.56198	0.16	0.006	3.01595e-56	Bil	eps8l1a
2.23733e-59	2.17327	0.378	0.049	5.82533e-55	Bil	clic2
2.10094e-58	1.36317	0.109	0.001	5.47021e-54	Bil	si:ch211-129c21.1
1.66737e-54	1.63465	0.179	0.01	4.34132e-50	Bil	si:dkey-286j17.4
2.6558e-54	1.54923	0.103	0.001	6.91489e-50	Bil	si:rp71-77l1.1
3.09611e-54	1.32261	0.103	0.001	8.06135e-50	Bil	cldn7b
4.4362e-54	2.10019	0.212	0.015	1.15505e-49	Bil	sytl4
1.42744e-53	1.42676	0.122	0.003	3.71662e-49	Bil	antxr2b
1.44716e-53	1.63677	0.141	0.005	3.76798e-49	Bil	sorbs2a
2.00139e-53	2.85227	0.603	0.167	5.21101e-49	Bil	ptmaa
2.77693e-53	2.01392	0.276	0.029	7.23029e-49	Bil	rell1
3.18819e-52	1.20062	0.526	0.106	8.30108e-48	Bil	cd74a
9.61268e-52	2.14092	0.186	0.012	2.50285e-47	Bil	usp43b
1.1554e-51	1.969	0.244	0.022	3.00831e-47	Bil	meis1b
1.63268e-51	1.7215	0.103	0.002	4.251e-47	Bil	CU467633.1
6.1693e-51	2.18907	0.333	0.045	1.6063e-46	Bil	dnmbp
8.11871e-50	2.32959	0.212	0.017	2.11387e-45	Bil	myzap
1.04173e-49	1.67621	0.122	0.004	2.71236e-45	Bil	slc3a1
2.30351e-49	2.79695	0.596	0.17	5.99766e-45	Bil	fthl27
3.52398e-49	2.26916	0.269	0.03	9.1754e-45	Bil	enc1
7.29718e-48	1.81962	0.173	0.011	1.89997e-43	Bil	ppp1r9bb
8.5846e-48	1.9159	0.199	0.015	2.23517e-43	Bil	stard13a
1.277e-47	2.26985	0.282	0.035	3.32493e-43	Bil	s100v2
8.62546e-47	2.3805	0.308	0.043	2.24581e-42	Bil	sh3pxd2aa
4.38157e-46	1.50466	0.109	0.003	1.14083e-41	Bil	ppl
4.48272e-46	2.20514	0.237	0.024	1.16717e-41	Bil	ctdspla
1.04208e-45	1.82549	0.205	0.018	2.71327e-41	Bil	FADS6
3.49904e-45	2.10847	0.346	0.055	9.11044e-41	Bil	fgl2a
2.57257e-44	2.13388	0.16	0.01	6.69819e-40	Bil	si:ch211-153b23.5
9.02225e-44	1.59764	0.141	0.007	2.34912e-39	Bil	slc25a15a
2.6651e-43	1.25576	0.333	0.051	6.93912e-39	Bil	ccl35.1
9.59202e-43	1.62077	0.295	0.041	2.49747e-38	Bil	myl9b
5.03191e-42	2.51211	0.135	0.007	1.31016e-37	Bil	gucy2c
1.51755e-41	1.9398	0.212	0.021	3.95124e-37	Bil	afap1l2
1.71391e-41	1.16931	0.122	0.005	4.46252e-37	Bil	si:ch211-266g18.6
2.9633e-41	1.42899	0.167	0.012	7.71555e-37	Bil	CR396595.3
3.67052e-41	3.10979	0.603	0.229	9.55694e-37	Bil	SERP1
4.39441e-41	2.21115	0.385	0.078	1.14417e-36	Bil	cxcl20
1.09328e-40	2.16654	0.282	0.041	2.84657e-36	Bil	s100u
1.31195e-40	1.94366	0.359	0.063	3.41592e-36	Bil	krt94
1.36786e-40	2.60408	0.455	0.116	3.56149e-36	Bil	si:dkey-56m19.5
7.12356e-40	1.71234	0.186	0.017	1.85476e-35	Bil	zgc:92140
1.00567e-39	2.41359	0.417	0.098	2.61845e-35	Bil	fxyd1
1.17889e-39	1.42859	0.141	0.009	3.06947e-35	Bil	si:dkey-266m15.5
1.9599e-39	1.43999	0.186	0.017	5.10299e-35	Bil	mylipa
2.88502e-39	2.51167	0.385	0.083	7.51174e-35	Bil	phactr4a
5.66792e-39	1.63632	0.199	0.02	1.47576e-34	Bil	traf4a
6.80845e-39	2.03571	0.397	0.084	1.77272e-34	Bil	etnk1
8.96806e-39	1.35448	0.135	0.008	2.33501e-34	Bil	ccdc85cb
1.21295e-38	1.59624	0.16	0.012	3.15817e-34	Bil	ccdc136b
1.74276e-38	2.23244	0.276	0.042	4.53764e-34	Bil	shank3a
1.96879e-38	1.07872	0.115	0.005	5.12615e-34	Bil	ankrd22
2.3851e-38	2.0681	0.269	0.039	6.21009e-34	Bil	frmd4ba
1.73702e-37	1.13534	0.103	0.004	4.52267e-33	Bil	mtcl1
5.92149e-37	1.64166	0.173	0.016	1.54178e-32	Bil	phtf1
7.71807e-37	1.44857	0.147	0.011	2.00955e-32	Bil	CU459056.1
8.10562e-37	1.49663	0.167	0.014	2.11046e-32	Bil	btk
2.92786e-36	2.45534	0.346	0.073	7.62327e-32	Bil	daam1a
3.15675e-36	1.51383	0.115	0.006	8.21922e-32	Bil	erbb3a
6.40862e-36	1.18583	0.135	0.009	1.66861e-31	Bil	gramd1bb
6.75826e-36	1.41987	0.41	0.09	1.75965e-31	Bil	cd74b
9.23341e-36	1.92513	0.186	0.019	2.4041e-31	Bil	klc4
1.50935e-35	2.98117	0.442	0.125	3.9299e-31	Bil	cldn15lb
4.68891e-35	2.08816	0.276	0.045	1.22085e-30	Bil	ppp1r9alb
1.04342e-34	1.88693	0.321	0.06	2.71675e-30	Bil	pkma
1.26031e-34	1.7508	0.237	0.034	3.28146e-30	Bil	mical1
2.64658e-34	1.29886	0.109	0.006	6.8909e-30	Bil	zgc:158482
1.20457e-33	1.1286	0.135	0.01	3.13633e-29	Bil	zgc:193711
3.15447e-33	1.67192	0.231	0.033	8.21329e-29	Bil	ftr82
4.08498e-33	1.74012	0.276	0.047	1.06361e-28	Bil	srgap2
6.02481e-33	2.31051	0.256	0.041	1.56868e-28	Bil	ccl19a.1
9.25834e-33	2.34233	0.436	0.126	2.41059e-28	Bil	krt92
9.7817e-33	1.12229	0.115	0.007	2.54686e-28	Bil	rgs16
9.9573e-33	1.82393	0.256	0.042	2.59258e-28	Bil	EPB41L2
1.12743e-32	2.3639	0.551	0.21	2.93548e-28	Bil	krt18a.1
2.2315e-31	1.58641	0.135	0.011	5.81016e-27	Bil	oclna
3.26492e-31	1.66806	0.25	0.041	8.50088e-27	Bil	sall1a
3.2974e-31	1.57329	0.147	0.014	8.58543e-27	Bil	gipc2
1.24027e-30	1.93754	0.295	0.057	3.2293e-26	Bil	zgc:152791
1.53459e-30	1.80033	0.16	0.017	3.9956e-26	Bil	macc1
3.23581e-30	1.39233	0.128	0.01	8.42507e-26	Bil	plekhh1
1.35375e-29	1.48756	0.16	0.017	3.52476e-25	Bil	kalrna
1.77998e-29	1.74559	0.173	0.021	4.63453e-25	Bil	dsc2l
1.10949e-28	1.30905	0.115	0.009	2.88879e-24	Bil	si:dkey-79f11.7
1.73973e-28	1.88657	0.41	0.121	4.52973e-24	Bil	hmgn6
2.61669e-28	1.1484	0.154	0.016	6.81308e-24	Bil	gstm.3
3.16819e-28	1.32773	0.147	0.015	8.24903e-24	Bil	kctd12.2
3.32828e-28	1.17581	0.103	0.007	8.66585e-24	Bil	si:dkey-204f11.64
3.67099e-28	1.10341	0.103	0.007	9.55816e-24	Bil	padi2
5.12606e-28	1.52648	0.218	0.035	1.33467e-23	Bil	dspa
5.77052e-28	1.37428	0.128	0.011	1.50247e-23	Bil	efna1b
1.44618e-27	1.44168	0.179	0.024	3.76542e-23	Bil	slc38a5b
1.61571e-27	1.80546	0.282	0.06	4.20683e-23	Bil	f11r.1
2.94885e-27	1.64106	0.494	0.177	7.67791e-23	Bil	krt8
3.45776e-27	1.70644	0.314	0.074	9.00296e-23	Bil	ahcyl2b
3.55661e-27	1.66903	0.199	0.03	9.26035e-23	Bil	tanc1b
1.04404e-26	2.37092	0.564	0.256	2.71837e-22	Bil	actb2
1.77825e-26	1.67967	0.333	0.085	4.63002e-22	Bil	pam
2.33671e-26	1.4637	0.276	0.058	6.0841e-22	Bil	slmapa
2.38622e-26	1.73575	0.186	0.027	6.21299e-22	Bil	notch3
7.61812e-26	1.85858	0.353	0.096	1.98353e-21	Bil	si:ch73-1a9.3
1.36791e-25	1.11777	0.167	0.022	3.56164e-21	Bil	sorl1
1.65789e-25	2.03159	0.308	0.076	4.31665e-21	Bil	ctdsp2
1.80045e-25	1.44709	0.147	0.017	4.68782e-21	Bil	rgs12b
2.78635e-25	1.17385	0.122	0.012	7.25482e-21	Bil	sts
4.33049e-25	1.6123	0.16	0.021	1.12753e-20	Bil	metrn
9.23873e-25	1.08688	0.404	0.114	2.40549e-20	Bil	pfn1
1.59768e-24	1.03738	0.128	0.013	4.15989e-20	Bil	pld2
3.65754e-24	1.45951	0.147	0.018	9.52314e-20	Bil	pcdh2g28
6.28609e-24	1.74156	0.192	0.032	1.63671e-19	Bil	sh3bgrl
9.27991e-24	1.50792	0.256	0.056	2.41621e-19	Bil	pcdh1b
2.65835e-23	1.28563	0.192	0.033	6.92154e-19	Bil	crb3b
5.95132e-23	1.29746	0.103	0.009	1.54954e-18	Bil	plekha7b
9.40575e-23	1.61395	0.199	0.036	2.44898e-18	Bil	mylka
1.28162e-22	1.8541	0.186	0.032	3.33695e-18	Bil	pard3ba
1.86396e-22	1.60929	0.269	0.062	4.8532e-18	Bil	mhc2dab
2.75232e-22	1.56794	0.135	0.017	7.16621e-18	Bil	si:dkey-18p12.4
5.26897e-22	1.32692	0.115	0.012	1.37188e-17	Bil	prr33
1.19409e-21	1.39889	0.103	0.01	3.10905e-17	Bil	arhgap29a
1.47069e-21	1.37423	0.167	0.026	3.82925e-17	Bil	jpt1b
2.05317e-21	1.30043	0.173	0.028	5.34585e-17	Bil	fybb
2.11575e-21	2.89166	0.372	0.129	5.50877e-17	Bil	tnks1bp1
2.2018e-21	1.63399	0.186	0.034	5.73282e-17	Bil	stra6l
2.80351e-21	1.92989	0.5	0.219	7.2995e-17	Bil	atp1b1a
2.83817e-21	1.56764	0.16	0.025	7.38975e-17	Bil	pkp3a
4.48799e-21	1.67491	0.186	0.034	1.16854e-16	Bil	dlg2
5.36457e-21	1.40041	0.16	0.025	1.39677e-16	Bil	tnk1
7.2264e-21	0.883995	0.103	0.01	1.88154e-16	Bil	fscn1a
1.36211e-20	1.30323	0.237	0.054	3.54652e-16	Bil	ywhaz
2.29943e-20	1.47647	0.218	0.047	5.98701e-16	Bil	pof1b
2.60834e-20	1.56381	0.295	0.082	6.79133e-16	Bil	mgll
2.98649e-20	1.44402	0.154	0.024	7.77593e-16	Bil	gdpd5b
3.97484e-20	1.25827	0.16	0.026	1.03493e-15	Bil	cttnbp2nlb
4.21594e-20	1.31783	0.16	0.026	1.0977e-15	Bil	plekhg5b
1.07812e-19	1.61062	0.385	0.137	2.80711e-15	Bil	myl12.1
1.14841e-19	1.06617	0.167	0.029	2.99012e-15	Bil	serinc2
1.29936e-19	1.34734	0.205	0.043	3.38315e-15	Bil	cnn2
1.82093e-19	1.30877	0.128	0.018	4.74115e-15	Bil	myo10
2.46141e-19	1.73737	0.301	0.091	6.40877e-15	Bil	add3a
2.58117e-19	1.70045	0.199	0.041	6.72058e-15	Bil	prkar2aa
3.96756e-19	0.836769	0.122	0.016	1.03303e-14	Bil	tjp3
1.99113e-18	1.4408	0.179	0.035	5.1843e-14	Bil	her9
3.2928e-18	1.60814	0.205	0.047	8.57346e-14	Bil	serpinb1
4.69953e-18	1.63059	0.231	0.059	1.22362e-13	Bil	prox1a
5.08117e-18	1.09829	0.167	0.031	1.32298e-13	Bil	hmgn3
6.25975e-18	1.02487	0.179	0.036	1.62985e-13	Bil	arhgef18a
6.52168e-18	1.55	0.122	0.017	1.69805e-13	Bil	pmp22a
1.01387e-17	2.01101	0.455	0.209	2.63982e-13	Bil	b2m
1.63228e-17	1.28562	0.109	0.014	4.24997e-13	Bil	syt15
2.88426e-17	1.2727	0.288	0.088	7.50976e-13	Bil	lygl1
6.05189e-17	0.996167	0.25	0.065	1.57573e-12	Bil	cald1a
7.29596e-17	1.25194	0.103	0.013	1.89965e-12	Bil	skap1
7.8624e-17	1.731	0.314	0.109	2.04713e-12	Bil	fth1a
9.5842e-17	1.71832	0.167	0.034	2.49544e-12	Bil	prkcaa
1.62175e-16	0.976492	0.122	0.019	4.22255e-12	Bil	abracl
1.9395e-16	1.17888	0.135	0.023	5.04987e-12	Bil	nhsl1b
2.30653e-16	1.1465	0.295	0.093	6.0055e-12	Bil	hmgn2
2.47924e-16	1.58928	0.167	0.035	6.4552e-12	Bil	creb3l3b
2.79592e-16	1.77033	0.314	0.109	7.27974e-12	Bil	itsn2b
3.06137e-16	1.2072	0.103	0.014	7.97089e-12	Bil	myrf
6.88355e-16	1.42682	0.167	0.035	1.79227e-11	Bil	perp
7.74429e-16	1.21478	0.128	0.021	2.01638e-11	Bil	loxl3b
7.83109e-16	1.08358	0.244	0.067	2.03898e-11	Bil	aplp2
8.62015e-16	1.20059	0.128	0.022	2.24443e-11	Bil	atp2a3
1.06155e-15	2.00819	0.327	0.126	2.76396e-11	Bil	xirp2a
1.15904e-15	1.19452	0.147	0.029	3.01779e-11	Bil	pdlim2
2.9344e-15	0.942582	0.333	0.113	7.6403e-11	Bil	cd63
4.39065e-15	1.33278	0.218	0.06	1.14319e-10	Bil	fa2h
4.80217e-15	1.42011	0.154	0.032	1.25034e-10	Bil	dnase1l4.2
5.26715e-15	1.08268	0.128	0.023	1.37141e-10	Bil	ripor1
6.60544e-15	1.4481	0.179	0.043	1.71986e-10	Bil	ch25hl3
1.07166e-14	1.46177	0.224	0.066	2.79027e-10	Bil	si:dkey-13a21.4
1.15314e-14	1.06947	0.115	0.019	3.00242e-10	Bil	adam12
1.39851e-14	1.40354	0.135	0.026	3.6413e-10	Bil	igsf3
1.66964e-14	1.6643	0.321	0.125	4.34723e-10	Bil	si:dkey-188i13.10
1.69887e-14	1.13805	0.109	0.017	4.42335e-10	Bil	rbm41
2.03455e-14	1.04016	0.109	0.017	5.29736e-10	Bil	tuft1a
2.23426e-14	1.40147	0.154	0.033	5.81734e-10	Bil	camk2g2
4.18697e-14	1.39986	0.135	0.026	1.09016e-09	Bil	ctsk
5.36386e-14	1.2068	0.186	0.047	1.39659e-09	Bil	appa
5.61768e-14	0.822297	0.109	0.018	1.46267e-09	Bil	sh2d4a
7.74744e-14	1.25018	0.109	0.018	2.0172e-09	Bil	sh3gl1b
7.97436e-14	1.49701	0.224	0.068	2.07628e-09	Bil	afdna
1.30005e-13	1.06367	0.192	0.051	3.38495e-09	Bil	crip1
1.44067e-13	1.6327	0.295	0.113	3.75107e-09	Bil	arpc2
1.90559e-13	1.44262	0.244	0.081	4.96159e-09	Bil	baiap2a
2.27508e-13	1.60908	0.135	0.028	5.92363e-09	Bil	zgc:92242
2.96237e-13	0.918716	0.256	0.082	7.71313e-09	Bil	rpz5
3.90583e-13	1.40972	0.135	0.028	1.01696e-08	Bil	zgc:103700
3.93232e-13	1.2022	0.282	0.102	1.02386e-08	Bil	mhc1uka
4.06489e-13	1.06382	0.135	0.028	1.05838e-08	Bil	cxadr
4.86534e-13	1.51518	0.231	0.076	1.26679e-08	Bil	dennd2b
5.92725e-13	1.30865	0.269	0.093	1.54328e-08	Bil	plecb
8.74783e-13	1.39953	0.16	0.04	2.27767e-08	Bil	zgc:174863
1.12342e-12	1.34777	0.346	0.148	2.92504e-08	Bil	mhc1zba
1.13715e-12	1.18167	0.205	0.061	2.96081e-08	Bil	sarnp
1.15634e-12	1.14024	0.147	0.034	3.01075e-08	Bil	napsa
1.19904e-12	1.17708	0.103	0.018	3.12194e-08	Bil	hiat1a
1.22544e-12	1.08948	0.263	0.088	3.19067e-08	Bil	mhc2a
1.29794e-12	1.76619	0.256	0.091	3.37944e-08	Bil	si:ch73-281n10.2
1.37267e-12	1.08077	0.128	0.027	3.57402e-08	Bil	slc3a2a
1.50412e-12	0.68748	0.147	0.033	3.91628e-08	Bil	si:dkey-205h13.1
1.55507e-12	1.07704	0.122	0.024	4.04895e-08	Bil	si:ch211-153b23.7
1.58438e-12	1.23253	0.173	0.046	4.12526e-08	Bil	pard3ab
1.59815e-12	1.27642	0.192	0.056	4.16111e-08	Bil	cst14a.2
2.36508e-12	1.7746	0.244	0.088	6.15795e-08	Bil	zgc:92161
2.65643e-12	0.923483	0.109	0.02	6.91654e-08	Bil	myo1ea
2.78624e-12	0.844618	0.103	0.018	7.25454e-08	Bil	arih1
3.15578e-12	1.25002	0.276	0.104	8.2167e-08	Bil	id2a
3.95515e-12	0.824532	0.103	0.018	1.0298e-07	Bil	ankrd10b
4.77547e-12	1.29158	0.378	0.183	1.24339e-07	Bil	ppiab
6.16323e-12	0.95572	0.115	0.023	1.60472e-07	Bil	nipa2
6.806e-12	1.32145	0.224	0.076	1.77208e-07	Bil	si:ch73-234b20.5
7.41737e-12	1.54682	0.276	0.108	1.93126e-07	Bil	arpc1a
7.47938e-12	1.24871	0.122	0.026	1.94741e-07	Bil	akr1b1.2
9.70614e-12	1.49794	0.179	0.052	2.52719e-07	Bil	sptlc2b
1.21384e-11	1.19491	0.109	0.021	3.16048e-07	Bil	slkb
1.24575e-11	1.22596	0.269	0.101	3.24357e-07	Bil	tpm3
1.26026e-11	1.22276	0.173	0.048	3.28134e-07	Bil	ip6k2a
1.46968e-11	1.28344	0.141	0.034	3.8266e-07	Bil	arl4d
1.89501e-11	2.35817	0.423	0.241	4.93403e-07	Bil	cirbpb
1.91534e-11	0.914535	0.109	0.021	4.98696e-07	Bil	zgc:152774
2.69347e-11	1.25605	0.115	0.025	7.013e-07	Bil	si:dkey-238d18.4
2.83094e-11	1.67242	0.205	0.065	7.37092e-07	Bil	ahnak
2.88121e-11	1.13863	0.128	0.03	7.50181e-07	Bil	hnrnpa0a
3.06038e-11	1.58698	0.301	0.132	7.9683e-07	Bil	ifi46
3.32674e-11	1.38991	0.231	0.082	8.66183e-07	Bil	2022-09-06
4.27807e-11	1.13568	0.167	0.047	1.11388e-06	Bil	jupa
4.37131e-11	1.09296	0.115	0.025	1.13816e-06	Bil	wu:fb59d01
5.54523e-11	1.18863	0.135	0.033	1.44381e-06	Bil	ostf1
5.82269e-11	1.00255	0.314	0.13	1.51605e-06	Bil	klf6a
5.87801e-11	1.56179	0.244	0.092	1.53046e-06	Bil	hbegfa
7.11016e-11	1.20917	0.205	0.067	1.85127e-06	Bil	her6
9.78211e-11	1.33097	0.218	0.077	2.54697e-06	Bil	rhpn2
1.00169e-10	1.28438	0.205	0.07	2.6081e-06	Bil	psme1
1.02754e-10	1.14444	0.16	0.045	2.6754e-06	Bil	cnp
1.04994e-10	1.1455	0.25	0.096	2.73372e-06	Bil	pfn2
1.13599e-10	1.41217	0.147	0.039	2.95779e-06	Bil	tmsb1
1.31517e-10	1.10267	0.276	0.113	3.42432e-06	Bil	ezrb
1.34595e-10	1.01426	0.308	0.133	3.50444e-06	Bil	calm1a
1.57574e-10	1.11381	0.25	0.096	4.10275e-06	Bil	ucp2
1.63275e-10	1.2801	0.288	0.124	4.25119e-06	Bil	selenow1
1.74535e-10	1.57812	0.269	0.116	4.54437e-06	Bil	ckba
2.89197e-10	1.03813	0.269	0.111	7.52983e-06	Bil	zgc:153867
3.06806e-10	1.42463	0.237	0.093	7.98831e-06	Bil	kalrnb
3.66911e-10	0.829217	0.109	0.024	9.55325e-06	Bil	stox2a
4.33899e-10	1.44142	0.128	0.033	1.12974e-05	Bil	ube2nb
5.19059e-10	1.17208	0.237	0.091	1.35147e-05	Bil	ncor2
5.27258e-10	1.33694	0.256	0.106	1.37282e-05	Bil	prr13
5.35157e-10	1.07861	0.167	0.051	1.39339e-05	Bil	hp1bp3
6.62913e-10	0.99783	0.192	0.065	1.72603e-05	Bil	rapgef2
7.5991e-10	0.994961	0.154	0.044	1.97858e-05	Bil	GCA
7.74059e-10	1.27054	0.167	0.052	2.01542e-05	Bil	calm3b
9.18476e-10	1.2533	0.103	0.023	2.39144e-05	Bil	purba
9.7349e-10	1.26351	0.173	0.056	2.53467e-05	Bil	mylk5
1.27874e-09	1.1848	0.224	0.087	3.32944e-05	Bil	tpm2
1.37655e-09	1.34362	0.154	0.046	3.58412e-05	Bil	glsb
1.40101e-09	1.14689	0.224	0.085	3.6478e-05	Bil	si:dkey-28b4.7
1.91356e-09	1.21759	0.173	0.056	4.98234e-05	Bil	nucks1a
1.99939e-09	0.913005	0.263	0.108	5.2058e-05	Bil	rap1b
2.7035e-09	1.03158	0.103	0.023	7.0391e-05	Bil	fgd4a
2.93532e-09	0.845874	0.115	0.029	7.6427e-05	Bil	nccrp1
3.00865e-09	1.40155	0.256	0.115	7.83362e-05	Bil	igf2a
3.04676e-09	0.271407	0.397	0.182	7.93286e-05	Bil	CR318588.4
3.94177e-09	1.09212	0.205	0.076	0.000102632	Bil	bhlhe40
4.83113e-09	1.25273	0.173	0.059	0.000125788	Bil	asph
5.08922e-09	1.60612	0.135	0.038	0.000132508	Bil	ogfrl2
5.49204e-09	1.31571	0.167	0.056	0.000142996	Bil	si:dkey-167k11.5
5.67402e-09	1.00102	0.186	0.065	0.000147734	Bil	calm2a
6.80129e-09	1.33446	0.179	0.064	0.000177085	Bil	lsr
7.20247e-09	0.901243	0.16	0.052	0.000187531	Bil	sf3b1
8.164e-09	1.58914	0.256	0.118	0.000212566	Bil	CABZ01033205.1
8.40929e-09	0.823226	0.109	0.027	0.000218953	Bil	MAGI3
9.16536e-09	1.3693	0.199	0.077	0.000238638	Bil	hsbp1b
9.51397e-09	0.466344	0.115	0.029	0.000247715	Bil	si:ch211-222k6.3
1.06771e-08	1.08591	0.199	0.074	0.000277999	Bil	myh9b
1.29358e-08	0.864948	0.154	0.049	0.00033681	Bil	magi1b
1.48978e-08	1.35435	0.321	0.165	0.000387894	Bil	itm2ba
1.54889e-08	1.91641	0.141	0.043	0.000403283	Bil	phlda2
1.70413e-08	1.40385	0.192	0.074	0.000443704	Bil	eps8l2
1.75534e-08	0.891909	0.154	0.05	0.000457038	Bil	ppap2d
1.86139e-08	1.06169	0.109	0.028	0.00048465	Bil	mtap
2.10053e-08	1.07712	0.16	0.054	0.000546916	Bil	nectin1b
2.82716e-08	0.853757	0.276	0.127	0.000736107	Bil	gnb1b
2.92832e-08	1.08639	0.128	0.037	0.000762447	Bil	pmp22b
3.38679e-08	1.11474	0.237	0.102	0.000881819	Bil	gpatch8
4.87164e-08	1.90607	0.256	0.115	0.00126843	Bil	CR318588.1
5.04595e-08	1.06717	0.192	0.074	0.00131381	Bil	lmo7a
5.15329e-08	0.752461	0.154	0.052	0.00134176	Bil	glud1a
5.29271e-08	0.959071	0.237	0.105	0.00137806	Bil	arhgdia
5.34047e-08	1.42482	0.192	0.076	0.0013905	Bil	macroh2a2
5.87857e-08	0.954889	0.135	0.042	0.0015306	Bil	im:7138535
7.56416e-08	1.05883	0.147	0.049	0.00196948	Bil	aldoaa
8.05903e-08	1.04718	0.16	0.057	0.00209833	Bil	b3gnt3.4
8.63388e-08	1.29865	0.212	0.089	0.002248	Bil	chmp1b
8.68788e-08	1.02797	0.122	0.036	0.00226206	Bil	capza1a
9.15001e-08	1.48154	0.269	0.136	0.00238239	Bil	npc2
1.00219e-07	1.03304	0.282	0.139	0.00260941	Bil	rhoaa
1.02353e-07	1.19177	0.256	0.119	0.00266497	Bil	si:ch211-196l7.4
1.07922e-07	0.977232	0.212	0.089	0.00280997	Bil	vaspb
1.11307e-07	1.02393	0.16	0.057	0.00289809	Bil	chmp2bb
1.17146e-07	1.26024	0.135	0.044	0.00305013	Bil	ralbb
1.19678e-07	0.834474	0.109	0.03	0.00311606	Bil	nrp1a
1.39123e-07	0.977984	0.154	0.054	0.00362234	Bil	csnk1g2a
1.39762e-07	1.104	0.16	0.058	0.00363897	Bil	tent5ba
1.57435e-07	1.08521	0.115	0.034	0.00409914	Bil	reep5
1.92048e-07	0.9652	0.179	0.071	0.00500034	Bil	cldnc
1.9588e-07	1.00922	0.244	0.112	0.00510013	Bil	cdc42l
1.99907e-07	0.671884	0.141	0.047	0.00520498	Bil	kaznb
2.04119e-07	1.25586	0.154	0.056	0.00531464	Bil	sptlc3
2.9203e-07	1.49812	0.218	0.1	0.00760358	Bil	iqgap2
3.15637e-07	1.30221	0.199	0.085	0.00821824	Bil	si:dkey-262k9.2
3.63739e-07	1.11079	0.308	0.17	0.00947067	Bil	cnbpb
3.6561e-07	1.00215	0.173	0.068	0.00951938	Bil	banf1
4.04304e-07	0.906039	0.115	0.036	0.0105269	Bil	si:ch211-51e12.7
4.97989e-07	1.22211	0.244	0.12	0.0129661	Bil	si:ch211-212k18.7
6.02991e-07	0.959299	0.314	0.173	0.0157001	Bil	fkbp5
6.51412e-07	1.42231	0.122	0.04	0.0169608	Bil	nr1h4
7.06114e-07	1.05221	0.16	0.062	0.0183851	Bil	rab11fip1b
7.2988e-07	1.01221	0.212	0.095	0.0190039	Bil	upf3b
7.59854e-07	1.05036	0.186	0.079	0.0197843	Bil	arpc4l
8.25491e-07	1.29564	0.109	0.034	0.0214933	Bil	zgc:194659
1.01674e-06	1.26629	0.154	0.06	0.0264728	Bil	mpp7a
1.11656e-06	1.03177	0.199	0.089	0.029072	Bil	lrrfip1a
1.22406e-06	1.04506	0.147	0.055	0.0318709	Bil	tspo
1.41848e-06	0.689942	0.173	0.07	0.0369328	Bil	MYO9B
1.51856e-06	0.757057	0.109	0.034	0.0395387	Bil	FO744833.2
1.55145e-06	0.943897	0.147	0.057	0.040395	Bil	fam177a1
1.62389e-06	1.06003	0.109	0.035	0.0422812	Bil	msmo1
1.63279e-06	0.989031	0.122	0.041	0.0425129	Bil	stard13b
1.7944e-06	0.954968	0.288	0.154	0.0467207	Bil	mcl1b
2.07583e-06	0.861981	0.135	0.049	0.0540483	Bil	plce1
2.47479e-06	1.05546	0.109	0.036	0.064436	Bil	ablim1b
2.54443e-06	1.34302	0.179	0.08	0.0662493	Bil	stat2
2.59724e-06	0.672829	0.115	0.038	0.0676244	Bil	klf3
2.59784e-06	0.977582	0.205	0.096	0.06764	Bil	ifi30
2.70221e-06	0.884527	0.205	0.094	0.0703574	Bil	stat1a
2.76399e-06	0.899247	0.167	0.07	0.0719659	Bil	wbp2nl
2.90848e-06	1.15344	0.141	0.054	0.075728	Bil	vps4b
3.30702e-06	0.887729	0.231	0.113	0.0861049	Bil	ywhaqb
3.42217e-06	0.625199	0.109	0.036	0.0891031	Bil	tmem176l.3a
3.55648e-06	1.16682	0.135	0.051	0.0926001	Bil	cmbl
3.60152e-06	1.13344	0.237	0.122	0.0937727	Bil	h3f3b.1
3.88816e-06	0.849634	0.205	0.096	0.101236	Bil	grb2b
4.39328e-06	1.14159	0.282	0.158	0.114388	Bil	b2ml
5.80206e-06	0.665165	0.224	0.109	0.151068	Bil	ywhaqa
7.73393e-06	1.13235	0.128	0.048	0.201368	Bil	ska2
7.83237e-06	1.07254	0.276	0.156	0.203932	Bil	cfl1
8.09714e-06	0.927617	0.109	0.038	0.210825	Bil	ap1s3b
9.39975e-06	0.827239	0.128	0.048	0.244741	Bil	smad3a
9.83914e-06	1.0272	0.128	0.05	0.256182	Bil	hnf4g
1.01399e-05	0.801405	0.256	0.138	0.264014	Bil	khdrbs1a
1.0258e-05	0.920311	0.212	0.105	0.267086	Bil	errfi1a
1.02991e-05	0.815978	0.205	0.099	0.268158	Bil	actr2b
1.0635e-05	0.646781	0.122	0.045	0.276902	Bil	ctnna1
1.06728e-05	1.05062	0.135	0.053	0.277887	Bil	dazap2
1.16614e-05	1.20875	0.141	0.058	0.303628	Bil	lnx2b
1.174e-05	0.817498	0.115	0.042	0.305675	Bil	tjp1a
1.19071e-05	0.844145	0.103	0.035	0.310025	Bil	flii
1.24497e-05	1.14237	0.147	0.059	0.324153	Bil	CR318588.3
1.30353e-05	0.959487	0.141	0.058	0.339401	Bil	amd1
1.47865e-05	0.863334	0.218	0.112	0.384997	Bil	si:ch211-107o10.3
1.99339e-05	0.719161	0.327	0.201	0.519019	Bil	hmgb1a
2.10852e-05	0.683251	0.103	0.036	0.548995	Bil	nr2f2
2.13738e-05	0.550032	0.154	0.066	0.55651	Bil	golgb1
2.24246e-05	0.906328	0.109	0.04	0.58387	Bil	plcg2
2.49117e-05	0.951512	0.147	0.063	0.648625	Bil	hnrnpul1l
2.5402e-05	0.767866	0.122	0.047	0.661392	Bil	hipk2
2.68158e-05	1.16854	0.179	0.086	0.698203	Bil	CABZ01044053.1
2.77435e-05	0.98546	0.224	0.121	0.722358	Bil	morf4l1
3.05734e-05	1.01966	0.128	0.052	0.796039	Bil	tp53bp2a
3.34129e-05	1.07417	0.147	0.064	0.869972	Bil	sugt1
3.40285e-05	1.00664	0.256	0.152	0.886001	Bil	cbln17
3.75729e-05	0.657389	0.122	0.048	0.978286	Bil	csnk1g2b
3.90751e-05	0.82454	0.167	0.079	1	Bil	robo1
3.93579e-05	0.968997	0.173	0.083	1	Bil	ctnnb1
4.03748e-05	0.773719	0.147	0.065	1	Bil	cobl
4.0789e-05	1.19308	0.179	0.089	1	Bil	zgc:162025
4.13461e-05	1.0001	0.122	0.049	1	Bil	hlfa
4.58351e-05	0.964457	0.179	0.088	1	Bil	hmgb2b
5.08831e-05	0.96455	0.244	0.142	1	Bil	lipf
5.11857e-05	1.10287	0.199	0.104	1	Bil	u2surp
5.71942e-05	0.861793	0.103	0.038	1	Bil	rp9
6.20192e-05	0.459905	0.103	0.037	1	Bil	arrdc3b
6.38566e-05	0.745282	0.218	0.114	1	Bil	h1-10
6.58243e-05	0.35299	0.173	0.082	1	Bil	dido1
7.06111e-05	1.20364	0.167	0.083	1	Bil	abcg2a
7.48437e-05	1.22436	0.404	0.31	1	Bil	rplp2
7.67434e-05	0.920178	0.212	0.114	1	Bil	ddb2
8.12923e-05	0.672516	0.109	0.042	1	Bil	sptbn1
8.83947e-05	0.720328	0.173	0.085	1	Bil	srsf5a
9.0319e-05	0.89335	0.199	0.106	1	Bil	sltm
9.71888e-05	0.675978	0.199	0.103	1	Bil	COX5B
0.00010029	0.397805	0.16	0.077	1	Bil	spen
0.000103254	0.703912	0.244	0.141	1	Bil	hnrnpa1b
0.000113922	0.773046	0.224	0.128	1	Bil	si:dkey-33i11.9
0.000117681	0.912436	0.224	0.128	1	Bil	C19H6orf62
0.000119384	0.915085	0.212	0.118	1	Bil	dedd1
0.00011941	0.696451	0.16	0.077	1	Bil	pbxip1a
0.000124497	0.279808	0.212	0.11	1	Bil	mhc1uba
0.000130365	1.16525	0.109	0.044	1	Bil	supt16h
0.000136731	0.574934	0.269	0.154	1	Bil	actb1
0.000139179	0.417203	0.218	0.117	1	Bil	tmem176l.1
0.000141687	0.667827	0.109	0.044	1	Bil	capns1a
0.000146554	1.09797	0.237	0.144	1	Bil	adh8b
0.000149414	0.992634	0.128	0.056	1	Bil	pik3cb
0.000164604	0.726097	0.103	0.04	1	Bil	gng5
0.000165772	0.966345	0.154	0.075	1	Bil	ifi35
0.000176606	0.955371	0.167	0.084	1	Bil	ifi45
0.000178335	0.838226	0.237	0.14	1	Bil	hnrnpaba
0.000178821	0.892718	0.109	0.045	1	Bil	zgc:100918
0.000180296	0.760522	0.173	0.088	1	Bil	arhgef1b
0.000211455	1.05034	0.115	0.049	1	Bil	brd3b
0.000229245	0.977584	0.173	0.09	1	Bil	actn4
0.000229257	0.786338	0.186	0.098	1	Bil	smc1al
0.000234941	0.763	0.115	0.049	1	Bil	cd81a
0.00024066	1.0192	0.103	0.042	1	Bil	timp2a
0.000255563	0.775434	0.103	0.042	1	Bil	llgl2
0.000277561	0.970164	0.109	0.047	1	Bil	cryl1
0.000285527	1.14659	0.154	0.079	1	Bil	ppp1caa
0.000294245	0.679355	0.103	0.042	1	Bil	hirip3
0.000307636	0.881059	0.135	0.064	1	Bil	psma3
0.000320546	0.760005	0.147	0.072	1	Bil	atp2b4
0.000326372	0.824309	0.167	0.087	1	Bil	syf2
0.000327703	0.658192	0.186	0.1	1	Bil	anp32a
0.000333722	0.491764	0.122	0.054	1	Bil	sypl2a
0.000344909	0.970196	0.103	0.043	1	Bil	arpin
0.000360157	0.867076	0.179	0.098	1	Bil	ywhae1
0.000372017	0.627139	0.103	0.043	1	Bil	fat1a
0.00037805	0.862329	0.237	0.145	1	Bil	ube2v2
0.000404209	0.456449	0.167	0.087	1	Bil	mphosph8
0.000405188	0.444737	0.16	0.08	1	Bil	tnip1
0.00044496	0.515777	0.141	0.068	1	Bil	ppt1
0.000462499	0.75847	0.128	0.06	1	Bil	cox8a
0.000530727	0.914269	0.109	0.048	1	Bil	si:dkey-240h12.4
0.000532963	0.522309	0.128	0.061	1	Bil	gpn2
0.000550391	0.63488	0.122	0.057	1	Bil	snap23.1
0.000591935	0.683963	0.154	0.078	1	Bil	hexim1
0.000669254	0.596293	0.192	0.11	1	Bil	rca2.1
0.000705742	0.450702	0.141	0.07	1	Bil	qkia
0.000854263	0.562893	0.173	0.094	1	Bil	sh3kbp1
0.000857997	0.737874	0.103	0.046	1	Bil	zbtb8os
0.000860961	0.626327	0.179	0.1	1	Bil	gnb1a
0.000863693	0.593582	0.115	0.054	1	Bil	mpp1
0.000868206	0.371795	0.186	0.103	1	Bil	ube2e3
0.000891813	0.757988	0.147	0.077	1	Bil	sh3bgrl3
0.000954591	0.673462	0.109	0.05	1	Bil	ppp1r2
0.000988669	0.820093	0.135	0.068	1	Bil	sub1a
0.00112983	0.666058	0.115	0.054	1	Bil	cry2
0.00117739	0.76999	0.128	0.062	1	Bil	rnf213a
0.00120712	0.901276	0.122	0.059	1	Bil	cd2ap
0.00125151	0.414598	0.109	0.05	1	Bil	ccdc28a
0.00126998	0.761757	0.199	0.118	1	Bil	sesn1
0.00127838	0.570239	0.115	0.055	1	Bil	si:ch73-22o12.1
0.00131404	0.733473	0.192	0.114	1	Bil	nt5c2b
0.00135652	0.791206	0.128	0.065	1	Bil	arpc3
0.00154589	1.22346	0.186	0.112	1	Bil	nucks1b
0.00160057	0.720604	0.103	0.048	1	Bil	si:dkey-45k15.1
0.0016037	0.794397	0.103	0.047	1	Bil	zgc:153151
0.00165608	0.586929	0.122	0.059	1	Bil	tns3.2
0.00173895	0.577922	0.167	0.096	1	Bil	azin1b
0.00174444	0.420631	0.122	0.06	1	Bil	maff
0.00175765	0.638834	0.135	0.069	1	Bil	txnipa
0.00179219	0.577986	0.154	0.084	1	Bil	rsf1b.1
0.00198201	0.53822	0.147	0.08	1	Bil	mbnl2
0.00203984	0.904088	0.103	0.048	1	Bil	lgals3a
0.00206593	0.417993	0.147	0.079	1	Bil	slc44a5b
0.00209179	0.966807	0.109	0.053	1	Bil	calcoco2
0.00211926	0.906544	0.128	0.067	1	Bil	psme2
0.00234568	0.937419	0.16	0.093	1	Bil	ugt8
0.00242931	0.612436	0.141	0.076	1	Bil	baz2ba
0.00246706	0.379842	0.109	0.052	1	Bil	ccdc187
0.0027157	0.78896	0.109	0.054	1	Bil	nsrp1
0.00273386	0.928411	0.205	0.133	1	Bil	atp5if1a
0.00280645	0.660751	0.115	0.058	1	Bil	ccnd2a
0.00290852	0.552982	0.147	0.083	1	Bil	h3f3c
0.00295436	0.656957	0.135	0.072	1	Bil	irs2b
0.00303663	0.895276	0.141	0.079	1	Bil	cox4i2
0.00325909	0.617128	0.135	0.074	1	Bil	mtpn
0.00326744	0.846716	0.128	0.07	1	Bil	nr1h5
0.00330003	0.690192	0.128	0.069	1	Bil	ppargc1b
0.00337439	0.868425	0.147	0.086	1	Bil	fbp1a
0.00371033	0.642559	0.109	0.055	1	Bil	chmp6b
0.00384093	0.601879	0.103	0.05	1	Bil	hmgb1b
0.00396256	0.835712	0.167	0.102	1	Bil	si:ch211-260e23.9
0.00398821	0.782105	0.141	0.081	1	Bil	gata6
0.00407384	0.623872	0.173	0.105	1	Bil	cox17
0.00414928	0.399772	0.167	0.098	1	Bil	histh1l
0.00421506	0.40147	0.186	0.115	1	Bil	csnk1a1
0.00432584	0.601576	0.103	0.051	1	Bil	wasf2
0.00450561	0.765134	0.186	0.118	1	Bil	luc7l3
0.00453583	0.758466	0.173	0.106	1	Bil	rbm8a
0.00464384	0.380976	0.167	0.099	1	Bil	laptm4a
0.00497442	0.657266	0.109	0.056	1	Bil	creb3l3l
0.00497914	0.808752	0.173	0.106	1	Bil	ciarta
0.00501319	0.651698	0.212	0.144	1	Bil	mdh2
0.00507026	0.601559	0.109	0.056	1	Bil	brd9
0.00508365	0.339887	0.16	0.096	1	Bil	CU929259.1
0.00537603	0.721322	0.224	0.155	1	Bil	si:ch1073-429i10.3
0.00550549	0.709787	0.154	0.093	1	Bil	rock2b
0.00588718	0.535521	0.115	0.062	1	Bil	ube2ib
0.00621749	0.78609	0.167	0.104	1	Bil	eif2b4
0.00672089	0.823526	0.103	0.054	1	Bil	si:ch211-202f5.3
0.00684615	0.543095	0.103	0.053	1	Bil	gnl1
0.00703759	0.748188	0.173	0.11	1	Bil	hmgn7
0.00714153	0.459565	0.103	0.053	1	Bil	supt4h1
0.00759911	0.65333	0.179	0.117	1	Bil	si:dkey-33c12.4
0.00769924	0.80991	0.173	0.112	1	Bil	ppp2cb
0.00811055	0.610039	0.179	0.116	1	Bil	chmp5b
0.00813742	0.56817	0.115	0.064	1	Bil	srsf4
0.00855661	0.834635	0.167	0.106	1	Bil	hbp1
0.00860053	0.463097	0.173	0.109	1	Bil	cd2bp2
0.00862878	1.01726	0.173	0.112	1	Bil	cpne1
0.00871269	0.436567	0.115	0.064	1	Bil	nfyc
0.0087708	0.529395	0.147	0.087	1	Bil	si:ch211-281l24.3
0.00881371	0.995025	0.128	0.076	1	Bil	kpna4
0.00884057	0.535942	0.167	0.102	1	Bil	h2ax1
0.00908606	0.416407	0.128	0.073	1	Bil	ash1l
0.00985851	0.657344	0.122	0.07	1	Bil	ppm1aa

## Sheet: End
p_val	avg_log2FC	pct.1	pct.2	p_val_adj	cluster	gene
0	4.84966	0.707	0.022	0	End	aoc2
0	4.55506	0.736	0.029	0	End	ponzr1
2.28161e-300	4.69821	0.841	0.072	5.94064e-296	End	marcksl1b
1.34696e-284	4.19116	0.554	0.014	3.50709e-280	End	dll4
9.12598e-254	3.59633	0.457	0.007	2.37613e-249	End	si:ch211-248e11.2
1.33699e-250	3.81758	0.453	0.007	3.48113e-246	End	CABZ01065684.1
1.43825e-238	3.67192	0.442	0.008	3.74477e-234	End	cdh5
2.7347e-235	3.39052	0.446	0.009	7.12035e-231	End	tmem88a
5.3571e-233	3.52827	0.438	0.009	1.39483e-228	End	si:dkey-126g1.9
8.27041e-224	3.64599	0.482	0.017	2.15337e-219	End	sele
1.90061e-222	3.41366	0.406	0.007	4.94863e-218	End	si:ch211-145b13.6
1.65567e-220	3.79919	0.656	0.051	4.31087e-216	End	aqp8a.1
7.07279e-213	3.36271	0.428	0.011	1.84154e-208	End	fam174b
3.85387e-211	3.42797	0.493	0.022	1.00343e-206	End	ehd4
1.18312e-206	3.66101	0.417	0.011	3.0805e-202	End	rca2.2
3.333e-200	3.38447	0.431	0.015	8.67814e-196	End	mmrn2a
4.35015e-193	3.30083	0.395	0.011	1.13265e-188	End	she
4.17996e-191	3.61552	0.431	0.017	1.08833e-186	End	ldb2a
1.86322e-190	3.96868	0.449	0.021	4.85126e-186	End	akap12b
2.60455e-180	3.13417	0.359	0.009	6.78146e-176	End	fgd5a
1.48935e-178	3.68143	0.344	0.007	3.87781e-174	End	angpt2a
1.13866e-175	3.51635	0.435	0.022	2.96472e-171	End	gpm6ab
9.61799e-175	3.32908	0.424	0.021	2.50423e-170	End	plpp1a
8.55203e-174	3.20051	0.406	0.018	2.22669e-169	End	kdrl
4.28224e-170	4.13697	0.783	0.156	1.11497e-165	End	jun
1.51839e-167	3.0235	0.319	0.006	3.95343e-163	End	ramp2
3.81017e-166	4.28075	0.388	0.017	9.92054e-162	End	mb
6.00155e-165	2.90243	0.391	0.018	1.56262e-160	End	limch1b
8.43365e-156	3.15165	0.312	0.008	2.19587e-151	End	ehd3
3.82121e-153	3.07611	0.464	0.036	9.94929e-149	End	cavin2b
6.02533e-153	2.93435	0.572	0.064	1.56881e-148	End	srgn
2.69762e-151	3.04588	0.446	0.033	7.0238e-147	End	tpm4a
4.11701e-147	3.20525	0.442	0.033	1.07195e-142	End	fabp11a
3.06479e-144	2.49992	0.757	0.139	7.97979e-140	End	CR318588.4
6.92836e-140	2.95672	0.355	0.018	1.80394e-135	End	anxa13
8.78091e-140	2.90663	0.283	0.007	2.28628e-135	End	oit3
1.31448e-137	3.06219	0.301	0.01	3.42251e-133	End	f8
2.56665e-135	3.37983	0.522	0.062	6.68278e-131	End	cbx7a
2.16903e-128	2.92737	0.518	0.065	5.6475e-124	End	socs3a
9.1448e-128	2.79825	0.312	0.015	2.38103e-123	End	rgcc
3.87433e-123	3.06245	0.417	0.04	1.00876e-118	End	tspan4b
4.59265e-122	2.63151	0.236	0.005	1.19579e-117	End	etv2
6.30166e-121	2.71279	0.464	0.053	1.64076e-116	End	tagln2
1.05543e-119	2.71801	0.301	0.015	2.74803e-115	End	afap1l1b
1.27976e-119	2.69552	0.293	0.014	3.33212e-115	End	emilin1b
1.79568e-116	2.67029	0.264	0.01	4.67542e-112	End	si:dkey-261h17.1
7.5521e-115	2.57027	0.406	0.041	1.96634e-110	End	CU927890.1
2.72064e-114	1.88492	0.377	0.031	7.08374e-110	End	podxl
2.73146e-114	2.87454	0.38	0.033	7.11191e-110	End	CR318588.3
1.43735e-110	2.49428	0.207	0.003	3.74242e-106	End	si:ch211-33e4.2
8.48069e-110	2.49098	0.232	0.007	2.20812e-105	End	rasip1
1.08213e-109	2.553	0.232	0.007	2.81753e-105	End	cd81b
4.34761e-108	2.54587	0.493	0.069	1.13199e-103	End	si:ch211-222l21.1
6.27551e-102	1.27576	0.373	0.036	1.63395e-97	End	cfd
6.88275e-102	2.40355	0.207	0.005	1.79206e-97	End	notchl
2.8184e-100	2.32092	0.225	0.008	7.33826e-96	End	bmp16
2.36048e-99	2.52133	0.246	0.012	6.14599e-95	End	col4a1
2.27282e-98	2.66458	0.431	0.057	5.91775e-94	End	rpz5
6.7877e-97	2.34411	0.221	0.008	1.76731e-92	End	plk2b
1.81873e-95	1.95612	0.188	0.004	4.73544e-91	End	clec14a
2.49454e-94	2.35899	0.207	0.007	6.49502e-90	End	cntf
1.00052e-91	2.69394	0.312	0.029	2.60504e-87	End	apc
4.54641e-91	2.58147	0.319	0.031	1.18375e-86	End	vat1
1.29035e-89	2.28566	0.232	0.012	3.35968e-85	End	ccdc85b
5.38404e-89	2.36691	0.196	0.007	1.40184e-84	End	kdr
9.56691e-89	2.13719	0.696	0.182	2.49094e-84	End	hsp90aa1.2
3.10382e-88	2.33421	0.221	0.011	8.08142e-84	End	cx43
9.73641e-88	2.92479	0.652	0.19	2.53507e-83	End	fosab
5.86551e-87	2.16766	0.163	0.003	1.5272e-82	End	myct1a
1.02744e-86	2.52695	0.312	0.031	2.67514e-82	End	tcima
3.02328e-86	2.00308	0.188	0.006	7.87172e-82	End	egfl7
6.17619e-86	2.39872	0.199	0.008	1.6081e-81	End	wasf3b
2.8263e-84	2.17588	0.152	0.002	7.35883e-80	End	ccm2l
4.02496e-84	2.4836	0.264	0.021	1.04798e-79	End	cavin2a
1.38154e-83	2.34967	0.225	0.013	3.59713e-79	End	arhgap31
3.96162e-83	3.63371	0.399	0.062	1.03149e-78	End	hspb1
1.14378e-82	2.74297	0.254	0.019	2.97806e-78	End	sphk2
3.73664e-82	2.25904	0.221	0.013	9.72908e-78	End	lmo2
3.14314e-81	2.01887	0.192	0.008	8.18381e-77	End	ptprb
5.22986e-81	2.20011	0.178	0.006	1.3617e-76	End	tmem204
1.72371e-79	2.20933	0.188	0.008	4.48802e-75	End	kirrel3l
4.05148e-79	2.82226	0.609	0.179	1.05488e-74	End	ppp1r15a
4.35894e-79	2.05837	0.181	0.007	1.13494e-74	End	adgrl4
5.5504e-79	2.4401	0.21	0.012	1.44516e-74	End	flt1
2.278e-78	2.80858	0.333	0.043	5.93123e-74	End	fosb
8.28323e-78	2.22264	0.207	0.011	2.1567e-73	End	fam43a
1.65715e-77	2.66454	0.366	0.054	4.31473e-73	End	jund
1.15037e-76	2.63782	0.38	0.062	2.99521e-72	End	ivns1abpa
1.62787e-76	2.46234	0.228	0.016	4.23849e-72	End	col4a2
1.5429e-75	1.92787	0.141	0.002	4.01725e-71	End	CR382300.1
2.40962e-75	2.09152	0.17	0.006	6.27392e-71	End	arhgef9b
5.33856e-75	2.46786	0.261	0.025	1.39e-70	End	spry4
4.03719e-74	2.51077	0.344	0.048	1.05116e-69	End	cald1a
4.32547e-74	2.37722	0.344	0.05	1.12622e-69	End	aplp2
7.12805e-74	2.17086	0.199	0.011	1.85593e-69	End	myo1hb
5.89538e-73	2.27764	0.246	0.022	1.53498e-68	End	bmp6
7.90714e-73	2.66115	0.134	0.002	2.05878e-68	End	esm1
8.93134e-73	2.14921	0.17	0.007	2.32545e-68	End	rnd1a
1.77614e-72	2.56625	0.293	0.035	4.62453e-68	End	anks1b
1.98886e-71	2.03579	0.149	0.004	5.17839e-67	End	sox7
2.48532e-70	2.26245	0.207	0.014	6.47103e-66	End	fli1a
2.70266e-70	2.33461	0.663	0.234	7.03692e-66	End	dnajb1b
2.70696e-70	2.20714	0.254	0.025	7.04811e-66	End	sptbn1
4.89638e-69	2.00265	0.152	0.005	1.27487e-64	End	shank3b
1.08243e-68	2.02703	0.196	0.013	2.81833e-64	End	exoc3l2b
2.87025e-68	1.95101	0.127	0.002	7.47326e-64	End	scinla
1.53644e-67	1.88793	0.145	0.005	4.00042e-63	End	jam2a
2.39952e-67	2.5947	0.355	0.062	6.24762e-63	End	hopx
4.54143e-66	2.27043	0.236	0.023	1.18245e-61	End	klf3
7.51898e-66	2.10394	0.203	0.015	1.95772e-61	End	tspan5a
5.51872e-65	2.17457	0.337	0.053	1.43691e-60	End	krt94
6.55652e-63	1.90044	0.178	0.011	1.70712e-58	End	rgs3b
9.92336e-63	2.10032	0.232	0.023	2.58374e-58	End	pmp22b
1.49114e-62	2.01328	0.163	0.009	3.88248e-58	End	pecam1
2.16495e-62	2.07401	0.192	0.014	5.63687e-58	End	palm2akap2
2.68056e-62	2.25371	0.308	0.046	6.97938e-58	End	zgc:152791
9.26724e-62	2.74963	0.25	0.029	2.41291e-57	End	phlda2
1.6931e-61	2.36462	0.268	0.035	4.40831e-57	End	adma
9.26602e-61	2.31953	0.228	0.024	2.41259e-56	End	il13ra1
2.71376e-60	1.70827	0.13	0.004	7.06581e-56	End	aplnrb
3.99798e-60	3.16579	0.207	0.018	1.04095e-55	End	serpinh1b
5.78248e-60	2.29066	0.326	0.055	1.50558e-55	End	myh9a
8.48704e-60	1.91563	0.199	0.017	2.20977e-55	End	zfp36l2
1.83124e-59	2.19924	0.199	0.017	4.768e-55	End	nrarpa
2.95057e-59	1.47798	0.112	0.002	7.68239e-55	End	CU463231.2
4.33631e-59	1.90942	0.163	0.01	1.12905e-54	End	tgm2b
4.36701e-59	2.13148	0.417	0.093	1.13704e-54	End	samm50
1.55897e-58	1.80838	0.156	0.009	4.05909e-54	End	lmo4a
1.50701e-57	2.19323	0.355	0.068	3.9238e-53	End	msna
1.7046e-57	2.39416	0.246	0.032	4.43828e-53	End	efna1a
2.29261e-57	2.16746	0.257	0.034	5.96926e-53	End	spns2
6.44542e-57	1.7431	0.12	0.003	1.67819e-52	End	loxl1
3.29806e-56	2.1083	0.13	0.005	8.58715e-52	End	sh3tc2
8.43798e-56	2.21523	0.159	0.01	2.197e-51	End	sema3aa
1.24507e-55	1.99502	0.188	0.016	3.2418e-51	End	ccn1
1.61905e-55	2.22785	0.239	0.03	4.21553e-51	End	LRATD2
5.20104e-55	2.28154	0.388	0.09	1.35419e-50	End	pim1
3.97256e-54	2.02302	0.192	0.018	1.03434e-49	End	ushbp1
6.53586e-54	1.82698	0.141	0.008	1.70174e-49	End	grapa
1.24047e-53	2.18935	0.152	0.01	3.22982e-49	End	lsp1b
2.83077e-53	1.8969	0.134	0.007	7.37047e-49	End	hdac7b
7.41632e-53	1.92478	0.163	0.012	1.93099e-48	End	si:ch211-1a19.3
1.49546e-52	2.29237	0.239	0.033	3.89373e-48	End	map7d1b
1.58077e-52	1.70344	0.112	0.003	4.11585e-48	End	crip2
1.0434e-51	2.51977	0.304	0.057	2.71669e-47	End	mvp
1.75344e-51	1.71792	0.402	0.095	4.56542e-47	End	CR318588.1
1.01371e-50	1.78701	0.152	0.011	2.63939e-46	End	mcamb
1.6671e-50	2.05938	0.17	0.015	4.34062e-46	End	stard8
2.68011e-50	2.00383	0.21	0.025	6.97821e-46	End	yrk
2.76522e-50	1.61558	0.181	0.017	7.1998e-46	End	dlc1
4.28813e-50	2.24609	0.315	0.065	1.1165e-45	End	epas1b
1.0122e-49	1.77285	0.112	0.004	2.63546e-45	End	BX088540.1
3.99229e-49	1.84471	0.286	0.051	1.03947e-44	End	ahnak
4.32483e-49	1.55092	0.123	0.006	1.12606e-44	End	id2b
5.72215e-49	1.36214	0.101	0.003	1.48988e-44	End	rapgef5a
5.7165e-48	1.70426	0.13	0.008	1.48841e-43	End	hlx1
1.73697e-47	2.58683	0.225	0.032	4.52254e-43	End	grb10a
2.55481e-46	2.13789	0.406	0.11	6.65197e-42	End	marcksl1a
4.85936e-46	2.05183	0.221	0.032	1.26523e-41	End	spred2b
5.1597e-46	1.80422	0.13	0.008	1.34343e-41	End	klf2a
8.54277e-46	1.98085	0.188	0.022	2.22428e-41	End	spred2a
1.72845e-45	1.93147	0.167	0.017	4.50036e-41	End	prdx1
2.14203e-45	2.07039	0.431	0.134	5.57719e-41	End	actb1
4.68485e-45	1.85155	0.123	0.007	1.21979e-40	End	tm4sf18
1.01694e-44	1.85438	0.141	0.011	2.64781e-40	End	nova2
2.06198e-44	1.64612	0.417	0.115	5.36878e-40	End	hsp90aa1.1
3.76192e-44	1.57968	0.12	0.007	9.79492e-40	End	aatka
7.67476e-44	1.88447	0.181	0.022	1.99828e-39	End	wwc3
2.36105e-43	2.11467	0.185	0.023	6.14747e-39	End	notch1b
4.32781e-43	1.49205	0.605	0.25	1.12683e-38	End	hsp70.3
1.14404e-41	1.74609	0.13	0.01	2.97875e-37	End	alpl
2.12062e-41	1.8594	0.159	0.017	5.52146e-37	End	tmem88b
3.85294e-41	2.03936	0.21	0.033	1.00319e-36	End	dlc
1.10954e-40	2.06886	0.217	0.035	2.88891e-36	End	2022-09-12
1.19233e-40	2.07554	0.199	0.029	3.10447e-36	End	mef2cb
2.55944e-40	1.65764	0.109	0.006	6.66403e-36	End	cx39.4
2.87425e-40	1.7719	0.159	0.018	7.48368e-36	End	notch1a
4.80163e-40	1.964	0.167	0.02	1.2502e-35	End	cttnbp2nlb
1.21602e-39	1.61071	0.123	0.009	3.16616e-35	End	carhsp1
1.63562e-39	1.73357	0.141	0.014	4.25865e-35	End	shroom4
2.65913e-39	1.41296	0.109	0.007	6.92359e-35	End	igfbp7
2.82599e-39	1.61376	0.112	0.007	7.35803e-35	End	myo1ca
1.19479e-38	2.55795	0.272	0.06	3.11087e-34	End	si:ch73-335l21.4
2.69629e-38	2.36168	0.272	0.061	7.02032e-34	End	lmo7a
2.73188e-38	1.84489	0.141	0.014	7.11301e-34	End	sema4c
1.23833e-37	2.03746	0.127	0.011	3.22423e-33	End	CR847953.1
1.33582e-37	2.02238	0.217	0.039	3.47808e-33	End	ip6k2a
1.40564e-37	1.57101	0.105	0.007	3.65986e-33	End	thy1
1.65754e-37	1.66355	0.167	0.022	4.31574e-33	End	pdlim1
1.88443e-37	1.98884	0.268	0.061	4.90648e-33	End	cnn3a
1.02987e-36	2.09035	0.243	0.051	2.68148e-32	End	ece1
4.44956e-36	1.82104	0.17	0.024	1.15853e-31	End	asap1b
1.01909e-35	1.72223	0.134	0.014	2.6534e-31	End	tie1
1.65019e-35	1.79806	0.167	0.023	4.29659e-31	End	prex2
1.79294e-35	0.947802	0.525	0.203	4.66828e-31	End	tmsb4x
1.98641e-35	1.4393	0.101	0.007	5.17201e-31	End	lrrc15
3.39868e-35	1.55297	0.159	0.021	8.84915e-31	End	si:ch1073-291c23.2
8.46526e-35	1.8914	0.167	0.024	2.2041e-30	End	sema3fb
1.49382e-34	1.48174	0.116	0.01	3.88946e-30	End	bmpr2a
1.52336e-34	1.7754	0.181	0.029	3.96636e-30	End	csrnp1b
2.19954e-34	1.616	0.134	0.015	5.72693e-30	End	dysf
2.26243e-34	1.46065	0.116	0.01	5.89069e-30	End	afap1
5.58318e-34	2.04221	0.207	0.038	1.45369e-29	End	si:ch73-138n13.1
1.19812e-33	1.5882	0.127	0.013	3.11955e-29	End	sptlc2a
1.38693e-33	1.78947	0.163	0.024	3.61114e-29	End	mhc1zaa
2.32173e-33	1.96628	0.174	0.028	6.0451e-29	End	ackr3b
7.13003e-33	2.00017	0.293	0.08	1.85645e-28	End	fosl1a
7.98146e-32	1.62376	0.116	0.011	2.07813e-27	End	prkd2
8.62682e-32	1.79568	0.138	0.017	2.24617e-27	End	stox2a
8.92767e-32	1.69799	0.188	0.034	2.3245e-27	End	tcf12
9.31059e-32	1.42719	0.58	0.283	2.4242e-27	End	hsp70l
1.13776e-31	1.91084	0.163	0.025	2.9624e-27	End	ccnd1
3.78578e-31	1.91182	0.435	0.177	9.85703e-27	End	rsrp1
5.66878e-31	1.69137	0.163	0.025	1.47598e-26	End	fstl1b
7.80849e-31	1.78538	0.181	0.032	2.0331e-26	End	id1
1.59946e-30	1.53234	0.101	0.009	4.16453e-26	End	si:ch211-195o20.7
2.28878e-30	1.46109	0.138	0.018	5.95929e-26	End	tmem108
2.64824e-30	1.80854	0.159	0.025	6.89522e-26	End	ednraa
2.78485e-30	1.33915	0.105	0.01	7.25091e-26	End	plekhg5a
3.80834e-30	1.66417	0.174	0.031	9.91578e-26	End	tmcc3
4.0882e-30	1.6915	0.225	0.05	1.06445e-25	End	clic2
4.82106e-30	1.61095	0.116	0.013	1.25526e-25	End	efnb2a
1.6172e-29	1.62215	0.141	0.02	4.21071e-25	End	caskin1
1.62235e-29	1.76614	0.181	0.034	4.22412e-25	End	snx9a
5.55768e-29	1.62525	0.196	0.04	1.44705e-24	End	myl9b
6.15665e-29	1.36952	0.123	0.015	1.60301e-24	End	slc44a2
7.46861e-29	1.92917	0.221	0.053	1.9446e-24	End	insra
8.44807e-29	1.52271	0.149	0.023	2.19962e-24	End	cd82a
2.18248e-28	1.99887	0.196	0.041	5.68252e-24	End	ccdc187
2.4023e-28	1.64585	0.138	0.02	6.25486e-24	End	sb:cb81
2.58246e-28	1.41084	0.112	0.013	6.72396e-24	End	gas6
2.98057e-28	1.83395	0.149	0.024	7.76051e-24	End	rbms3
3.42642e-28	1.87684	0.283	0.085	8.92138e-24	End	plecb
6.25255e-27	1.98228	0.254	0.072	1.62798e-22	End	svild
8.06414e-27	1.33978	0.522	0.249	2.09966e-22	End	hsp70.1
1.65348e-26	1.30018	0.116	0.015	4.30516e-22	End	sh3gl3b
1.66541e-26	1.39787	0.101	0.011	4.33624e-22	End	palm1a
5.72039e-26	1.66938	0.304	0.104	1.48942e-21	End	tmem176l.1
7.69651e-26	1.18874	0.101	0.011	2.00394e-21	End	dusp6
1.08235e-25	1.7097	0.134	0.021	2.81812e-21	End	hyal1
1.13009e-25	1.53165	0.225	0.058	2.94241e-21	End	txnipa
1.13924e-25	1.80075	0.308	0.106	2.96625e-21	End	adgre10
1.29053e-25	1.47624	0.326	0.113	3.36015e-21	End	ahsa1b
4.16894e-25	1.72976	0.442	0.207	1.08547e-20	End	junba
7.12755e-25	1.60511	0.203	0.05	1.8558e-20	End	elmo1
8.25078e-25	1.31449	0.112	0.015	2.14825e-20	End	arap3
8.67236e-25	1.88502	0.17	0.036	2.25802e-20	End	pcdh17
1.44491e-24	1.66973	0.116	0.016	3.7621e-20	End	dchs1b
1.81794e-24	1.59558	0.138	0.023	4.73336e-20	End	si:ch211-222k6.3
2.82611e-24	1.64385	0.156	0.031	7.35834e-20	End	amotl2a
7.91085e-24	1.8444	0.25	0.078	2.05975e-19	End	mgll
7.96768e-24	1.59329	0.362	0.148	2.07454e-19	End	bag3
1.10606e-23	1.40973	0.105	0.014	2.87985e-19	End	zgc:154055
1.3865e-23	1.21741	0.127	0.02	3.61003e-19	End	ak1
1.82909e-23	1.90018	0.149	0.029	4.7624e-19	End	si:dkey-205h13.1
1.89848e-23	1.41601	0.112	0.016	4.94308e-19	End	kank3
4.09864e-23	1.60045	0.225	0.064	1.06716e-18	End	si:ch211-213a13.1
4.66151e-23	1.73982	0.344	0.138	1.21372e-18	End	atf3
5.5666e-23	1.56626	0.264	0.086	1.44938e-18	End	fosl2
7.31954e-23	1.64258	0.181	0.043	1.90579e-18	End	si:ch211-199g17.2
3.67991e-22	1.81379	0.214	0.061	9.58137e-18	End	her6
3.98008e-22	1.81288	0.163	0.037	1.03629e-17	End	rin2
6.70333e-22	1.82665	0.257	0.088	1.74535e-17	End	arl4ab
7.3323e-22	1.57983	0.17	0.04	1.90911e-17	End	pabpc1b
8.08702e-22	1.74506	0.149	0.031	2.10562e-17	End	tbx2b
1.3345e-21	2.17117	0.112	0.018	3.47463e-17	End	stard9
1.40385e-21	1.0996	0.105	0.015	3.6552e-17	End	scarf1
1.4101e-21	1.35793	0.12	0.02	3.67148e-17	End	adcy2b
2.6455e-21	1.57143	0.174	0.042	6.8881e-17	End	appa
2.73872e-21	1.58379	0.337	0.141	7.1308e-17	End	mhc1zba
2.82008e-21	1.52557	0.101	0.015	7.34265e-17	End	frmd4bb
3.56772e-21	1.58384	0.163	0.038	9.28928e-17	End	arrdc3a
4.28165e-21	1.4245	0.17	0.041	1.11481e-16	End	cd81a
5.21686e-21	1.9956	0.225	0.071	1.35831e-16	End	vamp5
1.83231e-20	1.5794	0.464	0.247	4.77079e-16	End	UBB
2.41669e-20	1.50693	0.116	0.02	6.29234e-16	End	usp2a
4.67464e-20	1.23852	0.511	0.283	1.21714e-15	End	hsp70.2
6.40539e-20	1.8872	0.362	0.165	1.66777e-15	End	hspa4a
6.83076e-20	1.43431	0.138	0.029	1.77852e-15	End	gpr146
8.04184e-20	1.54053	0.268	0.1	2.09385e-15	End	sdcbp2
1.3686e-19	1.73594	0.159	0.04	3.56343e-15	End	loxl2a
1.38084e-19	1.35753	0.101	0.016	3.5953e-15	End	CR932077.1
1.47018e-19	1.32369	0.109	0.018	3.82792e-15	End	lgals9l3
2.04211e-19	1.36825	0.116	0.021	5.31704e-15	End	ARHGEF25
4.78073e-19	1.66543	0.232	0.08	1.24476e-14	End	ier2b
6.61858e-19	1.62925	0.185	0.053	1.72328e-14	End	eppk1
6.66584e-19	1.80787	0.257	0.094	1.73558e-14	End	ddit3
8.15389e-19	1.56296	0.123	0.025	2.12303e-14	End	si:dkeyp-9d4.2
1.35254e-18	1.38931	0.149	0.035	3.52161e-14	End	itga1
1.72266e-18	1.54165	0.152	0.038	4.4853e-14	End	dock6
3.07087e-18	1.43087	0.308	0.131	7.99561e-14	End	tuba8l4
7.09385e-18	0.965016	0.167	0.045	1.84702e-13	End	rgs3a
8.01881e-18	1.23626	0.112	0.022	2.08786e-13	End	rasgrp3
8.42003e-18	2.01626	0.225	0.081	2.19232e-13	End	hsd3b7
1.86432e-17	1.71327	0.217	0.076	4.85413e-13	End	il6st
2.47298e-17	1.38463	0.297	0.124	6.43891e-13	End	klf6a
3.6072e-17	1.38863	0.127	0.029	9.39206e-13	End	map4k2
7.0023e-17	1.35133	0.109	0.021	1.82319e-12	End	si:dkeyp-23e4.3
7.01706e-17	1.4494	0.196	0.064	1.82703e-12	End	AL929435.1
9.86864e-17	1.54412	0.123	0.028	2.5695e-12	End	mcf2l2
1.70999e-16	1.21563	0.109	0.022	4.45229e-12	End	tns2a
1.74928e-16	1.23894	0.275	0.11	4.5546e-12	End	cd63
3.01921e-16	1.3764	0.239	0.092	7.86111e-12	End	brdt
3.58258e-16	1.72908	0.254	0.104	9.32797e-12	End	ier2a
4.39834e-16	0.884326	0.17	0.048	1.1452e-11	End	entpd8
8.99966e-16	1.51402	0.268	0.115	2.34324e-11	End	ier5
1.1419e-15	1.58855	0.312	0.15	2.97316e-11	End	b2ml
1.17083e-15	1.59673	0.134	0.034	3.0485e-11	End	dachd
1.65159e-15	1.31761	0.199	0.069	4.30024e-11	End	myh9b
1.94852e-15	1.72146	0.239	0.098	5.07335e-11	End	si:dkey-7j14.6
3.02531e-15	1.66321	0.145	0.041	7.87699e-11	End	uck2a
4.50552e-15	1.20773	0.116	0.027	1.1731e-10	End	grasp
6.35621e-15	1.69415	0.254	0.104	1.65497e-10	End	hsph1
1.30196e-14	1.22978	0.112	0.026	3.3899e-10	End	jpt1b
2.19781e-14	1.28533	0.12	0.03	5.72244e-10	End	tnfrsfa
2.25694e-14	1.07944	0.304	0.14	5.87639e-10	End	stip1
2.40184e-14	1.29556	0.149	0.044	6.25368e-10	End	hmgb1b
3.4603e-14	1.30652	0.145	0.042	9.00958e-10	End	kaznb
3.79047e-14	1.39665	0.261	0.114	9.86923e-10	End	pdcd4b
6.44987e-14	1.28826	0.109	0.026	1.67935e-09	End	appb
6.51188e-14	1.35345	0.13	0.036	1.6955e-09	End	mylka
6.6131e-14	1.58486	0.178	0.061	1.72185e-09	End	fam13a
8.64004e-14	1.57527	0.159	0.05	2.24961e-09	End	fnbp1b
9.96836e-14	1.1099	0.243	0.103	2.59546e-09	End	rap1b
1.0634e-13	1.44736	0.304	0.151	2.76878e-09	End	btg2
3.0428e-13	1.35225	0.141	0.043	7.92254e-09	End	scarb2a
3.10321e-13	1.78433	0.315	0.166	8.07984e-09	End	cited4b
4.00339e-13	1.05576	0.101	0.024	1.04236e-08	End	tinagl1
4.96326e-13	1.30373	0.145	0.045	1.29228e-08	End	aldoaa
5.72265e-13	1.35819	0.105	0.026	1.49001e-08	End	tacc1
5.79216e-13	0.936289	0.109	0.027	1.5081e-08	End	ralgapa1
8.02666e-13	0.909141	0.105	0.026	2.0899e-08	End	rarga
1.48145e-12	1.18172	0.101	0.025	3.85724e-08	End	map4k6
1.59154e-12	1.44823	0.152	0.051	4.1439e-08	End	BX908797.1
1.60275e-12	1.10127	0.399	0.235	4.17309e-08	End	mcl1a
1.6815e-12	1.16188	0.12	0.033	4.37813e-08	End	smarca1
1.95823e-12	1.54665	0.185	0.071	5.09863e-08	End	macf1a
2.23057e-12	1.42957	0.152	0.05	5.80773e-08	End	dnmbp
2.37282e-12	1.07869	0.101	0.025	6.17811e-08	End	bambia
2.56802e-12	0.984435	0.101	0.025	6.68636e-08	End	ctsk
2.97865e-12	1.23042	0.105	0.027	7.75552e-08	End	plekho2
4.4986e-12	1.31547	0.167	0.061	1.1713e-07	End	rhoab
9.61766e-12	1.29364	0.123	0.037	2.50415e-07	End	esama
1.02354e-11	1.20446	0.112	0.031	2.66499e-07	End	laptm4b
1.50697e-11	1.26494	0.134	0.043	3.92369e-07	End	CTBP1
1.65682e-11	1.0292	0.123	0.038	4.31387e-07	End	arvcfb
1.93492e-11	1.62179	0.279	0.15	5.03794e-07	End	hnrnpa0b
3.54094e-11	1.43811	0.283	0.149	9.21954e-07	End	mcl1b
3.76067e-11	1.35143	0.181	0.074	9.79165e-07	End	mbnl2
4.31531e-11	1.41799	0.156	0.058	1.12358e-06	End	rbfox3a
4.95382e-11	1.38936	0.225	0.105	1.28983e-06	End	atf4b
5.87747e-11	1.64649	0.312	0.181	1.53032e-06	End	krt8
1.90678e-10	1.42991	0.138	0.049	4.96467e-06	End	iqsec1b
1.97021e-10	1.42345	0.174	0.072	5.12984e-06	End	si:ch211-153j24.3
2.06156e-10	1.41461	0.181	0.077	5.36767e-06	End	dido1
2.18185e-10	1.3266	0.167	0.068	5.68088e-06	End	alas1
2.49862e-10	0.937308	0.149	0.055	6.50564e-06	End	tnrc6c1
4.11439e-10	1.31714	0.105	0.032	1.07126e-05	End	exoc6
4.58724e-10	1.23012	0.109	0.034	1.19438e-05	End	fli1b
4.83962e-10	1.13757	0.13	0.045	1.26009e-05	End	s100u
1.09053e-09	1.2917	0.159	0.064	2.8394e-05	End	midn
1.75838e-09	0.349926	0.217	0.1	4.57829e-05	End	pbxip1b
1.92016e-09	1.22386	0.116	0.039	4.99953e-05	End	cicb
1.94996e-09	0.913911	0.207	0.097	5.07712e-05	End	tln1
2.525e-09	1.29488	0.178	0.079	6.57434e-05	End	pde4ba
2.89479e-09	1.70159	0.272	0.163	7.53716e-05	End	itm2ba
4.155e-09	1.18052	0.141	0.055	0.000108184	End	ywhaz
4.85103e-09	1.04859	0.109	0.036	0.000126306	End	her9
8.8874e-09	1.25858	0.13	0.05	0.000231401	End	phactr2
1.11326e-08	1.33461	0.149	0.063	0.000289858	End	arhgef12b
1.14446e-08	1.18678	0.185	0.086	0.000297983	End	tefa
1.26125e-08	1.42413	0.188	0.092	0.000328391	End	ptena
1.2726e-08	1.48517	0.109	0.038	0.000331347	End	si:zfos-2326c3.2
1.51348e-08	1.23958	0.105	0.036	0.000394065	End	perp
1.69193e-08	1.04222	0.214	0.109	0.000440527	End	si:dkey-177p2.6
4.13197e-08	1.11863	0.13	0.053	0.00107584	End	ahr2
4.92786e-08	0.721477	0.181	0.083	0.00128307	End	gapdhs
5.78848e-08	1.12156	0.101	0.036	0.00150715	End	arhgap5
7.67301e-08	1.47569	0.188	0.097	0.00199782	End	bag2
8.19992e-08	1.32567	0.112	0.043	0.00213501	End	rnd1b
1.10195e-07	1.03364	0.112	0.042	0.00286915	End	ldha
1.21602e-07	1.10344	0.101	0.037	0.00316615	End	lrch1
1.38081e-07	0.89781	0.12	0.046	0.00359523	End	dab2ipb
1.8186e-07	1.13581	0.221	0.123	0.0047351	End	lasp1
2.08059e-07	1.27064	0.37	0.266	0.00541724	End	ubb
2.28023e-07	0.857658	0.101	0.037	0.00593703	End	icam3
5.70228e-07	1.32889	0.12	0.05	0.014847	End	hp1bp3
5.82751e-07	1.62206	0.156	0.078	0.0151731	End	fkbp1aa
6.16062e-07	1.08478	0.123	0.053	0.0160404	End	cdc42bpb
6.31037e-07	0.960886	0.12	0.049	0.0164303	End	pim2
7.88122e-07	0.96245	0.167	0.083	0.0205203	End	si:ch211-281l24.3
8.70906e-07	1.17468	0.127	0.056	0.0226758	End	tns3.2
9.36673e-07	1.04939	0.109	0.044	0.0243882	End	vamp3
1.09537e-06	1.16432	0.13	0.058	0.0285201	End	myo18ab
1.51551e-06	1.02467	0.178	0.094	0.0394592	End	histh1l
1.93086e-06	1.46209	0.181	0.101	0.0502737	End	sept7b
2.43984e-06	1.14752	0.123	0.055	0.0635262	End	ccnd2a
2.60905e-06	1.30473	0.207	0.123	0.0679317	End	mycb
2.80945e-06	1.06403	0.304	0.213	0.0731496	End	b2m
2.81054e-06	1.59596	0.319	0.234	0.0731781	End	pnrc2
2.8436e-06	1.36735	0.116	0.051	0.0740389	End	ppp1r9alb
3.02969e-06	1.43565	0.196	0.114	0.0788841	End	junbb
4.58079e-06	1.21436	0.145	0.073	0.11927	End	ppp1r10
5.79783e-06	1.02098	0.123	0.057	0.150958	End	ggps1
5.99278e-06	0.500106	0.149	0.074	0.156034	End	spen
7.59313e-06	0.964448	0.127	0.06	0.197702	End	rnf213a
8.14317e-06	1.60454	0.149	0.079	0.212024	End	oaz2a
1.1257e-05	1.04666	0.214	0.133	0.293097	End	ifi46
1.29541e-05	0.979133	0.141	0.072	0.337287	End	gnai2a
1.90846e-05	0.929962	0.149	0.079	0.496907	End	cast
1.9721e-05	1.08428	0.145	0.077	0.513475	End	bhlhe40
2.03314e-05	1.0238	0.123	0.06	0.52937	End	rbm4.2
2.14037e-05	1.05353	0.207	0.128	0.557287	End	hmgn6
3.31149e-05	1.01991	0.116	0.057	0.862213	End	b3gnt3.4
3.51498e-05	0.837639	0.13	0.067	0.915196	End	atp11a
3.56186e-05	1.00628	0.138	0.072	0.927402	End	jdp2b
3.73595e-05	1.34947	0.138	0.073	0.972729	End	baz2ba
3.84794e-05	1.01794	0.149	0.081	1	End	lrba
3.94323e-05	0.8888	0.105	0.049	1	End	zeb1b
4.12076e-05	0.924268	0.152	0.084	1	End	kdm6ba
4.18277e-05	0.668602	0.174	0.1	1	End	dusp1
4.35485e-05	0.987104	0.101	0.047	1	End	actr2a
4.45521e-05	1.03677	0.21	0.136	1	End	hmgb2a
4.5122e-05	0.963649	0.127	0.065	1	End	mych
4.54654e-05	0.744959	0.141	0.076	1	End	slc40a1
4.94328e-05	1.13676	0.149	0.084	1	End	atf4a
5.89022e-05	0.797353	0.185	0.112	1	End	cdc42l
6.39554e-05	1.11342	0.12	0.061	1	End	ubtfl
8.53205e-05	1.36517	0.156	0.093	1	End	rhoca
0.000104249	0.878388	0.181	0.111	1	End	brd2a
0.00011115	0.898968	0.12	0.063	1	End	snx9b
0.000165865	0.783044	0.123	0.066	1	End	bptf
0.00016631	0.639125	0.123	0.064	1	End	fgl2a
0.000174674	1.11613	0.149	0.088	1	End	hnrnpm
0.000178451	0.999461	0.185	0.118	1	End	chmp2a
0.000216909	0.929663	0.152	0.091	1	End	clk4a
0.000223848	0.350275	0.257	0.169	1	End	CABZ01080568.1
0.0002249	1.26653	0.178	0.116	1	End	myo1cb
0.000233294	0.895376	0.13	0.073	1	End	tsc22d3
0.000239112	0.795473	0.12	0.064	1	End	kctd5a
0.000252255	1.12713	0.196	0.131	1	End	sgk1
0.000270378	1.32954	0.123	0.068	1	End	qkia
0.000297983	0.816568	0.109	0.057	1	End	chd7
0.00029968	0.931248	0.149	0.089	1	End	tns1b
0.000309824	0.931057	0.167	0.104	1	End	tpm3
0.000321127	0.797872	0.116	0.063	1	End	hnrnpul1l
0.000360154	0.779005	0.12	0.066	1	End	DAB2
0.000365367	0.570753	0.174	0.107	1	End	zfand2a
0.000388057	0.795281	0.105	0.055	1	End	si:dkey-17o15.2
0.000443843	0.610746	0.101	0.053	1	End	mpp1
0.000450623	0.829976	0.13	0.075	1	End	sik1
0.00048237	1.1419	0.167	0.109	1	End	rca2.1
0.000495931	0.959964	0.109	0.058	1	End	maff
0.000498292	0.889598	0.207	0.146	1	End	si:zfos-464b6.2
0.000501064	0.821395	0.134	0.078	1	End	kmt2a
0.000561245	0.818212	0.167	0.106	1	End	atp2a1
0.000635342	0.97006	0.159	0.1	1	End	h2ax1
0.000648241	0.673691	0.149	0.091	1	End	arid4a
0.000674173	0.77335	0.236	0.164	1	End	hspa5
0.000680102	1.0499	0.174	0.117	1	End	ubc
0.000703407	0.977512	0.156	0.099	1	End	acin1a
0.000763649	0.962984	0.101	0.055	1	End	selenbp1
0.000804167	0.968414	0.13	0.077	1	End	mhc1zda
0.000824093	0.860059	0.163	0.106	1	End	mhc1uka
0.000955779	0.616628	0.13	0.078	1	End	SBNO2
0.000993574	0.879238	0.159	0.106	1	End	sltm
0.00126882	0.659131	0.12	0.07	1	End	baz1b
0.00132437	0.716303	0.116	0.067	1	End	rapgef2
0.00137183	0.864845	0.127	0.077	1	End	hexim1
0.00165193	0.895381	0.163	0.11	1	End	cpne1
0.00180829	1.2316	0.112	0.067	1	End	fcho2
0.0018951	0.76596	0.134	0.084	1	End	DDX17
0.00198157	1.09867	0.141	0.092	1	End	arglu1a
0.00209643	0.916849	0.159	0.108	1	End	snrnp70
0.00218617	0.83344	0.149	0.098	1	End	tjp2b
0.00254653	0.436557	0.08	0.156	1	End	ube2v2
0.00265993	0.708852	0.196	0.141	1	End	rhoaa
0.00278917	0.733983	0.12	0.073	1	End	rabgap1l
0.00283378	0.580869	0.13	0.083	1	End	dock1
0.00298642	1.08649	0.13	0.084	1	End	ctdsp2
0.00340075	0.860249	0.181	0.13	1	End	gnb1b
0.00374776	0.64844	0.149	0.1	1	End	gnb1a
0.00374934	1.52322	0.149	0.103	1	End	acin1b
0.00408849	0.896284	0.116	0.072	1	End	per3
0.00543335	0.873917	0.29	0.246	1	End	ptmab
0.00598076	0.830534	0.12	0.077	1	End	gse1
0.00684173	0.542532	0.141	0.096	1	End	stag2b
0.00708921	1.08515	0.159	0.117	1	End	setb
0.00794034	0.862065	0.101	0.063	1	End	csnk1da
0.00912848	1.1869	0.12	0.08	1	End	zc3h13

## Sheet: HSC
p_val	avg_log2FC	pct.1	pct.2	p_val_adj	cluster	gene
0	5.42666	0.74	0.005	0	HSC	plp1b
0	5.37979	0.78	0.009	0	HSC	hhip
0	4.63854	0.58	0.002	0	HSC	lrata
0	4.44981	0.7	0.005	0	HSC	pcolcea
1.61282e-274	3.66956	0.5	0.002	4.1993e-270	HSC	rgs4
2.80686e-261	3.87599	0.54	0.004	7.30823e-257	HSC	agtr2
6.64601e-235	4.8435	0.82	0.018	1.73042e-230	HSC	rgs5a
1.40421e-220	5.65497	0.86	0.023	3.65613e-216	HSC	colec11
4.09746e-217	5.03511	0.72	0.015	1.06686e-212	HSC	COLEC10
1.06098e-211	3.89553	0.48	0.004	2.76247e-207	HSC	angptl6
4.32914e-194	3.36437	0.32	0.001	1.12718e-189	HSC	si:dkey-42i9.16
9.90944e-192	3.26347	0.36	0.002	2.58012e-187	HSC	cd248a
4.22328e-180	3.66203	0.58	0.011	1.09962e-175	HSC	ccbe1
7.94703e-166	3.51526	0.42	0.005	2.06917e-161	HSC	CABZ01113373.1
1.75219e-163	3.62596	0.38	0.004	4.56217e-159	HSC	si:ch211-51c14.1
3.72688e-163	3.62113	0.52	0.01	9.70368e-159	HSC	bgnb
4.63716e-152	3.7335	0.46	0.008	1.20738e-147	HSC	col6a4a
1.27407e-149	4.01917	0.46	0.008	3.31729e-145	HSC	phex
8.7088e-133	3.16483	0.3	0.003	2.26751e-128	HSC	hand2
6.25889e-130	3.64974	0.44	0.009	1.62963e-125	HSC	sparc
8.92104e-121	2.77291	0.36	0.006	2.32277e-116	HSC	olfml3b
5.18715e-114	3.50911	0.44	0.011	1.35058e-109	HSC	rdh10a
3.56441e-109	3.32315	0.4	0.009	9.28066e-105	HSC	emilin1a
2.94783e-104	3.00101	0.32	0.005	7.67527e-100	HSC	mdkb
3.17023e-103	3.32278	0.36	0.008	8.25433e-99	HSC	C25H11orf96
5.16497e-103	5.16628	0.38	0.009	1.3448e-98	HSC	ccl25b
6.89594e-103	2.37684	0.22	0.002	1.79549e-98	HSC	rem1
1.0836e-97	2.51501	0.24	0.003	2.82137e-93	HSC	rspo3
1.07732e-96	2.81007	0.38	0.01	2.80502e-92	HSC	l1cama
9.12737e-94	3.43132	0.58	0.029	2.37649e-89	HSC	fstl1b
1.12583e-93	3.47016	0.46	0.016	2.93133e-89	HSC	ifitm1
1.63129e-91	2.99815	0.3	0.006	4.24739e-87	HSC	tmem176
1.13432e-88	2.82517	0.24	0.003	2.95342e-84	HSC	si:dkey-37g12.1
5.87491e-83	1.73995	0.12	0	1.52965e-78	HSC	foxf2a
5.34991e-81	2.33531	0.24	0.004	1.39296e-76	HSC	add3b
1.55597e-77	2.43561	0.24	0.004	4.05127e-73	HSC	ecm2
2.6738e-77	2.92001	0.38	0.014	6.96177e-73	HSC	pdgfrb
1.31831e-75	3.49088	0.6	0.041	3.43248e-71	HSC	fgfr2
6.38096e-75	3.62192	0.46	0.023	1.66141e-70	HSC	col14a1a
2.02154e-69	1.23551	0.1	0	5.26349e-65	HSC	gdf2
5.50182e-69	2.48617	0.18	0.002	1.43251e-64	HSC	BX088707.3
5.25928e-68	3.20268	0.36	0.015	1.36936e-63	HSC	mdka
6.31414e-68	2.22938	0.22	0.004	1.64401e-63	HSC	adra1d
4.55521e-66	3.73621	0.52	0.035	1.18604e-61	HSC	zeb2a
3.37215e-65	2.48897	0.28	0.008	8.78006e-61	HSC	rbpms2b
9.08371e-65	1.85317	0.18	0.003	2.36512e-60	HSC	c1qtnf1
2.65793e-64	4.04918	0.92	0.137	6.92045e-60	HSC	steap4
1.66386e-62	2.67583	0.16	0.002	4.33218e-58	HSC	rasd4
1.72461e-60	4.2153	0.86	0.13	4.49037e-56	HSC	rbp5
9.38158e-59	2.22404	0.2	0.004	2.44268e-54	HSC	si:ch73-29l19.1
7.5488e-58	2.51838	0.34	0.015	1.96548e-53	HSC	sfrp1a
7.56715e-58	1.54038	0.1	0	1.97026e-53	HSC	si:dkey-238o13.4
1.60099e-57	2.82983	0.28	0.01	4.16849e-53	HSC	c1qtnf5
1.85207e-57	3.15769	0.34	0.016	4.82224e-53	HSC	ackr4b
4.94227e-56	2.01785	0.14	0.002	1.28682e-51	HSC	cpxm1a
5.37296e-56	2.92632	0.4	0.023	1.39896e-51	HSC	tmem88b
5.95302e-56	2.50878	0.14	0.002	1.54999e-51	HSC	rasl11a
1.06743e-53	2.85943	0.36	0.019	2.77926e-49	HSC	rgs5b
1.1929e-53	3.09867	0.34	0.017	3.10596e-49	HSC	c6
1.58191e-53	4.69062	0.26	0.009	4.11883e-49	HSC	cxcl12a
3.22611e-53	3.08055	0.32	0.015	8.39983e-49	HSC	cplx2
5.26667e-53	2.55563	0.28	0.011	1.37128e-48	HSC	ache
1.12256e-51	3.28047	0.14	0.002	2.9228e-47	HSC	myoc
4.54621e-50	3.66996	0.28	0.012	1.1837e-45	HSC	ntn1a
2.32033e-49	1.69912	0.2	0.005	6.04146e-45	HSC	st8sia6
2.48554e-48	1.95639	0.16	0.003	6.47159e-44	HSC	mxra8b
3.67485e-48	2.73846	0.42	0.031	9.5682e-44	HSC	ednraa
8.89557e-48	1.96941	0.14	0.002	2.31614e-43	HSC	gata5
2.56467e-46	2.07595	0.24	0.009	6.67763e-42	HSC	mfge8b
1.22984e-44	3.30402	0.54	0.059	3.20213e-40	HSC	si:ch211-207d6.2
3.39256e-44	2.78901	0.38	0.027	8.8332e-40	HSC	si:ch1073-291c23.2
1.93013e-43	2.19949	0.32	0.019	5.02547e-39	HSC	tgfb1a
2.28577e-43	2.82795	0.38	0.028	5.95146e-39	HSC	cd82a
2.49464e-43	2.37571	0.16	0.004	6.49529e-39	HSC	CR385065.1
2.51672e-43	0.901827	0.1	0.001	6.55278e-39	HSC	BX663503.2
9.22347e-43	2.92877	0.42	0.035	2.40151e-38	HSC	bmp6
9.6156e-43	3.67206	0.34	0.023	2.50361e-38	HSC	nrxn1a
5.56173e-42	2.96852	0.62	0.082	1.44811e-37	HSC	rpz5
4.83153e-40	2.99673	0.3	0.019	1.25798e-35	HSC	si:ch1073-406l10.2
7.78356e-40	2.3796	0.32	0.022	2.0266e-35	HSC	si:ch211-212k18.8
2.38953e-39	2.60086	0.44	0.042	6.22162e-35	HSC	anxa13
2.48037e-39	2.73442	0.38	0.032	6.45815e-35	HSC	nrg2a
5.30732e-39	1.92035	0.2	0.008	1.38187e-34	HSC	slc20a1a
1.6114e-38	1.99239	0.1	0.001	4.19561e-34	HSC	crabp2b
1.9235e-38	1.27202	0.1	0.001	5.00823e-34	HSC	gpr22a
5.1525e-37	2.42765	0.2	0.008	1.34156e-32	HSC	pik3r3b
7.34833e-37	2.56164	0.24	0.013	1.91329e-32	HSC	c7a
1.31417e-33	2.53714	0.24	0.014	3.42169e-29	HSC	CABZ01049847.1
2.95646e-33	2.18229	0.58	0.084	7.69773e-29	HSC	hspb1
3.02662e-33	1.92826	0.16	0.006	7.88042e-29	HSC	nrcama
3.17591e-33	1.65111	0.22	0.012	8.26911e-29	HSC	zgc:171686
5.1508e-33	2.34945	0.26	0.017	1.34111e-28	HSC	adcy6a
8.48947e-33	1.63198	0.12	0.003	2.2104e-28	HSC	prss23
8.55677e-33	1.24948	0.12	0.003	2.22793e-28	HSC	rhov
9.56955e-33	2.38897	0.18	0.008	2.49162e-28	HSC	lhx9
1.58079e-31	1.79954	0.14	0.005	4.11591e-27	HSC	fkbp7
2.06959e-31	1.84404	0.2	0.01	5.38859e-27	HSC	fhl3b
1.42368e-30	1.83009	0.18	0.008	3.70683e-26	HSC	lama4
1.40472e-29	1.79856	0.18	0.009	3.65746e-25	HSC	arhgap42a
3.267e-29	2.70505	0.24	0.017	8.50628e-25	HSC	zgc:113372
6.70976e-29	1.66587	0.12	0.004	1.74702e-24	HSC	dpysl2b
7.84849e-29	1.92553	0.1	0.002	2.04351e-24	HSC	ucmaa
8.14922e-29	1.29216	0.12	0.004	2.12181e-24	HSC	si:ch1073-459j12.1
4.60131e-28	3.24021	0.22	0.015	1.19804e-23	HSC	igfbp5b
8.85277e-28	1.91304	0.22	0.015	2.305e-23	HSC	tpm1
2.84807e-27	2.02173	0.12	0.004	7.41552e-23	HSC	si:dkey-85n7.6
2.91253e-27	2.616	0.4	0.05	7.58334e-23	HSC	tcima
1.44306e-26	1.30959	0.1	0.003	3.7573e-22	HSC	rab34b
2.32958e-26	1.48297	0.14	0.006	6.06553e-22	HSC	col21a1
4.58523e-26	2.06947	0.28	0.026	1.19386e-21	HSC	epha4b
6.69499e-26	1.61951	0.16	0.008	1.74317e-21	HSC	nid1b
1.51202e-25	2.31352	0.38	0.048	3.93684e-21	HSC	myl9b
3.99501e-25	2.13698	0.22	0.016	1.04018e-20	HSC	hgfb
5.03701e-25	2.58519	0.32	0.036	1.31149e-20	HSC	sh3bgrl
8.75194e-25	2.43526	0.3	0.031	2.27874e-20	HSC	serpinh1b
1.09647e-24	1.60608	0.1	0.003	2.85488e-20	HSC	aatkb
1.21007e-24	1.62615	0.1	0.003	3.15066e-20	HSC	efemp2a
1.24462e-24	1.05816	0.1	0.003	3.24062e-20	HSC	colq
1.26226e-24	1.04251	0.1	0.003	3.28654e-20	HSC	BX294110.2
2.12733e-24	1.50272	0.12	0.005	5.53894e-20	HSC	nme3
1.05323e-23	2.2168	0.16	0.009	2.7423e-19	HSC	esr1
1.55198e-23	1.88974	0.16	0.009	4.0409e-19	HSC	dut
4.54831e-23	1.86333	0.22	0.018	1.18424e-18	HSC	tmem47
6.85295e-23	1.68351	0.28	0.029	1.7843e-18	HSC	arhgap42b
8.26518e-22	1.63594	0.14	0.007	2.15201e-17	HSC	musk
1.58526e-21	1.45252	0.1	0.004	4.12754e-17	HSC	ndufa4l2a
2.14459e-20	2.04077	0.2	0.017	5.58388e-16	HSC	CR855328.1
3.01749e-20	1.23562	0.1	0.004	7.85665e-16	HSC	thbs1a
3.05246e-20	1.43556	0.1	0.004	7.94768e-16	HSC	si:dkey-10o6.2
3.41773e-20	2.07054	0.28	0.034	8.89874e-16	HSC	yap1
3.88956e-20	2.56223	0.26	0.029	1.01272e-15	HSC	rarga
8.98746e-20	1.79681	0.14	0.008	2.34006e-15	HSC	llgl1
4.65113e-19	1.69176	0.14	0.009	1.21101e-14	HSC	gas1a
5.906e-19	1.7886	0.18	0.015	1.53775e-14	HSC	zcchc24
7.11827e-19	1.87422	0.4	0.069	1.85338e-14	HSC	cald1a
3.57431e-18	1.35098	0.24	0.027	9.30643e-14	HSC	sb:cb81
3.93159e-18	1.89427	0.18	0.015	1.02367e-13	HSC	epha7
5.19048e-18	1.68214	0.12	0.007	1.35145e-13	HSC	sned1
5.7685e-18	2.16598	0.46	0.097	1.50194e-13	HSC	cxcl18b
1.51877e-17	0.442565	0.46	0.088	3.95442e-13	HSC	icn
1.74984e-17	1.89821	0.14	0.01	4.55605e-13	HSC	tspan18b
3.76848e-17	2.14591	0.22	0.025	9.81199e-13	HSC	2022-09-10
3.89885e-17	1.0749	0.16	0.013	1.01514e-12	HSC	lepr
7.87096e-17	1.28825	0.2	0.02	2.04936e-12	HSC	mcamb
5.12397e-16	1.63661	0.12	0.008	1.33413e-11	HSC	col1a1b
7.20789e-16	2.06132	0.32	0.056	1.87672e-11	HSC	si:ch73-46j18.5
9.54189e-16	2.2533	0.38	0.077	2.48442e-11	HSC	rasgef1ba
1.03608e-15	2.33641	0.2	0.022	2.69764e-11	HSC	si:ch211-195b13.1
1.24413e-15	2.30818	0.16	0.015	3.23935e-11	HSC	tiam1a
1.77684e-15	0.921326	0.1	0.005	4.62635e-11	HSC	myl9a
4.47309e-15	1.73996	0.12	0.008	1.16466e-10	HSC	phyhiplb
5.05408e-15	1.24456	0.12	0.008	1.31593e-10	HSC	si:ch211-212k18.9
5.4623e-15	2.0668	0.46	0.117	1.42222e-10	HSC	tmem176l.1
6.51628e-15	1.62303	0.1	0.006	1.69664e-10	HSC	daam2
9.64955e-15	2.6664	0.6	0.219	2.51245e-10	HSC	c4b
1.15233e-14	2.38705	0.14	0.012	3.00032e-10	HSC	col18a1a
1.31566e-14	1.66878	0.16	0.015	3.42559e-10	HSC	sorbs3
2.34607e-14	2.00709	0.18	0.02	6.10845e-10	HSC	lifrb
2.40089e-14	1.16922	0.14	0.012	6.25118e-10	HSC	cldn5a
3.14464e-14	1.80482	0.34	0.065	8.18769e-10	HSC	tpm4a
4.44987e-14	2.09665	0.36	0.077	1.15861e-09	HSC	pbxip1a
1.09576e-13	1.33152	0.12	0.009	2.85303e-09	HSC	znf106a
1.18068e-13	2.02196	0.28	0.048	3.07413e-09	HSC	cd81a
1.92565e-13	1.44417	0.22	0.03	5.01381e-09	HSC	si:ch211-222k6.3
2.54934e-13	1.11042	0.12	0.01	6.63772e-09	HSC	map2
3.14175e-13	1.45361	0.12	0.01	8.18018e-09	HSC	mmp2
3.89892e-13	1.7368	0.14	0.013	1.01516e-08	HSC	cx39.4
6.35376e-13	1.45702	0.14	0.014	1.65433e-08	HSC	si:dkey-238c7.16
8.08249e-13	1.3642	0.14	0.014	2.10444e-08	HSC	igfbp7
9.62248e-13	1.96469	0.26	0.045	2.50541e-08	HSC	phlda2
1.05369e-12	1.5015	0.18	0.022	2.74349e-08	HSC	CR855337.1
1.62727e-12	2.39322	0.26	0.047	4.23691e-08	HSC	agap1
3.63335e-12	1.98192	0.12	0.011	9.46015e-08	HSC	aebp1
5.07401e-12	2.07337	0.48	0.154	1.32112e-07	HSC	ecm1b
5.31819e-12	2.07758	0.26	0.048	1.3847e-07	HSC	pabpc1b
5.45302e-12	0.90501	0.36	0.078	1.4198e-07	HSC	aoc2
5.80129e-12	1.94128	0.14	0.015	1.51048e-07	HSC	gramd4a
5.97589e-12	1.43486	0.14	0.015	1.55594e-07	HSC	cbx1b
7.13932e-12	2.2197	0.44	0.136	1.85887e-07	HSC	cygb1
7.49799e-12	1.9981	0.18	0.025	1.95225e-07	HSC	p4ha1b
8.11027e-12	1.61261	0.14	0.015	2.11167e-07	HSC	si:ch211-195o20.7
9.60977e-12	2.12605	0.3	0.064	2.5021e-07	HSC	antxr2a
1.35598e-11	1.83381	0.26	0.05	3.53056e-07	HSC	gpc4
1.39422e-11	1.15903	0.12	0.011	3.63013e-07	HSC	stmn4
1.42646e-11	2.09412	0.4	0.112	3.71407e-07	HSC	plekha6
1.9478e-11	1.6195	0.24	0.042	5.07148e-07	HSC	itga1
2.0136e-11	1.81195	0.26	0.049	5.24281e-07	HSC	hmgb1b
3.24106e-11	1.30402	0.14	0.015	8.43875e-07	HSC	tm4sf18
3.71988e-11	1.83261	0.2	0.032	9.68545e-07	HSC	ralgps2
6.33816e-11	1.70794	0.18	0.026	1.65027e-06	HSC	tmem108
6.46136e-11	0.833913	0.1	0.008	1.68235e-06	HSC	fbln5
6.50106e-11	1.24558	0.1	0.008	1.69268e-06	HSC	loxl2b
7.25777e-11	1.12036	0.1	0.008	1.8897e-06	HSC	boc
1.44201e-10	1.28551	0.1	0.009	3.75455e-06	HSC	stxbp6
2.31318e-10	1.03681	0.14	0.017	6.02283e-06	HSC	palm1a
2.5357e-10	2.11251	0.28	0.065	6.60221e-06	HSC	masp1
2.67205e-10	1.53741	0.2	0.034	6.95721e-06	HSC	sema4ba
2.99678e-10	1.16641	0.1	0.009	7.80271e-06	HSC	si:dkey-69o16.5
3.46467e-10	0.914933	0.46	0.134	9.02096e-06	HSC	marcksl1b
4.5247e-10	2.09225	0.36	0.104	1.17809e-05	HSC	serpina10a
5.17496e-10	2.06516	0.24	0.049	1.34741e-05	HSC	ccl19a.1
7.04842e-10	1.33282	0.1	0.009	1.8352e-05	HSC	crtap
8.04832e-10	1.18129	0.1	0.009	2.09554e-05	HSC	lpar1
8.23855e-10	1.72752	0.14	0.018	2.14507e-05	HSC	gclm
8.42963e-10	1.72367	0.42	0.137	2.19482e-05	HSC	calm1a
9.32596e-10	1.694	0.18	0.029	2.4282e-05	HSC	bambia
1.04064e-09	1.69813	0.14	0.018	2.70953e-05	HSC	zgc:66433
1.0563e-09	1.5177	0.18	0.029	2.75028e-05	HSC	zfpm2a
1.05683e-09	2.00483	0.18	0.029	2.75166e-05	HSC	ccdc85b
1.20621e-09	1.77369	0.1	0.01	3.14061e-05	HSC	zgc:175214
1.224e-09	2.08757	0.2	0.037	3.18693e-05	HSC	negr1
1.34109e-09	1.84391	0.3	0.076	3.49179e-05	HSC	cnn3a
1.40967e-09	1.16798	0.1	0.01	3.67037e-05	HSC	mmp14a
1.59286e-09	1.10498	0.12	0.014	4.14733e-05	HSC	actn1
1.84531e-09	0.892855	0.54	0.187	4.80463e-05	HSC	CR318588.4
4.14157e-09	1.40842	0.2	0.037	0.000107834	HSC	napsa
4.86004e-09	1.60096	0.18	0.031	0.000126541	HSC	zfhx3
6.733e-09	1.69085	0.28	0.07	0.000175307	HSC	sorbs1
9.54217e-09	1.65965	0.18	0.032	0.000248449	HSC	rbms3
9.97194e-09	1.25527	0.16	0.026	0.000259639	HSC	antxr1c
1.07854e-08	1.96063	0.2	0.04	0.000280819	HSC	edil3a
1.11206e-08	1.94077	0.16	0.026	0.000289548	HSC	pde5ab
1.14986e-08	1.73463	0.38	0.12	0.000299388	HSC	cd63
1.30163e-08	1.72381	0.24	0.056	0.000338905	HSC	creb3l2
1.57493e-08	1.05815	0.1	0.011	0.000410066	HSC	si:dkey-6n21.12
1.67737e-08	1.4774	0.28	0.071	0.000436737	HSC	her6
1.73357e-08	2.01825	0.28	0.075	0.00045137	HSC	gnai2a
1.83387e-08	1.59306	0.2	0.041	0.000477484	HSC	dachd
2.07776e-08	1.11572	0.12	0.016	0.000540987	HSC	BX322530.1
2.31348e-08	1.7268	0.34	0.101	0.00060236	HSC	socs3a
2.45971e-08	1.31196	0.1	0.011	0.000640434	HSC	atf7a
2.68915e-08	1.41383	0.14	0.021	0.000700174	HSC	CABZ01080702.1
3.15535e-08	1.45979	0.2	0.041	0.000821559	HSC	mylka
3.34144e-08	1.38185	0.1	0.012	0.00087001	HSC	tspan9b
3.59409e-08	1.8536	0.44	0.175	0.000935794	HSC	hsd11b2
4.6491e-08	1.64966	0.26	0.065	0.00121049	HSC	fosb
4.95135e-08	0.923355	0.1	0.012	0.00128918	HSC	rbpms2a
6.42383e-08	1.0971	0.12	0.017	0.00167257	HSC	si:dkey-40c11.2
6.56373e-08	1.82964	0.14	0.023	0.001709	HSC	grk4
6.57508e-08	1.08812	0.1	0.012	0.00171195	HSC	egfra
7.05425e-08	1.27879	0.1	0.012	0.00183671	HSC	znf516
8.59004e-08	1.61084	0.14	0.023	0.00223659	HSC	robo3
9.78275e-08	1.32708	0.1	0.012	0.00254713	HSC	adamts3
1.17952e-07	1.65326	0.26	0.07	0.0030711	HSC	ddx3xa
1.21626e-07	1.80383	0.22	0.052	0.00316677	HSC	ccdc187
1.7278e-07	1.38421	0.26	0.069	0.00449867	HSC	txnipa
2.0936e-07	1.46387	0.1	0.013	0.0054511	HSC	lix1l
2.7135e-07	1.9244	0.16	0.031	0.00706514	HSC	si:ch211-226m16.2
3.31927e-07	1.28651	0.1	0.013	0.00864238	HSC	2022-03-02
3.55354e-07	1.81828	0.32	0.107	0.00925235	HSC	si:dkey-7j14.6
3.74759e-07	1.63773	0.4	0.157	0.00975761	HSC	mcl1b
3.98643e-07	1.85267	0.28	0.085	0.0103795	HSC	svild
4.05022e-07	1.23031	0.38	0.132	0.0105455	HSC	marcksl1a
4.07003e-07	1.66062	0.28	0.086	0.0105971	HSC	arrdc2
4.40692e-07	1.47957	0.24	0.063	0.0114743	HSC	clic2
4.88351e-07	1.52259	0.24	0.066	0.0127152	HSC	itga9
6.72726e-07	1.02825	0.22	0.055	0.0175158	HSC	aldocb
7.03087e-07	1.9215	0.24	0.068	0.0183063	HSC	calm2a
7.60766e-07	0.868652	0.14	0.025	0.0198081	HSC	klf7b
8.49097e-07	1.40461	0.14	0.026	0.0221079	HSC	fgf13a
8.87951e-07	1.26077	0.1	0.014	0.0231196	HSC	clu
9.34116e-07	0.917319	0.14	0.026	0.0243216	HSC	ehbp1
9.90705e-07	1.58237	0.12	0.02	0.025795	HSC	dgcr8
1.00748e-06	1.36126	0.12	0.02	0.0262317	HSC	gas6
1.34761e-06	2.05036	0.14	0.027	0.0350877	HSC	hspa8b
1.41211e-06	1.57534	0.28	0.09	0.0367671	HSC	ier2b
1.43808e-06	2.12518	0.24	0.07	0.0374434	HSC	atp11a
1.44244e-06	1.29218	0.46	0.207	0.0375569	HSC	jun
1.47111e-06	0.837902	0.22	0.056	0.0383034	HSC	akap12b
1.54381e-06	1.49517	0.12	0.02	0.0401963	HSC	tuft1a
1.68444e-06	1.60674	0.2	0.051	0.0438578	HSC	si:ch73-138n13.1
2.02596e-06	1.5981	0.48	0.226	0.0527499	HSC	fosab
2.22115e-06	1.25469	0.24	0.069	0.057832	HSC	ahnak
2.73677e-06	1.2121	0.1	0.015	0.0712572	HSC	tsc22d1
2.76258e-06	1.53308	0.14	0.028	0.0719293	HSC	sept9b
3.14135e-06	1.58551	0.14	0.028	0.0817913	HSC	tfpia
4.17146e-06	0.62264	0.1	0.015	0.108612	HSC	si:ch211-140m22.7
4.36549e-06	1.40195	0.28	0.095	0.113664	HSC	cdh2
4.64507e-06	0.819012	0.16	0.036	0.120944	HSC	chd3
4.72127e-06	1.46144	0.14	0.029	0.122928	HSC	gdpd5b
4.87922e-06	1.90534	0.2	0.054	0.12704	HSC	CABZ01068358.1
5.19679e-06	1.64958	0.12	0.022	0.135309	HSC	tmem178b
5.69219e-06	1.38063	0.14	0.029	0.148207	HSC	zgc:158343
6.18284e-06	1.65029	0.16	0.038	0.160983	HSC	ppp1r14bb
6.18991e-06	1.41972	0.24	0.075	0.161167	HSC	mob2a
6.41623e-06	1.23835	0.16	0.037	0.167059	HSC	nr2f2
8.02343e-06	1.22784	0.12	0.023	0.208906	HSC	si:cabz01007802.1
9.07303e-06	2.2174	0.28	0.103	0.236234	HSC	angptl2b
9.39887e-06	0.968539	0.12	0.023	0.244718	HSC	gna11b
1.05657e-05	0.835177	0.14	0.03	0.2751	HSC	rassf1
1.05971e-05	1.56538	0.18	0.047	0.275916	HSC	arrdc3a
1.18346e-05	0.863954	0.1	0.017	0.308136	HSC	rasgef1bb
1.21862e-05	1.14302	0.12	0.023	0.317291	HSC	pcdh2g28
1.56785e-05	1.1175	0.14	0.032	0.408222	HSC	dock7
1.58952e-05	1.33777	0.14	0.031	0.413864	HSC	appb
1.60262e-05	0.689336	0.1	0.017	0.417275	HSC	rgs2
1.64124e-05	1.69	0.26	0.092	0.42733	HSC	tns1b
1.66786e-05	1.80821	0.14	0.031	0.434262	HSC	meis1b
1.73335e-05	1.55471	0.16	0.04	0.451312	HSC	atp2b1a
1.78714e-05	1.20001	0.12	0.024	0.465317	HSC	abca3b
1.94443e-05	0.272003	0.24	0.071	0.506271	HSC	cavin2b
2.06555e-05	1.32139	0.24	0.079	0.537808	HSC	macroh2a2
2.07547e-05	1.3974	0.16	0.04	0.54039	HSC	il13ra1
2.1813e-05	1.02147	0.22	0.067	0.567946	HSC	fgl2a
2.52425e-05	0.253626	0.1	0.017	0.657239	HSC	anxa2a
2.64558e-05	1.02701	0.12	0.025	0.688829	HSC	CABZ01070258.1
2.67131e-05	1.22089	0.1	0.018	0.695528	HSC	tnr
2.7435e-05	0.831517	0.24	0.075	0.714324	HSC	krt94
2.74885e-05	1.39548	0.28	0.108	0.715718	HSC	cyp2ad3
2.78473e-05	1.93362	0.24	0.085	0.72506	HSC	apof
2.79679e-05	1.3968	0.22	0.07	0.7282	HSC	midn
2.93945e-05	0.900208	0.18	0.049	0.765345	HSC	zfp36l1a
2.97055e-05	0.416304	0.12	0.025	0.773441	HSC	stard9
3.68865e-05	1.52265	0.12	0.026	0.960414	HSC	mgat4b
3.77826e-05	1.38995	0.32	0.132	0.983746	HSC	hmgn6
7.97677e-05	1.97289	0.14	0.036	1	HSC	BX537310.2
0.000110931	1.94272	0.12	0.028	1	HSC	tns2a
0.000110864	1.8995	0.14	0.037	1	HSC	tnfrsf1a
0.00849323	1.7549	0.14	0.057	1	HSC	pros1
0.000287217	1.71642	0.18	0.061	1	HSC	ppp1r37
0.00021086	1.68141	0.24	0.095	1	HSC	egr1
0.00416911	1.60704	0.24	0.121	1	HSC	dedd1
0.000416285	1.59904	0.16	0.052	1	HSC	plce1
0.00970017	1.56398	0.22	0.114	1	HSC	ddx23
0.00138372	1.56028	0.16	0.056	1	HSC	rxraa
7.13845e-05	1.55843	0.1	0.02	1	HSC	tax1bp3
0.000899399	1.55223	0.22	0.091	1	HSC	ip6k2b
0.000837877	1.55176	0.38	0.225	1	HSC	selenop
0.000143997	1.54066	0.28	0.116	1	HSC	h1-10
0.00945851	1.5367	0.2	0.101	1	HSC	hspb8
0.00332927	1.52908	0.24	0.115	1	HSC	hsph1
7.61169e-05	1.50002	0.18	0.055	1	HSC	fermt2
0.00469739	1.48731	0.1	0.031	1	HSC	hspg2
0.000116752	1.48527	0.2	0.064	1	HSC	cfd
0.00242841	1.47733	0.24	0.117	1	HSC	ywhaqb
0.00121047	1.44775	0.12	0.036	1	HSC	fam114a1
0.000272036	1.44576	0.28	0.125	1	HSC	glula
0.000100931	1.44551	0.12	0.028	1	HSC	gli3
3.97369e-05	1.43045	0.16	0.043	1	HSC	nr1h4
0.000156882	1.42875	0.38	0.189	1	HSC	krt8
6.36163e-05	1.42722	0.12	0.027	1	HSC	niban2b
0.000155341	1.41888	0.14	0.038	1	HSC	ppfibp2b
0.00581075	1.41456	0.24	0.12	1	HSC	ubc
0.000171145	1.3978	0.1	0.021	1	HSC	col5a1
0.000171142	1.39136	0.2	0.068	1	HSC	arhgef12b
4.98953e-05	1.38714	0.16	0.043	1	HSC	hirip3
0.0065997	1.3851	0.1	0.033	1	HSC	rnf115
0.000133892	1.38456	0.2	0.067	1	HSC	vcam1b
0.000308233	1.38239	0.2	0.072	1	HSC	snx17
9.25278e-05	1.37397	0.22	0.076	1	HSC	tsc22d3
4.16613e-05	1.35341	0.12	0.026	1	HSC	slc43a2a
0.00119089	1.34189	0.1	0.026	1	HSC	znf277
0.0016988	1.30655	0.2	0.08	1	HSC	jund
0.000307159	1.30529	0.18	0.06	1	HSC	zranb2
4.58799e-05	1.30083	0.26	0.097	1	HSC	map1lc3a
0.00882335	1.29332	0.16	0.07	1	HSC	sub1a
0.00208103	1.29198	0.22	0.097	1	HSC	hbegfa
0.00246639	1.27675	0.14	0.049	1	HSC	srsf3a
0.00889883	1.26793	0.24	0.128	1	HSC	csnk2a1
0.000791668	1.26421	0.1	0.025	1	HSC	ppp1r9ba
0.00918426	1.26353	0.16	0.071	1	HSC	nr1h5
0.00240686	1.26215	0.16	0.06	1	HSC	sik2b
0.000501116	1.26115	0.14	0.042	1	HSC	tmcc3
0.00173731	1.24603	0.2	0.083	1	HSC	oaz2a
0.000977349	1.241	0.12	0.035	1	HSC	unm-hu7910
0.000534546	1.24033	0.18	0.064	1	HSC	plxnb2a
8.80045e-05	1.24005	0.1	0.02	1	HSC	tsc22d2
0.000195101	1.23879	0.16	0.047	1	HSC	prkar2aa
0.000469854	1.23416	0.1	0.023	1	HSC	kank3
0.00184669	1.22556	0.12	0.037	1	HSC	usp7
0.000545407	1.22084	0.1	0.024	1	HSC	cdc42ep5
0.000216499	1.21367	0.14	0.038	1	HSC	stim1a
0.000155006	1.2096	0.16	0.047	1	HSC	klf11b
0.00714988	1.19498	0.12	0.044	1	HSC	timp2a
8.63141e-05	1.19311	0.2	0.064	1	HSC	ubtfl
8.78123e-05	1.19091	0.12	0.027	1	HSC	myo10l3
0.00119787	1.19056	0.1	0.026	1	HSC	ralba
0.00264685	1.17548	0.22	0.1	1	HSC	laptm4a
0.00029982	1.1696	0.2	0.071	1	HSC	pkma
0.00253505	1.16133	0.22	0.097	1	HSC	fosl1a
0.00385328	1.16027	0.22	0.103	1	HSC	epas1a
0.000387384	1.15304	0.12	0.031	1	HSC	tacc1
0.00262041	1.13723	0.38	0.225	1	HSC	junba
6.37605e-05	1.13392	0.18	0.052	1	HSC	appa
5.49229e-05	1.12859	0.12	0.026	1	HSC	arl9
0.00632285	1.12738	0.1	0.031	1	HSC	hdac9b
0.00663448	1.12638	0.14	0.055	1	HSC	CU467961.1
0.0058125	1.11787	0.18	0.077	1	HSC	mvp
0.00394611	1.11549	0.14	0.051	1	HSC	brd3b
0.00176338	1.11349	0.14	0.047	1	HSC	fbxl6
0.00260204	1.11233	0.2	0.087	1	HSC	sdk1a
0.00771092	1.10923	0.32	0.187	1	HSC	ptmaa
0.00115412	1.10851	0.16	0.056	1	HSC	fndc3ba
0.00381599	1.09385	0.16	0.063	1	HSC	lrpap1
0.000408845	1.08921	0.1	0.023	1	HSC	si:ch211-198a12.6
0.00313096	1.08018	0.1	0.029	1	HSC	fam168b
0.00936152	1.07993	0.12	0.045	1	HSC	fat1a
0.00126106	1.07568	0.2	0.08	1	HSC	SBNO2
0.00117197	1.06379	0.2	0.079	1	HSC	si:ch211-153j24.3
0.00203264	1.0628	0.24	0.106	1	HSC	chmp4ba
0.00628283	1.06231	0.1	0.032	1	HSC	NFX1
0.00102637	1.06128	0.14	0.044	1	HSC	id1
0.00294762	1.04874	0.12	0.039	1	HSC	tnrc18
0.00134217	1.04293	0.2	0.081	1	HSC	erp44
0.000129446	1.03015	0.16	0.045	1	HSC	s100v2
0.000778683	1.01985	0.12	0.033	1	HSC	hic1
9.76192e-05	1.01351	0.14	0.036	1	HSC	notch1b
0.00361319	1.01325	0.1	0.03	1	HSC	sat2b
0.000311464	1.01307	0.16	0.048	1	HSC	krt18b
0.000206846	1.00685	0.26	0.102	1	HSC	brdt
0.00102403	1.00571	0.1	0.026	1	HSC	pik3r3a
0.000152933	0.992907	0.3	0.128	1	HSC	mycb
0.00617905	0.988141	0.16	0.066	1	HSC	hnrnpul1l
0.00683157	0.984759	0.12	0.043	1	HSC	tp53
8.41791e-05	0.981182	0.16	0.044	1	HSC	mgaa
0.00806361	0.980823	0.1	0.033	1	HSC	hnrnph1l
0.0055993	0.980507	0.2	0.091	1	HSC	fnbp4
0.00295821	0.976127	0.22	0.099	1	HSC	add3a
0.00352332	0.972723	0.2	0.087	1	HSC	baiap2a
0.00105755	0.96055	0.14	0.045	1	HSC	mafba
0.000433105	0.954797	0.16	0.049	1	HSC	cnn2
0.00113487	0.942909	0.1	0.026	1	HSC	BX511034.7
0.00535748	0.933903	0.1	0.031	1	HSC	ABR
0.000137618	0.916382	0.12	0.028	1	HSC	ak1
0.000423141	0.911425	0.26	0.107	1	HSC	si:ch73-1a9.3
0.00047088	0.89922	0.14	0.04	1	HSC	her9
0.00429888	0.897995	0.1	0.03	1	HSC	ccz1
0.000188339	0.893858	0.12	0.029	1	HSC	tinagl1
0.00869053	0.884167	0.16	0.068	1	HSC	pde3b
6.31993e-05	0.876455	0.16	0.043	1	HSC	esama
0.000210263	0.872429	0.1	0.021	1	HSC	pmp22a
0.00132483	0.870755	0.18	0.066	1	HSC	insra
0.0065168	0.865216	0.14	0.054	1	HSC	pafah1b1a
0.000112019	0.852021	0.3	0.119	1	HSC	samm50
0.00126217	0.843722	0.18	0.066	1	HSC	CU914811.1
0.00229543	0.838662	0.18	0.07	1	HSC	fam13a
0.000100976	0.835849	0.12	0.027	1	HSC	exoc3l2b
0.000373137	0.835586	0.1	0.023	1	HSC	zgc:171497
0.000270925	0.813843	0.22	0.081	1	HSC	robo1
0.00231483	0.812589	0.1	0.028	1	HSC	btg3
0.000296631	0.801101	0.12	0.03	1	HSC	tgfbr3
0.000354868	0.788533	0.12	0.031	1	HSC	eral1
0.00590374	0.766725	0.36	0.212	1	HSC	gadd45ba
0.00324162	0.765737	0.2	0.086	1	HSC	mkrn1
0.000312792	0.765509	0.16	0.048	1	HSC	rb1cc1
0.0035559	0.762112	0.1	0.029	1	HSC	notch2
0.00747321	0.748606	0.1	0.033	1	HSC	KIF2A
0.00220159	0.729876	0.12	0.037	1	HSC	dynll1
0.000930356	0.71252	0.1	0.025	1	HSC	stom
0.000125282	0.680886	0.1	0.02	1	HSC	specc1la
0.00102774	0.671785	0.12	0.034	1	HSC	col4a2
0.00067826	0.65574	0.12	0.032	1	HSC	jpt1b
0.00212272	0.648495	0.1	0.027	1	HSC	slco2b1
0.00549173	0.642141	0.28	0.144	1	HSC	rhoaa
0.00231751	0.628868	0.14	0.047	1	HSC	spred2b
0.00517043	0.614744	0.1	0.03	1	HSC	slc38a5b
0.00697742	0.610732	0.14	0.053	1	HSC	ip6k2a
0.00138535	0.577904	0.12	0.035	1	HSC	mhc1zaa
0.000657314	0.542182	0.12	0.032	1	HSC	zgc:92242
0.00659652	0.520121	0.2	0.087	1	HSC	tagln2
0.00395361	0.519013	0.12	0.039	1	HSC	pank2
0.00173801	0.517658	0.18	0.066	1	HSC	s100a10b
0.000224878	0.501301	0.1	0.022	1	HSC	znf385a
0.00796131	0.473885	0.18	0.077	1	HSC	si:ch73-335l21.4
0.000117921	0.468983	0.46	0.228	1	HSC	tmsb4x
0.00242664	0.4472	0.34	0.176	1	HSC	cited4b
0.0041616	0.420302	0.1	0.03	1	HSC	adamtsl3
0.00216589	0.402419	0.14	0.046	1	HSC	anxa3b
0.00642921	0.395305	0.38	0.214	1	HSC	ppp1r15a
0.00726699	0.331751	0.22	0.101	1	HSC	cbx7a

## Sheet: Fib
p_val	avg_log2FC	pct.1	pct.2	p_val_adj	cluster	gene
0	6.02933	0.923	0.016	0	Fib	s100a10a
0	5.87707	0.808	0.003	0	Fib	cxcl8b.3
0	5.48868	0.827	0.012	0	Fib	anxa1a
0	4.24847	0.615	0.003	0	Fib	si:ch211-105c13.3
1.16555e-288	4.99305	0.769	0.011	3.03474e-284	Fib	gstm.3
3.22781e-280	4.53812	0.635	0.006	8.40425e-276	Fib	krt15
4.90824e-271	5.36733	0.788	0.013	1.27796e-266	Fib	cavin1b
6.64056e-269	4.99419	0.75	0.011	1.729e-264	Fib	ifitm1
2.17237e-250	3.95649	0.577	0.005	5.65619e-246	Fib	cxcl8b.1
1.19693e-247	5.73564	0.827	0.018	3.11644e-243	Fib	krt91
2.60161e-216	4.1902	0.846	0.023	6.77381e-212	Fib	colec11
2.7381e-215	4.43064	0.654	0.012	7.12919e-211	Fib	c6
2.43824e-211	4.64419	0.519	0.006	6.34846e-207	Fib	ptgdsb.2
4.23323e-210	3.39547	0.519	0.006	1.10221e-205	Fib	c1qtnf5
1.43747e-192	4.12449	0.596	0.011	3.74273e-188	Fib	sfrp1a
1.40166e-187	5.24373	0.904	0.036	3.64949e-183	Fib	krt18b
3.38529e-168	3.61388	0.577	0.013	8.81429e-164	Fib	dkk3b
2.08933e-167	3.38492	0.308	0.001	5.43998e-163	Fib	vegfd
2.31838e-162	5.80817	0.923	0.047	6.03638e-158	Fib	podxl
3.01334e-159	3.23284	0.404	0.005	7.84584e-155	Fib	mmp2
3.15541e-153	6.96208	0.923	0.051	8.21574e-149	Fib	cfd
7.09548e-151	3.2491	0.346	0.003	1.84745e-146	Fib	neu3.2
7.58846e-151	5.0914	0.942	0.054	1.97581e-146	Fib	s100a10b
1.4971e-150	3.46781	0.596	0.016	3.89799e-146	Fib	COLEC10
5.76017e-131	3.57663	0.481	0.012	1.49978e-126	Fib	aqp1a.1
2.93251e-126	3.89511	0.462	0.011	7.63538e-122	Fib	anxa2a
1.96812e-124	4.43545	0.923	0.063	5.12438e-120	Fib	krt94
1.50127e-121	3.33207	0.481	0.013	3.90885e-117	Fib	tmem47
2.9773e-120	4.31731	0.692	0.034	7.75201e-116	Fib	tmsb1
1.72948e-119	3.56023	0.481	0.014	4.50305e-115	Fib	krt4
2.1425e-110	5.40555	0.635	0.031	5.57843e-106	Fib	ptgdsb.1
3.43749e-110	2.56696	0.25	0.002	8.95019e-106	Fib	jam2b
1.00843e-104	2.18781	0.25	0.003	2.62564e-100	Fib	nt5e
7.24824e-104	3.66054	0.942	0.08	1.88722e-99	Fib	icn
1.1807e-103	2.5219	0.327	0.006	3.07419e-99	Fib	soul5
3.36928e-103	2.7699	0.327	0.006	8.77259e-99	Fib	olfml3b
4.75873e-102	2.73344	0.269	0.004	1.23903e-97	Fib	cxcl14
6.66204e-102	2.75987	0.385	0.01	1.7346e-97	Fib	sparc
1.99894e-100	2.60623	0.308	0.005	5.20464e-96	Fib	si:ch211-250c4.4
8.76068e-99	2.97545	0.346	0.008	2.28102e-94	Fib	C25H11orf96
5.89281e-93	2.35738	0.212	0.002	1.53431e-88	Fib	c1qtnf12
1.34021e-83	2.38409	0.327	0.009	3.4895e-79	Fib	cldn5a
4.739e-82	2.58039	0.308	0.008	1.23389e-77	Fib	si:ch211-286o17.1
5.14051e-82	3.56306	0.365	0.012	1.33843e-77	Fib	igfbp5b
6.35119e-81	2.29144	0.25	0.005	1.65366e-76	Fib	rspo1
8.65518e-80	1.44069	0.115	0	2.25355e-75	Fib	dpt
8.65518e-80	0.904256	0.115	0	2.25355e-75	Fib	s100t
4.55513e-75	2.65219	0.212	0.003	1.18602e-70	Fib	postnb
6.15381e-75	2.43206	0.212	0.003	1.60227e-70	Fib	ehd2b
1.07305e-71	2.48971	0.327	0.011	2.7939e-67	Fib	c7a
2.91125e-68	1.02439	0.115	0	7.58003e-64	Fib	endouc
3.99937e-66	2.91254	0.308	0.011	1.04132e-61	Fib	emilin1a
1.51285e-64	1.89779	0.154	0.002	3.939e-60	Fib	col1a1a
6.07276e-64	2.61601	0.327	0.013	1.58116e-59	Fib	rdh10a
3.41786e-63	3.89296	0.615	0.057	8.89908e-59	Fib	slc43a3b
5.73511e-62	1.91619	0.192	0.004	1.49325e-57	Fib	aldh1a2
9.05675e-62	2.30116	0.231	0.006	2.35811e-57	Fib	col1a1b
5.82837e-61	3.35125	0.712	0.078	1.51753e-56	Fib	tagln2
3.89497e-60	2.95228	0.654	0.064	1.01413e-55	Fib	cavin2b
7.90464e-59	2.28377	0.173	0.003	2.05813e-54	Fib	col1a2
7.0373e-57	4.02322	0.962	0.18	1.8323e-52	Fib	CR318588.4
1.61322e-55	2.07013	0.173	0.003	4.20035e-51	Fib	cdc42ep3
3.64234e-55	3.21728	0.5	0.04	9.48356e-51	Fib	cav1
7.75742e-54	2.13858	0.192	0.005	2.0198e-49	Fib	im:7151449
2.98333e-50	2.35694	0.269	0.011	7.76771e-46	Fib	col6a3
4.94354e-50	1.69226	0.173	0.004	1.28715e-45	Fib	fkbp7
4.42972e-49	1.6034	0.154	0.003	1.15337e-44	Fib	si:ch1073-459j12.1
1.08358e-47	2.43075	0.173	0.004	2.82131e-43	Fib	sort1a
4.54073e-47	2.62125	0.577	0.063	1.18227e-42	Fib	ahnak
1.54206e-46	1.59584	0.212	0.007	4.01505e-42	Fib	lhx9
2.48956e-46	3.18977	0.558	0.061	6.48207e-42	Fib	fabp11a
2.64269e-46	1.679	0.154	0.003	6.88076e-42	Fib	glis2a
6.27981e-46	1.84391	0.135	0.002	1.63507e-41	Fib	rflnb
1.27639e-45	1.9333	0.231	0.009	3.32334e-41	Fib	capn2a
3.88155e-45	2.089	0.212	0.007	1.01064e-40	Fib	si:ch211-156j16.1
9.09514e-45	2.35835	0.308	0.018	2.3681e-40	Fib	pmp22a
4.88635e-44	1.96726	0.212	0.008	1.27226e-39	Fib	mmp14a
1.47629e-43	1.76217	0.173	0.005	3.84382e-39	Fib	sbk3
7.92855e-40	2.25702	0.25	0.013	2.06436e-35	Fib	alox12
1.65878e-39	2.21479	0.288	0.018	4.31896e-35	Fib	f3b
2.0839e-39	2.10046	0.346	0.026	5.42585e-35	Fib	slc38a5b
1.08154e-38	3.28703	0.615	0.094	2.816e-34	Fib	cxcl18b
1.25115e-38	2.71211	0.269	0.016	3.25761e-34	Fib	ccbe1
1.63689e-38	3.07316	0.5	0.059	4.26197e-34	Fib	si:ch211-207d6.2
1.85809e-35	1.25398	0.135	0.004	4.83791e-31	Fib	mxra8b
7.57514e-34	1.3784	0.115	0.003	1.97234e-29	Fib	lurap1
2.83224e-33	2.67065	0.5	0.067	7.3743e-29	Fib	cald1a
2.66421e-32	2.52999	0.25	0.017	6.93681e-28	Fib	bnc2
3.76626e-32	1.65049	0.173	0.007	9.8062e-28	Fib	smo
7.27698e-32	1.98874	0.154	0.006	1.89471e-27	Fib	wt1a
7.56945e-32	1.3136	0.135	0.004	1.97086e-27	Fib	map2k1
4.71572e-31	1.68427	0.173	0.008	1.22783e-26	Fib	tmem176
2.20439e-30	1.92046	0.269	0.021	5.73958e-26	Fib	si:ch211-66e2.3
2.43812e-30	1.2771	0.154	0.006	6.34812e-26	Fib	lamb1b
3.14323e-30	2.81428	0.442	0.057	8.18404e-26	Fib	CR318588.3
4.76258e-29	1.68117	0.135	0.005	1.24003e-24	Fib	cd151
7.04724e-29	3.41875	0.596	0.114	1.83489e-24	Fib	samm50
7.97783e-29	1.14784	0.135	0.005	2.07719e-24	Fib	myl9a
1.49212e-28	1.68882	0.231	0.016	3.88503e-24	Fib	cdon
2.58491e-28	2.06858	0.365	0.042	6.73034e-24	Fib	s100v2
9.79404e-28	1.91975	0.115	0.004	2.55007e-23	Fib	tfpi2
1.99895e-27	1.34553	0.135	0.005	5.20467e-23	Fib	hand2
2.1678e-27	2.46613	0.192	0.012	5.64431e-23	Fib	gna12a
5.89763e-27	1.99499	0.173	0.009	1.53557e-22	Fib	pcdh7a
1.81605e-26	2.07407	0.519	0.084	4.72846e-22	Fib	hspb1
3.9475e-26	1.71187	0.173	0.01	1.02781e-21	Fib	rgs16
6.43238e-25	2.38793	0.577	0.114	1.6748e-20	Fib	CR318588.1
1.97757e-24	2.7421	0.346	0.044	5.14899e-20	Fib	LRATD2
6.68236e-24	2.79411	0.654	0.172	1.73989e-19	Fib	hsd11b2
8.37872e-24	2.42589	0.288	0.031	2.18157e-19	Fib	serpinh1b
1.78251e-23	1.16796	0.115	0.005	4.64113e-19	Fib	cybrd1
9.01638e-23	2.47711	0.346	0.047	2.3476e-18	Fib	cd81a
9.10867e-23	2.12579	0.231	0.021	2.37163e-18	Fib	cebpa
1.644e-22	1.58118	0.173	0.012	4.28048e-18	Fib	CR786577.1
5.38599e-22	1.44898	0.173	0.012	1.40235e-17	Fib	dclk1a
1.85182e-21	2.17875	0.173	0.012	4.82158e-17	Fib	fxyd6l
3.27911e-21	2.51327	0.25	0.027	8.53781e-17	Fib	akr1b1.2
6.35221e-21	2.08671	0.135	0.007	1.65393e-16	Fib	kank4
8.6013e-21	1.27638	0.135	0.007	2.23952e-16	Fib	tspan4a
1.18827e-20	1.67072	0.154	0.01	3.0939e-16	Fib	sgce
3.78198e-20	1.81736	0.308	0.041	9.84715e-16	Fib	id1
5.34292e-20	2.38564	0.346	0.053	1.39114e-15	Fib	crip1
5.34666e-20	2.40239	0.365	0.059	1.39211e-15	Fib	eppk1
5.89557e-20	2.01995	0.212	0.02	1.53503e-15	Fib	CABZ01080702.1
5.31296e-19	2.0846	0.173	0.014	1.38333e-14	Fib	tgm1l1
1.52791e-18	2.9088	0.596	0.186	3.97823e-14	Fib	krt8
1.93061e-18	1.52051	0.327	0.049	5.02672e-14	Fib	myl9b
3.04883e-18	1.85705	0.231	0.026	7.93825e-14	Fib	tmem88b
4.39647e-17	1.96212	0.462	0.107	1.14471e-12	Fib	id2a
4.46663e-17	1.63425	0.173	0.016	1.16298e-12	Fib	cd99
5.10511e-17	2.49031	0.442	0.105	1.32922e-12	Fib	cyp2ad3
1.07013e-16	2.05022	0.308	0.051	2.78631e-12	Fib	serpinb1
3.55483e-16	1.86905	0.173	0.017	9.25571e-12	Fib	jcada
4.21657e-16	1.20693	0.135	0.01	1.09787e-11	Fib	agtr2
6.93989e-16	1.57343	0.115	0.007	1.80694e-11	Fib	ccn2a
8.73975e-16	1.26799	0.135	0.01	2.27557e-11	Fib	zgc:91860
9.89931e-16	2.13833	0.269	0.041	2.57748e-11	Fib	timp2a
1.40855e-15	1.78625	0.442	0.104	3.66744e-11	Fib	tpm3
1.58621e-15	1.26098	0.692	0.224	4.13002e-11	Fib	tmsb4x
2.57264e-15	0.302216	0.212	0.026	6.69838e-11	Fib	gcga
2.73097e-15	1.34191	0.135	0.011	7.11064e-11	Fib	rbpms2b
3.48798e-15	1.76307	0.269	0.041	9.08164e-11	Fib	itga1
8.12784e-15	2.17141	0.519	0.153	2.11625e-10	Fib	ecm1b
8.19408e-15	2.21708	0.173	0.018	2.13349e-10	Fib	pfkfb4b
1.0353e-14	1.47329	0.231	0.032	2.69562e-10	Fib	ctdspla
1.14185e-14	1.62113	0.135	0.011	2.97303e-10	Fib	egfra
2.34712e-14	0.893572	0.115	0.008	6.11119e-10	Fib	si:ch211-212k18.9
2.39598e-14	1.05098	0.115	0.008	6.23841e-10	Fib	stxbp6
2.55432e-14	1.36904	0.135	0.012	6.65069e-10	Fib	col6a2
2.64923e-14	1.74469	0.212	0.028	6.8978e-10	Fib	hoxb3a
3.48827e-14	1.75119	0.231	0.034	9.08242e-10	Fib	si:ch211-166a6.5
4.70322e-14	1.30752	0.231	0.033	1.22458e-09	Fib	capns1b
1.00095e-13	1.71795	0.154	0.016	2.60616e-09	Fib	frmd8
1.29883e-13	2.01956	0.115	0.009	3.38177e-09	Fib	lpar1
1.31744e-13	1.99815	0.327	0.067	3.43021e-09	Fib	si:dkey-239h2.3
2.36988e-13	2.21599	0.404	0.1	6.17045e-09	Fib	socs3a
4.66766e-13	1.41483	0.212	0.03	1.21532e-08	Fib	si:ch1073-291c23.2
4.6733e-13	3.70875	0.135	0.013	1.21679e-08	Fib	ccl25b
4.75143e-13	1.63555	0.269	0.048	1.23713e-08	Fib	pabpc1b
8.1537e-13	1.91516	0.404	0.106	2.12298e-08	Fib	si:dkey-7j14.6
8.34448e-13	1.13959	0.135	0.013	2.17265e-08	Fib	col6a4a
1.03134e-12	1.06455	0.154	0.017	2.6853e-08	Fib	klf2a
1.4305e-12	1.68442	0.173	0.022	3.7246e-08	Fib	srpk1b
1.12285e-11	1.26361	0.173	0.023	2.92356e-07	Fib	si:ch211-1a19.3
1.13653e-11	2.03564	0.192	0.029	2.95917e-07	Fib	ccn1
1.1669e-11	1.29302	0.115	0.011	3.03826e-07	Fib	aebp1
1.26131e-11	1.17307	0.115	0.011	3.28407e-07	Fib	si:dkey-6n21.12
2.74994e-11	1.5834	0.135	0.015	7.16002e-07	Fib	pcolce2b
2.87706e-11	1.43635	0.154	0.019	7.491e-07	Fib	mkln1
3.08593e-11	1.65131	0.212	0.036	8.03484e-07	Fib	atp10a
3.12456e-11	1.6439	0.308	0.071	8.13541e-07	Fib	slc29a1b
6.2592e-11	1.66548	0.346	0.086	1.62971e-06	Fib	rpz5
7.5433e-11	1.26114	0.192	0.03	1.96405e-06	Fib	nccrp1
8.33408e-11	1.91705	0.212	0.037	2.16994e-06	Fib	arl4d
9.19516e-11	1.45606	0.192	0.03	2.39414e-06	Fib	appb
1.23266e-10	1.63493	0.173	0.026	3.20947e-06	Fib	nrxn1a
1.31494e-10	1.57188	0.365	0.099	3.4237e-06	Fib	pfn2
1.55783e-10	1.44965	0.135	0.016	4.05613e-06	Fib	myrf
2.2069e-10	1.14605	0.173	0.026	5.7461e-06	Fib	fundc2
2.53365e-10	1.36598	0.115	0.012	6.59686e-06	Fib	gulp1a
5.77482e-10	1.09643	0.154	0.022	1.50359e-05	Fib	ralab
6.89971e-10	1.44757	0.25	0.053	1.79648e-05	Fib	vat1
1.21702e-09	1.7434	0.115	0.013	3.16876e-05	Fib	reep3a
1.8379e-09	1.18113	0.404	0.12	4.78535e-05	Fib	cd63
2.09824e-09	1.26485	0.135	0.018	5.4632e-05	Fib	CR855328.1
3.2043e-09	1.61638	0.404	0.137	8.34304e-05	Fib	rbp5
3.87099e-09	2.07521	0.173	0.03	0.000100789	Fib	arl6ip5b
5.84745e-09	1.01201	0.173	0.029	0.00015225	Fib	ctsk
6.90676e-09	2.38901	0.154	0.025	0.000179831	Fib	bcar3
8.77612e-09	1.83882	0.288	0.078	0.000228504	Fib	macroh2a2
1.40952e-08	2.03677	0.327	0.103	0.000366996	Fib	slc51a
2.45123e-08	1.39606	0.154	0.026	0.000638227	Fib	frya
2.80639e-08	2.20595	0.327	0.105	0.000730699	Fib	eif4ebp3l
3.11026e-08	1.26494	0.115	0.016	0.000809819	Fib	kcnq5a
3.26979e-08	1.68599	0.173	0.033	0.000851356	Fib	sh2d3cb
3.46478e-08	1.32824	0.154	0.026	0.000902124	Fib	slco2b1
3.81841e-08	1.23077	0.404	0.132	0.000994201	Fib	marcksl1a
4.13142e-08	1.99163	0.346	0.115	0.0010757	Fib	zgc:153867
5.07017e-08	1.05404	0.115	0.016	0.00132012	Fib	cep290
5.38864e-08	0.608523	0.115	0.016	0.00140304	Fib	lrrc40
6.46174e-08	1.24147	0.115	0.016	0.00168244	Fib	si:ch73-193c12.2
7.69759e-08	0.893907	0.135	0.021	0.00200422	Fib	si:ch73-308l14.2
9.39214e-08	1.27788	0.115	0.016	0.00244543	Fib	epha7
1.67113e-07	1.54444	0.115	0.017	0.00435112	Fib	hlx1
2.25477e-07	1.66547	0.154	0.03	0.00587076	Fib	ptprua
2.33148e-07	1.28731	0.346	0.118	0.00607049	Fib	tmem176l.1
2.83208e-07	1.03268	0.135	0.023	0.00737388	Fib	pcdh2g28
3.66042e-07	0.914076	0.25	0.067	0.00953064	Fib	fgl2a
4.33791e-07	1.22505	0.385	0.145	0.0112946	Fib	steap4
4.64267e-07	1.54943	0.269	0.082	0.0120881	Fib	gstm.1
4.77974e-07	1.99257	0.308	0.105	0.012445	Fib	serpina10a
4.82713e-07	0.817616	0.192	0.044	0.0125684	Fib	fzr1a
4.9304e-07	1.22603	0.192	0.045	0.0128373	Fib	capns1a
5.93543e-07	0.897732	0.115	0.018	0.0154541	Fib	csrp1a
6.48335e-07	2.10348	0.308	0.107	0.0168807	Fib	snrpf
6.49234e-07	1.30441	0.135	0.025	0.0169041	Fib	si:ch211-212k18.8
6.9241e-07	1.41438	0.154	0.031	0.0180283	Fib	cyp2ad6
7.06163e-07	1.62522	0.5	0.24	0.0183864	Fib	ppdpfa
7.09371e-07	1.65324	0.135	0.025	0.0184699	Fib	palm1b
1.03513e-06	1.15054	0.154	0.031	0.0269516	Fib	si:dkeyp-9d4.2
1.57204e-06	1.37249	0.135	0.026	0.0409313	Fib	raraa
1.754e-06	0.752557	0.135	0.026	0.0456688	Fib	eno1a
2.09779e-06	1.44701	0.154	0.033	0.0546201	Fib	ptpn21
2.10068e-06	1.09289	0.135	0.026	0.0546955	Fib	antxr1c
2.52439e-06	1.6094	0.269	0.089	0.0657275	Fib	si:dkey-28b4.7
3.23335e-06	1.94861	0.212	0.06	0.0841868	Fib	ywhaz
3.37852e-06	1.12221	0.154	0.034	0.0879665	Fib	serinc2
4.05801e-06	1.09327	0.154	0.035	0.105658	Fib	sema4ba
4.63404e-06	0.983585	0.115	0.021	0.120656	Fib	col5a1
4.89774e-06	1.24404	0.115	0.021	0.127523	Fib	znf385a
4.96286e-06	1.00946	0.115	0.021	0.129218	Fib	pbx4
6.0195e-06	1.57121	0.154	0.035	0.15673	Fib	cadm4
6.10463e-06	1.29057	0.135	0.028	0.158946	Fib	tfpia
6.12612e-06	1.2838	0.231	0.07	0.159506	Fib	qkia
7.239e-06	0.740147	0.115	0.021	0.188482	Fib	gadd45bb
7.76081e-06	1.49152	0.154	0.036	0.202068	Fib	fstl1b
8.98111e-06	1.59539	0.308	0.119	0.233841	Fib	arpc2
9.9173e-06	1.19795	0.115	0.022	0.258217	Fib	qdprb1
1.00353e-05	1.37388	0.154	0.036	0.26129	Fib	gpr146
1.00772e-05	1.22522	0.192	0.053	0.26238	Fib	ccdc187
1.02169e-05	1.73133	0.231	0.073	0.266018	Fib	aplp2
1.11401e-05	0.903625	0.269	0.089	0.290055	Fib	gapdhs
1.12851e-05	1.17449	0.135	0.029	0.293829	Fib	tmod2
1.19232e-05	1.25146	0.231	0.074	0.310444	Fib	psme1
1.27526e-05	0.86561	0.25	0.083	0.33204	Fib	cast
1.3917e-05	0.835476	0.135	0.029	0.362356	Fib	shc1
1.50425e-05	2.40352	0.442	0.247	0.391663	Fib	cirbpb
1.81837e-05	1.53357	0.115	0.023	0.47345	Fib	si:ch211-136m16.8
1.87453e-05	0.978256	0.135	0.03	0.488072	Fib	cotl1
1.95922e-05	1.70392	0.327	0.138	0.510122	Fib	calm1a
1.99443e-05	1.18	0.231	0.074	0.519289	Fib	calcoco1a
2.51624e-05	1.4486	0.135	0.031	0.655153	Fib	tacc1
3.17803e-05	1.01361	0.115	0.024	0.827464	Fib	coa8
3.20773e-05	0.951601	0.173	0.048	0.835198	Fib	bpnt1
3.31794e-05	1.50079	0.212	0.068	0.863891	Fib	mych
3.54087e-05	1.65485	0.231	0.08	0.921935	Fib	rasgef1ba
4.21121e-05	1.04772	0.25	0.091	1	Fib	nktr
4.4061e-05	1.25718	0.212	0.069	1	Fib	sub1a
4.42046e-05	0.999672	0.154	0.041	1	Fib	edil3a
4.55133e-05	1.30535	0.154	0.041	1	Fib	arhgef18a
5.34386e-05	0.947242	0.173	0.049	1	Fib	cnn2
5.50572e-05	1.73954	0.173	0.051	1	Fib	si:ch73-138n13.1
5.58809e-05	0.875575	0.212	0.067	1	Fib	tpm4a
6.05723e-05	1.24319	0.135	0.033	1	Fib	rprd2b
6.31913e-05	0.918073	0.115	0.026	1	Fib	epb41l5
6.39496e-05	1.20305	0.231	0.082	1	Fib	pfdn5
6.75083e-05	1.56213	0.154	0.042	1	Fib	si:dkey-276j7.1
6.82895e-05	1.09745	0.154	0.041	1	Fib	ftr82
7.21572e-05	0.807389	0.115	0.026	1	Fib	fam49a
7.39157e-05	0.57742	0.115	0.025	1	Fib	loxl3b
7.45258e-05	1.03894	0.173	0.051	1	Fib	acacb
7.96125e-05	0.898538	0.154	0.042	1	Fib	elovl1b
8.26551e-05	1.49839	0.25	0.096	1	Fib	cyp2n13
8.43635e-05	1.39194	0.154	0.043	1	Fib	smoc1
8.68076e-05	1.27719	0.115	0.026	1	Fib	wls
9.84521e-05	0.820632	0.135	0.034	1	Fib	flot2a
9.89693e-05	1.38338	0.173	0.053	1	Fib	ppap2d
0.000100326	0.811343	0.173	0.051	1	Fib	hmgb1b
0.000107924	1.23779	0.115	0.027	1	Fib	cebpg
0.000109041	1.13654	0.115	0.027	1	Fib	rdh12l
0.000112564	1.91805	0.269	0.114	1	Fib	pleca
0.000115628	0.994209	0.154	0.043	1	Fib	hirip3
0.000123772	1.27605	0.173	0.054	1	Fib	mrps33
0.000124445	1.64243	0.231	0.087	1	Fib	arrdc2
0.000125034	1.14069	0.173	0.052	1	Fib	aldoaa
0.000125207	0.771584	0.25	0.092	1	Fib	tefa
0.000127366	1.07124	0.115	0.027	1	Fib	niban2b
0.000133402	2.10173	0.269	0.114	1	Fib	plekha6
0.000135265	1.28015	0.135	0.036	1	Fib	zgc:194659
0.000144296	0.550152	0.115	0.027	1	Fib	ezh1
0.000153168	1.14379	0.115	0.028	1	Fib	dgcr2
0.000154006	1.24791	0.212	0.076	1	Fib	anp32b
0.000192919	0.814635	0.135	0.036	1	Fib	ednraa
0.000201849	0.430383	0.115	0.027	1	Fib	btg3
0.000205289	0.513697	0.173	0.052	1	Fib	ip6k2a
0.000229514	1.5149	0.135	0.038	1	Fib	slc35c2
0.000280206	1.37522	0.288	0.13	1	Fib	lxn
0.000286843	1.65952	0.327	0.158	1	Fib	mcl1b
0.00028709	1.57596	0.154	0.046	1	Fib	phlda2
0.000291806	0.981167	0.135	0.038	1	Fib	ablim1b
0.000304502	0.78359	0.115	0.029	1	Fib	notch2
0.00037283	0.300343	0.154	0.046	1	Fib	anxa3b
0.00037421	0.830589	0.115	0.029	1	Fib	zgc:158343
0.00047989	1.06903	0.115	0.031	1	Fib	rbm48
0.000491595	1.0801	0.115	0.03	1	Fib	dlc1
0.000580092	0.825325	0.25	0.105	1	Fib	akt1s1
0.000615173	0.980033	0.115	0.031	1	Fib	dbpb
0.000622127	1.2714	0.288	0.138	1	Fib	prdx5
0.000695904	1.73983	0.327	0.175	1	Fib	cnbpb
0.000704981	1.31823	0.192	0.073	1	Fib	MYO9B
0.00074448	1.38914	0.212	0.085	1	Fib	agrn
0.000788267	1.33881	0.154	0.051	1	Fib	ppp1r2
0.000818188	1.31103	0.269	0.125	1	Fib	glula
0.000963943	1.16657	0.173	0.063	1	Fib	ube2ib
0.000969577	1.28369	0.269	0.131	1	Fib	C19H6orf62
0.00097241	0.554266	0.154	0.051	1	Fib	reep3b
0.00098746	1.1713	0.115	0.033	1	Fib	setd2
0.000993576	0.657947	0.231	0.091	1	Fib	msna
0.00113331	2.42846	0.192	0.079	1	Fib	igf2b
0.00120808	0.293457	0.173	0.059	1	Fib	dll4
0.00123475	0.563985	0.25	0.104	1	Fib	si:ch211-222l21.1
0.00125938	0.811617	0.212	0.086	1	Fib	rsf1b.1
0.00142892	0.640158	0.192	0.075	1	Fib	mob2a
0.0015158	0.872215	0.115	0.034	1	Fib	slc16a9a
0.00170381	1.26782	0.231	0.106	1	Fib	COX5B
0.00176602	1.951	0.154	0.058	1	Fib	aff2
0.00191795	0.895353	0.154	0.055	1	Fib	nsrp1
0.00194156	1.07754	0.192	0.078	1	Fib	ppp1r10
0.00202044	1.27102	0.212	0.092	1	Fib	srrm2
0.00210755	1.01627	0.115	0.036	1	Fib	creb1a
0.00211618	1.28637	0.115	0.036	1	Fib	CU929070.5
0.00213054	0.883687	0.212	0.092	1	Fib	twistnb
0.00224872	1.53798	0.327	0.187	1	Fib	ptmaa
0.00226974	0.985522	0.135	0.047	1	Fib	cdc5l
0.00231358	1.14623	0.173	0.067	1	Fib	fosb
0.00238717	1.30993	0.404	0.269	1	Fib	actb2
0.00245256	0.648235	0.154	0.055	1	Fib	plpp1a
0.00247298	1.26554	0.115	0.036	1	Fib	hip1
0.00247366	1.11107	0.154	0.057	1	Fib	creb3l2
0.00276078	0.954018	0.135	0.047	1	Fib	psma5
0.0028526	1.03573	0.154	0.058	1	Fib	si:ch73-46j18.5
0.00298754	0.312636	0.115	0.036	1	Fib	irf7
0.0030998	0.717763	0.115	0.037	1	Fib	ostf1
0.00311273	0.6358	0.25	0.12	1	Fib	sesn1
0.00341285	1.14243	0.212	0.096	1	Fib	naa10
0.00343791	0.531529	0.173	0.068	1	Fib	zgc:152791
0.00381552	0.8648	0.269	0.14	1	Fib	erh
0.00385512	1.12274	0.115	0.038	1	Fib	homeza
0.00389248	1.26338	0.135	0.048	1	Fib	vamp3
0.00394476	1.53861	0.231	0.114	1	Fib	zmat2
0.0042929	0.720541	0.173	0.07	1	Fib	fam13a
0.00440273	0.594551	0.135	0.049	1	Fib	h2az2b
0.00450042	0.587642	0.192	0.08	1	Fib	jund
0.00486115	1.04921	0.192	0.087	1	Fib	DDX17
0.00489474	1.13291	0.154	0.062	1	Fib	mdm4
0.00508513	0.631997	0.269	0.137	1	Fib	klf6a
0.00513728	0.950353	0.135	0.051	1	Fib	lin7c
0.00520369	1.05517	0.173	0.071	1	Fib	pkma
0.00523796	1.43678	0.192	0.087	1	Fib	jmjd1cb
0.00567542	1.06545	0.154	0.064	1	Fib	lgals3b
0.00576028	0.402326	0.173	0.071	1	Fib	txnipa
0.00581937	0.573102	0.135	0.05	1	Fib	per1b
0.00601602	0.861943	0.115	0.039	1	Fib	si:ch211-181d7.3
0.00606355	0.789123	0.115	0.04	1	Fib	zgc:163098
0.00633577	0.878587	0.212	0.102	1	Fib	ngdn
0.00648607	0.843526	0.115	0.04	1	Fib	si:ch211-191j22.3
0.00655428	0.875462	0.231	0.117	1	Fib	ddb2
0.00658638	1.19438	0.115	0.041	1	Fib	csrnp1b
0.00664712	0.853829	0.231	0.113	1	Fib	cpne1
0.00679773	0.752505	0.173	0.076	1	Fib	ywhaba
0.0075203	0.961823	0.173	0.077	1	Fib	BX936337.1
0.00767605	0.695133	0.115	0.041	1	Fib	xpc
0.00774878	1.08819	0.212	0.106	1	Fib	dhrs13a.3
0.00813695	0.989739	0.115	0.043	1	Fib	svbp
0.00828418	0.566613	0.25	0.136	1	Fib	skp1
0.00858565	0.902762	0.212	0.107	1	Fib	FP074902.2
0.00916643	0.740754	0.154	0.066	1	Fib	fam120c
0.00928322	1.39238	0.212	0.11	1	Fib	si:dkey-23i12.5
0.00954495	0.644299	0.173	0.077	1	Fib	ppfibp1a
0.00966968	0.744659	0.231	0.121	1	Fib	tax1bp1b
0.00994297	0.863283	0.115	0.043	1	Fib	u2af1

## Sheet: Mac
p_val	avg_log2FC	pct.1	pct.2	p_val_adj	cluster	gene
0	5.86122	0.882	0.03	0	Mac	grn1
0	4.40104	0.748	0.008	0	Mac	c1qb
0	4.3515	0.732	0.006	0	Mac	c1qc
0	3.90236	0.709	0.01	0	Mac	sftpbb
0	3.53856	0.693	0.012	0	Mac	fcer1gl
7.37795e-284	3.56872	0.528	0.005	1.921e-279	Mac	marco
3.27457e-261	2.70441	0.433	0.002	8.526e-257	Mac	ms4a17a.10
6.44862e-261	2.98433	0.433	0.002	1.67903e-256	Mac	si:ch211-194m7.3
9.1077e-261	2.91025	0.465	0.004	2.37137e-256	Mac	lgals2a
3.26348e-258	2.88823	0.441	0.003	8.49713e-254	Mac	c1qa
2.94731e-244	2.81922	0.433	0.003	7.67391e-240	Mac	si:ch211-147m6.1
1.74928e-237	2.75044	0.417	0.003	4.55461e-233	Mac	si:dkey-5n18.1
2.66144e-235	4.40724	0.795	0.042	6.92959e-231	Mac	mhc2dab
4.39589e-222	2.985	0.512	0.011	1.14456e-217	Mac	spi1b
3.35628e-221	3.73186	0.63	0.023	8.73875e-217	Mac	anxa3b
1.1366e-220	2.55417	0.409	0.004	2.95938e-216	Mac	cx32.2
1.29232e-216	2.53836	0.386	0.003	3.36481e-212	Mac	mpeg1.1
2.80871e-215	4.21259	0.906	0.07	7.31303e-211	Mac	si:ch211-39i2.2
8.73493e-211	4.47452	0.898	0.072	2.27431e-206	Mac	cd74b
7.54335e-207	2.68014	0.339	0.001	1.96406e-202	Mac	ccl34b.1
1.99036e-205	2.53142	0.386	0.004	5.18229e-201	Mac	stoml3b
2.51095e-202	2.80073	0.386	0.004	6.53776e-198	Mac	CABZ01019904.1
3.62702e-200	3.91589	0.85	0.065	9.44367e-196	Mac	mhc2a
1.01828e-193	2.63046	0.339	0.002	2.6513e-189	Mac	lgals3bpb
3.21571e-190	5.78641	0.913	0.094	8.37275e-186	Mac	cd74a
9.18754e-187	2.62062	0.378	0.005	2.39216e-182	Mac	havcr1
8.17798e-183	2.86264	0.386	0.006	2.1293e-178	Mac	ctss2.1
1.41559e-180	1.99817	0.331	0.003	3.68578e-176	Mac	spi1a
7.24123e-173	2.97927	0.37	0.006	1.8854e-168	Mac	ncf1
1.3858e-168	2.65039	0.339	0.005	3.6082e-164	Mac	mfap4
5.16769e-166	4.18331	0.362	0.007	1.34551e-161	Mac	grn2
3.22754e-165	2.06138	0.307	0.003	8.40355e-161	Mac	si:ch211-1o7.3
6.46647e-164	1.8565	0.26	0.001	1.68367e-159	Mac	FP015862.2
3.6622e-160	2.26825	0.504	0.021	9.53527e-156	Mac	itgb2
1.19814e-158	1.82723	0.236	0	3.11959e-154	Mac	ccl34a.4
2.34828e-158	2.29168	0.346	0.006	6.11422e-154	Mac	CABZ01020840.1
2.41631e-151	2.07067	0.268	0.002	6.29135e-147	Mac	slc2a6
6.4948e-148	2.22883	0.339	0.007	1.69105e-143	Mac	cfp
1.13356e-147	4.3003	0.606	0.042	2.95145e-143	Mac	ccl35.1
7.0428e-147	2.76777	0.693	0.054	1.83373e-142	Mac	si:dkey-27i16.2
2.21389e-145	2.24619	0.386	0.011	5.76431e-141	Mac	si:cabz01074946.1
3.03224e-143	2.9826	0.354	0.009	7.89504e-139	Mac	ccl35.2
3.82104e-136	1.80253	0.323	0.007	9.94883e-132	Mac	CABZ01073834.1
6.4361e-135	2.17612	0.323	0.008	1.67577e-130	Mac	ncf4
8.42111e-134	1.63414	0.283	0.005	2.1926e-129	Mac	ms4a17a.6
3.34796e-131	1.67812	0.307	0.007	8.71707e-127	Mac	ckbb
1.95786e-130	2.15061	0.346	0.01	5.09767e-126	Mac	grna
2.15645e-129	1.82236	0.228	0.002	5.61475e-125	Mac	gpr84
8.70408e-127	1.94914	0.299	0.007	2.26628e-122	Mac	lgals9l1
9.07925e-127	2.21817	0.236	0.002	2.36396e-122	Mac	itgae.1
9.59583e-124	4.23076	0.614	0.057	2.49847e-119	Mac	hmox1a
1.11196e-118	2.72937	0.409	0.02	2.8952e-114	Mac	pmaip1
4.69022e-118	3.00036	0.394	0.018	1.22119e-113	Mac	zgc:103700
3.61294e-117	2.40061	0.449	0.025	9.40701e-113	Mac	cxcr4b
3.76505e-117	1.65074	0.197	0.001	9.80306e-113	Mac	si:ch73-343l4.2
4.56426e-117	2.57899	0.795	0.1	1.1884e-112	Mac	pfn1
1.70002e-116	1.09453	0.181	0	4.42633e-112	Mac	dicp3.3
6.95698e-115	1.98969	0.488	0.031	1.81139e-110	Mac	arpc1b
5.92658e-114	2.44921	0.323	0.011	1.5431e-109	Mac	zgc:153911
6.12986e-113	1.91427	0.283	0.007	1.59603e-108	Mac	rgs2
3.45392e-112	2.35212	0.48	0.032	8.99297e-108	Mac	krt18b
5.35769e-112	1.45755	0.189	0.001	1.39498e-107	Mac	mafbb
1.53818e-111	2.14321	0.575	0.048	4.00497e-107	Mac	fgl2a
1.70937e-111	1.43743	0.181	0.001	4.45068e-107	Mac	NPC2
1.48861e-110	1.58173	0.236	0.004	3.87589e-106	Mac	aif1l
2.41131e-108	2.24531	0.441	0.028	6.27833e-104	Mac	tspan36
2.48966e-108	2.71357	0.638	0.071	6.48233e-104	Mac	ctss2.2
1.28113e-107	3.05536	0.244	0.005	3.33567e-103	Mac	cxcl8a
4.94273e-107	1.6115	0.26	0.006	1.28694e-102	Mac	gm2a
7.73884e-107	1.58561	0.276	0.008	2.01496e-102	Mac	plekho1b
3.50424e-106	1.48868	0.173	0.001	9.124e-102	Mac	efcab1
1.3809e-105	2.45379	0.488	0.038	3.59545e-101	Mac	CABZ01068358.1
5.07812e-105	1.99214	0.213	0.003	1.32219e-100	Mac	illr4
7.85723e-105	2.21694	0.213	0.003	2.04579e-100	Mac	CU929150.1
2.66952e-104	2.09842	0.409	0.025	6.95063e-100	Mac	scpep1
6.55643e-104	1.20953	0.244	0.005	1.7071e-99	Mac	plek
8.81095e-104	2.11613	0.409	0.024	2.29411e-99	Mac	napsa
2.07094e-102	2.41918	0.74	0.096	5.3921e-98	Mac	CR318588.1
1.52833e-101	2.9456	0.85	0.149	3.97932e-97	Mac	CABZ01080568.1
3.97097e-100	1.64519	0.268	0.008	1.03392e-95	Mac	si:dkey-192g7.3
4.88303e-100	1.52769	0.252	0.007	1.27139e-95	Mac	naga
7.99775e-100	1.45627	0.205	0.003	2.08237e-95	Mac	si:ch73-158p21.3
1.49173e-99	2.55413	0.906	0.163	3.88403e-95	Mac	CR318588.4
3.54345e-97	3.45659	0.685	0.094	9.22608e-93	Mac	nfkbiaa
4.50535e-97	2.44376	0.346	0.018	1.17306e-92	Mac	zgc:158343
8.69873e-97	2.03738	0.307	0.013	2.26489e-92	Mac	lyn
1.43912e-96	1.51451	0.165	0.001	3.74703e-92	Mac	grnas
6.44984e-96	1.12905	0.157	0.001	1.67934e-91	Mac	paox1
4.13493e-95	1.48057	0.236	0.006	1.07661e-90	Mac	csf2rb
1.81255e-93	1.54832	0.244	0.007	4.71933e-89	Mac	samsn1a
4.12963e-93	1.30892	0.228	0.006	1.07523e-88	Mac	rassf2a
7.90095e-93	1.44699	0.228	0.006	2.05717e-88	Mac	BX649485.1
7.38973e-91	1.80816	0.283	0.012	1.92406e-86	Mac	cyba
9.8862e-91	1.50926	0.15	0.001	2.57407e-86	Mac	rnaset2l
1.91313e-90	1.32519	0.189	0.003	4.98122e-86	Mac	si:dkey-56f14.7
3.62443e-90	3.13176	0.598	0.077	9.43693e-86	Mac	lygl1
1.72353e-89	1.88849	0.197	0.004	4.48754e-85	Mac	card9
2.23767e-89	1.63977	0.197	0.004	5.82623e-85	Mac	mrc1b
2.82182e-89	2.23107	0.331	0.018	7.34718e-85	Mac	nr4a3
6.68343e-89	1.79472	0.409	0.029	1.74016e-84	Mac	laptm5
8.09596e-89	2.91093	0.181	0.003	2.10794e-84	Mac	pglyrp5
1.22526e-88	1.67967	0.496	0.046	3.19021e-84	Mac	wbp2
1.99818e-88	1.68776	0.441	0.036	5.20266e-84	Mac	rac2
3.33786e-88	2.56582	0.244	0.008	8.69077e-84	Mac	FO704661.1
7.00133e-88	2.20052	0.465	0.042	1.82294e-83	Mac	ctsh
8.39616e-87	1.32965	0.173	0.002	2.18611e-82	Mac	ada2b
6.11519e-85	1.77373	0.283	0.013	1.59221e-80	Mac	fermt3b
1.49564e-84	3.0795	0.764	0.145	3.8942e-80	Mac	hspa5
4.10725e-84	1.48747	0.213	0.006	1.0694e-79	Mac	slc7a7
2.25293e-83	1.82308	0.386	0.028	5.86596e-79	Mac	vsir
2.53619e-82	1.09518	0.15	0.001	6.60348e-78	Mac	dicp3.1
3.6289e-82	1.62876	0.457	0.041	9.44858e-78	Mac	zgc:64051
4.18036e-82	2.20629	0.677	0.101	1.08844e-77	Mac	cd63
8.18451e-82	1.12139	0.189	0.004	2.131e-77	Mac	tuba1b
1.49272e-81	2.73332	0.528	0.064	3.8866e-77	Mac	rasgef1ba
2.25931e-80	1.78732	0.331	0.021	5.88255e-76	Mac	tcirg1b
6.63471e-80	1.59044	0.189	0.004	1.72748e-75	Mac	si:ch211-241b2.5
8.08878e-80	1.16684	0.126	0	2.10608e-75	Mac	si:ch211-243a20.4
2.60884e-79	2.47455	0.457	0.045	6.79263e-75	Mac	nr4a1
8.77135e-79	2.43553	0.677	0.109	2.2838e-74	Mac	ahsa1b
1.3191e-78	1.30083	0.22	0.007	3.43455e-74	Mac	ptgis
3.54683e-77	1.41855	0.283	0.015	9.23488e-73	Mac	skap2
5.03573e-76	1.19043	0.134	0.001	1.31115e-71	Mac	CABZ01088134.1
5.21764e-76	1.87559	0.276	0.015	1.35852e-71	Mac	BX890572.2
5.0361e-75	2.83376	0.685	0.122	1.31125e-70	Mac	sqstm1
5.05187e-75	1.83268	0.378	0.03	1.31535e-70	Mac	dusp5
6.11349e-75	1.91842	0.386	0.032	1.59177e-70	Mac	hcls1
1.12735e-74	2.55588	0.433	0.043	2.93528e-70	Mac	BX120005.2
9.91787e-74	2.49603	0.85	0.205	2.58232e-69	Mac	tmsb4x
2.06135e-73	1.95153	0.189	0.005	5.36713e-69	Mac	plaua
2.23131e-73	1.74372	0.244	0.011	5.80966e-69	Mac	abca1b
3.88343e-73	1.39249	0.173	0.004	1.01113e-68	Mac	atp2b1b
4.70472e-73	1.13076	0.173	0.004	1.22497e-68	Mac	adgrg3
5.76433e-73	1.66947	0.268	0.014	1.50086e-68	Mac	pfkfb3
8.29135e-73	1.51851	0.307	0.02	2.15882e-68	Mac	cotl1
1.76705e-72	2.14125	0.882	0.2	4.60086e-68	Mac	hsp90aa1.2
2.75653e-72	1.71784	0.402	0.037	7.17718e-68	Mac	ptpn6
3.44142e-72	1.98224	0.449	0.047	8.96043e-68	Mac	si:dkeyp-68b7.12
3.941e-72	0.997755	0.134	0.001	1.02612e-67	Mac	cmklr1
4.9559e-72	1.07789	0.134	0.001	1.29037e-67	Mac	BX323596.2
3.02012e-71	1.20789	0.157	0.003	7.86349e-67	Mac	si:dkey-26c10.5
4.27902e-71	3.51832	0.732	0.169	1.11413e-66	Mac	fthl27
4.53095e-71	2.16859	0.354	0.029	1.17972e-66	Mac	icam3
5.12477e-71	0.903223	0.126	0.001	1.33434e-66	Mac	tnfrsf11a
6.42202e-71	0.980505	0.126	0.001	1.6721e-66	Mac	tfec
2.05046e-69	1.46914	0.394	0.036	5.33878e-65	Mac	coro1a
3.07933e-69	0.813959	0.15	0.003	8.01766e-65	Mac	rab32a
3.15011e-69	2.3965	0.622	0.101	8.20193e-65	Mac	samm50
1.7539e-68	0.939078	0.157	0.003	4.56663e-64	Mac	pycard
1.52739e-67	1.65445	0.394	0.038	3.97687e-63	Mac	ptprc
2.48523e-67	1.355	0.142	0.002	6.4708e-63	Mac	slc7a11
5.3264e-67	1.84978	0.244	0.013	1.38683e-62	Mac	trpv1
5.88824e-67	1.89356	0.26	0.015	1.53312e-62	Mac	si:ch211-136m16.8
7.26444e-67	2.98436	0.709	0.159	1.89144e-62	Mac	sdc4
1.15966e-66	1.35942	0.197	0.007	3.01941e-62	Mac	ncf2
1.9789e-66	1.44159	0.157	0.004	5.15245e-62	Mac	BX640512.3
2.69985e-66	0.7714	0.15	0.003	7.02961e-62	Mac	alox5ap
4.0898e-66	1.52456	0.268	0.016	1.06486e-61	Mac	itgae.2
7.836e-66	1.51931	0.189	0.007	2.04026e-61	Mac	si:ch211-152p11.4
3.15582e-65	1.47027	0.307	0.023	8.21682e-61	Mac	hic1
7.58349e-65	0.92993	0.11	0.001	1.97451e-60	Mac	si:ch73-111e15.1
8.22772e-64	1.42068	0.291	0.021	2.14225e-59	Mac	fermt3a
3.11976e-63	2.10188	0.575	0.093	8.12293e-59	Mac	hspbp1
3.89368e-63	1.8177	0.52	0.074	1.0138e-58	Mac	gapdhs
6.87674e-63	2.2574	0.528	0.079	1.7905e-58	Mac	otulina
1.58983e-62	1.57457	0.48	0.062	4.13944e-58	Mac	arhgdig
4.37081e-62	1.74521	0.276	0.02	1.13803e-57	Mac	slc30a1a
4.69839e-62	2.24802	0.583	0.097	1.22332e-57	Mac	hsph1
1.04364e-61	1.09947	0.354	0.033	2.71733e-57	Mac	fcer1g
3.58627e-61	2.58689	0.244	0.015	9.33758e-57	Mac	timp2b
5.21975e-61	2.32529	0.646	0.136	1.35907e-56	Mac	psap
6.04392e-61	1.55924	0.331	0.03	1.57365e-56	Mac	enosf1
8.31712e-61	2.04648	0.11	0.001	2.16553e-56	Mac	BX649485.2
3.28888e-60	1.52382	0.165	0.005	8.56326e-56	Mac	adam8a
8.85305e-60	1.31951	0.102	0.001	2.30507e-55	Mac	AL831726.2
1.90122e-59	0.930084	0.142	0.003	4.9502e-55	Mac	si:dkey-24p1.7
1.97663e-59	1.44627	0.189	0.008	5.14656e-55	Mac	il1fma
2.95891e-59	1.81716	0.417	0.051	7.70411e-55	Mac	rnf213a
1.07424e-58	1.92918	0.543	0.09	2.797e-54	Mac	chmp4ba
1.5976e-58	1.61766	0.252	0.017	4.15966e-54	Mac	spag1a
3.07471e-58	2.04208	0.669	0.138	8.00562e-54	Mac	actb1
3.53003e-58	2.02278	0.48	0.074	9.19114e-54	Mac	atp6v1g1
6.25211e-58	1.64077	0.638	0.115	1.62786e-53	Mac	marcksl1a
1.16807e-57	1.22495	0.213	0.011	3.0413e-53	Mac	stx11a
2.88114e-57	2.13213	0.654	0.14	7.50164e-53	Mac	mcl1b
3.18514e-57	0.85416	0.15	0.004	8.29315e-53	Mac	rhogb
3.57811e-57	1.03069	0.11	0.001	9.31633e-53	Mac	si:ch211-209f23.6
7.22069e-57	1.8121	0.346	0.036	1.88005e-52	Mac	trim33
1.33705e-56	1.77107	0.323	0.031	3.48127e-52	Mac	zeb2a
1.57897e-56	2.06317	0.693	0.161	4.11116e-52	Mac	hspa4a
3.57613e-56	2.11123	0.543	0.095	9.31116e-52	Mac	zfand2a
3.96247e-56	1.46691	0.236	0.016	1.03171e-51	Mac	arpc5b
1.03331e-55	1.26208	0.15	0.005	2.69042e-51	Mac	fes
1.73526e-55	2.97738	0.646	0.134	4.51809e-51	Mac	stip1
2.40706e-55	1.41467	0.22	0.013	6.26726e-51	Mac	C18H15orf48
2.52999e-55	1.01041	0.22	0.013	6.58735e-51	Mac	f13a1b
6.08741e-55	1.94792	0.283	0.025	1.58498e-50	Mac	zgc:101699
6.74367e-55	1.88281	0.496	0.076	1.75585e-50	Mac	msna
4.33132e-54	1.59864	0.22	0.014	1.12775e-49	Mac	tnfb
5.18139e-54	1.53522	0.11	0.002	1.34908e-49	Mac	lacc1
6.76729e-53	1.67334	0.268	0.022	1.762e-48	Mac	ccdc88b
9.68543e-53	2.75189	0.591	0.134	2.5218e-48	Mac	ctsba
2.65919e-52	2.31538	0.102	0.001	6.92373e-48	Mac	cxcl11.1
4.32302e-52	1.97633	0.488	0.085	1.12558e-47	Mac	ifi30
2.56755e-51	1.54275	0.331	0.036	6.68513e-47	Mac	rhbdd1
4.57353e-51	1.49306	0.276	0.025	1.19081e-46	Mac	ehd1a
7.75491e-51	1.77041	0.283	0.027	2.01915e-46	Mac	cadm4
9.43666e-51	2.19076	0.417	0.064	2.45702e-46	Mac	ctsd
1.15213e-50	1.69293	0.252	0.02	2.99979e-46	Mac	il10ra
1.21488e-50	0.951391	0.118	0.003	3.16317e-46	Mac	mapk11
1.66125e-50	2.63509	0.425	0.068	4.32539e-46	Mac	lgmn
1.67581e-50	0.863853	0.126	0.003	4.36332e-46	Mac	zgc:136870
6.52715e-50	1.48881	0.244	0.02	1.69947e-45	Mac	hk2
3.49793e-49	1.28561	0.22	0.016	9.10755e-45	Mac	pstpip2
3.9744e-49	0.631479	0.102	0.002	1.03482e-44	Mac	zgc:123107
7.11333e-49	1.07041	0.15	0.006	1.8521e-44	Mac	si:dkey-32e23.4
8.8073e-49	1.08983	0.213	0.015	2.29316e-44	Mac	pde10a
1.04284e-48	1.3327	0.205	0.013	2.71524e-44	Mac	il21r.1
1.38732e-48	1.69854	0.598	0.122	3.61216e-44	Mac	hsp90aa1.1
1.54343e-48	1.42263	0.22	0.016	4.01864e-44	Mac	cebpa
5.77386e-48	1.21485	0.244	0.021	1.50334e-43	Mac	ctsa
3.21332e-47	1.26659	0.134	0.005	8.36652e-43	Mac	tnfrsf18
3.44276e-47	1.60739	0.157	0.007	8.9639e-43	Mac	slc2a3b
1.27883e-46	2.30785	0.433	0.073	3.3297e-42	Mac	ccng2
1.38048e-46	1.47157	0.354	0.045	3.59434e-42	Mac	crip1
3.01639e-46	0.909924	0.118	0.003	7.85376e-42	Mac	si:ch73-237c6.1
3.28887e-46	1.72179	0.276	0.028	8.56324e-42	Mac	dnase2
3.6745e-46	1.59157	0.346	0.044	9.56729e-42	Mac	rab44
5.27157e-46	1.18785	0.15	0.007	1.37256e-41	Mac	ttc39c
5.48208e-46	1.20495	0.268	0.026	1.42737e-41	Mac	fybb
5.77803e-46	0.528419	0.118	0.003	1.50443e-41	Mac	ccl38.1
1.24845e-45	1.52806	0.583	0.12	3.2506e-41	Mac	marcksl1b
1.32037e-45	0.907768	0.197	0.013	3.43784e-41	Mac	si:dkeyp-27c8.2
2.04362e-45	1.40965	0.228	0.019	5.32098e-41	Mac	eno1a
2.87936e-45	1.53354	0.244	0.022	7.49699e-41	Mac	xaf1
6.19666e-45	1.26893	0.15	0.007	1.61343e-40	Mac	plxnc1
9.97726e-45	1.41167	0.346	0.046	2.59778e-40	Mac	sptlc2b
1.45688e-44	0.530739	0.252	0.024	3.79329e-40	Mac	snx18a
2.06249e-44	2.32684	0.724	0.229	5.37012e-40	Mac	mcl1a
5.69448e-44	1.13748	0.315	0.038	1.48267e-39	Mac	dnaja1
8.80559e-44	1.46987	0.504	0.099	2.29271e-39	Mac	rap1b
1.05777e-43	1.14615	0.205	0.016	2.75412e-39	Mac	qkib
1.49098e-43	1.24502	0.142	0.006	3.88205e-39	Mac	gsdmea
1.71435e-43	1.04495	0.15	0.007	4.46366e-39	Mac	casp3b
4.75991e-43	1.33566	0.378	0.055	1.23934e-38	Mac	wasb
2.48175e-42	2.17893	0.346	0.051	6.46174e-38	Mac	tent5ba
2.9235e-42	0.802842	0.15	0.008	7.61191e-38	Mac	ctsc
1.26254e-41	0.998305	0.197	0.015	3.28728e-37	Mac	dok2
1.35341e-41	0.718328	0.102	0.003	3.52387e-37	Mac	gnpda1
5.02659e-41	1.43221	0.307	0.04	1.30877e-36	Mac	sri
8.46704e-41	1.11849	0.118	0.004	2.20456e-36	Mac	micall2b
9.98361e-41	1.20046	0.118	0.004	2.59943e-36	Mac	si:dkey-102g19.3
1.23597e-40	1.27761	0.228	0.022	3.21809e-36	Mac	hexb
2.07751e-40	1.20983	0.197	0.016	5.4092e-36	Mac	parp8
5.03935e-40	1.75427	0.236	0.024	1.3121e-35	Mac	hdac9b
6.236e-40	1.22705	0.307	0.04	1.62367e-35	Mac	map7d1b
6.49242e-40	0.952247	0.142	0.007	1.69043e-35	Mac	efhd2
7.06013e-40	0.824016	0.189	0.015	1.83825e-35	Mac	mapre1a
7.74171e-40	1.25194	0.283	0.034	2.01571e-35	Mac	mef2cb
1.19585e-39	1.18118	0.165	0.011	3.11363e-35	Mac	sting1
2.07989e-39	1.68183	0.323	0.048	5.41541e-35	Mac	asah1b
2.36622e-39	1.21793	0.346	0.051	6.16092e-35	Mac	elmo1
2.54872e-39	2.02736	0.724	0.246	6.6361e-35	Mac	UBB
2.93373e-39	1.06508	0.283	0.034	7.63856e-35	Mac	tmsb1
3.37041e-39	1.71371	0.795	0.289	8.77555e-35	Mac	hsp70l
3.48029e-39	1.93109	0.323	0.046	9.06164e-35	Mac	tnfrsf9a
4.83526e-39	1.24575	0.323	0.045	1.25896e-34	Mac	chordc1a
5.72419e-39	2.47424	0.165	0.011	1.49041e-34	Mac	BX004816.2
6.0459e-39	1.22909	0.134	0.007	1.57417e-34	Mac	si:dkey-27h10.2
6.06e-39	1.25395	0.142	0.008	1.57784e-34	Mac	cfbl
8.70926e-39	0.944499	0.126	0.006	2.26763e-34	Mac	prkcdb
1.25481e-38	1.23285	0.362	0.058	3.26716e-34	Mac	rhoab
2.49012e-38	1.08972	0.165	0.011	6.48353e-34	Mac	sypl2b
4.11573e-38	0.953474	0.165	0.011	1.07161e-33	Mac	si:ch211-102c2.4
4.26829e-38	1.71513	0.157	0.01	1.11133e-33	Mac	mhc2b
5.49233e-38	1.14135	0.276	0.034	1.43004e-33	Mac	elovl1b
6.12763e-38	1.12926	0.189	0.016	1.59545e-33	Mac	zgc:152830
6.58717e-38	1.09061	0.213	0.02	1.7151e-33	Mac	mbd2
7.95536e-38	1.46801	0.276	0.034	2.07134e-33	Mac	rgs13
8.40142e-38	1.18486	0.102	0.003	2.18748e-33	Mac	si:dkey-7i4.1
9.5771e-38	0.816495	0.102	0.003	2.49359e-33	Mac	arhgef15
1.08213e-37	1.19846	0.252	0.028	2.81755e-33	Mac	zgc:101583
1.21434e-37	1.52654	0.764	0.261	3.16178e-33	Mac	hsp70.3
1.80488e-37	1.20234	0.386	0.065	4.69938e-33	Mac	si:ch73-335l21.4
3.07584e-37	1.16538	0.205	0.019	8.00857e-33	Mac	arpc4
3.58882e-37	1.25019	0.228	0.024	9.3442e-33	Mac	ctsk
6.74068e-37	1.19703	0.48	0.103	1.75507e-32	Mac	cdc42l
1.21724e-36	1.02228	0.181	0.015	3.16934e-32	Mac	wipf1b
1.47046e-36	1.14497	0.22	0.023	3.82865e-32	Mac	cndp2
2.56902e-36	1.04404	0.181	0.015	6.68897e-32	Mac	glb1l
7.17217e-36	0.744508	0.102	0.004	1.86742e-31	Mac	cyth4b
1.25288e-35	0.807176	0.142	0.009	3.26213e-31	Mac	hck
2.2174e-35	1.56712	0.252	0.031	5.77344e-31	Mac	si:dkey-185m8.2
2.66835e-35	1.0626	0.181	0.015	6.94758e-31	Mac	si:ch73-138i16.1
4.76044e-35	1.84798	0.543	0.15	1.23948e-30	Mac	atp6v0ca
7.58733e-35	1.77411	0.394	0.077	1.97551e-30	Mac	kdm6ba
1.0873e-34	1.02927	0.165	0.013	2.831e-30	Mac	dnajc5ab
5.11616e-34	1.60909	0.165	0.013	1.33209e-29	Mac	CABZ01073795.1
6.22685e-34	1.65604	0.441	0.096	1.62129e-29	Mac	oser1
6.62692e-34	0.588976	0.126	0.007	1.72545e-29	Mac	CT583642.1
7.07355e-34	0.762767	0.126	0.007	1.84174e-29	Mac	ehbp1l1b
7.12644e-34	0.917908	0.205	0.021	1.85551e-29	Mac	niban2b
1.03616e-33	1.07914	0.213	0.023	2.69785e-29	Mac	sb:cb81
1.03643e-33	1.10111	0.181	0.016	2.69856e-29	Mac	rnd3a
1.45715e-33	1.99725	0.512	0.138	3.79399e-29	Mac	chchd2
1.82935e-33	2.10496	0.52	0.147	4.76307e-29	Mac	cfl1
1.9779e-33	1.52326	0.449	0.101	5.14986e-29	Mac	sdcbp2
2.91131e-33	1.03217	0.354	0.061	7.58019e-29	Mac	pkma
4.32372e-33	1.4078	0.213	0.024	1.12577e-28	Mac	tomm34
5.11658e-33	1.8411	0.362	0.069	1.3322e-28	Mac	si:dkey-79d12.5
5.33743e-33	0.71206	0.102	0.004	1.38971e-28	Mac	cxcr3.2
6.46317e-33	0.898412	0.102	0.004	1.68282e-28	Mac	si:ch211-217k17.11
9.08177e-33	1.05922	0.213	0.023	2.36462e-28	Mac	si:ch73-248e21.5
2.86162e-32	1.34798	0.244	0.032	7.45079e-28	Mac	elf1
4.14217e-32	1.36137	0.173	0.016	1.0785e-27	Mac	rab11fip4b
4.16364e-32	0.723895	0.173	0.016	1.08409e-27	Mac	fhod1
4.33602e-32	1.0575	0.205	0.022	1.12897e-27	Mac	ttl
4.43863e-32	1.6617	0.252	0.034	1.15569e-27	Mac	tagapa
8.92048e-32	1.32748	0.291	0.045	2.32263e-27	Mac	si:ch211-199g17.2
1.56776e-31	1.73035	0.189	0.02	4.08197e-27	Mac	zgc:152863
1.57251e-31	2.57766	0.402	0.09	4.09436e-27	Mac	hmgn2
1.96006e-31	0.92391	0.22	0.026	5.1034e-27	Mac	pdcd6
2.67366e-31	1.85428	0.205	0.023	6.9614e-27	Mac	tinagl1
3.185e-31	0.985961	0.181	0.018	8.2928e-27	Mac	fthl31
4.48441e-31	1.9788	0.685	0.258	1.16761e-26	Mac	ubb
6.42309e-31	1.23597	0.26	0.038	1.67238e-26	Mac	bcl2l1
1.14544e-30	1.18889	0.228	0.029	2.98237e-26	Mac	irak3
1.73357e-30	0.969835	0.268	0.039	4.51368e-26	Mac	ldha
1.9897e-30	0.784381	0.323	0.055	5.18059e-26	Mac	clic2
2.05361e-30	0.899522	0.102	0.005	5.34698e-26	Mac	csf1ra
2.24442e-30	1.35741	0.402	0.086	5.84378e-26	Mac	fosl1a
2.90349e-30	1.16098	0.102	0.005	7.55981e-26	Mac	irf8
3.86616e-30	1.16625	0.126	0.008	1.00663e-25	Mac	adrb2a
3.89073e-30	0.833928	0.37	0.072	1.01303e-25	Mac	dnajb6a
5.50736e-30	1.9604	0.299	0.052	1.43395e-25	Mac	plin2
6.75946e-30	2.10341	0.528	0.158	1.75996e-25	Mac	cebpb
8.30143e-30	1.30502	0.26	0.04	2.16144e-25	Mac	atp6v1e1b
8.60565e-30	0.989198	0.252	0.036	2.24065e-25	Mac	rab8b
8.79301e-30	1.56291	0.157	0.014	2.28944e-25	Mac	sox11b
3.05174e-29	0.687907	0.142	0.011	7.94582e-25	Mac	mlf1
3.27155e-29	1.45293	0.197	0.023	8.51813e-25	Mac	gnao1a
5.59298e-29	0.799902	0.173	0.018	1.45624e-24	Mac	abracl
5.84307e-29	2.05308	0.622	0.257	1.52136e-24	Mac	actb2
7.06514e-29	1.13982	0.142	0.012	1.83955e-24	Mac	ophn1
7.15996e-29	0.922245	0.118	0.008	1.86424e-24	Mac	luzp1
2.85626e-28	1.59221	0.402	0.094	7.43685e-24	Mac	dusp1
3.97857e-28	0.923577	0.173	0.019	1.0359e-23	Mac	atp6v1ba
4.23432e-28	0.686048	0.102	0.006	1.10249e-23	Mac	si:ch1073-385f13.3
5.18149e-28	0.829086	0.181	0.02	1.3491e-23	Mac	lgals9l3
5.69361e-28	1.11469	0.354	0.075	1.48245e-23	Mac	atf7ip
6.6816e-28	1.28698	0.724	0.286	1.73969e-23	Mac	hsp70.2
6.92201e-28	1.19167	0.15	0.014	1.80228e-23	Mac	zgc:113232
6.9476e-28	1.74054	0.291	0.053	1.80895e-23	Mac	maff
8.46215e-28	1.50872	0.472	0.125	2.20329e-23	Mac	klf6a
9.66183e-28	0.705064	0.134	0.011	2.51565e-23	Mac	si:dkey-238c7.16
1.16671e-27	2.1965	0.394	0.099	3.03776e-23	Mac	vmp1
1.27923e-27	0.886573	0.173	0.019	3.33073e-23	Mac	si:ch211-66e2.3
3.48583e-27	0.765485	0.205	0.026	9.07605e-23	Mac	nfkbie
4.336e-27	0.78982	0.102	0.006	1.12897e-22	Mac	chst7
6.41029e-27	1.15254	0.15	0.014	1.66905e-22	Mac	pikfyve
7.10013e-27	1.10748	0.268	0.045	1.84866e-22	Mac	aldoaa
7.37558e-27	1.14966	0.26	0.044	1.92038e-22	Mac	rfk
9.82425e-27	1.22506	0.134	0.011	2.55794e-22	Mac	dram2b
1.54421e-26	0.749121	0.157	0.016	4.02066e-22	Mac	si:dkey-262k9.4
1.68075e-26	0.891936	0.11	0.007	4.37616e-22	Mac	anxa5b
1.69608e-26	0.810873	0.173	0.02	4.41608e-22	Mac	atp6v0b
2.01393e-26	1.67029	0.441	0.123	5.24367e-22	Mac	ccng1
2.20697e-26	0.844835	0.189	0.023	5.74629e-22	Mac	iqgap1
3.85808e-26	1.51303	0.299	0.058	1.00453e-21	Mac	CU914811.1
4.02838e-26	1.70105	0.433	0.123	1.04887e-21	Mac	cycsb
6.41055e-26	0.593752	0.102	0.006	1.66911e-21	Mac	si:ch211-256a21.4
8.2715e-26	1.28141	0.173	0.021	2.15365e-21	Mac	dbn1
8.31641e-26	1.19148	0.252	0.043	2.16534e-21	Mac	rnaseka
1.12885e-25	1.2717	0.22	0.033	2.93918e-21	Mac	celf2
1.19971e-25	1.30732	0.433	0.114	3.12369e-21	Mac	pdcd4b
1.20411e-25	0.883603	0.189	0.024	3.13514e-21	Mac	arhgap4a
1.32556e-25	0.920339	0.205	0.029	3.45137e-21	Mac	m6pr
1.38e-25	1.14224	0.213	0.031	3.5931e-21	Mac	atp6ap2
1.45661e-25	0.421204	0.118	0.009	3.79258e-21	Mac	lmnb1
2.70717e-25	1.35481	0.173	0.021	7.04865e-21	Mac	si:ch211-15b10.6
3.0128e-25	0.957641	0.142	0.014	7.84442e-21	Mac	hk1
3.1041e-25	1.09907	0.283	0.055	8.08214e-21	Mac	bach1b
4.33255e-25	1.22722	0.283	0.054	1.12806e-20	Mac	cox8a
5.06209e-25	0.799814	0.157	0.017	1.31802e-20	Mac	clic1
5.45894e-25	0.743292	0.118	0.009	1.42134e-20	Mac	dnajb9b
6.06492e-25	1.28989	0.173	0.021	1.57912e-20	Mac	isg15
6.88252e-25	1.77456	0.409	0.11	1.792e-20	Mac	cenpv
1.15144e-24	0.811748	0.157	0.018	2.998e-20	Mac	prkcq
1.58184e-24	0.591551	0.142	0.014	4.11863e-20	Mac	serpinb1l1
1.59289e-24	1.34954	0.181	0.024	4.1474e-20	Mac	si:dkey-172h23.2
2.41158e-24	1.52596	0.26	0.047	6.27904e-20	Mac	tcima
2.67491e-24	1.03213	0.181	0.024	6.96465e-20	Mac	smox
2.68123e-24	1.01087	0.291	0.059	6.98113e-20	Mac	arpc3
3.14692e-24	0.955391	0.165	0.02	8.19363e-20	Mac	prex1
3.56579e-24	0.743561	0.11	0.008	9.28425e-20	Mac	ccdc146
4.87611e-24	0.823563	0.181	0.024	1.26959e-19	Mac	sept9b
5.39628e-24	1.94657	0.591	0.262	1.40503e-19	Mac	hspa8
6.50617e-24	1.78595	0.425	0.13	1.69401e-19	Mac	npc2
7.13914e-24	1.0402	0.15	0.017	1.85882e-19	Mac	atp6ap1b
7.60847e-24	0.998347	0.118	0.01	1.98102e-19	Mac	arhgap33
8.26053e-24	1.19167	0.244	0.043	2.15079e-19	Mac	fuca2
9.35355e-24	1.13811	0.228	0.039	2.43538e-19	Mac	mafba
1.06099e-23	1.00337	0.236	0.04	2.76249e-19	Mac	arf1
1.06588e-23	1.65203	0.291	0.059	2.77524e-19	Mac	s100a10b
1.28777e-23	1.17572	0.15	0.017	3.35297e-19	Mac	kctd12.2
2.01497e-23	0.877377	0.189	0.027	5.24639e-19	Mac	pgd
2.02321e-23	0.717809	0.11	0.009	5.26783e-19	Mac	arpc5a
3.00628e-23	1.38333	0.378	0.098	7.82746e-19	Mac	si:ch73-1a9.3
4.49242e-23	1.07476	0.661	0.257	1.16969e-18	Mac	hsp70.1
7.52349e-23	1.3709	0.598	0.235	1.95889e-18	Mac	ptmab
7.67694e-23	1.10864	0.26	0.049	1.99884e-18	Mac	cyth1b
7.90703e-23	1.01476	0.142	0.016	2.05875e-18	Mac	atp6v1aa
1.2423e-22	1.77924	0.37	0.102	3.23458e-18	Mac	id2a
1.90202e-22	1.05402	0.181	0.026	4.95228e-18	Mac	slc3a2a
1.92961e-22	0.847947	0.15	0.018	5.02412e-18	Mac	rragca
2.20663e-22	0.743652	0.118	0.011	5.74541e-18	Mac	fxyd6l
5.62917e-22	0.936023	0.173	0.024	1.46567e-17	Mac	pak2a
6.7729e-22	0.666542	0.213	0.035	1.76346e-17	Mac	zpr1
8.18769e-22	0.697609	0.181	0.026	2.13183e-17	Mac	si:dkey-112a7.4
8.69173e-22	1.09412	0.11	0.01	2.26307e-17	Mac	tpp1
8.69773e-22	1.44508	0.228	0.043	2.26463e-17	Mac	h2az2b
8.94593e-22	0.76365	0.11	0.01	2.32925e-17	Mac	ptgir
1.12693e-21	0.700857	0.126	0.013	2.93419e-17	Mac	si:ch211-191c10.1
1.8187e-21	0.871287	0.394	0.107	4.73536e-17	Mac	si:dkey-177p2.6
1.98103e-21	0.965349	0.134	0.015	5.15799e-17	Mac	mob3c
2.47431e-21	1.13589	0.252	0.05	6.44237e-17	Mac	creb3l3l
2.61352e-21	0.545495	0.102	0.008	6.80483e-17	Mac	cap1
2.84719e-21	1.49072	0.457	0.154	7.41323e-17	Mac	pcyt2
3.05858e-21	0.877969	0.181	0.026	7.96364e-17	Mac	myo1g
3.47666e-21	0.867514	0.22	0.038	9.05218e-17	Mac	rel
4.63453e-21	1.28795	0.386	0.113	1.20669e-16	Mac	adipor2
4.94902e-21	0.6103	0.134	0.015	1.28858e-16	Mac	rp2
5.16988e-21	0.702332	0.205	0.034	1.34608e-16	Mac	capza1a
5.20727e-21	1.14595	0.26	0.054	1.35582e-16	Mac	chmp2bb
7.08586e-21	1.07199	0.425	0.128	1.84495e-16	Mac	h3f3d
7.81158e-21	1.39089	0.331	0.084	2.0339e-16	Mac	ikbkg
8.40419e-21	1.26213	0.417	0.127	2.1882e-16	Mac	prelid3b
8.50456e-21	0.881679	0.189	0.03	2.21433e-16	Mac	dpp7
9.41261e-21	0.763283	0.205	0.035	2.45076e-16	Mac	rnaset2
1.18202e-20	0.971638	0.181	0.028	3.07763e-16	Mac	rhbdf1a
1.28357e-20	1.76084	0.354	0.099	3.34202e-16	Mac	nfkbiab
1.3946e-20	0.790681	0.126	0.014	3.63111e-16	Mac	cds1
1.83295e-20	0.815411	0.228	0.043	4.77244e-16	Mac	ptges3b
1.90751e-20	0.497581	0.228	0.042	4.96658e-16	Mac	GCA
2.31633e-20	0.530813	0.228	0.042	6.03104e-16	Mac	edrf1
2.44815e-20	1.00163	0.165	0.024	6.37426e-16	Mac	si:ch211-153b23.7
2.72905e-20	0.841783	0.181	0.028	7.10564e-16	Mac	si:dkeyp-19e1.3
3.43855e-20	0.602544	0.118	0.012	8.95294e-16	Mac	fgd4b
4.30695e-20	1.04741	0.323	0.082	1.1214e-15	Mac	fkbp4
4.78062e-20	0.736336	0.126	0.014	1.24473e-15	Mac	ccdc115
5.14152e-20	0.579507	0.102	0.009	1.3387e-15	Mac	myo1f
6.79786e-20	1.25591	0.299	0.072	1.76996e-15	Mac	slc40a1
6.88317e-20	0.604606	0.142	0.018	1.79217e-15	Mac	lcp2a
7.54429e-20	0.925746	0.197	0.033	1.96431e-15	Mac	ptprea
8.92026e-20	0.561935	0.142	0.018	2.32257e-15	Mac	slc35b1
9.64214e-20	0.69855	0.126	0.014	2.51052e-15	Mac	cdh23
1.0019e-19	0.799684	0.26	0.057	2.60866e-15	Mac	herpud1
1.08665e-19	0.597232	0.11	0.011	2.82932e-15	Mac	lta4h
1.17179e-19	0.736206	0.228	0.044	3.05099e-15	Mac	cnn2
1.20314e-19	0.813506	0.315	0.079	3.13261e-15	Mac	canx
1.2302e-19	0.757727	0.126	0.014	3.20306e-15	Mac	si:rp71-46j2.7
1.26701e-19	0.651966	0.228	0.043	3.2989e-15	Mac	tgif1
1.30345e-19	0.906503	0.402	0.12	3.3938e-15	Mac	lasp1
1.31904e-19	1.19894	0.197	0.034	3.43437e-15	Mac	arrdc3b
1.40581e-19	1.40246	0.315	0.081	3.66031e-15	Mac	ppp1r12a
1.76091e-19	0.777469	0.228	0.044	4.58487e-15	Mac	actr2a
1.95902e-19	0.722949	0.118	0.013	5.10069e-15	Mac	tiam1a
2.10395e-19	0.847333	0.118	0.013	5.47806e-15	Mac	cyth4a
2.19534e-19	0.928283	0.11	0.011	5.71599e-15	Mac	ogfrl1
2.23126e-19	0.87032	0.142	0.018	5.80953e-15	Mac	CABZ01080702.1
2.55232e-19	0.786135	0.189	0.032	6.64548e-15	Mac	ostf1
3.1884e-19	1.92824	0.567	0.257	8.30163e-15	Mac	CR383676.2
3.83514e-19	1.02671	0.323	0.085	9.98556e-15	Mac	vaspb
4.05173e-19	0.944164	0.346	0.098	1.05495e-14	Mac	COX5B
4.21583e-19	1.11131	0.236	0.049	1.09767e-14	Mac	mpp1
4.92751e-19	1.53298	0.472	0.172	1.28297e-14	Mac	sat1a.2
5.06885e-19	0.591703	0.126	0.015	1.31978e-14	Mac	entpd1
5.79608e-19	0.737644	0.11	0.011	1.50913e-14	Mac	letmd1
6.19064e-19	1.20942	0.165	0.026	1.61186e-14	Mac	rapgefl1
6.55019e-19	1.05377	0.244	0.052	1.70547e-14	Mac	BX908797.1
8.54304e-19	0.875171	0.339	0.091	2.22435e-14	Mac	fosl2
8.92052e-19	1.34041	0.37	0.116	2.32264e-14	Mac	si:ch211-212k18.7
9.84493e-19	0.754119	0.157	0.023	2.56332e-14	Mac	gtf2b
9.89786e-19	1.36906	0.197	0.035	2.5771e-14	Mac	her9
1.13928e-18	0.864766	0.15	0.021	2.96633e-14	Mac	slc15a4
1.62942e-18	0.635948	0.268	0.061	4.24252e-14	Mac	kctd5a
1.72654e-18	0.770608	0.157	0.023	4.49539e-14	Mac	si:ch211-165d12.4
1.80124e-18	0.632695	0.142	0.019	4.68988e-14	Mac	specc1
1.82398e-18	0.759598	0.157	0.024	4.7491e-14	Mac	slc35f6
2.01208e-18	0.758231	0.102	0.01	5.23885e-14	Mac	tpte
2.26529e-18	1.36681	0.402	0.133	5.89814e-14	Mac	zfand5a
2.45577e-18	1.21765	0.606	0.258	6.39409e-14	Mac	dnajb1b
3.39208e-18	0.640544	0.142	0.02	8.83195e-14	Mac	gsr
6.05317e-18	0.546856	0.291	0.07	1.57606e-13	Mac	myh9a
6.05471e-18	0.314445	0.118	0.014	1.57647e-13	Mac	si:dkey-25e12.3
6.09132e-18	0.687625	0.339	0.094	1.586e-13	Mac	gnb1a
6.90324e-18	0.84353	0.102	0.01	1.7974e-13	Mac	pdgfba
7.40796e-18	0.57022	0.102	0.01	1.92881e-13	Mac	niban1b
1.30061e-17	0.956986	0.386	0.124	3.38639e-13	Mac	zgc:162944
1.34217e-17	0.874802	0.417	0.135	3.4946e-13	Mac	tuba8l4
1.36016e-17	0.491675	0.11	0.012	3.54144e-13	Mac	mapk6
1.3793e-17	0.885409	0.323	0.093	3.59127e-13	Mac	ctsz
1.5435e-17	0.899731	0.354	0.105	4.01882e-13	Mac	mhc1uba
1.57033e-17	1.21851	0.173	0.03	4.08868e-13	Mac	cfap298
1.66956e-17	0.71314	0.157	0.025	4.34704e-13	Mac	cyfip1
1.75973e-17	0.772277	0.323	0.089	4.58182e-13	Mac	tbcb
1.77805e-17	0.69567	0.142	0.02	4.6295e-13	Mac	inpp5d
1.80131e-17	1.00946	0.331	0.094	4.69006e-13	Mac	actr2b
2.11619e-17	1.16446	0.323	0.092	5.50992e-13	Mac	grb2b
2.27379e-17	1.11774	0.26	0.063	5.92027e-13	Mac	bcl2l10
2.43887e-17	0.87012	0.236	0.053	6.3501e-13	Mac	stk10
2.63091e-17	0.747815	0.173	0.03	6.85009e-13	Mac	pepd
2.71385e-17	0.687273	0.134	0.018	7.06606e-13	Mac	mcm6
3.85686e-17	0.902306	0.142	0.021	1.00421e-12	Mac	derl2
4.03209e-17	0.562888	0.118	0.015	1.04984e-12	Mac	aifm2
5.46044e-17	0.522125	0.102	0.011	1.42173e-12	Mac	glsa
6.28608e-17	1.31287	0.118	0.015	1.63671e-12	Mac	slc36a1
7.36952e-17	0.863804	0.268	0.067	1.9188e-12	Mac	herc4
1.07325e-16	0.987289	0.181	0.034	2.79441e-12	Mac	nck1b
1.29055e-16	1.09989	0.315	0.095	3.3602e-12	Mac	zgc:77486
1.29953e-16	0.868564	0.165	0.028	3.38358e-12	Mac	cd82a
1.30836e-16	0.690415	0.276	0.07	3.40658e-12	Mac	gnai2a
1.37919e-16	1.38218	0.26	0.067	3.59099e-12	Mac	odc1
1.4169e-16	1.39192	0.22	0.049	3.68918e-12	Mac	pim2
1.85063e-16	1.14773	0.134	0.02	4.81848e-12	Mac	tgfb1a
2.05845e-16	0.879537	0.394	0.136	5.35958e-12	Mac	lipf
2.33962e-16	0.740489	0.339	0.1	6.09166e-12	Mac	tpm3
2.34284e-16	0.812451	0.15	0.024	6.10005e-12	Mac	relb
2.48127e-16	0.486141	0.11	0.013	6.46047e-12	Mac	plp2
2.60007e-16	2.16973	0.291	0.083	6.76981e-12	Mac	hspb1
2.63562e-16	0.751496	0.213	0.046	6.86235e-12	Mac	epsti1
3.06736e-16	0.757118	0.268	0.07	7.98647e-12	Mac	ywhaba
3.17311e-16	0.786618	0.26	0.064	8.26182e-12	Mac	midn
3.58334e-16	0.66278	0.102	0.012	9.32995e-12	Mac	nab1b
3.61996e-16	1.29665	0.394	0.143	9.4253e-12	Mac	hsp90b1
3.64651e-16	0.857937	0.102	0.012	9.49442e-12	Mac	CABZ01054965.1
3.82641e-16	0.709424	0.11	0.014	9.96281e-12	Mac	chst15
3.96843e-16	0.740068	0.26	0.064	1.03326e-11	Mac	ahnak
3.99671e-16	0.791291	0.205	0.043	1.04062e-11	Mac	litaf
4.18819e-16	0.683604	0.189	0.037	1.09048e-11	Mac	gng5
4.55306e-16	1.37059	0.252	0.063	1.18548e-11	Mac	usp19
4.92963e-16	0.652803	0.126	0.018	1.28353e-11	Mac	tnip2
5.03896e-16	0.874664	0.15	0.024	1.312e-11	Mac	rasal2
5.42756e-16	0.699299	0.236	0.055	1.41317e-11	Mac	ggps1
5.44927e-16	0.894608	0.126	0.018	1.41883e-11	Mac	gsto2
5.54044e-16	0.771377	0.189	0.038	1.44257e-11	Mac	tp53
6.1896e-16	0.399172	0.11	0.014	1.61159e-11	Mac	si:ch211-102c2.7
6.28974e-16	0.951117	0.315	0.094	1.63766e-11	Mac	ptp4a2b
6.8483e-16	1.02754	0.346	0.108	1.78309e-11	Mac	brd2a
7.19322e-16	1.09613	0.291	0.083	1.8729e-11	Mac	chmp4bb
7.46502e-16	1.0104	0.252	0.065	1.94367e-11	Mac	ppargc1b
8.14048e-16	0.523972	0.213	0.045	2.11954e-11	Mac	cd81a
8.79361e-16	0.807011	0.118	0.016	2.28959e-11	Mac	nck1a
9.18216e-16	1.50297	0.323	0.099	2.39076e-11	Mac	ddit3
9.34579e-16	0.676232	0.134	0.021	2.43336e-11	Mac	echdc2
1.14116e-15	0.796231	0.339	0.107	2.97125e-11	Mac	capza1b
1.14159e-15	0.819894	0.11	0.014	2.97237e-11	Mac	lima1a
1.15043e-15	1.17267	0.276	0.076	2.99536e-11	Mac	arpc4l
1.88853e-15	1.0077	0.228	0.054	4.91716e-11	Mac	dusp2
1.90447e-15	0.602345	0.15	0.025	4.95867e-11	Mac	prdx1
1.96855e-15	0.882998	0.118	0.016	5.1255e-11	Mac	n4bp1
2.68287e-15	0.581758	0.126	0.019	6.98538e-11	Mac	lamtor5
2.94322e-15	0.600701	0.126	0.019	7.66327e-11	Mac	slc16a6b
3.42777e-15	0.958809	0.307	0.092	8.92488e-11	Mac	crema
4.36153e-15	0.709196	0.165	0.031	1.13561e-10	Mac	ptp4a1
4.47442e-15	0.898297	0.126	0.019	1.165e-10	Mac	cbfb
4.75062e-15	0.911551	0.165	0.031	1.23692e-10	Mac	hspa1b
4.76809e-15	0.513114	0.134	0.021	1.24147e-10	Mac	RASA2
6.59673e-15	0.65545	0.236	0.056	1.71759e-10	Mac	ehd4
7.20384e-15	0.633053	0.126	0.019	1.87566e-10	Mac	slc43a2b
8.29253e-15	0.923128	0.173	0.035	2.15913e-10	Mac	soat1
8.4738e-15	0.76799	0.11	0.015	2.20632e-10	Mac	abi2b
8.51841e-15	1.29587	0.142	0.024	2.21794e-10	Mac	si:dkeyp-23e4.3
8.81486e-15	0.789017	0.15	0.026	2.29513e-10	Mac	sgpl1
1.20523e-14	0.81045	0.173	0.034	3.13805e-10	Mac	sh3bgrl
1.2554e-14	0.455915	0.118	0.017	3.26867e-10	Mac	si:ch73-248e21.7
1.26449e-14	0.810262	0.118	0.017	3.29234e-10	Mac	kdm7aa
1.27607e-14	1.36459	0.346	0.114	3.32249e-10	Mac	adgre10
1.31412e-14	1.63766	0.394	0.146	3.42158e-10	Mac	atf3
1.38409e-14	0.709397	0.181	0.038	3.60376e-10	Mac	birc2
1.44296e-14	0.814358	0.15	0.027	3.75704e-10	Mac	atp6v1h
1.53895e-14	0.746414	0.244	0.062	4.00696e-10	Mac	fabp11a
1.88039e-14	1.29566	0.299	0.095	4.89596e-10	Mac	hyou1
2.63092e-14	0.561456	0.126	0.02	6.85013e-10	Mac	wasa
2.8403e-14	0.629329	0.15	0.027	7.39529e-10	Mac	fam49bb
2.876e-14	0.904262	0.197	0.045	7.48825e-10	Mac	fam13b
2.97903e-14	1.54505	0.252	0.07	7.75649e-10	Mac	jdp2b
3.40249e-14	0.566136	0.102	0.013	8.85906e-10	Mac	capgb
3.8106e-14	0.812345	0.134	0.023	9.92166e-10	Mac	BX649540.1
4.64673e-14	0.515574	0.102	0.014	1.20987e-09	Mac	atp6v1c1a
5.53746e-14	0.895501	0.315	0.103	1.44179e-09	Mac	arhgdia
5.57861e-14	1.10669	0.165	0.033	1.4525e-09	Mac	laptm4b
5.7405e-14	1.01911	0.283	0.082	1.49465e-09	Mac	rpz5
6.47561e-14	0.320059	0.15	0.027	1.68605e-09	Mac	tnfrsf9b
6.61655e-14	0.891613	0.315	0.104	1.72275e-09	Mac	mapkapk2a
8.96724e-14	1.10774	0.472	0.211	2.3348e-09	Mac	b2m
1.0152e-13	0.509556	0.157	0.031	2.64327e-09	Mac	nasp
1.22156e-13	0.823707	0.339	0.115	3.18058e-09	Mac	chmp2a
1.47129e-13	0.77893	0.15	0.029	3.8308e-09	Mac	ric8a
1.48366e-13	0.952572	0.26	0.076	3.86302e-09	Mac	rab1ab
1.48424e-13	0.634598	0.11	0.016	3.86451e-09	Mac	MDFIC
1.64473e-13	0.938479	0.394	0.148	4.2824e-09	Mac	mhc1zba
2.06389e-13	0.567667	0.228	0.061	5.37374e-09	Mac	jpt2
2.14629e-13	0.885332	0.354	0.13	5.5883e-09	Mac	tubb4b
2.19222e-13	0.380061	0.118	0.019	5.70788e-09	Mac	si:ch211-219a4.3
2.44987e-13	1.3137	0.362	0.14	6.37874e-09	Mac	hspd1
2.63512e-13	0.489199	0.252	0.068	6.86107e-09	Mac	aplp2
3.19315e-13	0.87095	0.126	0.022	8.31401e-09	Mac	cbl
3.31721e-13	0.394174	0.102	0.014	8.63703e-09	Mac	zgc:113411
3.57019e-13	1.04338	0.228	0.061	9.29571e-09	Mac	antxr2a
3.65743e-13	0.765049	0.197	0.048	9.52286e-09	Mac	chd4a
3.68608e-13	1.03344	0.102	0.015	9.59744e-09	Mac	rasa4
4.1966e-13	0.633518	0.15	0.029	1.09267e-08	Mac	nrp1a
4.5842e-13	0.707878	0.339	0.12	1.19359e-08	Mac	serp1
5.28547e-13	0.779447	0.15	0.03	1.37618e-08	Mac	ndrg1a
5.91124e-13	1.09859	0.394	0.158	1.53911e-08	Mac	calr3a
6.64123e-13	0.93456	0.205	0.052	1.72918e-08	Mac	mindy3
6.68639e-13	0.471154	0.126	0.022	1.74093e-08	Mac	blnk
6.76067e-13	0.870436	0.236	0.066	1.76028e-08	Mac	txnipa
7.28132e-13	0.430843	0.102	0.015	1.89584e-08	Mac	atp6v1f
7.43249e-13	0.749061	0.315	0.105	1.9352e-08	Mac	ankrd12
8.60579e-13	0.742156	0.126	0.022	2.24069e-08	Mac	slc39a7
8.89447e-13	0.668063	0.378	0.143	2.31585e-08	Mac	zfand5b
8.94844e-13	0.617609	0.15	0.03	2.32991e-08	Mac	acsl4b
1.14636e-12	0.703965	0.228	0.063	2.98476e-08	Mac	psme2
1.20678e-12	0.633282	0.205	0.053	3.1421e-08	Mac	clta
1.25611e-12	0.510823	0.15	0.03	3.27054e-08	Mac	grasp
1.3458e-12	0.731768	0.102	0.015	3.50405e-08	Mac	zgc:153184
1.49208e-12	0.721106	0.339	0.12	3.88492e-08	Mac	ier5
1.77246e-12	0.609427	0.205	0.051	4.61496e-08	Mac	aldocb
1.84209e-12	0.733868	0.213	0.057	4.79624e-08	Mac	cst14a.2
1.85812e-12	1.03558	0.244	0.072	4.83798e-08	Mac	smarca2
1.94397e-12	0.484634	0.11	0.018	5.06151e-08	Mac	znfx1
2.00173e-12	0.425427	0.102	0.015	5.21189e-08	Mac	arhgap45b
2.14072e-12	0.40765	0.307	0.103	5.5738e-08	Mac	si:ch1073-392o20.2
2.25894e-12	0.667856	0.157	0.034	5.8816e-08	Mac	tnfrsf1a
2.32804e-12	0.932102	0.252	0.074	6.06152e-08	Mac	jund
3.73352e-12	0.619381	0.236	0.068	9.72096e-08	Mac	wsb1
5.3988e-12	0.845305	0.268	0.087	1.40568e-07	Mac	pdia6
5.63538e-12	0.815026	0.102	0.016	1.46728e-07	Mac	pald1a
5.72849e-12	0.769793	0.244	0.072	1.49153e-07	Mac	mvp
6.25464e-12	1.39348	0.165	0.039	1.62852e-07	Mac	gadd45aa
6.44563e-12	0.45857	0.236	0.069	1.67825e-07	Mac	atp2b4
6.98204e-12	1.22252	0.307	0.114	1.81791e-07	Mac	cirbpa
8.07594e-12	0.994057	0.205	0.056	2.10273e-07	Mac	nucks1a
9.4011e-12	1.86498	0.276	0.097	2.44777e-07	Mac	arl5c
1.03689e-11	0.528659	0.11	0.019	2.69975e-07	Mac	lifrb
1.07603e-11	0.900183	0.142	0.029	2.80166e-07	Mac	hnrnph1l
1.19443e-11	0.886413	0.228	0.068	3.10995e-07	Mac	wbp2nl
1.46179e-11	0.817547	0.157	0.036	3.80607e-07	Mac	hivep1
1.48926e-11	0.607808	0.118	0.022	3.8776e-07	Mac	si:ch73-248e21.1
1.9813e-11	1.04566	0.173	0.043	5.15871e-07	Mac	sde2
2.07773e-11	0.685949	0.134	0.027	5.40979e-07	Mac	map3k14a
2.14613e-11	1.19962	0.331	0.132	5.58789e-07	Mac	prdx5
3.43638e-11	1.07173	0.102	0.017	8.94729e-07	Mac	plcb3
3.52556e-11	0.822477	0.22	0.066	9.17949e-07	Mac	ppt1
3.66273e-11	0.546948	0.165	0.04	9.53664e-07	Mac	rbm4.3
3.83006e-11	0.519058	0.15	0.033	9.97232e-07	Mac	dynll1
3.85071e-11	0.343915	0.157	0.037	1.00261e-06	Mac	dnase1l1
3.94908e-11	0.415135	0.362	0.14	1.02822e-06	Mac	myl12.1
4.14715e-11	0.621364	0.134	0.027	1.07979e-06	Mac	grap2a
4.48361e-11	0.543872	0.276	0.095	1.1674e-06	Mac	vcp
4.81797e-11	0.650454	0.299	0.109	1.25446e-06	Mac	nudc
5.06517e-11	1.15672	0.197	0.056	1.31882e-06	Mac	zmp:0000000936
5.28215e-11	0.706703	0.11	0.02	1.37531e-06	Mac	prnprs3
5.6458e-11	0.51601	0.126	0.025	1.47e-06	Mac	dpf2
5.87599e-11	0.87197	0.37	0.156	1.52993e-06	Mac	b2ml
6.01013e-11	1.60189	0.331	0.134	1.56486e-06	Mac	hmgb2a
7.64139e-11	0.651537	0.142	0.032	1.98959e-06	Mac	rxrga
8.1361e-11	0.571263	0.213	0.062	2.1184e-06	Mac	sugt1
9.65666e-11	0.674665	0.213	0.063	2.5143e-06	Mac	C5H9orf78
1.05895e-10	0.770704	0.409	0.18	2.75718e-06	Mac	ptmaa
1.06439e-10	0.646246	0.134	0.028	2.77136e-06	Mac	rarga
1.35134e-10	0.77245	0.102	0.018	3.51849e-06	Mac	mertka
1.39711e-10	0.635957	0.283	0.099	3.63765e-06	Mac	tln1
1.54441e-10	0.626587	0.197	0.056	4.02119e-06	Mac	acbd3
1.66613e-10	0.722193	0.165	0.043	4.33811e-06	Mac	manf
2.06645e-10	0.631061	0.205	0.06	5.38042e-06	Mac	mhc1zea
2.07996e-10	0.579315	0.134	0.029	5.41559e-06	Mac	si:dkeyp-9d4.2
2.16147e-10	0.667858	0.142	0.032	5.62782e-06	Mac	skia
2.63088e-10	0.329867	0.126	0.026	6.85003e-06	Mac	trim105
3.24825e-10	0.514737	0.173	0.046	8.45747e-06	Mac	pla2g15
3.29659e-10	0.51578	0.15	0.036	8.58332e-06	Mac	ube2al
3.31949e-10	0.46287	0.134	0.029	8.64296e-06	Mac	plekho2
3.42712e-10	1.10821	0.11	0.021	8.9232e-06	Mac	rgs5b
3.67454e-10	0.586997	0.189	0.054	9.56741e-06	Mac	diaph2
4.2112e-10	0.759526	0.236	0.078	1.09647e-05	Mac	tnip1
4.25861e-10	0.515444	0.126	0.027	1.10881e-05	Mac	riok3
4.45301e-10	0.723815	0.102	0.019	1.15943e-05	Mac	CABZ01029938.1
4.47019e-10	0.424093	0.11	0.021	1.1639e-05	Mac	CR855337.1
6.09257e-10	0.727756	0.299	0.118	1.58632e-05	Mac	calr3b
6.82266e-10	0.592758	0.102	0.019	1.77642e-05	Mac	lsp1b
8.53683e-10	0.839565	0.189	0.055	2.22273e-05	Mac	fnbp1b
9.81359e-10	0.55784	0.126	0.028	2.55516e-05	Mac	ABR
1.06527e-09	0.378282	0.15	0.037	2.77363e-05	Mac	nol8
1.14715e-09	0.542325	0.165	0.045	2.98684e-05	Mac	kpna3
1.20845e-09	0.526627	0.22	0.072	3.14643e-05	Mac	psmb3
1.38413e-09	0.331942	0.102	0.02	3.60385e-05	Mac	abtb2b
1.48961e-09	0.322515	0.118	0.025	3.8785e-05	Mac	slc25a55a
1.49588e-09	0.913226	0.11	0.023	3.89482e-05	Mac	vps13c
1.67157e-09	0.551135	0.252	0.088	4.35227e-05	Mac	chmp1b
1.97598e-09	0.879117	0.118	0.026	5.14486e-05	Mac	si:ch73-199g24.2
2.22901e-09	0.377826	0.11	0.023	5.80366e-05	Mac	inpp5l
2.69844e-09	0.430081	0.142	0.035	7.02594e-05	Mac	mob1a
2.71466e-09	0.707416	0.205	0.065	7.06815e-05	Mac	snn
3.01803e-09	0.776016	0.102	0.021	7.85804e-05	Mac	g6pd
3.73004e-09	0.826214	0.126	0.03	9.71189e-05	Mac	cblb
3.81581e-09	0.752805	0.205	0.067	9.93522e-05	Mac	banf1
4.71852e-09	0.496411	0.15	0.04	0.000122856	Mac	rab11a
4.85005e-09	0.324753	0.142	0.036	0.000126281	Mac	arf5
4.96624e-09	0.459474	0.276	0.104	0.000129306	Mac	mhc1uka
5.05618e-09	0.636679	0.118	0.026	0.000131648	Mac	notch1a
5.18524e-09	0.384108	0.213	0.071	0.000135008	Mac	nfe2l2a
5.73086e-09	0.684789	0.323	0.14	0.000149214	Mac	calm3a
5.99668e-09	0.274314	0.315	0.127	0.000156136	Mac	gnb1b
6.04379e-09	0.417925	0.134	0.033	0.000157362	Mac	cul1b
6.41386e-09	0.55167	0.331	0.143	0.000166998	Mac	hnrnpa0l
6.77122e-09	0.365895	0.189	0.058	0.000176302	Mac	ywhaz
6.96745e-09	0.574233	0.118	0.027	0.000181412	Mac	cpvl
7.17583e-09	0.527503	0.213	0.071	0.000186837	Mac	alyref
7.45824e-09	0.396186	0.134	0.033	0.00019419	Mac	tubb2b
7.60295e-09	0.618641	0.126	0.03	0.000197958	Mac	rbpjb
8.41284e-09	1.14665	0.362	0.174	0.000219045	Mac	zgc:162730
8.45863e-09	0.483387	0.102	0.021	0.000220237	Mac	si:cabz01007802.1
9.70906e-09	1.02864	0.244	0.093	0.000252795	Mac	si:ch73-281n10.2
9.99192e-09	1.10536	0.15	0.041	0.000260159	Mac	id1
1.0228e-08	0.255638	0.11	0.024	0.000266306	Mac	tmem263
1.27135e-08	0.81219	0.244	0.094	0.000331021	Mac	arl6ip1
1.36531e-08	0.925592	0.142	0.038	0.000355485	Mac	ARF5
1.58185e-08	0.571146	0.331	0.148	0.000411868	Mac	cacybp
1.67801e-08	1.18166	0.236	0.09	0.000436905	Mac	clk4a
1.83906e-08	0.58838	0.323	0.142	0.000478836	Mac	nucb1
1.85259e-08	0.531792	0.22	0.077	0.000482359	Mac	bhlhe40
1.86256e-08	0.428174	0.15	0.042	0.000484956	Mac	zgc:174863
1.99841e-08	0.671814	0.118	0.028	0.000520326	Mac	arl8ba
1.99979e-08	0.782175	0.205	0.071	0.000520685	Mac	alas1
2.02185e-08	0.391456	0.126	0.032	0.00052643	Mac	def8
2.06799e-08	0.367548	0.11	0.025	0.000538443	Mac	rcan1a
2.08409e-08	0.435699	0.157	0.046	0.000542633	Mac	snrpd1
2.1598e-08	0.495755	0.213	0.072	0.000562347	Mac	si:ch211-213a13.1
2.23494e-08	0.25906	0.157	0.046	0.000581912	Mac	vma21
2.25436e-08	0.329456	0.315	0.135	0.000586967	Mac	erh
2.78854e-08	0.475145	0.126	0.032	0.000726052	Mac	serinc2
2.80345e-08	0.327327	0.126	0.032	0.000729934	Mac	tet3
3.45801e-08	0.537854	0.142	0.039	0.000900363	Mac	tmcc3
3.60273e-08	0.28092	0.126	0.032	0.000938042	Mac	stx12
3.64044e-08	0.598478	0.102	0.023	0.000947862	Mac	cep85l
3.82327e-08	0.776676	0.118	0.029	0.000995464	Mac	nccrp1
3.85662e-08	0.871704	0.441	0.233	0.00100415	Mac	pnrc2
3.91474e-08	0.769677	0.315	0.145	0.00101928	Mac	atp1a1a.1
4.10797e-08	0.683024	0.11	0.026	0.00106959	Mac	sesn3
4.55215e-08	0.269173	0.102	0.023	0.00118524	Mac	zgc:113263
4.63382e-08	1.06755	0.276	0.112	0.00120651	Mac	h1-10
4.99232e-08	0.458399	0.276	0.109	0.00129985	Mac	atf4b
5.90826e-08	0.593231	0.118	0.03	0.00153833	Mac	ptbp1a
7.24455e-08	0.706362	0.268	0.113	0.00188626	Mac	seta
7.61737e-08	0.292907	0.276	0.115	0.00198333	Mac	ubc
8.00574e-08	0.681129	0.126	0.033	0.00208445	Mac	irf7
8.42364e-08	0.631011	0.236	0.088	0.00219326	Mac	icn
8.72043e-08	0.906963	0.142	0.041	0.00227054	Mac	plk3
8.80444e-08	0.998119	0.11	0.027	0.00229241	Mac	slc4a7
9.55173e-08	0.495005	0.118	0.03	0.00248698	Mac	si:ch211-226m16.2
9.87003e-08	0.423713	0.15	0.044	0.00256986	Mac	baxa
9.88524e-08	0.300596	0.142	0.041	0.00257382	Mac	snrpd2
1.03024e-07	0.455466	0.126	0.034	0.00268243	Mac	abcf2a
1.06966e-07	1.1653	0.157	0.049	0.00278508	Mac	SGMS1
1.09626e-07	0.478627	0.11	0.027	0.00285432	Mac	taok3a
1.21758e-07	0.472078	0.102	0.024	0.0031702	Mac	cdkn1a
1.25201e-07	0.666308	0.228	0.087	0.00325985	Mac	ier2b
1.31325e-07	0.757401	0.15	0.045	0.00341932	Mac	zcchc10
1.40024e-07	0.507119	0.22	0.084	0.0036458	Mac	atf4a
1.41327e-07	0.48467	0.26	0.108	0.00367972	Mac	hmga1a
1.45648e-07	0.340407	0.142	0.041	0.00379223	Mac	hax1
1.48804e-07	1.09799	0.102	0.025	0.00387441	Mac	dock4b
1.53259e-07	1.05082	0.157	0.051	0.0039904	Mac	zgc:110239
1.8389e-07	0.311516	0.118	0.031	0.00478794	Mac	si:dkey-42i9.4
1.92528e-07	0.415492	0.244	0.096	0.00501286	Mac	plecb
1.99865e-07	0.641021	0.236	0.095	0.00520389	Mac	ube2na
2.04943e-07	0.639084	0.118	0.032	0.00533609	Mac	flvcr2b
2.08212e-07	0.314843	0.22	0.084	0.00542121	Mac	snrpb
2.20576e-07	0.365745	0.213	0.08	0.00574313	Mac	crebzf
2.27993e-07	1.17315	0.394	0.209	0.00593626	Mac	ppp1r15a
2.43978e-07	0.452616	0.15	0.046	0.00635246	Mac	ptges3a
2.5389e-07	0.647728	0.26	0.113	0.00661054	Mac	tcp1
2.74001e-07	1.25867	0.26	0.111	0.00713416	Mac	ier2a
2.76958e-07	0.366147	0.283	0.126	0.00721115	Mac	selenow1
2.82899e-07	0.647408	0.118	0.032	0.00736584	Mac	pdcd6ip
3.18581e-07	0.912677	0.134	0.04	0.00829489	Mac	psd3l
3.25068e-07	0.940712	0.346	0.178	0.0084638	Mac	hspe1
4.04925e-07	0.392662	0.11	0.029	0.010543	Mac	rbbp4
4.40524e-07	0.679482	0.118	0.033	0.0114699	Mac	arid1b
4.76248e-07	0.26441	0.11	0.028	0.0124001	Mac	fmnl1a
5.54994e-07	0.300705	0.165	0.056	0.0144504	Mac	pik3cb
5.64395e-07	0.415802	0.236	0.096	0.0146952	Mac	histh1l
6.19507e-07	0.311866	0.173	0.06	0.0161301	Mac	lrpap1
6.6073e-07	0.340044	0.11	0.029	0.0172034	Mac	galnt7
6.86054e-07	1.00511	0.213	0.088	0.0178628	Mac	hmgb2b
7.02384e-07	0.923599	0.26	0.117	0.018288	Mac	arpc2
7.41854e-07	0.295865	0.299	0.138	0.0193156	Mac	hnrnpaba
8.68806e-07	0.757648	0.189	0.071	0.0226211	Mac	gbp1
9.36125e-07	0.315142	0.173	0.062	0.0243739	Mac	snrnp27
9.38203e-07	0.79657	0.323	0.154	0.024428	Mac	hnrnpa0b
1.00002e-06	0.649752	0.142	0.046	0.0260376	Mac	rpf1
1.11915e-06	0.757885	0.142	0.046	0.0291392	Mac	irf1b
1.19059e-06	0.492416	0.11	0.03	0.0309993	Mac	zgc:92242
1.19345e-06	1.03884	0.205	0.083	0.0310739	Mac	mapk14b
1.38908e-06	0.469724	0.197	0.077	0.0361675	Mac	srrm1
1.40086e-06	0.639014	0.11	0.031	0.0364743	Mac	bahcc1b
1.50194e-06	0.888906	0.244	0.111	0.0391059	Mac	eif3jb
1.52596e-06	0.368285	0.236	0.1	0.0397314	Mac	top1l
1.83786e-06	0.545946	0.276	0.131	0.0478522	Mac	cox6a1
1.97734e-06	0.835142	0.205	0.086	0.051484	Mac	slc20a1b
2.03849e-06	0.930387	0.102	0.028	0.0530761	Mac	si:busm1-194e12.11
2.47566e-06	0.992932	0.236	0.106	0.0644587	Mac	atp2a1
2.62294e-06	0.303506	0.276	0.126	0.0682934	Mac	rab5c
2.78824e-06	0.340569	0.15	0.052	0.0725975	Mac	lrmda
2.80235e-06	0.933303	0.22	0.098	0.0729648	Mac	cited4a
3.07154e-06	0.658565	0.307	0.155	0.0799738	Mac	si:ch211-214j24.10
3.28193e-06	0.601466	0.228	0.1	0.0854516	Mac	gabarapa
3.5442e-06	0.615744	0.252	0.117	0.0922803	Mac	hspa9
3.8099e-06	0.49523	0.173	0.067	0.0991984	Mac	idh2
4.83889e-06	0.384686	0.165	0.063	0.12599	Mac	srrt
5.84695e-06	0.842477	0.173	0.067	0.152237	Mac	fam13a
6.2657e-06	0.370124	0.118	0.037	0.16314	Mac	stim1a
6.62927e-06	0.398238	0.157	0.057	0.172606	Mac	chd7
6.8259e-06	0.338193	0.173	0.067	0.177726	Mac	ap2m1a
6.98404e-06	0.482719	0.22	0.097	0.181844	Mac	ywhae1
8.27224e-06	0.843041	0.362	0.212	0.215384	Mac	TXN
9.67096e-06	0.519557	0.15	0.055	0.251803	Mac	srgap2
9.69227e-06	1.31283	0.354	0.209	0.252358	Mac	CR383676.3
1.19247e-05	0.64186	0.213	0.097	0.310483	Mac	bri3
1.23287e-05	0.447802	0.283	0.144	0.321003	Mac	ube2v2
1.47851e-05	0.510126	0.102	0.031	0.38496	Mac	snrpe
1.5069e-05	0.345286	0.173	0.07	0.392353	Mac	snx17
1.76155e-05	0.465045	0.118	0.04	0.458655	Mac	slc37a2
1.91869e-05	0.252012	0.165	0.066	0.49957	Mac	agfg1a
1.95485e-05	0.665434	0.181	0.075	0.508984	Mac	sik1
2.10561e-05	0.277921	0.26	0.128	0.548238	Mac	higd1a
2.23114e-05	0.4651	0.189	0.08	0.580921	Mac	bloc1s6
2.54017e-05	0.396016	0.228	0.106	0.661385	Mac	cnpy3
2.59001e-05	0.254687	0.268	0.138	0.67436	Mac	tmed2
2.70577e-05	0.3729	0.126	0.044	0.704502	Mac	st3gal3a
2.81256e-05	0.51792	0.165	0.069	0.732306	Mac	fkbp2
2.90495e-05	0.542444	0.291	0.155	0.756361	Mac	gabarapb
3.25579e-05	0.307334	0.22	0.101	0.847709	Mac	h2ax1
3.31183e-05	0.367355	0.11	0.036	0.862301	Mac	tmem176l.3a
3.3255e-05	0.551833	0.181	0.077	0.865859	Mac	hexim1
3.61163e-05	0.413967	0.157	0.064	0.940359	Mac	map1lc3b
3.65352e-05	0.506211	0.118	0.041	0.951266	Mac	syncripl
4.02055e-05	0.256199	0.228	0.11	1	Mac	max
4.11381e-05	0.258891	0.236	0.111	1	Mac	pim1
4.46367e-05	0.280269	0.142	0.054	1	Mac	grid1b
4.60973e-05	0.346742	0.126	0.046	1	Mac	snrpd3l
4.90245e-05	0.374698	0.102	0.033	1	Mac	cert1b
5.26041e-05	0.294934	0.126	0.046	1	Mac	rad21a
5.90709e-05	0.493694	0.11	0.038	1	Mac	foxj3
5.97932e-05	0.340829	0.118	0.042	1	Mac	stat3
6.08011e-05	0.397635	0.15	0.06	1	Mac	polr2eb
6.38336e-05	0.436715	0.299	0.159	1	Mac	btg2
6.41759e-05	0.491427	0.11	0.038	1	Mac	cmip
6.45673e-05	0.431429	0.228	0.11	1	Mac	ywhaqa
6.66469e-05	0.744252	0.181	0.081	1	Mac	jak1
7.25044e-05	0.746674	0.11	0.039	1	Mac	slc23a2
8.01144e-05	0.384018	0.189	0.087	1	Mac	ube2d1b
9.12817e-05	0.498901	0.11	0.039	1	Mac	rbmx2
9.39253e-05	0.344085	0.228	0.114	1	Mac	cdv3
9.89875e-05	0.384295	0.189	0.086	1	Mac	ets2
0.000118377	0.296996	0.228	0.115	1	Mac	chmp5b
0.000133354	0.626388	0.118	0.045	1	Mac	suco
0.000168701	0.449391	0.118	0.045	1	Mac	caspa
0.000169945	0.33377	0.15	0.064	1	Mac	rhoac
0.000174526	0.488957	0.102	0.037	1	Mac	ap2s1
0.00020194	0.281093	0.197	0.094	1	Mac	ncor2
0.000204328	0.53993	0.165	0.075	1	Mac	tsc22d3
0.000217242	0.47888	0.126	0.051	1	Mac	wasf2
0.00022162	0.426251	0.11	0.041	1	Mac	gab1
0.000225806	0.312623	0.11	0.041	1	Mac	si:zfos-2326c3.2
0.000229849	0.30489	0.354	0.215	1	Mac	xbp1
0.000237917	0.285685	0.197	0.095	1	Mac	CU929259.1
0.000240412	0.352353	0.205	0.104	1	Mac	CABZ01076275.1
0.000264747	0.575403	0.386	0.221	1	Mac	junba
0.000282009	0.406767	0.165	0.076	1	Mac	spcs3
0.000284401	0.369113	0.11	0.042	1	Mac	slka
0.000290422	0.271707	0.307	0.173	1	Mac	cited4b
0.000303085	0.297325	0.11	0.041	1	Mac	bnip3lb
0.00032177	0.59317	0.11	0.043	1	Mac	ext1b
0.000322872	0.281478	0.205	0.104	1	Mac	syncrip
0.000324483	0.323125	0.134	0.056	1	Mac	susd6
0.000325587	0.424928	0.102	0.038	1	Mac	elmsan1b
0.000348462	0.426197	0.134	0.056	1	Mac	ahr2
0.000352231	0.587096	0.102	0.039	1	Mac	npl
0.00035481	0.535829	0.142	0.062	1	Mac	mrps15
0.000413522	0.464226	0.102	0.039	1	Mac	hivep2a
0.000460885	0.362011	0.118	0.048	1	Mac	mrpl28
0.000479047	0.257879	0.126	0.053	1	Mac	ppp6r3
0.000560835	0.356244	0.189	0.096	1	Mac	hbegfa
0.000594622	0.696442	0.244	0.143	1	Mac	epdl1
0.000613778	0.438334	0.165	0.08	1	Mac	hsbp1b
0.00062086	0.417494	0.142	0.065	1	Mac	eif4ebp1
0.000648076	0.256546	0.11	0.044	1	Mac	sec13
0.000655776	0.359591	0.228	0.127	1	Mac	abcf1
0.000662396	0.364637	0.126	0.055	1	Mac	tufm
0.000692386	0.274952	0.157	0.075	1	Mac	anp32b
0.000739649	0.305106	0.197	0.102	1	Mac	safb
0.000766965	0.284896	0.102	0.04	1	Mac	gatad2ab
0.000802904	0.335899	0.157	0.076	1	Mac	acsl4a
0.000819513	0.324843	0.157	0.077	1	Mac	sh3bgrl3
0.000878331	0.425261	0.102	0.041	1	Mac	ogfrl2
0.00109309	0.360676	0.189	0.099	1	Mac	ywhabb
0.00111875	0.399942	0.26	0.149	1	Mac	itm2bb
0.00117003	0.443519	0.205	0.114	1	Mac	psmb4
0.00132784	0.329631	0.118	0.052	1	Mac	dock8
0.0013458	0.453862	0.142	0.068	1	Mac	gtf2f2a
0.0015063	0.290399	0.165	0.084	1	Mac	zgc:91910
0.00154535	0.283018	0.102	0.043	1	Mac	ap1g1
0.0015628	0.280637	0.142	0.068	1	Mac	foxp1b
0.00160052	0.291345	0.102	0.042	1	Mac	chmp3
0.00163762	0.392539	0.142	0.068	1	Mac	sub1a
0.00187234	0.461004	0.142	0.069	1	Mac	uba1
0.00199935	0.788145	0.173	0.094	1	Mac	egr1
0.00206508	0.418401	0.126	0.059	1	Mac	amd1
0.00213258	0.285609	0.118	0.054	1	Mac	npm3
0.00213314	0.397718	0.189	0.104	1	Mac	acin1b
0.00228161	0.524981	0.157	0.081	1	Mac	stat2
0.00240605	0.439737	0.189	0.104	1	Mac	ube2e3
0.00246991	0.334012	0.134	0.065	1	Mac	hnrnpul1l
0.00265271	0.475642	0.213	0.124	1	Mac	h3f3b.1
0.00283691	0.3998	0.165	0.088	1	Mac	anxa11b
0.0031522	0.462325	0.118	0.055	1	Mac	ap2a1
0.00347453	0.566824	0.126	0.062	1	Mac	asph
0.00352196	0.278856	0.11	0.051	1	Mac	map7d3
0.00381335	0.519392	0.15	0.08	1	Mac	vbp1
0.00416871	0.414868	0.173	0.097	1	Mac	pum1
0.00490595	0.306571	0.134	0.069	1	Mac	pdcd10a
0.00565394	0.326613	0.102	0.048	1	Mac	nono
0.00596926	0.338079	0.205	0.124	1	Mac	rbx1
0.00677878	0.289446	0.157	0.086	1	Mac	sept6
0.00792073	0.396192	0.283	0.184	1	Mac	slc25a25a
0.00960534	0.280396	0.213	0.132	1	Mac	mt-nd1

## Sheet: Lym
p_val	avg_log2FC	pct.1	pct.2	p_val_adj	cluster	gene
4.45041e-220	4.42921	0.746	0.041	1.15875e-215	Lym	si:ch211-214p16.1
4.75409e-152	4.06786	0.5	0.025	1.23782e-147	Lym	ccl36.1
6.58469e-105	3.42545	0.703	0.102	1.71446e-100	Lym	pfn1
6.90101e-103	2.83162	0.514	0.048	1.79681e-98	Lym	wasb
1.25959e-101	3.40315	0.478	0.042	3.2796e-97	Lym	dusp2
5.11357e-98	3.19943	0.464	0.04	1.33142e-93	Lym	BX120005.2
1.29952e-97	2.86156	0.899	0.197	3.38356e-93	Lym	hsp90aa1.2
1.94183e-94	3.63781	0.457	0.04	5.05593e-90	Lym	ccl38.6
5.91286e-92	3.23346	0.399	0.03	1.53953e-87	Lym	si:ch211-119e14.1
1.05992e-90	3.1182	0.42	0.036	2.75971e-86	Lym	ptprc
1.10652e-83	2.41253	0.196	0.005	2.88105e-79	Lym	FP236356.1
1.12502e-77	3.01028	0.732	0.151	2.92922e-73	Lym	CABZ01080568.1
1.36695e-75	2.89618	0.348	0.029	3.55913e-71	Lym	tagapa
5.17889e-74	2.73425	0.377	0.036	1.34843e-69	Lym	coro1a
3.11513e-72	3.03057	0.848	0.255	8.11085e-68	Lym	hsp70.3
9.83437e-71	3.011	0.254	0.014	2.56058e-66	Lym	si:dkey-183p4.10
1.55079e-70	3.13384	0.341	0.03	4.03778e-66	Lym	rgs13
7.79423e-70	2.3956	0.268	0.017	2.02938e-65	Lym	il2rb
1.40275e-69	3.01293	0.413	0.047	3.65233e-65	Lym	si:dkeyp-68b7.12
3.25904e-69	3.00867	0.319	0.026	8.48557e-65	Lym	BX000363.1
5.10053e-67	2.52566	0.261	0.017	1.32803e-62	Lym	sla2
8.13209e-66	2.70282	0.362	0.037	2.11735e-61	Lym	ptpn6
4.24536e-65	2.30437	0.239	0.014	1.10536e-60	Lym	wasa
4.32632e-63	3.1009	0.333	0.033	1.12644e-58	Lym	fcer1g
5.76397e-62	2.43811	0.355	0.038	1.50077e-57	Lym	calm1b
1.59761e-61	2.33924	0.254	0.017	4.15969e-57	Lym	si:dkey-276j7.2
5.99692e-61	2.40025	0.442	0.062	1.56142e-56	Lym	arhgdig
1.24545e-58	2.69708	0.362	0.042	3.24277e-54	Lym	rab44
1.68026e-58	2.73097	0.435	0.063	4.3749e-54	Lym	si:dkey-27i16.2
5.72987e-57	1.9021	0.152	0.005	1.49189e-52	Lym	tnfsf14
1.84087e-56	2.18897	0.464	0.075	4.79307e-52	Lym	gapdhs
6.67276e-56	2.24602	0.174	0.008	1.73739e-51	Lym	si:ch211-196f2.6
1.93971e-55	2.57394	0.5	0.088	5.05042e-51	Lym	si:ch211-222l21.1
3.88157e-55	1.90289	0.196	0.011	1.01064e-50	Lym	si:dkey-183i3.6
1.83636e-54	2.55362	0.326	0.037	4.78133e-50	Lym	arpc1b
3.94936e-54	2.81065	0.203	0.012	1.02829e-49	Lym	ccl38a.4
8.5215e-53	2.89436	0.123	0.003	2.21874e-48	Lym	nkl.1
1.022e-52	2.51349	0.348	0.044	2.66097e-48	Lym	aldocb
5.04715e-52	1.98846	0.261	0.023	1.31413e-47	Lym	si:ch211-105j21.9
8.68868e-52	2.68298	0.145	0.005	2.26227e-47	Lym	nr4a2b
7.90146e-51	2.40136	0.558	0.122	2.0573e-46	Lym	hsp90aa1.1
8.47212e-50	2.68016	0.717	0.228	2.20589e-45	Lym	mcl1a
1.49423e-48	2.12008	0.341	0.045	3.89053e-44	Lym	zgc:64051
1.65446e-48	2.01978	0.145	0.006	4.30772e-44	Lym	si:dkey-81j8.6
8.11632e-48	1.98514	0.196	0.013	2.11325e-43	Lym	si:ch211-132g1.1
1.53433e-46	2.00566	0.196	0.014	3.99493e-42	Lym	BX248082.2
1.67255e-46	1.8099	0.116	0.003	4.35482e-42	Lym	si:ch73-226l13.2
1.73784e-46	1.89223	0.167	0.009	4.52482e-42	Lym	cxcr3.1
1.09903e-45	2.47464	0.239	0.023	2.86153e-41	Lym	tnfrsf9b
1.84933e-45	1.84858	0.13	0.005	4.81511e-41	Lym	CR848749.2
2.15059e-45	2.67398	0.558	0.136	5.59948e-41	Lym	stip1
2.60818e-45	2.12568	0.232	0.021	6.79093e-41	Lym	unc13d
3.28028e-45	2.68362	0.464	0.094	8.54085e-41	Lym	pbxip1b
1.62252e-44	2.63184	0.746	0.289	4.22457e-40	Lym	hsp70l
1.67341e-44	2.54262	0.355	0.055	4.35705e-40	Lym	tox2
3.24042e-44	2.36108	0.225	0.021	8.43708e-40	Lym	il10ra
3.65896e-44	1.98842	0.203	0.016	9.52683e-40	Lym	stk17al
4.10857e-44	2.83647	0.174	0.011	1.06975e-39	Lym	ccl34b.4
4.18014e-44	2.02183	0.174	0.011	1.08838e-39	Lym	si:ch211-132g1.4
2.12568e-43	2.16145	0.283	0.035	5.53463e-39	Lym	rel
4.29038e-43	2.09068	0.181	0.013	1.11709e-38	Lym	BX511128.3
9.35705e-43	2.39817	0.565	0.152	2.4363e-38	Lym	hspa5
1.2243e-42	2.30751	0.449	0.094	3.18771e-38	Lym	oser1
1.2495e-41	2.32098	0.703	0.253	3.25332e-37	Lym	hsp70.1
1.22074e-40	2.03204	0.188	0.015	3.17844e-36	Lym	si:dkey-171c9.3
2.16393e-40	1.84835	0.225	0.023	5.63424e-36	Lym	fmnl1a
2.38742e-40	1.96346	0.254	0.03	6.21612e-36	Lym	myh11a
3.61715e-40	0.419654	0.507	0.109	9.41798e-36	Lym	cd74a
1.90602e-39	2.22758	0.326	0.052	4.9627e-35	Lym	wbp2
4.97842e-39	1.95339	0.109	0.004	1.29623e-34	Lym	si:ch211-214p16.2
8.59927e-39	2.38705	0.246	0.03	2.23899e-34	Lym	runx3
8.71938e-39	1.3103	0.138	0.008	2.27027e-34	Lym	nuggc.3
1.85142e-38	1.68555	0.152	0.01	4.82055e-34	Lym	egr3
2.09159e-38	1.5049	0.101	0.003	5.44587e-34	Lym	gpr171
2.09159e-38	1.33176	0.101	0.003	5.44587e-34	Lym	si:rp71-81e14.2
3.45722e-38	2.25746	0.181	0.015	9.00157e-34	Lym	pik3cd
4.21512e-38	2.09325	0.225	0.025	1.09749e-33	Lym	myca
4.60993e-38	2.06103	0.181	0.015	1.20029e-33	Lym	lcp2a
1.51038e-37	1.92824	0.71	0.251	3.93258e-33	Lym	dnajb1b
1.56428e-37	2.03079	0.435	0.094	4.07291e-33	Lym	srgn
2.0414e-37	2.21139	0.37	0.071	5.31519e-33	Lym	dnajb6a
3.7096e-37	1.51902	0.145	0.009	9.65868e-33	Lym	def6a
3.07545e-36	2.35506	0.174	0.015	8.00755e-32	Lym	tnfb
5.25415e-36	2.25556	0.391	0.08	1.36802e-31	Lym	msna
5.87437e-36	1.93317	0.21	0.023	1.52951e-31	Lym	si:ch73-248e21.5
6.27402e-36	2.83958	0.674	0.286	1.63357e-31	Lym	hsp70.2
4.33163e-35	1.4511	0.42	0.089	1.12783e-30	Lym	si:ch211-39i2.2
3.47991e-34	1.94948	0.167	0.015	9.06064e-30	Lym	syk
7.4461e-34	2.11096	0.203	0.023	1.93874e-29	Lym	arhgap4a
1.62148e-33	2.32188	0.442	0.112	4.22185e-29	Lym	pdcd4b
2.20364e-33	1.38631	0.109	0.005	5.73762e-29	Lym	si:ch211-167j9.5
4.83428e-33	2.69834	0.232	0.031	1.2587e-28	Lym	si:dkey-185m8.2
1.56841e-32	2.41021	0.283	0.048	4.08368e-28	Lym	cyth1b
2.706e-32	1.92044	0.239	0.034	7.04561e-28	Lym	vsir
9.57103e-32	1.42097	0.145	0.012	2.49201e-27	Lym	CU019662.1
1.10217e-31	1.7616	0.152	0.013	2.86973e-27	Lym	ncaldb
3.0206e-31	1.33227	0.391	0.083	7.86475e-27	Lym	mhc2a
4.15935e-31	1.07461	0.203	0.025	1.08297e-26	Lym	snx18a
1.07263e-30	1.92097	0.159	0.015	2.7928e-26	Lym	tbc1d10c
1.97427e-30	2.1228	0.239	0.036	5.14041e-26	Lym	plk3
2.00868e-30	2.00096	0.217	0.03	5.23e-26	Lym	scinlb
3.68923e-30	2.01688	0.239	0.036	9.60566e-26	Lym	laptm5
7.48349e-30	2.29943	0.254	0.042	1.94848e-25	Lym	tgif1
8.08e-30	1.43957	0.123	0.009	2.10379e-25	Lym	si:dkeyp-85e10.3
5.85277e-29	1.70155	0.413	0.103	1.52389e-24	Lym	hsph1
6.0985e-29	1.88574	0.174	0.02	1.58787e-24	Lym	itgae.2
8.62707e-29	2.1188	0.167	0.018	2.24623e-24	Lym	traf1
9.44218e-29	2.17098	0.181	0.022	2.45846e-24	Lym	si:ch211-165d12.4
9.46409e-29	1.64635	0.152	0.015	2.46416e-24	Lym	sytl3
1.89165e-28	2.27223	0.167	0.018	4.9253e-24	Lym	si:ch211-136m16.8
2.32715e-28	1.66167	0.152	0.015	6.05919e-24	Lym	si:ch73-248e21.7
3.81091e-28	2.45418	0.399	0.105	9.92246e-24	Lym	nfkbiaa
4.57325e-28	1.81378	0.232	0.036	1.19074e-23	Lym	dusp5
3.42899e-27	2.04928	0.167	0.019	8.92806e-23	Lym	zgc:152774
4.1427e-27	2.00577	0.203	0.029	1.07864e-22	Lym	hspa1b
1.33487e-26	2.23011	0.384	0.1	3.47561e-22	Lym	hspbp1
1.57516e-26	2.28691	0.587	0.251	4.10125e-22	Lym	UBB
2.53972e-26	1.94184	0.21	0.032	6.61268e-22	Lym	stim1a
2.76166e-26	2.07852	0.167	0.02	7.19054e-22	Lym	zgc:152863
3.14988e-26	1.79653	0.261	0.049	8.20134e-22	Lym	crip1
4.44289e-26	1.59	0.138	0.013	1.1568e-21	Lym	nptna
5.28055e-26	2.22221	0.565	0.236	1.3749e-21	Lym	ptmab
1.38488e-25	1.42798	0.116	0.009	3.6058e-21	Lym	agap2
1.4716e-25	2.138	0.486	0.168	3.8316e-21	Lym	hspa4a
4.08455e-25	1.22564	0.377	0.093	1.06349e-20	Lym	cd74b
4.48296e-25	1.55894	0.159	0.019	1.16723e-20	Lym	si:ch211-195b13.1
5.01899e-25	1.67403	0.196	0.029	1.3068e-20	Lym	CR936442.1
7.63898e-25	1.61896	0.181	0.025	1.98896e-20	Lym	fermt3a
9.80019e-25	2.09973	0.254	0.049	2.55168e-20	Lym	tnfrsf9a
1.30509e-24	1.29692	0.145	0.016	3.39806e-20	Lym	si:dkey-262k9.4
2.04803e-24	1.79738	0.21	0.035	5.33245e-20	Lym	zpr1
2.0619e-24	2.06806	0.341	0.086	5.36857e-20	Lym	otulina
2.81118e-24	1.78133	0.196	0.03	7.31948e-20	Lym	irf7
3.00259e-24	1.28366	0.101	0.007	7.81784e-20	Lym	si:dkey-109a10.2
5.0501e-24	2.52355	0.42	0.141	1.31489e-19	Lym	chchd2
1.10453e-23	2.25296	0.362	0.102	2.87586e-19	Lym	ankrd12
1.10592e-23	1.55703	0.101	0.008	2.87949e-19	Lym	si:dkey-260g12.1
1.16161e-23	1.55658	0.116	0.01	3.02447e-19	Lym	BX324123.4
1.63613e-23	1.23764	0.101	0.008	4.26e-19	Lym	BX664622.1
1.84083e-23	1.66322	0.181	0.027	4.79297e-19	Lym	si:ch211-226m16.2
2.45413e-23	1.8128	0.399	0.12	6.38981e-19	Lym	ahsa1b
6.30875e-23	1.38878	0.145	0.017	1.64261e-18	Lym	mcm6
6.52605e-23	1.86895	0.138	0.016	1.69919e-18	Lym	il21r.1
1.19968e-22	1.62186	0.167	0.023	3.1236e-18	Lym	tnfaip3
2.29065e-22	1.5965	0.123	0.013	5.96417e-18	Lym	il34
2.78614e-22	1.26174	0.109	0.01	7.25427e-18	Lym	si:ch73-208g10.1
1.02487e-21	1.94886	0.362	0.107	2.66846e-17	Lym	si:dkey-177p2.6
1.08041e-21	1.8558	0.355	0.102	2.81308e-17	Lym	zfand2a
1.1611e-21	2.05026	0.5	0.208	3.02315e-17	Lym	b2m
1.59205e-21	2.56333	0.449	0.172	4.14522e-17	Lym	sat1a.2
2.47943e-21	1.80837	0.21	0.039	6.4557e-17	Lym	hcls1
2.99062e-21	1.44664	0.123	0.013	7.78667e-17	Lym	CU914776.1
3.16523e-21	2.02263	0.188	0.032	8.24132e-17	Lym	FQ976914.1
3.8078e-21	1.52094	0.13	0.015	9.91437e-17	Lym	n4bp1
1.12911e-20	1.85428	0.21	0.041	2.93987e-16	Lym	rhbdd1
1.26501e-20	1.52915	0.159	0.024	3.2937e-16	Lym	rasal2
1.68665e-20	1.74156	0.101	0.009	4.39154e-16	Lym	CU972454.5
1.91192e-20	1.68529	0.312	0.084	4.97805e-16	Lym	ikbkg
3.62307e-20	1.3993	0.109	0.011	9.4334e-16	Lym	il1fma
5.4168e-20	1.2402	0.109	0.011	1.41037e-15	Lym	rergla
9.15581e-20	1.50523	0.399	0.134	2.3839e-15	Lym	sqstm1
1.16285e-19	1.80505	0.333	0.098	3.02772e-15	Lym	chmp4ba
2.37756e-19	1.80698	0.116	0.013	6.19045e-15	Lym	ptpn4b
3.07963e-19	1.92996	0.377	0.128	8.01844e-15	Lym	prelid3b
3.85398e-19	1.38243	0.13	0.017	1.00346e-14	Lym	tnip2
6.11971e-19	1.42962	0.13	0.017	1.59339e-14	Lym	dok2
6.87782e-19	1.9052	0.159	0.026	1.79078e-14	Lym	grap2a
7.36491e-19	1.56716	0.123	0.015	1.9176e-14	Lym	cd226
7.44899e-19	1.76105	0.167	0.028	1.93949e-14	Lym	si:dkeyp-19e1.3
2.45006e-18	1.65579	0.319	0.096	6.37922e-14	Lym	dusp1
4.2854e-18	1.72755	0.232	0.054	1.11579e-13	Lym	nr4a1
7.50231e-18	1.16819	0.109	0.013	1.95338e-13	Lym	cyth4a
1.89584e-17	1.51048	0.167	0.03	4.93619e-13	Lym	mknk1
2.69771e-17	1.69244	0.159	0.028	7.02404e-13	Lym	csk
3.52908e-17	2.00052	0.341	0.114	9.18866e-13	Lym	adgre10
6.13238e-17	1.41556	0.145	0.024	1.59669e-12	Lym	nfkb2
8.54972e-17	1.58753	0.203	0.046	2.22609e-12	Lym	rac2
9.21604e-17	1.23047	0.138	0.022	2.39958e-12	Lym	RASSF5
2.1263e-16	1.34459	0.196	0.043	5.53625e-12	Lym	dnaja1
2.80348e-16	1.31376	0.145	0.025	7.29941e-12	Lym	sept9b
3.14546e-16	2.26489	0.217	0.053	8.18983e-12	Lym	ccnd2a
5.06103e-16	1.17822	0.116	0.016	1.31774e-11	Lym	si:ch211-150o23.2
6.68202e-16	1.19747	0.116	0.016	1.7398e-11	Lym	nfkb1
7.16696e-16	1.49783	0.138	0.023	1.86606e-11	Lym	kat6b
8.46387e-16	0.979964	0.109	0.014	2.20374e-11	Lym	dub
3.21439e-15	1.47642	0.217	0.055	8.36931e-11	Lym	ggps1
3.31673e-15	1.46934	0.13	0.022	8.63576e-11	Lym	si:cabz01074946.1
3.37824e-15	1.64743	0.196	0.046	8.79593e-11	Lym	epsti1
4.34811e-15	1.3989	0.138	0.024	1.13212e-10	Lym	relb
4.70195e-15	1.53474	0.188	0.043	1.22425e-10	Lym	edrf1
5.37119e-15	1.96213	0.29	0.095	1.3985e-10	Lym	actr2b
6.41386e-15	1.08983	0.109	0.015	1.66998e-10	Lym	stx11a
9.73423e-15	1.38164	0.101	0.014	2.5345e-10	Lym	si:ch211-102c2.4
2.33079e-14	1.54879	0.514	0.264	6.06868e-10	Lym	ubb
5.2505e-14	1.19121	0.101	0.014	1.36707e-09	Lym	znf1096
8.88468e-14	1.65353	0.123	0.021	2.3133e-09	Lym	cep85l
9.72307e-14	1.85194	0.29	0.1	2.5316e-09	Lym	ddit3
1.03526e-13	1.55714	0.304	0.109	2.69551e-09	Lym	brd2a
1.20726e-13	1.57262	0.217	0.06	3.14334e-09	Lym	CU914811.1
1.79027e-13	1.46473	0.203	0.053	4.66133e-09	Lym	fnbp1b
2.32065e-13	1.79858	0.29	0.103	6.04228e-09	Lym	atp2a1
3.3118e-13	1.16759	0.109	0.017	8.62292e-09	Lym	BX897691.1
3.77634e-13	1.50977	0.181	0.045	9.83245e-09	Lym	zfp36l1a
5.08673e-13	1.12347	0.138	0.027	1.32443e-08	Lym	ccdc88b
6.13872e-13	1.30021	0.138	0.028	1.59834e-08	Lym	zgc:153018
7.21161e-13	1.24166	0.37	0.15	1.87769e-08	Lym	actb1
7.7028e-13	1.5018	0.196	0.053	2.00558e-08	Lym	sh3bp5la
1.37089e-12	1.90113	0.13	0.026	3.5694e-08	Lym	slc4a7
3.32672e-12	1.17932	0.188	0.05	8.66178e-08	Lym	chordc1a
3.42885e-12	1.33152	0.159	0.037	8.92769e-08	Lym	cxcr4b
4.46118e-12	1.33155	0.21	0.062	1.16156e-07	Lym	C5H9orf78
4.94233e-12	1.69708	0.145	0.033	1.28683e-07	Lym	hmgn3
5.04761e-12	1.47662	0.246	0.082	1.31425e-07	Lym	kdm6ba
1.10788e-11	1.54283	0.268	0.098	2.8846e-07	Lym	h2ax1
1.20038e-11	1.4078	0.326	0.131	3.12544e-07	Lym	klf6a
1.40326e-11	1.62126	0.275	0.102	3.65367e-07	Lym	nfkbiab
1.47099e-11	1.42644	0.181	0.05	3.83003e-07	Lym	pim2
1.71654e-11	1.52648	0.123	0.025	4.46936e-07	Lym	usp31
2.55668e-11	1.30813	0.138	0.031	6.65684e-07	Lym	cfap298
5.06777e-11	1.34501	0.159	0.042	1.3195e-06	Lym	bcl2l1
5.96976e-11	1.37704	0.203	0.063	1.55435e-06	Lym	kctd5a
6.46061e-11	1.40892	0.123	0.027	1.68215e-06	Lym	si:rp71-68n21.9
6.49471e-11	1.72914	0.341	0.158	1.69103e-06	Lym	pcyt2
9.17614e-11	1.3928	0.138	0.033	2.38919e-06	Lym	tubb2b
1.16474e-10	1.36123	0.239	0.085	3.03264e-06	Lym	fkbp4
1.42865e-10	1.31348	0.13	0.03	3.71979e-06	Lym	hic1
2.07351e-10	1.57565	0.116	0.025	5.3988e-06	Lym	skilb
2.49657e-10	1.33277	0.145	0.037	6.50031e-06	Lym	acap1
2.63169e-10	0.982269	0.123	0.027	6.85213e-06	Lym	map4k6
2.98234e-10	1.23407	0.116	0.025	7.76512e-06	Lym	hspa8b
3.52287e-10	1.40454	0.217	0.072	9.17249e-06	Lym	si:ch73-335l21.4
3.92956e-10	1.47997	0.384	0.191	1.02314e-05	Lym	rsrp1
7.08606e-10	1.3436	0.123	0.029	1.845e-05	Lym	myo1g
7.35442e-10	1.44209	0.152	0.042	1.91487e-05	Lym	zyg11
9.1242e-10	1.33712	0.196	0.065	2.37567e-05	Lym	bcl2l10
9.86403e-10	1.3753	0.333	0.156	2.5683e-05	Lym	btg2
1.0524e-09	1.53691	0.138	0.036	2.74013e-05	Lym	itgb2
1.3881e-09	1.4474	0.123	0.03	3.6142e-05	Lym	plekho2
1.39155e-09	1.57981	0.239	0.092	3.62317e-05	Lym	sh3kbp1
1.50289e-09	1.5087	0.21	0.074	3.91308e-05	Lym	gse1
1.76698e-09	1.12757	0.138	0.036	4.6007e-05	Lym	elf1
2.15249e-09	0.967105	0.399	0.183	5.60443e-05	Lym	CR318588.4
2.20818e-09	1.6327	0.333	0.166	5.74944e-05	Lym	cebpb
2.32813e-09	0.981874	0.138	0.036	6.06175e-05	Lym	celf2
2.44886e-09	1.02524	0.13	0.033	6.37609e-05	Lym	irak3
2.88502e-09	1.213	0.101	0.021	7.51173e-05	Lym	CR855337.1
2.90987e-09	1.98915	0.101	0.022	7.57642e-05	Lym	mylipa
3.11656e-09	1.29053	0.21	0.075	8.1146e-05	Lym	si:dkey-79d12.5
3.47166e-09	1.06779	0.239	0.092	9.03915e-05	Lym	tbcb
3.48922e-09	1.1438	0.138	0.037	9.08488e-05	Lym	amfra
3.56924e-09	0.984831	0.159	0.046	9.29322e-05	Lym	sept12
3.59944e-09	2.1708	0.275	0.123	9.37186e-05	Lym	id3
3.61501e-09	1.55375	0.406	0.234	9.41239e-05	Lym	pnrc2
4.15876e-09	1.04173	0.116	0.028	0.000108282	Lym	cotl1
4.50726e-09	1.09977	0.167	0.051	0.000117356	Lym	cflara
9.13871e-09	1.27044	0.196	0.069	0.000237945	Lym	herc4
1.15975e-08	1.17158	0.159	0.05	0.000301964	Lym	ccnl1b
1.25555e-08	1.74663	0.254	0.109	0.000326909	Lym	mhc1uba
1.28878e-08	1.46333	0.123	0.033	0.000335559	Lym	si:dkey-11f4.20
1.6985e-08	2.24684	0.21	0.082	0.000442238	Lym	mapk14b
1.78947e-08	1.04102	0.109	0.026	0.000465923	Lym	si:dkey-172h23.2
1.93877e-08	1.29378	0.101	0.023	0.000504799	Lym	loxl3b
2.27151e-08	1.81075	0.275	0.13	0.000591434	Lym	ccng1
2.54465e-08	1.53977	0.174	0.06	0.00066255	Lym	herpud1
2.58635e-08	1.24474	0.268	0.121	0.000673407	Lym	oaz1a
3.01721e-08	1.00491	0.203	0.076	0.00078559	Lym	tmem230b
3.16973e-08	0.992933	0.116	0.03	0.000825301	Lym	zgc:103700
5.13938e-08	0.941625	0.116	0.031	0.00133814	Lym	si:dkey-42i9.4
5.38895e-08	1.08349	0.109	0.027	0.00140312	Lym	afap1l2
5.92415e-08	1.08564	0.188	0.068	0.00154247	Lym	pkma
6.09631e-08	1.28857	0.138	0.041	0.0015873	Lym	itga1
6.32799e-08	1.0089	0.109	0.028	0.00164762	Lym	tomm34
7.48106e-08	0.805357	0.13	0.038	0.00194784	Lym	nol8
8.28954e-08	0.617821	0.275	0.117	0.00215835	Lym	cd63
8.61851e-08	1.13119	0.283	0.133	0.002244	Lym	h3f3d
8.98367e-08	1.46034	0.21	0.085	0.00233908	Lym	ppp1r12a
1.14032e-07	0.874554	0.116	0.032	0.00296905	Lym	mtmr2
1.49887e-07	0.628634	0.42	0.223	0.0039026	Lym	tmsb4x
1.58089e-07	1.14798	0.145	0.047	0.00411617	Lym	pla2g15
1.89103e-07	1.36446	0.123	0.036	0.00492368	Lym	ptprea
1.95164e-07	1.26662	0.138	0.043	0.00508149	Lym	dgkza
2.45063e-07	0.837033	0.101	0.026	0.0063807	Lym	si:ch211-153b23.7
2.78487e-07	1.05341	0.29	0.14	0.00725096	Lym	tuba8l4
4.22486e-07	1.08133	0.116	0.034	0.0110003	Lym	zgc:101583
5.13017e-07	1.14628	0.116	0.034	0.0133574	Lym	ube2d2l
5.1555e-07	1.70959	0.29	0.152	0.0134234	Lym	mhc1zba
5.16809e-07	1.30696	0.138	0.045	0.0134561	Lym	ldha
5.29873e-07	1.24122	0.101	0.027	0.0137963	Lym	nr4a3
7.74639e-07	0.849544	0.138	0.046	0.0201693	Lym	zcchc10
8.33676e-07	1.17051	0.123	0.039	0.0217064	Lym	ARF5
9.40829e-07	0.878408	0.109	0.031	0.0244964	Lym	grasp
9.9054e-07	1.19689	0.101	0.029	0.0257907	Lym	mctp1a
1.1239e-06	1.27347	0.101	0.029	0.029263	Lym	ABR
1.23345e-06	1.02516	0.37	0.21	0.0321153	Lym	ppp1r15a
1.23849e-06	1.236	0.232	0.107	0.0322467	Lym	cdkn1bb
1.27166e-06	1.43919	0.152	0.056	0.0331103	Lym	itpkcb
1.85596e-06	0.819245	0.101	0.029	0.0483237	Lym	prkcbb
1.95613e-06	1.35839	0.203	0.09	0.0509318	Lym	tefa
2.37469e-06	1.47173	0.391	0.27	0.0618298	Lym	hspa8
2.39073e-06	1.45408	0.203	0.091	0.0622475	Lym	clk4a
2.61866e-06	1.32225	0.181	0.075	0.068182	Lym	sik1
2.72288e-06	0.995922	0.167	0.065	0.0708956	Lym	rhoab
2.8558e-06	0.820673	0.116	0.037	0.0743564	Lym	sh3bgrl
3.28497e-06	1.23314	0.116	0.037	0.0855306	Lym	arrdc3b
3.60518e-06	1.24301	0.152	0.058	0.093868	Lym	plin2
3.9155e-06	1.0716	0.101	0.031	0.101948	Lym	nfkbie
5.6733e-06	1.43857	0.239	0.116	0.147716	Lym	samm50
7.05206e-06	1.6336	0.203	0.096	0.183614	Lym	crema
7.35634e-06	1.07273	0.21	0.098	0.191537	Lym	ptp4a2b
7.85818e-06	0.925238	0.181	0.078	0.204603	Lym	bhlhe40
9.62228e-06	1.45243	0.261	0.144	0.250535	Lym	hspd1
1.00365e-05	1.46864	0.21	0.1	0.26132	Lym	brdt
1.04176e-05	0.998942	0.101	0.032	0.271243	Lym	dusp7
1.06917e-05	0.898949	0.116	0.04	0.278381	Lym	plcg2
1.21943e-05	1.01744	0.217	0.106	0.317504	Lym	mhc1uka
1.3664e-05	1.08228	0.123	0.044	0.355769	Lym	st3gal3a
1.71368e-05	0.610587	0.167	0.068	0.446192	Lym	mhc2dab
2.18424e-05	0.770089	0.21	0.102	0.56871	Lym	oaz1b
2.24304e-05	1.14009	0.116	0.042	0.584021	Lym	rab8b
2.43812e-05	1.65008	0.203	0.098	0.634813	Lym	hmgn2
2.7484e-05	0.854343	0.109	0.038	0.715601	Lym	capza1a
2.82595e-05	1.09802	0.109	0.038	0.735794	Lym	cab39l1
2.88099e-05	1.33232	0.225	0.119	0.750124	Lym	chmp2a
2.90177e-05	1.02556	0.159	0.068	0.755533	Lym	midn
2.96942e-05	0.720966	0.116	0.042	0.773149	Lym	hsc70
3.39643e-05	0.731487	0.123	0.046	0.884329	Lym	litaf
3.42444e-05	1.34823	0.254	0.146	0.891622	Lym	hnrnpa0l
3.85642e-05	1.02159	0.152	0.065	1	Lym	uri1
4.53713e-05	1.01947	0.116	0.043	1	Lym	bida
4.78962e-05	0.989915	0.13	0.052	1	Lym	map2k6
5.53656e-05	1.36884	0.254	0.148	1	Lym	zfand5b
5.75594e-05	0.747683	0.101	0.035	1	Lym	reep5
5.88375e-05	1.27847	0.152	0.068	1	Lym	gnai2b
5.88643e-05	0.983148	0.13	0.051	1	Lym	si:ch211-199g17.2
7.58994e-05	0.882857	0.152	0.067	1	Lym	snn
8.37997e-05	1.192	0.188	0.093	1	Lym	ankrd11
0.000103318	1.01954	0.123	0.05	1	Lym	ccdc28a
0.000109321	1.56927	0.145	0.064	1	Lym	antxr2a
0.000109323	1.25531	0.217	0.118	1	Lym	cenpv
0.000109898	1.30539	0.159	0.075	1	Lym	smarca2
0.000110757	1.06983	0.145	0.064	1	Lym	arpc3
0.000120148	1.10336	0.116	0.046	1	Lym	pdk2a
0.000126773	1.0348	0.167	0.079	1	Lym	kmt2a
0.000150372	0.495719	0.116	0.046	1	Lym	spata20
0.000159763	0.760567	0.159	0.074	1	Lym	jdp2b
0.000179518	0.994099	0.333	0.219	1	Lym	mknk2b
0.000189175	0.990949	0.246	0.145	1	Lym	myl12.1
0.000234385	0.959131	0.123	0.053	1	Lym	sh3gl3a
0.000253862	0.891788	0.116	0.048	1	Lym	fam13b
0.000263142	0.759919	0.203	0.11	1	Lym	hmga1a
0.000291376	1.07079	0.101	0.039	1	Lym	her9
0.000307186	0.956245	0.29	0.184	1	Lym	ptmaa
0.000482355	0.98737	0.167	0.086	1	Lym	atf4a
0.000490504	0.922937	0.101	0.041	1	Lym	birc2
0.000535601	0.788941	0.116	0.05	1	Lym	hmgb1b
0.000637362	1.26593	0.152	0.078	1	Lym	hexim1
0.000660454	0.71267	0.152	0.075	1	Lym	si:ch211-213a13.1
0.000731063	1.07403	0.101	0.043	1	Lym	hax1
0.000750251	0.749225	0.21	0.123	1	Lym	BX511253.1
0.000753827	1.05255	0.181	0.1	1	Lym	hyou1
0.000794479	1.18262	0.123	0.057	1	Lym	stk10
0.000878553	0.462358	0.13	0.06	1	Lym	cox8a
0.000960497	0.759098	0.109	0.048	1	Lym	ptges3a
0.00103832	0.655404	0.101	0.043	1	Lym	mbnl1
0.00114335	0.766057	0.116	0.053	1	Lym	gnl1
0.00123051	0.900454	0.196	0.116	1	Lym	seta
0.00123103	1.02728	0.152	0.078	1	Lym	jund
0.0012999	1.06616	0.174	0.098	1	Lym	grb2b
0.00141422	0.973542	0.159	0.086	1	Lym	sept6
0.0014992	1.15746	0.13	0.065	1	Lym	sugt1
0.00156266	0.694794	0.109	0.049	1	Lym	actr2a
0.00163348	0.409454	0.196	0.112	1	Lym	rap1b
0.00203293	0.943308	0.239	0.152	1	Lym	atf3
0.00212949	1.33763	0.109	0.052	1	Lym	tefb
0.00214143	1.26661	0.123	0.062	1	Lym	tmem131l
0.00221807	0.719835	0.123	0.06	1	Lym	elmo1
0.0024376	0.733003	0.232	0.152	1	Lym	cacybp
0.00271412	1.03989	0.159	0.089	1	Lym	spty2d1
0.00282946	0.453132	0.109	0.051	1	Lym	hdgfl2
0.00303961	0.918354	0.217	0.141	1	Lym	zfand5a
0.00310581	0.444171	0.174	0.098	1	Lym	fosl2
0.00341249	0.770452	0.101	0.048	1	Lym	ptges3b
0.0034403	0.90657	0.203	0.125	1	Lym	ier5
0.00349501	0.936457	0.152	0.086	1	Lym	brd4
0.00373125	1.03243	0.188	0.115	1	Lym	cdc42l
0.00384593	0.80198	0.123	0.063	1	Lym	rbm4.2
0.00387193	1.06287	0.123	0.063	1	Lym	rnf213a
0.00434225	0.949739	0.123	0.065	1	Lym	rab35b
0.00435481	1.03291	0.109	0.054	1	Lym	klhl24b
0.00446506	1.07838	0.188	0.119	1	Lym	ubc
0.00446784	0.827502	0.232	0.158	1	Lym	si:ch211-214j24.10
0.00465397	0.913829	0.152	0.088	1	Lym	ets2
0.00468132	0.927738	0.101	0.049	1	Lym	glsb
0.00478723	1.23981	0.188	0.119	1	Lym	sesn1
0.00506916	0.808063	0.145	0.081	1	Lym	tnip1
0.00531245	0.798237	0.145	0.082	1	Lym	srsf3b
0.00562002	0.982419	0.152	0.089	1	Lym	sept7a
0.00614038	0.469718	0.101	0.05	1	Lym	rfk
0.00735945	0.666214	0.152	0.089	1	Lym	arhgef1b
0.00764061	0.972939	0.203	0.137	1	Lym	tubb4b
0.00827925	0.910193	0.181	0.118	1	Lym	setb
0.00875478	0.852706	0.123	0.068	1	Lym	mych
0.00905432	0.823535	0.138	0.079	1	Lym	mhc1zda
0.00988526	0.736836	0.167	0.104	1	Lym	tln1
0.00992031	0.740701	0.159	0.099	1	Lym	mef2aa

## Sheet: Ery
p_val	avg_log2FC	pct.1	pct.2	p_val_adj	cluster	gene
0	8.30264	0.836	0.025	0	Ery	si:ch211-5k11.8
0	8.26248	0.853	0.028	0	Ery	hbba1
0	8.113	0.791	0.018	0	Ery	hbaa1
1.188e-250	6.75432	0.502	0.012	3.09318e-246	Ery	hbba2
4.88569e-245	5.55608	0.6	0.027	1.27209e-240	Ery	si:ch211-250g4.3
4.5237e-242	4.50354	0.449	0.007	1.17784e-237	Ery	cahz
9.24357e-238	5.82767	0.436	0.007	2.40675e-233	Ery	hbaa2
1.06907e-207	4.74549	0.444	0.013	2.78355e-203	Ery	si:ch211-103n10.5
5.71701e-159	4.75296	0.284	0.003	1.48854e-154	Ery	BX005417.1
5.78347e-152	4.18604	0.387	0.018	1.50584e-147	Ery	epb41b
5.99181e-138	3.56483	0.293	0.008	1.56009e-133	Ery	alas2
3.41865e-125	3.73209	0.293	0.011	8.90114e-121	Ery	nt5c2l1
1.30358e-88	2.76105	0.178	0.004	3.39414e-84	Ery	si:ch73-55i23.1
1.7337e-78	2.98914	0.213	0.011	4.51404e-74	Ery	rac1b
6.1698e-77	3.54373	0.307	0.031	1.60643e-72	Ery	creg1
2.80527e-66	2.46795	0.129	0.002	7.30409e-62	Ery	slc4a1a
2.59212e-64	1.95402	0.102	0	6.74911e-60	Ery	hbbe2
1.37655e-63	2.6352	0.142	0.004	3.58411e-59	Ery	nrsn1
6.16361e-63	3.20163	0.218	0.017	1.60482e-58	Ery	mibp
1.98327e-32	2.38018	0.129	0.013	5.16384e-28	Ery	eef2l2
2.16526e-30	2.31365	0.138	0.016	5.6377e-26	Ery	ank1a
1.41143e-21	2.61328	0.222	0.061	3.67494e-17	Ery	hemgn
6.05746e-21	1.5897	0.102	0.013	1.57718e-16	Ery	aqp1a.1
1.09049e-17	2.55651	0.276	0.107	2.83931e-13	Ery	fth1a
4.56671e-17	1.92208	0.12	0.023	1.18903e-12	Ery	ak1
7.79702e-11	2.29651	0.191	0.077	2.03011e-06	Ery	gstm.1
8.444e-11	2.123	0.129	0.039	2.19856e-06	Ery	si:dkey-100n23.3
3.02739e-07	0.295137	0.044	0.182	0.00788242	Ery	zgc:193541
3.89048e-07	1.47753	0.133	0.054	0.0101296	Ery	tspo
4.46808e-07	1.80822	0.169	0.08	0.0116335	Ery	blvrb
1.04866e-06	0.310961	0.036	0.159	0.0273039	Ery	hint1
2.24559e-06	0.299495	0.018	0.126	0.0584684	Ery	ufm1
2.34813e-06	0.346934	0.027	0.142	0.0611382	Ery	gtpbp4
2.83287e-06	0.308995	0.027	0.14	0.0737594	Ery	ndufs7
4.85009e-06	0.396818	0.044	0.162	0.126282	Ery	etnppl
5.95676e-06	0.420723	0.036	0.147	0.155096	Ery	rtn3
5.99368e-06	0.464025	0.044	0.161	0.156057	Ery	ndufb5
6.3961e-06	0.295934	0.111	0.259	0.166535	Ery	mt-co2
1.76385e-05	0.285476	0.036	0.139	0.459255	Ery	rnf128a
2.12643e-05	0.636797	0.022	0.117	0.553659	Ery	errfi1a
2.26602e-05	0.512437	0.049	0.158	0.590004	Ery	ipo7
2.57441e-05	0.447104	0.111	0.256	0.6703	Ery	eif3f
2.65474e-05	0.308799	0.031	0.13	0.691216	Ery	slc25a20
2.94244e-05	0.289538	0.031	0.129	0.766123	Ery	glo1
3.78259e-05	0.391833	0.071	0.19	0.984873	Ery	csde1
4.13676e-05	0.6409	0.027	0.119	1	Ery	mapkapk2a
4.71375e-05	0.305047	0.036	0.132	1	Ery	ndufa6
6.214e-05	0.512177	0.036	0.131	1	Ery	cct5
6.42945e-05	1.13087	0.084	0.207	1	Ery	mt-atp6
8.40169e-05	0.29782	0.031	0.121	1	Ery	rca2.1
8.76261e-05	0.567186	0.053	0.155	1	Ery	NC-002333.17
9.17965e-05	0.296208	0.031	0.12	1	Ery	zgc:66313
0.000101295	0.380599	0.04	0.132	1	Ery	hhla2b.2
0.00010988	0.418417	0.089	0.209	1	Ery	atp5pb
0.000119731	0.307211	0.036	0.126	1	Ery	tmem258
0.000139255	0.335601	0.036	0.124	1	Ery	ptpn13
0.00014997	0.595014	0.04	0.13	1	Ery	pdap1a
0.000157329	0.371685	0.04	0.131	1	Ery	prelid1a
0.000162197	0.382489	0.027	0.106	1	Ery	bxdc2
0.00016456	0.505364	0.107	0.23	1	Ery	mt-cyb
0.000169126	0.454177	0.027	0.108	1	Ery	tspan31
0.000185926	0.363368	0.036	0.122	1	Ery	hnrnpa1a
0.000189726	0.523912	0.031	0.115	1	Ery	eif4ebp3l
0.000242581	0.476928	0.031	0.113	1	Ery	ube2e3
0.000245641	0.301219	0.049	0.142	1	Ery	si:dkey-188i13.10
0.000252299	0.300512	0.036	0.118	1	Ery	thrap3b
0.000308517	0.438075	0.031	0.11	1	Ery	kmo
0.00032288	1.7803	0.191	0.126	1	Ery	si:dkey-16p21.8
0.000329829	0.504663	0.04	0.124	1	Ery	ndufb10
0.000352731	0.301537	0.067	0.163	1	Ery	mt-nd3
0.000355798	0.385116	0.049	0.138	1	Ery	slco1d1
0.000434441	0.617782	0.031	0.107	1	Ery	f9b
0.000437964	0.265039	0.036	0.115	1	Ery	si:ch1073-280e3.1
0.000443616	0.257662	0.036	0.114	1	Ery	hsd17b12b
0.000466551	0.341798	0.044	0.128	1	Ery	crip3
0.000473469	0.39696	0.044	0.128	1	Ery	hspa9
0.000502746	0.744896	0.044	0.127	1	Ery	acsf2
0.000519185	0.30697	0.04	0.119	1	Ery	rpf2
0.000530198	0.309529	0.044	0.127	1	Ery	ezrb
0.000559431	0.465455	0.036	0.114	1	Ery	gyg1a
0.000626078	0.255069	0.04	0.117	1	Ery	cd2bp2
0.000728124	0.561125	0.044	0.122	1	Ery	sult3st3
0.000886888	0.277188	0.036	0.108	1	Ery	cct8
0.000967181	0.640146	0.044	0.121	1	Ery	si:dkey-67c22.2
0.000981975	0.312155	0.036	0.106	1	Ery	abcb11b
0.00100132	0.679516	0.062	0.151	1	Ery	eif3m
0.00107472	0.814393	0.053	0.135	1	Ery	gstk1
0.00108879	0.401406	0.04	0.112	1	Ery	acadl
0.00115018	0.347278	0.04	0.113	1	Ery	sult1st6
0.00115943	0.344817	0.036	0.107	1	Ery	mef2aa
0.00128661	0.394473	0.044	0.119	1	Ery	prdx3
0.00142723	0.294421	0.04	0.11	1	Ery	slc25a36a
0.00160931	0.380345	0.071	0.158	1	Ery	atp1a1a.1
0.00173947	0.25404	0.04	0.109	1	Ery	acin1a
0.00182945	0.346566	0.036	0.103	1	Ery	ncor2
0.00221847	0.373577	0.071	0.156	1	Ery	mt-nd4
0.00235622	0.440711	0.058	0.134	1	Ery	rtf1
0.00248245	0.597739	0.053	0.128	1	Ery	cyp2r1
0.00310159	0.315681	0.058	0.131	1	Ery	ush2a
0.00343201	0.418331	0.089	0.175	1	Ery	mt-nd2
0.00353795	0.434346	0.053	0.124	1	Ery	lpin2
0.00383251	0.573668	0.053	0.122	1	Ery	idh3a
0.00422872	0.26538	0.08	0.158	1	Ery	zfand5b
0.0043793	0.376064	0.044	0.107	1	Ery	csnk2b
0.00445969	0.646457	0.062	0.135	1	Ery	rad23b
0.00464187	0.575588	0.053	0.121	1	Ery	eif1axb
0.00481603	0.482164	0.067	0.14	1	Ery	adka
0.00489315	0.53358	0.04	0.101	1	Ery	rock2b
0.00499432	0.588887	0.062	0.132	1	Ery	porb
0.00511257	0.59127	0.04	0.1	1	Ery	fam162a
0.00585492	0.625958	0.049	0.112	1	Ery	akt1s1
0.00592313	0.876845	0.053	0.119	1	Ery	fbxo9
0.00610824	0.327769	0.053	0.116	1	Ery	arhgdia
0.00617878	0.303602	0.044	0.104	1	Ery	stag2b
0.00634561	0.876747	0.062	0.131	1	Ery	morf4l1
0.00652545	0.497248	0.058	0.124	1	Ery	slc25a42
0.00737571	0.482299	0.062	0.129	1	Ery	chmp2a
0.00744726	1.55458	0.276	0.244	1	Ery	gpx1a
0.00758478	1.65283	0.147	0.101	1	Ery	anp32a
0.00819309	0.389887	0.062	0.127	1	Ery	CU694380.2
0.00834115	0.675801	0.044	0.102	1	Ery	pam
0.00853917	0.354225	0.049	0.107	1	Ery	arl4ab
0.00957017	1.00415	0.049	0.108	1	Ery	dpydb
0.00980228	0.635463	0.049	0.107	1	Ery	ogdha

## Sheet: Neu
p_val	avg_log2FC	pct.1	pct.2	p_val_adj	cluster	gene
0	8.85035	0.934	0.015	0	Neu	GPT
0	7.39884	0.835	0.014	0	Neu	emc8
0	7.27551	0.893	0.017	0	Neu	ubap2a
0	5.52236	0.847	0.015	0	Neu	exoc4
0	5.30713	0.599	0.013	0	Neu	mnta
0	5.27262	0.781	0.012	0	Neu	reps2
2.56353e-267	3.04375	0.57	0.018	6.67465e-263	Neu	cped1
1.43995e-264	3.45148	0.595	0.022	3.74919e-260	Neu	CR847968.1
6.42451e-263	3.10404	0.455	0.005	1.67275e-258	Neu	foxr1
4.83987e-244	3.13533	0.587	0.026	1.26016e-239	Neu	pde7a
9.92073e-242	3.67308	0.508	0.014	2.58306e-237	Neu	nfat5b
1.1589e-228	3.31984	0.488	0.015	3.01742e-224	Neu	thsd7bb
1.16911e-220	3.78948	0.488	0.017	3.044e-216	Neu	si:ch211-225k7.3
8.16671e-218	2.55945	0.384	0.004	2.12637e-213	Neu	mxra8a
4.12189e-198	3.15943	0.446	0.016	1.07322e-193	Neu	gabbr1b
2.66491e-196	2.88977	0.483	0.022	6.93863e-192	Neu	iqsec3a
3.42843e-175	2.82439	0.318	0.004	8.92659e-171	Neu	BX005442.2
4.85906e-155	5.17778	0.347	0.012	1.26515e-150	Neu	si:dkey-1d7.3
2.28438e-154	4.74933	0.483	0.038	5.94784e-150	Neu	glt8d1
4.32397e-153	2.48958	0.331	0.01	1.12583e-148	Neu	CR847503.2
5.74881e-153	2.37954	0.351	0.013	1.49682e-148	Neu	cadm1b
9.16883e-152	3.28531	0.351	0.013	2.38729e-147	Neu	fgf12a
9.56029e-147	4.07325	0.413	0.025	2.48921e-142	Neu	ccser2a
3.64468e-143	2.71408	0.45	0.033	9.48965e-139	Neu	si:ch211-213a13.2
3.66629e-143	2.28546	0.38	0.02	9.54592e-139	Neu	magi2b
2.8903e-139	1.99042	0.318	0.011	7.52547e-135	Neu	CR376821.1
2.09794e-132	2.33605	0.343	0.017	5.4624e-128	Neu	si:ch211-285c6.3
3.78527e-129	1.6573	0.227	0.002	9.8557e-125	Neu	camk1a
2.53295e-116	3.23481	0.236	0.006	6.59505e-112	Neu	b3gat2
5.73163e-116	5.82418	0.355	0.025	1.49234e-111	Neu	ablim2
2.4636e-115	1.71498	0.281	0.011	6.41446e-111	Neu	si:dkey-117m1.4
4.92083e-115	2.91865	0.351	0.025	1.28124e-110	Neu	grm4
8.35529e-114	3.85475	0.273	0.011	2.17547e-109	Neu	aadac
7.94681e-112	4.85829	0.343	0.024	2.06911e-107	Neu	FP016208.2
2.41906e-111	1.82619	0.368	0.028	6.29852e-107	Neu	brf1b
1.81787e-110	1.31949	0.194	0.002	4.73318e-106	Neu	qpctlb
7.13182e-102	1.39457	0.198	0.004	1.85691e-97	Neu	sh3bp5a
3.74266e-101	1.52301	0.24	0.009	9.74475e-97	Neu	casp23
1.43852e-100	1.58653	0.186	0.003	3.74547e-96	Neu	mfsd9
6.47837e-100	4.17606	0.372	0.037	1.68677e-95	Neu	cacna1g
7.29995e-98	2.87814	0.178	0.002	1.90069e-93	Neu	eps8b
3.21095e-96	3.43933	0.339	0.03	8.36034e-92	Neu	GALNTL6
3.75084e-96	3.5682	0.401	0.046	9.76606e-92	Neu	ppp3ccb
1.57184e-95	1.86793	0.26	0.014	4.0926e-91	Neu	fstl4
2.26838e-95	2.82406	0.347	0.031	5.90618e-91	Neu	rgs3a
1.45798e-93	1.54446	0.252	0.013	3.79614e-89	Neu	hoxb3a
2.34405e-93	2.62031	0.331	0.029	6.10321e-89	Neu	unc119b
8.52541e-91	1.48747	0.174	0.003	2.21976e-86	Neu	CR391991.1
1.44998e-87	1.69664	0.165	0.003	3.77532e-83	Neu	CU929403.2
5.67467e-86	0.547539	0.256	0.016	1.47751e-81	Neu	lmx1bb
7.43012e-85	1.55735	0.24	0.014	1.93458e-80	Neu	plekhf2
3.36107e-83	1.65952	0.211	0.01	8.75121e-79	Neu	CR381531.2
7.60456e-83	2.00881	0.314	0.031	1.98e-78	Neu	gabra5
7.79189e-80	1.43282	0.219	0.012	2.02877e-75	Neu	zgc:174356
1.92905e-79	2.05898	0.202	0.009	5.02267e-75	Neu	BX005396.2
4.69325e-78	4.07376	0.211	0.011	1.22198e-73	Neu	ttc39a
3.51868e-75	3.12272	0.231	0.016	9.16158e-71	Neu	dip2a
9.94411e-75	1.31699	0.157	0.004	2.58915e-70	Neu	dck
1.76754e-73	1.24457	0.149	0.003	4.60214e-69	Neu	CR376745.1
2.45224e-72	1.4365	0.256	0.022	6.3849e-68	Neu	rreb1a
5.68353e-71	1.36359	0.223	0.015	1.47982e-66	Neu	prkcab
2.97794e-70	1.7563	0.31	0.037	7.75367e-66	Neu	fasn
8.47853e-70	1.34043	0.186	0.009	2.20755e-65	Neu	xpo1a
1.25046e-69	1.48334	0.211	0.014	3.25582e-65	Neu	si:ch211-266o15.1
1.27339e-68	1.19305	0.157	0.006	3.31552e-64	Neu	nwd2
1.11178e-67	2.00342	0.248	0.023	2.89475e-63	Neu	grm8b
8.23248e-67	2.01909	0.194	0.012	2.14349e-62	Neu	scap
1.22788e-61	1.7934	0.186	0.012	3.19702e-57	Neu	cacna1ea
3.15954e-60	1.30503	0.198	0.015	8.2265e-56	Neu	lipeb
4.84244e-59	1.76309	0.219	0.02	1.26083e-54	Neu	notch3
1.49091e-58	1.27734	0.178	0.012	3.88189e-54	Neu	dntt
1.23365e-56	2.16627	0.227	0.023	3.21205e-52	Neu	efr3a
6.77913e-56	1.07474	0.145	0.007	1.76508e-51	Neu	slx4ip
7.5886e-56	1.1774	0.153	0.008	1.97584e-51	Neu	rap1gap
7.85262e-55	1.88021	0.174	0.012	2.04459e-50	Neu	usp46
1.35802e-53	1.171	0.153	0.009	3.53587e-49	Neu	CU469539.1
6.7828e-53	1.45193	0.174	0.013	1.76604e-48	Neu	AL954672.1
3.20194e-49	1.06914	0.132	0.007	8.33688e-45	Neu	trpm3
1.29397e-48	3.01895	0.24	0.033	3.3691e-44	Neu	plxnb1b
1.50999e-48	4.46733	0.12	0.005	3.93156e-44	Neu	myt1a
4.5152e-48	1.50811	0.244	0.034	1.17562e-43	Neu	plxna1a
4.571e-48	1.016	0.145	0.009	1.19015e-43	Neu	tanc1a
7.15966e-47	1.07313	0.107	0.004	1.86416e-42	Neu	PAMR1
8.34962e-47	0.669417	0.107	0.004	2.17399e-42	Neu	si:ch73-211l13.2
8.74844e-47	1.18328	0.19	0.02	2.27783e-42	Neu	slc7a3b
1.43215e-46	3.36303	0.112	0.004	3.7289e-42	Neu	synpo2lb
4.19342e-46	1.62769	0.161	0.013	1.09184e-41	Neu	epb41l3b
6.52424e-45	2.26587	0.116	0.006	1.69872e-40	Neu	si:ch211-196h16.12
9.5128e-41	1.92735	0.153	0.014	2.47685e-36	Neu	CR751227.2
3.83647e-39	0.843078	0.145	0.013	9.98903e-35	Neu	tbl1x
2.64929e-38	1.00387	0.14	0.013	6.89795e-34	Neu	TCERG1L
5.18461e-38	2.30482	0.149	0.015	1.34992e-33	Neu	map2k5
1.47598e-37	1.62053	0.145	0.014	3.843e-33	Neu	si:ch211-165e15.1
1.64699e-37	1.7856	0.202	0.03	4.28826e-33	Neu	lrch4
3.89784e-37	1.27937	0.153	0.016	1.01488e-32	Neu	zgc:55733
4.61652e-37	1.17089	0.124	0.01	1.202e-32	Neu	adrb3a
6.62174e-35	1.87212	0.223	0.039	1.7241e-30	Neu	rabgap1
5.18334e-33	1.08468	0.153	0.019	1.34959e-28	Neu	babam1
7.05318e-33	1.18141	0.157	0.02	1.83644e-28	Neu	grin2da
1.57496e-32	1.40557	0.161	0.022	4.10073e-28	Neu	tbcelb
2.15304e-32	5.0928	0.26	0.058	5.60588e-28	Neu	grid2
1.33557e-31	0.963748	0.161	0.022	3.47743e-27	Neu	tmem104
1.51095e-30	0.904906	0.116	0.011	3.93407e-26	Neu	efna5a
8.59648e-30	2.31861	0.145	0.019	2.23827e-25	Neu	sdk1b
1.23153e-29	1.38905	0.326	0.095	3.20655e-25	Neu	ywhabl
1.39519e-29	2.33996	0.112	0.011	3.63265e-25	Neu	dlg4a
6.92469e-28	3.37625	0.153	0.023	1.80298e-23	Neu	dnm1a
8.16003e-27	1.42896	0.112	0.012	2.12463e-22	Neu	klf8
1.21715e-26	2.53438	0.244	0.061	3.16908e-22	Neu	abcc5
2.29992e-26	1.22444	0.157	0.026	5.98831e-22	Neu	grik4
2.54912e-25	1.02616	0.136	0.02	6.63714e-21	Neu	bach2a
1.07185e-24	1.49362	0.12	0.016	2.79077e-20	Neu	ankrd33ba
2.25981e-22	3.83442	0.219	0.06	5.88388e-18	Neu	psd2
9.79404e-22	1.40258	0.103	0.013	2.55007e-17	Neu	CT990561.1
7.35173e-21	1.08495	0.112	0.016	1.91417e-16	Neu	sh3gl3b
2.73118e-20	0.83098	0.12	0.02	7.11118e-16	Neu	limch1a
6.80445e-20	1.1781	0.12	0.02	1.77167e-15	Neu	lmbrd2a
8.18235e-20	0.802383	0.103	0.015	2.13044e-15	Neu	elmsan1a
8.60244e-20	0.656294	0.149	0.03	2.23982e-15	Neu	EIF2AK4
2.89291e-19	0.784508	0.103	0.015	7.53227e-15	Neu	igsf9bb
2.23422e-18	0.735064	0.227	0.068	5.81724e-14	Neu	gse1
2.29538e-18	1.32019	0.198	0.055	5.97648e-14	Neu	rbfox3a
9.00377e-18	1.01867	0.103	0.017	2.34431e-13	Neu	gria3b
2.13717e-17	2.09888	0.132	0.028	5.56454e-13	Neu	fat3a
2.62935e-17	1.87675	0.012	0.261	6.84603e-13	Neu	asgrl2
3.84431e-17	2.2464	0.103	0.018	1.00094e-12	Neu	SRCIN1
7.44193e-17	1.79157	0.227	0.075	1.93766e-12	Neu	agrn
3.551e-16	1.16394	0.136	0.031	9.24575e-12	Neu	csmd2
5.43784e-16	0.736687	0.12	0.024	1.41585e-11	Neu	grap2a
1.60711e-15	1.61489	0.136	0.033	4.18443e-11	Neu	nubpl
4.78757e-15	1.82424	0.112	0.023	1.24654e-10	Neu	nrg3b
3.98635e-14	1.36077	0.116	0.026	1.03793e-09	Neu	dlg1
3.99197e-13	0.856252	0.103	0.023	1.03939e-08	Neu	pcdh15a
4.82066e-13	2.40408	0.103	0.023	1.25516e-08	Neu	cdc34a
1.09221e-12	1.13023	0.174	0.057	2.8438e-08	Neu	pcdh1b
3.17008e-12	0.944617	0.116	0.03	8.25395e-08	Neu	lrp1bb
6.68816e-12	0.367111	0.157	0.049	1.7414e-07	Neu	ppp1r9alb
1.7707e-11	1.01877	0.112	0.029	4.61038e-07	Neu	scube3
5.65985e-11	0.882744	0.161	0.056	1.47366e-06	Neu	nav2a
6.08958e-11	0.662729	0.107	0.029	1.58554e-06	Neu	nrxn3a
1.52306e-10	0.605832	0.132	0.041	3.9656e-06	Neu	pcdh17
1.60522e-10	1.42382	0.157	0.057	4.1795e-06	Neu	vti1a
3.6428e-10	1.61795	0.14	0.048	9.48477e-06	Neu	atrnl1a
4.3141e-10	1.46858	0.128	0.041	1.12326e-05	Neu	asic2
1.19295e-09	0.821455	0.112	0.034	3.10607e-05	Neu	dab1a
7.85697e-09	1.50128	0.169	0.071	0.000204572	Neu	plxna4
9.35948e-09	0.770984	0.116	0.039	0.000243693	Neu	mto1
1.43427e-08	0.728109	0.186	0.082	0.000373441	Neu	aars1
1.86659e-08	0.610915	0.107	0.034	0.000486005	Neu	si:rp71-1h3.1
2.24941e-08	0.341923	0.103	0.031	0.000585679	Neu	spred2a
2.91219e-08	0.796393	0.116	0.04	0.000758247	Neu	si:ch211-186j3.6
5.64713e-08	0.365133	0.153	0.062	0.00147034	Neu	sox6
3.77209e-07	0.352516	0.19	0.089	0.00982138	Neu	lpp
3.8949e-07	1.21245	0.14	0.06	0.0101411	Neu	grm8a
1.94713e-06	0.633294	0.149	0.068	0.0506975	Neu	si:ch211-200p22.4
4.83813e-06	0.850341	0.107	0.044	0.12597	Neu	ptprfa
6.43783e-06	0.992326	0.149	0.067	0.167622	Neu	CU927890.1
2.31873e-05	0.452097	0.182	0.1	0.603728	Neu	dmgdh
2.53499e-05	0.487099	0.116	0.052	0.660037	Neu	NPAS3
2.56618e-05	0.318919	0.112	0.048	0.668156	Neu	EPB41L2
2.82844e-05	0.901025	0.174	0.095	0.736441	Neu	CR522881.1
4.52446e-05	0.70311	0.033	0.122	1	Neu	max
0.000109104	1.66739	0.12	0.06	1	Neu	rnf25
0.000413554	0.457161	0.116	0.059	1	Neu	enox2
0.000543781	0.716294	0.128	0.071	1	Neu	atg7
0.00108945	1.40081	0.037	0.103	1	Neu	2022-03-06
0.00155123	0.254047	0.045	0.113	1	Neu	CABZ01076275.1
0.00448292	0.930294	0.041	0.1	1	Neu	CR626907.2
0.00480244	0.690124	0.05	0.11	1	Neu	slc27a6
0.00540645	0.334018	0.116	0.069	1	Neu	SLC39A11

## Sheet: Aci
p_val	avg_log2FC	pct.1	pct.2	p_val_adj	cluster	gene
1.5233e-84	5.46206	0.341	0.03	3.96621e-80	Aci	prss59.2
1.4716e-81	5.34539	0.285	0.02	3.83161e-77	Aci	prss59.1
5.63672e-63	5.74302	0.296	0.032	1.46763e-58	Aci	ctrb1
3.01105e-56	5.13577	0.274	0.031	7.83987e-52	Aci	ela2l
1.3315e-45	5.4349	0.251	0.033	3.46682e-41	Aci	si:ch211-240l19.8
2.99643e-43	4.6768	0.19	0.018	7.8018e-39	Aci	ela3l
6.05727e-42	4.10768	0.151	0.011	1.57713e-37	Aci	zgc:112160
7.08904e-40	4.01434	0.184	0.019	1.84577e-35	Aci	cel.2
4.74021e-36	4.86897	0.151	0.013	1.23421e-31	Aci	ctrl
1.71365e-35	5.32628	0.184	0.022	4.46183e-31	Aci	prss1
3.60705e-34	3.88301	0.184	0.023	9.39166e-30	Aci	cel.1
2.31804e-31	3.9197	0.168	0.021	6.03547e-27	Aci	ela2
6.58881e-31	2.80279	0.112	0.008	1.71553e-26	Aci	c6ast3
4.57731e-27	5.57836	0.201	0.036	1.19179e-22	Aci	cela1.6
3.4637e-24	3.57774	0.123	0.014	9.01844e-20	Aci	cpa5
3.31383e-23	2.75374	0.117	0.013	8.62821e-19	Aci	sycn.2
1.08365e-22	3.67653	0.112	0.012	2.82149e-18	Aci	cela1.3
3.07985e-20	2.78009	0.106	0.013	8.01901e-16	Aci	cela1.1
7.01312e-20	2.81135	0.112	0.014	1.82601e-15	Aci	sycn.1
8.33561e-20	2.6669	0.106	0.013	2.17034e-15	Aci	spink4
5.19796e-18	3.63303	0.14	0.026	1.35339e-13	Aci	cpb1
2.99997e-16	2.98447	0.112	0.018	7.81103e-12	Aci	si:ch211-240l19.5
7.02669e-09	0.499286	0.039	0.232	0.000182954	Aci	ndufs5
2.08111e-08	0.824871	0.045	0.237	0.000541858	Aci	atp5meb
3.06616e-08	0.512406	0.039	0.221	0.000798335	Aci	atp5if1b
3.68414e-08	0.615558	0.028	0.201	0.000959239	Aci	rsl1d1
6.2927e-08	0.288962	0.028	0.196	0.00163843	Aci	cbln10
1.64316e-07	0.406054	0.056	0.24	0.00427829	Aci	prdx2
2.28593e-07	0.36847	0.045	0.215	0.00595188	Aci	si:ch211-217k17.7
3.3459e-07	0.315213	0.011	0.151	0.00871171	Aci	cox7a2l
4.55448e-07	0.25857	0.034	0.19	0.0118585	Aci	si:dkey-159f12.2
9.37874e-07	0.386761	0.039	0.194	0.0244194	Aci	pla2g12b
1.52986e-06	0.502006	0.028	0.169	0.039833	Aci	atp5fa1
1.65495e-06	0.281493	0.022	0.158	0.0430899	Aci	atp5mc3a
1.77803e-06	0.49529	0.028	0.167	0.0462945	Aci	f10
1.9266e-06	0.342111	0.028	0.166	0.0501629	Aci	ndufa11
2.54238e-06	1.3286	0.061	0.224	0.066196	Aci	sod1
3.03376e-06	0.305022	0.017	0.142	0.0789901	Aci	mt-nd1
3.23714e-06	0.736216	0.039	0.183	0.0842854	Aci	nme4
3.37703e-06	0.470794	0.034	0.172	0.0879277	Aci	cox6b1
3.43718e-06	0.79276	0.045	0.189	0.0894938	Aci	adh5
3.99734e-06	0.568072	0.045	0.19	0.104079	Aci	p4hb
5.52286e-06	0.421013	0.028	0.158	0.143799	Aci	got1
5.60345e-06	0.541007	0.017	0.137	0.145897	Aci	tcn2
6.03814e-06	0.40544	0.022	0.147	0.157215	Aci	ndufab1b
6.12282e-06	0.354493	0.034	0.167	0.15942	Aci	ak2
6.34464e-06	0.42546	0.034	0.164	0.165195	Aci	sumo2b
6.50365e-06	0.446877	0.061	0.214	0.169336	Aci	lpl
6.5665e-06	0.668958	0.034	0.165	0.170972	Aci	eif3ha
6.57866e-06	0.291839	0.045	0.186	0.171289	Aci	mt-nd5
8.53749e-06	0.469258	0.028	0.154	0.222291	Aci	etfb
8.58814e-06	0.560154	0.034	0.164	0.223609	Aci	gcshb
8.75723e-06	0.906257	0.078	0.241	0.228012	Aci	apobb.1
1.05548e-05	0.374687	0.067	0.22	0.274815	Aci	ddx21
1.12412e-05	0.319576	0.022	0.14	0.292687	Aci	mttp
1.18647e-05	0.649624	0.034	0.161	0.308922	Aci	acox1
1.19789e-05	1.07909	0.067	0.218	0.311895	Aci	atp5f1b
1.19902e-05	0.676643	0.034	0.161	0.31219	Aci	selenok
1.26359e-05	0.591038	0.034	0.158	0.329	Aci	ndufb3
1.48201e-05	0.601768	0.034	0.158	0.385872	Aci	eif3d
1.57119e-05	0.293185	0.028	0.148	0.40909	Aci	selenot1a
1.58562e-05	0.418969	0.022	0.138	0.412849	Aci	cbln9
1.77462e-05	1.1343	0.039	0.167	0.462057	Aci	elovl2
1.8838e-05	0.255984	0.034	0.153	0.490485	Aci	spcs1
1.91374e-05	0.389569	0.017	0.126	0.49828	Aci	si:dkey-74k8.3
1.94687e-05	0.363703	0.034	0.156	0.506908	Aci	nucb1
2.07181e-05	0.520401	0.05	0.185	0.539438	Aci	rtn4a
2.24247e-05	0.94353	0.067	0.209	0.583872	Aci	eif2s2
2.24318e-05	0.693921	0.022	0.133	0.584056	Aci	mgst3a
2.39844e-05	0.319264	0.028	0.143	0.624482	Aci	eif1b
2.83313e-05	0.650117	0.028	0.143	0.737661	Aci	atp5if1a
2.84626e-05	0.557163	0.05	0.18	0.741081	Aci	si:dkey-51e6.1
2.92783e-05	0.488927	0.039	0.16	0.762318	Aci	ndufb5
3.08536e-05	0.340313	0.039	0.16	0.803335	Aci	ppifb
3.48302e-05	0.412425	0.039	0.159	0.906874	Aci	atp1a1a.1
4.07651e-05	0.472206	0.028	0.139	1	Aci	slc37a4a
4.28922e-05	0.306304	0.039	0.155	1	Aci	adh8b
4.45465e-05	0.519106	0.017	0.118	1	Aci	lcn15
4.79182e-05	1.03127	0.034	0.148	1	Aci	cfhl3
5.05295e-05	1.14994	0.045	0.166	1	Aci	pgk1
5.08136e-05	0.874165	0.039	0.157	1	Aci	hint1
5.13758e-05	0.736455	0.034	0.147	1	Aci	tuba8l2
5.43945e-05	0.902636	0.056	0.185	1	Aci	comtd1
5.5384e-05	0.311766	0.028	0.136	1	Aci	proca
5.65898e-05	0.48433	0.034	0.146	1	Aci	ndufa2
5.74666e-05	0.868379	0.045	0.165	1	Aci	si:ch1073-429i10.3
5.99539e-05	0.267938	0.011	0.105	1	Aci	coq9
6.12503e-05	0.724389	0.045	0.164	1	Aci	CABZ01079281.1
6.12643e-05	0.540327	0.022	0.125	1	Aci	ndufs3
6.20383e-05	0.578519	0.028	0.135	1	Aci	gstk1
6.2641e-05	0.812383	0.034	0.144	1	Aci	acadvl
6.37732e-05	0.25191	0.034	0.143	1	Aci	cox6a1
6.41185e-05	0.302524	0.028	0.135	1	Aci	rtf1
6.66871e-05	0.331915	0.017	0.115	1	Aci	cyp4t8
6.6743e-05	0.298461	0.022	0.124	1	Aci	gadd45gip1
6.72376e-05	0.330112	0.028	0.134	1	Aci	aspdh
6.74289e-05	0.673725	0.05	0.173	1	Aci	pcyt2
7.23578e-05	1.25309	0.045	0.162	1	Aci	cacybp
7.27932e-05	0.464965	0.045	0.16	1	Aci	hsp90b1
7.28778e-05	0.291141	0.028	0.134	1	Aci	gpx4b
7.43337e-05	0.575201	0.017	0.114	1	Aci	gyg1a
7.83749e-05	0.674891	0.034	0.143	1	Aci	ost4
7.86119e-05	0.302669	0.039	0.152	1	Aci	zgc:110339
7.97077e-05	0.950014	0.028	0.133	1	Aci	cox5ab
8.58992e-05	0.411739	0.022	0.122	1	Aci	capza1b
8.87497e-05	0.789561	0.039	0.151	1	Aci	hnrnpaba
8.88131e-05	0.737655	0.028	0.132	1	Aci	uqcrfs1
8.99741e-05	0.356149	0.034	0.141	1	Aci	ghrb
9.60877e-05	0.519802	0.022	0.121	1	Aci	hao1
0.000102165	0.616663	0.017	0.11	1	Aci	gdi2
0.000106588	1.19667	0.034	0.139	1	Aci	tmed10
0.000112629	0.391458	0.022	0.119	1	Aci	srpra
0.000114319	0.735743	0.05	0.168	1	Aci	mtdha
0.000116475	0.33448	0.034	0.138	1	Aci	ndufa5
0.000117077	0.523064	0.034	0.139	1	Aci	eif3k
0.000120518	0.661433	0.039	0.149	1	Aci	erh
0.000120596	0.357743	0.028	0.129	1	Aci	slc25a20
0.000121837	0.522254	0.028	0.128	1	Aci	nocta
0.00012448	0.33351	0.034	0.138	1	Aci	selenow1
0.000125915	0.781808	0.034	0.138	1	Aci	igf1
0.000136159	0.773062	0.056	0.174	1	Aci	calr3a
0.000136798	0.34606	0.022	0.118	1	Aci	ttpa
0.000136822	0.577137	0.028	0.128	1	Aci	eci2
0.000139151	0.471209	0.028	0.128	1	Aci	glo1
0.000140984	0.274171	0.028	0.126	1	Aci	pm20d1.2
0.000142014	0.628789	0.028	0.127	1	Aci	agxt2
0.000143227	0.427914	0.028	0.127	1	Aci	igf2a
0.000145925	0.60948	0.034	0.136	1	Aci	gnpnat1
0.000148667	0.357699	0.028	0.127	1	Aci	shmt1
0.000149231	0.410966	0.034	0.136	1	Aci	mycb
0.000153688	0.475644	0.028	0.126	1	Aci	TST
0.000154587	0.46736	0.028	0.127	1	Aci	psma1
0.000161897	0.4373	0.034	0.136	1	Aci	srp19
0.000163501	0.87771	0.022	0.116	1	Aci	si:ch1073-392o20.2
0.000165417	0.567844	0.022	0.116	1	Aci	hvcn1
0.000165631	0.847722	0.028	0.126	1	Aci	setb
0.000165991	0.610037	0.034	0.135	1	Aci	urad
0.000170079	0.333673	0.028	0.125	1	Aci	cox7a2a
0.000180349	0.582096	0.034	0.134	1	Aci	ndufa7
0.000180783	0.778182	0.061	0.182	1	Aci	npm1a
0.000181954	0.633264	0.045	0.153	1	Aci	hnrnpa1b
0.000182064	0.513572	0.022	0.115	1	Aci	aldh7a1
0.000183368	0.478678	0.028	0.124	1	Aci	cdc26
0.000185302	0.874434	0.05	0.163	1	Aci	mt-nd3
0.000186981	0.373931	0.039	0.143	1	Aci	gltpd2
0.000196477	0.861864	0.022	0.115	1	Aci	sdhc
0.000198246	1.11913	0.061	0.181	1	Aci	prdx6
0.00020741	0.423295	0.034	0.133	1	Aci	oaz1a
0.000208999	0.524304	0.022	0.113	1	Aci	aldh9a1a.1
0.000210124	0.330581	0.034	0.132	1	Aci	si:ch211-212k18.7
0.000212535	0.773883	0.05	0.162	1	Aci	paip2b
0.000214091	0.287164	0.028	0.123	1	Aci	dhrs1
0.000222689	0.264067	0.028	0.123	1	Aci	si:ch211-107o10.3
0.00023816	0.448606	0.045	0.149	1	Aci	eif5
0.000240606	0.612438	0.034	0.132	1	Aci	ccni
0.000241757	0.507021	0.022	0.112	1	Aci	eif2s1a
0.000248088	0.519631	0.05	0.16	1	Aci	dio1
0.000249987	1.03032	0.05	0.16	1	Aci	etfa
0.000252181	0.822862	0.028	0.122	1	Aci	aldh2.1
0.000255688	0.354378	0.028	0.121	1	Aci	eif4g1a
0.000260047	0.466115	0.022	0.11	1	Aci	si:ch211-260e23.9
0.000261763	0.562717	0.034	0.129	1	Aci	msra
0.000262852	0.358402	0.028	0.121	1	Aci	zgc:153031
0.00027121	0.291631	0.05	0.157	1	Aci	ebi3
0.000271965	0.376767	0.05	0.157	1	Aci	ipo7
0.000274409	0.516387	0.039	0.138	1	Aci	zgc:92606
0.000288494	0.285576	0.017	0.101	1	Aci	wdr3
0.000290455	0.745618	0.028	0.121	1	Aci	hmgb3b
0.000294812	0.798162	0.034	0.129	1	Aci	ckba
0.000296335	0.435124	0.022	0.11	1	Aci	wdr43
0.000299494	0.416033	0.017	0.1	1	Aci	CR626907.2
0.000312203	0.281432	0.017	0.1	1	Aci	tuba8l
0.000316945	1.27512	0.05	0.156	1	Aci	mt-nd4
0.000320045	0.558989	0.045	0.148	1	Aci	rbp5
0.000322934	0.757704	0.028	0.12	1	Aci	zgc:153913
0.000328326	0.352962	0.039	0.136	1	Aci	abcf1
0.000331475	0.893836	0.022	0.109	1	Aci	eif3ba
0.000333818	0.618338	0.022	0.107	1	Aci	zgc:101540
0.000337882	0.756059	0.039	0.137	1	Aci	ndufs7
0.000346134	0.33499	0.034	0.128	1	Aci	tomm5
0.000353835	0.729201	0.045	0.147	1	Aci	calm1a
0.000375937	0.575856	0.022	0.108	1	Aci	arl4ab
0.000384662	0.4987	0.039	0.134	1	Aci	eif4bb
0.000405194	1.04176	0.028	0.117	1	Aci	phyh
0.000422382	0.578142	0.028	0.117	1	Aci	cd2bp2
0.000433074	0.507533	0.05	0.152	1	Aci	rhoaa
0.000436274	0.950523	0.028	0.117	1	Aci	AMDHD1
0.000438339	0.670997	0.022	0.107	1	Aci	ttr
0.00043846	0.531201	0.039	0.134	1	Aci	sec63
0.000444525	0.255505	0.022	0.105	1	Aci	abcb11b
0.000445086	0.743252	0.045	0.143	1	Aci	rab10
0.000449778	0.286764	0.034	0.125	1	Aci	uqcrc1
0.000457128	1.02899	0.05	0.154	1	Aci	galt
0.000483427	0.332441	0.022	0.106	1	Aci	htatip2
0.000488177	0.493713	0.022	0.105	1	Aci	hadhb
0.000494532	0.714168	0.034	0.125	1	Aci	CR377211.4
0.000497494	1.20991	0.045	0.143	1	Aci	skp1
0.000500748	0.28811	0.034	0.123	1	Aci	ufm1
0.000501011	0.366551	0.028	0.114	1	Aci	ndufa3
0.000507049	0.370439	0.034	0.124	1	Aci	psmb6
0.000510694	0.582038	0.028	0.114	1	Aci	cpt1b
0.000513283	1.06581	0.05	0.153	1	Aci	mpc1
0.000536608	0.305352	0.039	0.132	1	Aci	slc1a3a
0.000553105	1.06375	0.039	0.133	1	Aci	gchfr
0.00055593	0.283244	0.056	0.158	1	Aci	ctsba
0.000560196	0.8502	0.022	0.104	1	Aci	mcfd2
0.000561021	0.367868	0.022	0.103	1	Aci	nucb2a
0.000567875	0.413363	0.034	0.122	1	Aci	ptpn13
0.000571058	1.1682	0.045	0.142	1	Aci	cyp4v8
0.000612834	0.338586	0.028	0.112	1	Aci	syncrip
0.000625136	0.584583	0.045	0.14	1	Aci	gnb1b
0.000630828	0.483216	0.028	0.112	1	Aci	akt1s1
0.000640742	0.607583	0.022	0.103	1	Aci	fam32a
0.000658427	0.664048	0.022	0.103	1	Aci	cyb5a
0.0007057	0.323914	0.045	0.137	1	Aci	rn7sk
0.000730226	0.629489	0.028	0.111	1	Aci	slc51a
0.000763057	0.654223	0.034	0.12	1	Aci	atf4b
0.000780773	0.681799	0.034	0.12	1	Aci	ddx23
0.000782656	0.291258	0.028	0.11	1	Aci	glrx
0.00078753	0.765442	0.022	0.101	1	Aci	mgst1.2
0.000793903	0.357903	0.039	0.129	1	Aci	adipor2
0.00079484	0.380294	0.034	0.12	1	Aci	ywhaqa
0.000821321	0.54322	0.022	0.1	1	Aci	dgat2
0.000822625	0.707318	0.039	0.126	1	Aci	myo1cb
0.000835528	1.16402	0.028	0.11	1	Aci	phyhd1
0.000868072	2.23709	0.112	0.057	1	Aci	pla2g1b
0.000868737	1.64433	0.034	0.119	1	Aci	tomm20b
0.000873869	0.451397	0.022	0.1	1	Aci	fpgs
0.000874233	0.516978	0.028	0.108	1	Aci	zgc:77486
0.000876923	0.358947	0.028	0.109	1	Aci	slc25a36a
0.000879681	0.448867	0.034	0.119	1	Aci	zgc:66313
0.00089121	0.446057	0.028	0.109	1	Aci	brdt
0.000904734	0.943161	0.034	0.119	1	Aci	atp5mea
0.000907608	0.519257	0.039	0.128	1	Aci	dedd1
0.000915445	1.08377	0.067	0.172	1	Aci	atp6v0ca
0.000922114	0.578713	0.05	0.145	1	Aci	rtn3
0.000922461	0.487844	0.039	0.127	1	Aci	mgst3b
0.000932811	1.29393	0.045	0.136	1	Aci	nipsnap3a
0.000954413	0.433721	0.056	0.152	1	Aci	pabpn1
0.000955155	0.449773	0.028	0.108	1	Aci	ngdn
0.000968569	0.42007	0.034	0.117	1	Aci	decr1
0.000989819	0.702533	0.028	0.108	1	Aci	pcyt1bb
0.000990961	0.798322	0.034	0.118	1	Aci	zgc:56585
0.00099197	0.638452	0.028	0.108	1	Aci	rabl6b
0.000995798	0.602398	0.034	0.116	1	Aci	klf15
0.00101031	0.706466	0.028	0.108	1	Aci	tram1
0.00102406	0.339429	0.034	0.117	1	Aci	lsm12b
0.00104389	0.665837	0.039	0.126	1	Aci	luc7l3
0.00105195	0.477193	0.045	0.135	1	Aci	si:dkey-16p21.8
0.0010687	0.427019	0.034	0.117	1	Aci	ivd
0.00109182	0.630487	0.039	0.124	1	Aci	zgc:153867
0.00112268	0.968576	0.028	0.107	1	Aci	slirp
0.00115855	0.750455	0.039	0.126	1	Aci	pdhb
0.00119884	0.6084	0.039	0.125	1	Aci	comta
0.0012208	0.892231	0.039	0.125	1	Aci	serbp1b
0.00122762	0.617387	0.034	0.116	1	Aci	rrp1
0.00124184	0.565481	0.034	0.115	1	Aci	sec62
0.0012431	1.12416	0.039	0.125	1	Aci	echs1
0.0012474	0.738164	0.039	0.124	1	Aci	rgn
0.00125808	0.410887	0.039	0.122	1	Aci	ndufa8
0.00129131	0.254106	0.034	0.113	1	Aci	nfil3-6
0.00129772	1.63607	0.101	0.049	1	Aci	rtn1a
0.0013182	0.63833	0.028	0.105	1	Aci	vapb
0.00136069	0.547748	0.034	0.114	1	Aci	gda
0.00137249	0.876435	0.028	0.105	1	Aci	angptl3
0.00138981	0.753439	0.045	0.133	1	Aci	glula
0.00139199	0.305408	0.028	0.104	1	Aci	pum1
0.00140107	0.34032	0.034	0.114	1	Aci	tpm3
0.00140537	0.404798	0.039	0.121	1	Aci	eif4ebp3
0.00142093	0.662789	0.028	0.104	1	Aci	hbegfa
0.00142097	0.701155	0.039	0.123	1	Aci	eif3s6ip
0.00146153	0.440358	0.034	0.113	1	Aci	hsd17b12b
0.00147396	0.669421	0.028	0.103	1	Aci	ppm1g
0.00150301	1.15008	0.039	0.123	1	Aci	ndufb10
0.00152422	0.782513	0.045	0.131	1	Aci	got2a
0.00153135	0.392632	0.028	0.104	1	Aci	neil1
0.00155676	0.291689	0.034	0.111	1	Aci	si:ch211-79k12.1
0.00156274	0.817295	0.05	0.14	1	Aci	sirt6
0.00157242	1.02226	0.034	0.113	1	Aci	upb1
0.00161082	0.414183	0.034	0.113	1	Aci	FP074902.2
0.00165013	0.689094	0.039	0.121	1	Aci	sult3st3
0.0016646	0.785138	0.045	0.13	1	Aci	faub
0.00169778	0.785552	0.034	0.111	1	Aci	acadl
0.00170464	1.32571	0.05	0.139	1	Aci	sf3b2
0.00170626	1.52864	0.067	0.167	1	Aci	bsg
0.00173976	0.887619	0.039	0.121	1	Aci	eif1axb
0.00174265	0.638523	0.034	0.111	1	Aci	pomp
0.00177915	0.978969	0.045	0.129	1	Aci	prozb
0.00179569	0.763158	0.034	0.111	1	Aci	ptgdsa
0.00182344	0.831266	0.05	0.138	1	Aci	higd1a
0.00187487	1.32933	0.045	0.128	1	Aci	dap
0.00190605	0.540442	0.028	0.101	1	Aci	selenou1a
0.00195244	0.686756	0.05	0.136	1	Aci	bccip
0.00199685	0.594951	0.028	0.101	1	Aci	grwd1
0.00202623	1.202	0.056	0.146	1	Aci	ndufb4
0.00207752	0.570549	0.045	0.127	1	Aci	crip3
0.00208628	0.644661	0.045	0.128	1	Aci	pdap1a
0.00211376	1.03142	0.039	0.119	1	Aci	msrb2
0.0021863	0.895382	0.028	0.1	1	Aci	rock2b
0.00226238	0.84753	0.034	0.109	1	Aci	gabarapa
0.00228288	0.84069	0.034	0.109	1	Aci	epas1a
0.00229272	0.334527	0.028	0.1	1	Aci	chia.6
0.00236867	0.588809	0.056	0.141	1	Aci	cct7
0.00240519	0.775987	0.034	0.108	1	Aci	selenos
0.00242427	0.93416	0.05	0.136	1	Aci	zgc:92749
0.00248575	1.53745	0.073	0.172	1	Aci	caprin1b
0.00248865	0.46996	0.034	0.108	1	Aci	gnb1a
0.00264652	0.55716	0.039	0.117	1	Aci	aup1
0.00283599	0.442667	0.034	0.105	1	Aci	ilf3b
0.0028587	0.724327	0.034	0.107	1	Aci	ptp4a2b
0.00285885	1.16668	0.05	0.134	1	Aci	CU464134.1
0.0028878	0.699412	0.039	0.115	1	Aci	brk1
0.00288798	0.964439	0.078	0.174	1	Aci	pinx1
0.00300218	0.544193	0.034	0.104	1	Aci	sars1
0.0030445	0.85178	0.045	0.124	1	Aci	tmem258
0.00318399	1.02758	0.034	0.106	1	Aci	pxmp2
0.00326085	0.374375	0.045	0.122	1	Aci	nucb2b
0.00332318	0.988617	0.034	0.105	1	Aci	ifi30
0.00332933	0.498235	0.039	0.112	1	Aci	gtf2f1
0.00335273	0.573538	0.034	0.105	1	Aci	akap8l
0.003366	0.26061	0.045	0.122	1	Aci	si:ch73-215d9.1
0.00341576	1.3462	0.045	0.123	1	Aci	acaa1
0.00341805	0.430572	0.045	0.122	1	Aci	brd2a
0.00342523	0.827492	0.034	0.105	1	Aci	si:ch211-248a14.8
0.00348276	0.479221	0.05	0.13	1	Aci	calr3b
0.00348398	0.944322	0.05	0.132	1	Aci	porb
0.00349102	0.481763	0.034	0.104	1	Aci	ptena
0.00358953	0.459408	0.034	0.103	1	Aci	txndc9
0.00363483	0.553065	0.034	0.104	1	Aci	stag2b
0.00385083	0.790291	0.056	0.138	1	Aci	si:dkey-56m19.5
0.00388602	0.365066	0.034	0.102	1	Aci	sh3kbp1
0.00388858	1.05216	0.045	0.121	1	Aci	eif3jb
0.00390711	1.10207	0.034	0.103	1	Aci	sod3a
0.00393758	1.0734	0.034	0.103	1	Aci	CU929259.1
0.00394756	1.07477	0.045	0.121	1	Aci	gch1
0.00397204	1.10262	0.061	0.146	1	Aci	krt92
0.00405738	1.48993	0.061	0.148	1	Aci	tmed2
0.00407859	0.714963	0.045	0.121	1	Aci	chpt1
0.00408374	1.1211	0.05	0.128	1	Aci	fam133b
0.0042181	1.4191	0.056	0.138	1	Aci	chchd6b
0.00425013	0.690244	0.034	0.102	1	Aci	rhoca
0.00430982	0.699181	0.05	0.127	1	Aci	pin1
0.00449617	0.960898	0.045	0.12	1	Aci	gcdha
0.0044998	1.03332	0.039	0.111	1	Aci	oaz1b
0.00451941	0.571467	0.045	0.116	1	Aci	snrnp70
0.00456604	0.510474	0.056	0.137	1	Aci	rab5c
0.00458575	1.17913	0.039	0.111	1	Aci	zgc:163080
0.00462389	0.461657	0.05	0.127	1	Aci	cyp2r1
0.00467573	1.19858	0.034	0.102	1	Aci	dldh
0.00495485	1.27484	0.056	0.137	1	Aci	slc31a1
0.00517943	0.63897	0.039	0.109	1	Aci	ehhadh
0.00523621	0.838681	0.034	0.1	1	Aci	si:ch211-235e9.6
0.00536734	1.3248	0.056	0.135	1	Aci	gsta.1
0.00541734	0.494083	0.05	0.125	1	Aci	si:ch73-206d17.1
0.00545526	0.688723	0.05	0.125	1	Aci	ezrb
0.00558659	0.691773	0.045	0.116	1	Aci	atf6
0.00565856	0.749295	0.039	0.107	1	Aci	cct8
0.00570831	0.940266	0.045	0.117	1	Aci	ccdc47
0.00587179	0.989517	0.039	0.108	1	Aci	abcd3a
0.00599356	0.606736	0.039	0.107	1	Aci	ldhba
0.00604376	0.822293	0.05	0.125	1	Aci	ccdc124
0.00605269	0.466099	0.045	0.116	1	Aci	nkap
0.00611741	0.85923	0.039	0.108	1	Aci	ucp2
0.0061942	0.882291	0.045	0.116	1	Aci	si:dkey-23i12.5
0.00620489	0.614696	0.039	0.106	1	Aci	rbm39a
0.00624661	1.46998	0.05	0.125	1	Aci	park7
0.00628671	0.876355	0.039	0.107	1	Aci	pfn2
0.0063293	1.05773	0.061	0.141	1	Aci	gpia
0.00641579	0.896141	0.039	0.106	1	Aci	ogdha
0.00654858	0.842687	0.061	0.138	1	Aci	ewsr1b
0.00656485	0.541521	0.045	0.115	1	Aci	hadhaa
0.00657537	1.24534	0.05	0.124	1	Aci	si:dkey-33c12.4
0.00676956	0.523517	0.056	0.131	1	Aci	BX511253.1
0.0068156	0.386656	0.039	0.105	1	Aci	ubtf
0.00740686	0.531952	0.05	0.122	1	Aci	cdv3
0.00743411	0.895645	0.039	0.105	1	Aci	ddx24
0.00766003	0.578687	0.045	0.111	1	Aci	COX5B
0.00791982	1.24938	0.05	0.122	1	Aci	ppp1r3ca
0.00799332	0.969903	0.078	0.161	1	Aci	psap
0.00814683	0.452298	0.045	0.11	1	Aci	dmgdh
0.00824316	0.667528	0.045	0.112	1	Aci	cox17
0.00829475	1.05792	0.061	0.137	1	Aci	C19H6orf62
0.00830055	0.596473	0.039	0.103	1	Aci	mrpl12
0.00853602	1.18131	0.039	0.103	1	Aci	gnai1
0.00860656	0.676213	0.045	0.112	1	Aci	gpcpd1
0.00879929	0.42252	0.045	0.112	1	Aci	dhrs13a.3
0.00929579	1.37981	0.045	0.111	1	Aci	ranbp1
0.00933648	0.534279	0.045	0.111	1	Aci	calr
0.00949785	1.03589	0.039	0.101	1	Aci	coq8aa
0.00950724	0.900191	0.039	0.101	1	Aci	psma8
0.00995733	1.47995	0.045	0.111	1	Aci	cnbpa
0.00997027	1.56254	0.061	0.137	1	Aci	si:dkey-33i11.9

[truncated: 1 more sheets: Isl]
