# Supplementary material for: Biliary epithelial cells are facultative liver stem cells during liver regeneration in adult zebrafish
Source: JCI Insight. 2023 Jan 10;8(1):e163929. doi: 10.1172/jci.insight.163929 (PMC9870093; doi:10.1172/jci.insight.163929)
Supplement: Supplemental table 2 [file jciinsight-8-163929-s193.xlsx]

## Sheet: Hep
GO Term	Description	P-value	FDR q-value	Enrichment	N	B	n	b	Genes
GO:0006412	translation	4.57e-68	3.91e-64	7.51	13851	248	803	108	[rps8a - ribosomal protein s8a, rpl13a - ribosomal protein l13a, rpl22l1 - ribosomal protein l22-like 1, rps4x - ribosomal protein s4, x-linked, rps23 - ribosomal protein s23, rpl35a - ribosomal protein l35a, rpl23 - ribosomal protein l23, uba52 - ubiquitin a-52 residue ribosomal protein fusion product 1, rpl18 - ribosomal protein l18, rpl38 - ribosomal protein l38, rsl24d1 - ribosomal l24 domain…
GO:0043043	peptide biosynthetic process	3.55e-67	1.52e-63	7.39	13851	252	803	108	[rps8a - ribosomal protein s8a, rpl13a - ribosomal protein l13a, rpl22l1 - ribosomal protein l22-like 1, rps4x - ribosomal protein s4, x-linked, rps23 - ribosomal protein s23, rpl35a - ribosomal protein l35a, rpl23 - ribosomal protein l23, uba52 - ubiquitin a-52 residue ribosomal protein fusion product 1, rpl18 - ribosomal protein l18, rpl38 - ribosomal protein l38, rsl24d1 - ribosomal l24 domain…
GO:0043603	cellular amide metabolic process	5.97e-65	1.7e-61	5.4	13851	438	803	137	[rps8a - ribosomal protein s8a, rpl13a - ribosomal protein l13a, suclg2 - succinate-coa ligase, gdp-forming, beta subunit, rps4x - ribosomal protein s4, x-linked, rpl22l1 - ribosomal protein l22-like 1, rps23 - ribosomal protein s23, tdo2b - tryptophan 2,3-dioxygenase b, gstz1 - glutathione s-transferase zeta 1, rpl23 - ribosomal protein l23, rpl35a - ribosomal protein l35a, rpl18 - ribosomal pro…
GO:0006518	peptide metabolic process	8.12e-65	1.74e-61	6.57	13851	302	803	115	[rps8a - ribosomal protein s8a, rpl13a - ribosomal protein l13a, rpl22l1 - ribosomal protein l22-like 1, rps4x - ribosomal protein s4, x-linked, rps23 - ribosomal protein s23, gstz1 - glutathione s-transferase zeta 1, rpl35a - ribosomal protein l35a, rpl23 - ribosomal protein l23, uba52 - ubiquitin a-52 residue ribosomal protein fusion product 1, rpl18 - ribosomal protein l18, rpl38 - ribosomal p…
GO:0043604	amide biosynthetic process	5.04e-64	8.62e-61	6.35	13851	318	803	117	[rps8a - ribosomal protein s8a, rpl13a - ribosomal protein l13a, rpl22l1 - ribosomal protein l22-like 1, rps4x - ribosomal protein s4, x-linked, rps23 - ribosomal protein s23, rpl35a - ribosomal protein l35a, rpl23 - ribosomal protein l23, uba52 - ubiquitin a-52 residue ribosomal protein fusion product 1, rpl18 - ribosomal protein l18, rpl38 - ribosomal protein l38, rsl24d1 - ribosomal l24 domain…
GO:1901566	organonitrogen compound biosynthetic process	7.12e-61	1.01e-57	4.31	13851	640	803	160	[rps8a - ribosomal protein s8a, rpl13a - ribosomal protein l13a, rps4x - ribosomal protein s4, x-linked, rpl22l1 - ribosomal protein l22-like 1, rps23 - ribosomal protein s23, gapdh - glyceraldehyde-3-phosphate dehydrogenase, agxta - alanine-glyoxylate aminotransferase a, papss2a - 3'-phosphoadenosine 5'-phosphosulfate synthase 2a, rpl23 - ribosomal protein l23, rpl35a - ribosomal protein l35a, r…
GO:0009058	biosynthetic process	5.94e-51	7.25e-48	2.94	13851	1244	803	212	[rps8a - ribosomal protein s8a, rpl13a - ribosomal protein l13a, rps23 - ribosomal protein s23, rpl35a - ribosomal protein l35a, uba52 - ubiquitin a-52 residue ribosomal protein fusion product 1, rpl38 - ribosomal protein l38, nme2b.1 - nme/nm23 nucleoside diphosphate kinase 2b, tandem duplicate 1, dohh - deoxyhypusine hydroxylase/monooxygenase, rsl24d1 - ribosomal l24 domain containing 1, got2b …
GO:0006082	organic acid metabolic process	9.1e-47	9.72e-44	4.29	13851	503	803	125	[suclg2 - succinate-coa ligase, gdp-forming, beta subunit, gapdh - glyceraldehyde-3-phosphate dehydrogenase, tdo2b - tryptophan 2,3-dioxygenase b, tat - tyrosine aminotransferase, uox - urate oxidase, cyp4v7 - cytochrome p450, family 4, subfamily v, polypeptide 7, agxta - alanine-glyoxylate aminotransferase a, decr2 - 2,4-dienoyl coa reductase 2, peroxisomal, gstz1 - glutathione s-transferase zet…
GO:1901576	organic substance biosynthetic process	3.15e-46	2.99e-43	2.87	13851	1210	803	201	[rps8a - ribosomal protein s8a, rpl13a - ribosomal protein l13a, rps23 - ribosomal protein s23, rpl35a - ribosomal protein l35a, uba52 - ubiquitin a-52 residue ribosomal protein fusion product 1, rpl38 - ribosomal protein l38, nme2b.1 - nme/nm23 nucleoside diphosphate kinase 2b, tandem duplicate 1, rsl24d1 - ribosomal l24 domain containing 1, eif3i - eukaryotic translation initiation factor 3, su…
GO:0044281	small molecule metabolic process	1.53e-45	1.31e-42	3.22	13851	911	803	170	[suclg2 - succinate-coa ligase, gdp-forming, beta subunit, gda - guanine deaminase, tat - tyrosine aminotransferase, tdo2b - tryptophan 2,3-dioxygenase b, gapdh - glyceraldehyde-3-phosphate dehydrogenase, hsd11b2 - hydroxysteroid 11-beta dehydrogenase 2, cyp4v7 - cytochrome p450, family 4, subfamily v, polypeptide 7, uox - urate oxidase, pnp4b - purine nucleoside phosphorylase 4b, agxta - alanine…
GO:0044249	cellular biosynthetic process	8.82e-45	6.86e-42	2.89	13851	1152	803	193	[rps8a - ribosomal protein s8a, rpl13a - ribosomal protein l13a, rps23 - ribosomal protein s23, rpl35a - ribosomal protein l35a, uba52 - ubiquitin a-52 residue ribosomal protein fusion product 1, rpl38 - ribosomal protein l38, nme2b.1 - nme/nm23 nucleoside diphosphate kinase 2b, tandem duplicate 1, rsl24d1 - ribosomal l24 domain containing 1, eif3i - eukaryotic translation initiation factor 3, su…
GO:0019752	carboxylic acid metabolic process	2.64e-44	1.88e-41	4.45	13851	442	803	114	[suclg2 - succinate-coa ligase, gdp-forming, beta subunit, gapdh - glyceraldehyde-3-phosphate dehydrogenase, tdo2b - tryptophan 2,3-dioxygenase b, tat - tyrosine aminotransferase, cyp4v7 - cytochrome p450, family 4, subfamily v, polypeptide 7, agxta - alanine-glyoxylate aminotransferase a, decr2 - 2,4-dienoyl coa reductase 2, peroxisomal, gstz1 - glutathione s-transferase zeta 1, hadhaa - hydroxy…
GO:0043436	oxoacid metabolic process	1.28e-42	8.43e-40	4.26	13851	466	803	115	[suclg2 - succinate-coa ligase, gdp-forming, beta subunit, gapdh - glyceraldehyde-3-phosphate dehydrogenase, tdo2b - tryptophan 2,3-dioxygenase b, tat - tyrosine aminotransferase, cyp4v7 - cytochrome p450, family 4, subfamily v, polypeptide 7, agxta - alanine-glyoxylate aminotransferase a, decr2 - 2,4-dienoyl coa reductase 2, peroxisomal, gstz1 - glutathione s-transferase zeta 1, papss2a - 3'-pho…
GO:0034645	cellular macromolecule biosynthetic process	4.79e-42	2.92e-39	3.99	13851	528	803	122	[rps8a - ribosomal protein s8a, rpl13a - ribosomal protein l13a, rpl22l1 - ribosomal protein l22-like 1, rps4x - ribosomal protein s4, x-linked, rps23 - ribosomal protein s23, rpl23 - ribosomal protein l23, rpl35a - ribosomal protein l35a, rpl18 - ribosomal protein l18, uba52 - ubiquitin a-52 residue ribosomal protein fusion product 1, rpl38 - ribosomal protein l38, rps17 - ribosomal protein s17,…
GO:0044271	cellular nitrogen compound biosynthetic process	8.79e-41	5.01e-38	3.31	13851	772	803	148	[rps8a - ribosomal protein s8a, rpl13a - ribosomal protein l13a, rps4x - ribosomal protein s4, x-linked, rpl22l1 - ribosomal protein l22-like 1, rps23 - ribosomal protein s23, gapdh - glyceraldehyde-3-phosphate dehydrogenase, papss2a - 3'-phosphoadenosine 5'-phosphosulfate synthase 2a, rpl35a - ribosomal protein l35a, rpl23 - ribosomal protein l23, rpl18 - ribosomal protein l18, uba52 - ubiquitin…
GO:0008152	metabolic process	5.23e-39	2.79e-36	1.63	13851	4785	803	453	[rps8a - ribosomal protein s8a, rpl13a - ribosomal protein l13a, cat - catalase, rcl1 - rna terminal phosphate cyclase-like 1, nme2b.1 - nme/nm23 nucleoside diphosphate kinase 2b, tandem duplicate 1, acad8 - acyl-coenzyme a dehydrogenase family, member 8, hpda - 4-hydroxyphenylpyruvate dioxygenase a, chac1 - chac, cation transport regulator-like 1, mrpl12 - mitochondrial ribosomal protein l12, rp…
GO:0009059	macromolecule biosynthetic process	6.33e-38	3.18e-35	3.65	13851	576	803	122	[rps8a - ribosomal protein s8a, rpl13a - ribosomal protein l13a, rpl22l1 - ribosomal protein l22-like 1, rps4x - ribosomal protein s4, x-linked, rps23 - ribosomal protein s23, rpl23 - ribosomal protein l23, rpl35a - ribosomal protein l35a, rpl18 - ribosomal protein l18, uba52 - ubiquitin a-52 residue ribosomal protein fusion product 1, rpl38 - ribosomal protein l38, rps17 - ribosomal protein s17,…
GO:0044282	small molecule catabolic process	2.19e-32	1.04e-29	5.91	13851	184	803	63	[tdo2b - tryptophan 2,3-dioxygenase b, tat - tyrosine aminotransferase, uox - urate oxidase, gstz1 - glutathione s-transferase zeta 1, hgd - homogentisate 1,2-dioxygenase, hadhaa - hydroxyacyl-coenzyme a dehydrogenase/3-ketoacyl-coenzyme a thiolase/enoyl-coenzyme a hydratase, alpha subunit a, aldh1l1 - aldehyde dehydrogenase 1 family, member l1, got2b - glutamic-oxaloacetic transaminase 2b, mitoc…
GO:0044237	cellular metabolic process	7.28e-32	3.27e-29	1.62	13851	4283	803	403	[rps8a - ribosomal protein s8a, rpl13a - ribosomal protein l13a, cat - catalase, rcl1 - rna terminal phosphate cyclase-like 1, nme2b.1 - nme/nm23 nucleoside diphosphate kinase 2b, tandem duplicate 1, hpda - 4-hydroxyphenylpyruvate dioxygenase a, chac1 - chac, cation transport regulator-like 1, mrpl12 - mitochondrial ribosomal protein l12, rpl13 - ribosomal protein l13, ncl - nucleolin, eif3ha - e…
GO:0071704	organic substance metabolic process	1.38e-29	5.91e-27	1.57	13851	4535	803	413	[rps8a - ribosomal protein s8a, rpl13a - ribosomal protein l13a, rcl1 - rna terminal phosphate cyclase-like 1, nme2b.1 - nme/nm23 nucleoside diphosphate kinase 2b, tandem duplicate 1, acad8 - acyl-coenzyme a dehydrogenase family, member 8, hpda - 4-hydroxyphenylpyruvate dioxygenase a, chac1 - chac, cation transport regulator-like 1, mrpl12 - mitochondrial ribosomal protein l12, rpl13 - ribosomal …
GO:0016054	organic acid catabolic process	2.14e-28	8.7e-26	6.42	13851	137	803	51	[tdo2b - tryptophan 2,3-dioxygenase b, tat - tyrosine aminotransferase, gstz1 - glutathione s-transferase zeta 1, hgd - homogentisate 1,2-dioxygenase, hadhaa - hydroxyacyl-coenzyme a dehydrogenase/3-ketoacyl-coenzyme a thiolase/enoyl-coenzyme a hydratase, alpha subunit a, aldh1l1 - aldehyde dehydrogenase 1 family, member l1, got2b - glutamic-oxaloacetic transaminase 2b, mitochondrial (aspartate a…
GO:0046395	carboxylic acid catabolic process	2.14e-28	8.3e-26	6.42	13851	137	803	51	[tat - tyrosine aminotransferase, tdo2b - tryptophan 2,3-dioxygenase b, gstz1 - glutathione s-transferase zeta 1, hgd - homogentisate 1,2-dioxygenase, hadhaa - hydroxyacyl-coenzyme a dehydrogenase/3-ketoacyl-coenzyme a thiolase/enoyl-coenzyme a hydratase, alpha subunit a, aldh1l1 - aldehyde dehydrogenase 1 family, member l1, got2b - glutamic-oxaloacetic transaminase 2b, mitochondrial (aspartate a…
GO:0032787	monocarboxylic acid metabolic process	8.46e-27	3.14e-24	4.99	13851	211	803	61	[gapdh - glyceraldehyde-3-phosphate dehydrogenase, cyp4v7 - cytochrome p450, family 4, subfamily v, polypeptide 7, decr2 - 2,4-dienoyl coa reductase 2, peroxisomal, acot11a - acyl-coa thioesterase 11a, pm20d1.2 - peptidase m20 domain containing 1, tandem duplicate 2, lipca - lipase, hepatic a, hadhaa - hydroxyacyl-coenzyme a dehydrogenase/3-ketoacyl-coenzyme a thiolase/enoyl-coenzyme a hydratase,…
GO:0034641	cellular nitrogen compound metabolic process	3.52e-26	1.26e-23	2.04	13851	1783	803	211	[rps8a - ribosomal protein s8a, rpl13a - ribosomal protein l13a, gda - guanine deaminase, rps23 - ribosomal protein s23, gstz1 - glutathione s-transferase zeta 1, rpl35a - ribosomal protein l35a, rcl1 - rna terminal phosphate cyclase-like 1, uba52 - ubiquitin a-52 residue ribosomal protein fusion product 1, rpl38 - ribosomal protein l38, nme2b.1 - nme/nm23 nucleoside diphosphate kinase 2b, tandem…
GO:0017144	drug metabolic process	1.47e-25	5.01e-23	4.3	13851	273	803	68	[suclg2 - succinate-coa ligase, gdp-forming, beta subunit, cat - catalase, tat - tyrosine aminotransferase, gapdh - glyceraldehyde-3-phosphate dehydrogenase, hsd11b2 - hydroxysteroid 11-beta dehydrogenase 2, agxta - alanine-glyoxylate aminotransferase a, cyp2k19 - cytochrome p450, family 2, subfamily k, polypeptide 19, gstz1 - glutathione s-transferase zeta 1, mdh1aa - malate dehydrogenase 1aa, n…
GO:0055114	oxidation-reduction process	1.15e-23	3.78e-21	5.83	13851	136	803	46	[uqcrh - ubiquinol-cytochrome c reductase hinge protein, ndufa7 - nadh dehydrogenase (ubiquinone) 1 alpha subcomplex, 7, gpd1b - glycerol-3-phosphate dehydrogenase 1b, cyp4v7 - cytochrome p450, family 4, subfamily v, polypeptide 7, ndufa8 - nadh dehydrogenase (ubiquinone) 1 alpha subcomplex, 8, uqcrq - ubiquinol-cytochrome c reductase, complex iii subunit vii, cyp24a1 - cytochrome p450, family 24…
GO:1901564	organonitrogen compound metabolic process	5.11e-23	1.62e-20	1.68	13851	2982	803	291	[rps8a - ribosomal protein s8a, rpl13a - ribosomal protein l13a, ppifb - peptidylprolyl isomerase fb, rps23 - ribosomal protein s23, gda - guanine deaminase, gstz1 - glutathione s-transferase zeta 1, rpl35a - ribosomal protein l35a, uba52 - ubiquitin a-52 residue ribosomal protein fusion product 1, rpl38 - ribosomal protein l38, nme2b.1 - nme/nm23 nucleoside diphosphate kinase 2b, tandem duplicat…
GO:0044238	primary metabolic process	1.13e-20	3.45e-18	1.49	13851	4281	803	370	[rps8a - ribosomal protein s8a, rpl13a - ribosomal protein l13a, ppifb - peptidylprolyl isomerase fb, rps23 - ribosomal protein s23, gda - guanine deaminase, cyp4v7 - cytochrome p450, family 4, subfamily v, polypeptide 7, gstz1 - glutathione s-transferase zeta 1, rpl35a - ribosomal protein l35a, rcl1 - rna terminal phosphate cyclase-like 1, uba52 - ubiquitin a-52 residue ribosomal protein fusion …
GO:1901605	alpha-amino acid metabolic process	1.76e-20	5.19e-18	5.34	13851	139	803	43	[got1 - glutamic-oxaloacetic transaminase 1, soluble, tat - tyrosine aminotransferase, tdo2b - tryptophan 2,3-dioxygenase b, agxta - alanine-glyoxylate aminotransferase a, cbsb - cystathionine-beta-synthase b, kmo - kynurenine 3-monooxygenase, bhmt - betaine-homocysteine methyltransferase, ahcy - s-adenosylhomocysteine hydrolase, gstz1 - glutathione s-transferase zeta 1, arg2 - arginase, type ii,…
GO:0009063	cellular amino acid catabolic process	8.89e-20	2.53e-17	7.08	13851	78	803	32	[tdo2b - tryptophan 2,3-dioxygenase b, tat - tyrosine aminotransferase, kmo - kynurenine 3-monooxygenase, gstz1 - glutathione s-transferase zeta 1, arg2 - arginase, type ii, tdh - l-threonine dehydrogenase, ftcd - formiminotransferase cyclodeaminase, hgd - homogentisate 1,2-dioxygenase, gcshb - glycine cleavage system protein h (aminomethyl carrier), b, mccc2 - methylcrotonoyl-coenzyme a carboxyl…
GO:0006091	generation of precursor metabolites and energy	2.95e-19	8.13e-17	5.51	13851	122	803	39	[uqcrh - ubiquinol-cytochrome c reductase hinge protein, ndufa7 - nadh dehydrogenase (ubiquinone) 1 alpha subcomplex, 7, gapdh - glyceraldehyde-3-phosphate dehydrogenase, uqcrq - ubiquinol-cytochrome c reductase, complex iii subunit vii, ndufa8 - nadh dehydrogenase (ubiquinone) 1 alpha subcomplex, 8, adh5 - alcohol dehydrogenase 5, cyc1 - cytochrome c-1, ugp2a - udp-glucose pyrophosphorylase 2a, …
GO:0006520	cellular amino acid metabolic process	5.34e-19	1.43e-16	4.53	13851	179	803	47	[got1 - glutamic-oxaloacetic transaminase 1, soluble, tdo2b - tryptophan 2,3-dioxygenase b, tat - tyrosine aminotransferase, agxta - alanine-glyoxylate aminotransferase a, kmo - kynurenine 3-monooxygenase, cbsb - cystathionine-beta-synthase b, bhmt - betaine-homocysteine methyltransferase, ahcy - s-adenosylhomocysteine hydrolase, gstz1 - glutathione s-transferase zeta 1, arg2 - arginase, type ii,…
GO:1901606	alpha-amino acid catabolic process	7.46e-19	1.93e-16	7.19	13851	72	803	30	[tdo2b - tryptophan 2,3-dioxygenase b, tat - tyrosine aminotransferase, kmo - kynurenine 3-monooxygenase, gstz1 - glutathione s-transferase zeta 1, tdh - l-threonine dehydrogenase, arg2 - arginase, type ii, ftcd - formiminotransferase cyclodeaminase, hgd - homogentisate 1,2-dioxygenase, mccc2 - methylcrotonoyl-coenzyme a carboxylase 2 (beta), gcshb - glycine cleavage system protein h (aminomethyl…
GO:0022900	electron transport chain	3.81e-16	9.57e-14	9.06	13851	40	803	21	[uqcrh - ubiquinol-cytochrome c reductase hinge protein, ndufa7 - nadh dehydrogenase (ubiquinone) 1 alpha subcomplex, 7, ndufs2 - nadh dehydrogenase (ubiquinone) fe-s protein 2, cox7c - cytochrome c oxidase, subunit viic, cox5b2 - cytochrome c oxidase subunit vb 2, uqcrq - ubiquinol-cytochrome c reductase, complex iii subunit vii, ndufa8 - nadh dehydrogenase (ubiquinone) 1 alpha subcomplex, 8, nd…
GO:0022904	respiratory electron transport chain	1.82e-15	4.45e-13	9.08	13851	38	803	20	[uqcrh - ubiquinol-cytochrome c reductase hinge protein, ndufa7 - nadh dehydrogenase (ubiquinone) 1 alpha subcomplex, 7, ndufs2 - nadh dehydrogenase (ubiquinone) fe-s protein 2, cox7c - cytochrome c oxidase, subunit viic, ndufa8 - nadh dehydrogenase (ubiquinone) 1 alpha subcomplex, 8, uqcrq - ubiquinol-cytochrome c reductase, complex iii subunit vii, cox5b2 - cytochrome c oxidase subunit vb 2, uq…
GO:0044248	cellular catabolic process	3.25e-15	7.71e-13	2.19	13851	850	803	108	[gda - guanine deaminase, cat - catalase, gapdh - glyceraldehyde-3-phosphate dehydrogenase, tat - tyrosine aminotransferase, tdo2b - tryptophan 2,3-dioxygenase b, uox - urate oxidase, gstz1 - glutathione s-transferase zeta 1, uba52 - ubiquitin a-52 residue ribosomal protein fusion product 1, comta - catechol-o-methyltransferase a, hadhaa - hydroxyacyl-coenzyme a dehydrogenase/3-ketoacyl-coenzyme …
GO:0006631	fatty acid metabolic process	3.57e-15	8.26e-13	4.75	13851	127	803	35	[pck1 - phosphoenolpyruvate carboxykinase 1 (soluble), cyp4v7 - cytochrome p450, family 4, subfamily v, polypeptide 7, cyp24a1 - cytochrome p450, family 24, subfamily a, polypeptide 1, decr2 - 2,4-dienoyl coa reductase 2, peroxisomal, acot11a - acyl-coa thioesterase 11a, pm20d1.2 - peptidase m20 domain containing 1, tandem duplicate 2, acadl - acyl-coenzyme a dehydrogenase, long chain, lipca - li…
GO:0009056	catabolic process	9.6e-15	2.16e-12	2.09	13851	959	803	116	[gda - guanine deaminase, cat - catalase, gapdh - glyceraldehyde-3-phosphate dehydrogenase, tdo2b - tryptophan 2,3-dioxygenase b, tat - tyrosine aminotransferase, uox - urate oxidase, gstz1 - glutathione s-transferase zeta 1, uba52 - ubiquitin a-52 residue ribosomal protein fusion product 1, comta - catechol-o-methyltransferase a, hadhaa - hydroxyacyl-coenzyme a dehydrogenase/3-ketoacyl-coenzyme …
GO:0002181	cytoplasmic translation	9.69e-15	2.12e-12	12.32	13851	21	803	15	[rplp0 - ribosomal protein, large, p0, rpl22l1 - ribosomal protein l22-like 1, rps21 - ribosomal protein s21, rpl36 - ribosomal protein l36, rpl35a - ribosomal protein l35a, rplp1 - ribosomal protein, large, p1, rps28 - ribosomal protein s28, rpl22 - ribosomal protein l22, rpl8 - ribosomal protein l8, rpl17 - ribosomal protein l17, rpl6 - ribosomal protein l6, rwdd1 - rwd domain containing 1, rps…
GO:0043648	dicarboxylic acid metabolic process	8.11e-14	1.73e-11	8.87	13851	35	803	18	[got1 - glutamic-oxaloacetic transaminase 1, soluble, fh - fumarate hydratase, kmo - kynurenine 3-monooxygenase, zgc:153031 - zgc:153031, hal - histidine ammonia-lyase, mdh1aa - malate dehydrogenase 1aa, nad (soluble), amdhd1 - amidohydrolase domain containing 1, mdh2 - malate dehydrogenase 2, nad (mitochondrial), ftcd - formiminotransferase cyclodeaminase, shmt1 - serine hydroxymethyltransferase…
GO:0009074	aromatic amino acid family catabolic process	3.45e-13	7.2e-11	11.5	13851	21	803	14	[tat - tyrosine aminotransferase, tdo2b - tryptophan 2,3-dioxygenase b, kmo - kynurenine 3-monooxygenase, gstz1 - glutathione s-transferase zeta 1, hal - histidine ammonia-lyase, amdhd1 - amidohydrolase domain containing 1, tdo2a - tryptophan 2,3-dioxygenase a, ftcd - formiminotransferase cyclodeaminase, hgd - homogentisate 1,2-dioxygenase, afmid - arylformamidase, uroc1 - urocanate hydratase 1, …
GO:0006807	nitrogen compound metabolic process	5.03e-13	1.02e-10	1.4	13851	3923	803	319	[rps8a - ribosomal protein s8a, rpl13a - ribosomal protein l13a, ppifb - peptidylprolyl isomerase fb, rps23 - ribosomal protein s23, gda - guanine deaminase, gstz1 - glutathione s-transferase zeta 1, rpl35a - ribosomal protein l35a, rcl1 - rna terminal phosphate cyclase-like 1, uba52 - ubiquitin a-52 residue ribosomal protein fusion product 1, rpl38 - ribosomal protein l38, nme2b.1 - nme/nm23 nuc…
GO:1901575	organic substance catabolic process	5.64e-13	1.12e-10	2.1	13851	821	803	100	[gda - guanine deaminase, gapdh - glyceraldehyde-3-phosphate dehydrogenase, tat - tyrosine aminotransferase, tdo2b - tryptophan 2,3-dioxygenase b, uox - urate oxidase, gstz1 - glutathione s-transferase zeta 1, uba52 - ubiquitin a-52 residue ribosomal protein fusion product 1, comta - catechol-o-methyltransferase a, hadhaa - hydroxyacyl-coenzyme a dehydrogenase/3-ketoacyl-coenzyme a thiolase/enoyl…
GO:0016053	organic acid biosynthetic process	1.71e-12	3.32e-10	3.75	13851	170	803	37	[got1 - glutamic-oxaloacetic transaminase 1, soluble, gapdh - glyceraldehyde-3-phosphate dehydrogenase, agxta - alanine-glyoxylate aminotransferase a, cbsb - cystathionine-beta-synthase b, kmo - kynurenine 3-monooxygenase, bhmt - betaine-homocysteine methyltransferase, pgk1 - phosphoglycerate kinase 1, rgn - regucalcin, cth - cystathionase (cystathionine gamma-lyase), lipca - lipase, hepatic a, n…
GO:0051186	cofactor metabolic process	2.36e-12	4.49e-10	3.16	13851	251	803	46	[acss1 - acyl-coa synthetase short-chain family member 1, prdx4 - peroxiredoxin 4, snx3 - sorting nexin 3, suclg2 - succinate-coa ligase, gdp-forming, beta subunit, gpd1b - glycerol-3-phosphate dehydrogenase 1b, tdo2b - tryptophan 2,3-dioxygenase b, gapdh - glyceraldehyde-3-phosphate dehydrogenase, cat - catalase, kmo - kynurenine 3-monooxygenase, ahcy - s-adenosylhomocysteine hydrolase, gstz1 - …
GO:0022618	ribonucleoprotein complex assembly	3.19e-12	5.93e-10	4.15	13851	133	803	32	[rplp0 - ribosomal protein, large, p0, rpl24 - ribosomal protein l24, rps14 - ribosomal protein s14, eif3g - eukaryotic translation initiation factor 3, subunit g, eif3d - eukaryotic translation initiation factor 3, subunit d, rps27.1 - ribosomal protein s27, isoform 1, rps10 - ribosomal protein s10, denr - density-regulated protein, rpl5b - ribosomal protein l5b, rpl38 - ribosomal protein l38, e…
GO:0019395	fatty acid oxidation	3.53e-12	6.41e-10	8.62	13851	32	803	16	[acox1 - acyl-coenzyme a oxidase 1, palmitoyl, hao1 - hydroxyacid oxidase (glycolate oxidase) 1, acat1 - acetyl-coenzyme a acetyltransferase 1 (acetoacetyl coenzyme a thiolase), phyh - phytanoyl-coa 2-hydroxylase, cyp4v7 - cytochrome p450, family 4, subfamily v, polypeptide 7, cyp24a1 - cytochrome p450, family 24, subfamily a, polypeptide 1, hadhb - hydroxyacyl-coenzyme a dehydrogenase/3-ketoacyl…
GO:0046394	carboxylic acid biosynthetic process	5.56e-12	9.91e-10	3.7	13851	168	803	36	[got1 - glutamic-oxaloacetic transaminase 1, soluble, gapdh - glyceraldehyde-3-phosphate dehydrogenase, agxta - alanine-glyoxylate aminotransferase a, kmo - kynurenine 3-monooxygenase, cbsb - cystathionine-beta-synthase b, bhmt - betaine-homocysteine methyltransferase, pgk1 - phosphoglycerate kinase 1, rgn - regucalcin, cth - cystathionase (cystathionine gamma-lyase), lipca - lipase, hepatic a, n…
GO:0043009	chordate embryonic development	8.82e-12	1.54e-09	4.66	13851	100	803	27	[rpl28 - ribosomal protein l28, rps8a - ribosomal protein s8a, rplp0 - ribosomal protein, large, p0, rpl24 - ribosomal protein l24, rps4x - ribosomal protein s4, x-linked, rps14 - ribosomal protein s14, rplp2l - ribosomal protein, large p2, like, rpl35a - ribosomal protein l35a, rpl38 - ribosomal protein l38, rps3a - ribosomal protein s3a, rpl6 - ribosomal protein l6, rps15 - ribosomal protein s1…
GO:0044283	small molecule biosynthetic process	9.4e-12	1.61e-09	2.78	13851	329	803	53	[gapdh - glyceraldehyde-3-phosphate dehydrogenase, agxta - alanine-glyoxylate aminotransferase a, rgn - regucalcin, nme2b.1 - nme/nm23 nucleoside diphosphate kinase 2b, tandem duplicate 1, cth - cystathionase (cystathionine gamma-lyase), lipca - lipase, hepatic a, ndufab1b - nadh dehydrogenase (ubiquinone) 1, alpha/beta subcomplex, 1b, oat - ornithine aminotransferase, fpgs - folylpolyglutamate s…
GO:0009792	embryo development ending in birth or egg hatching	1.47e-11	2.46e-09	4.57	13851	102	803	27	[rpl28 - ribosomal protein l28, rps8a - ribosomal protein s8a, rplp0 - ribosomal protein, large, p0, rpl24 - ribosomal protein l24, rps4x - ribosomal protein s4, x-linked, rps14 - ribosomal protein s14, rplp2l - ribosomal protein, large p2, like, rpl35a - ribosomal protein l35a, rpl38 - ribosomal protein l38, rps3a - ribosomal protein s3a, rpl6 - ribosomal protein l6, rps15 - ribosomal protein s1…
GO:0016999	antibiotic metabolic process	1.58e-11	2.59e-09	5.84	13851	62	803	21	[acss1 - acyl-coa synthetase short-chain family member 1, prdx4 - peroxiredoxin 4, suclg2 - succinate-coa ligase, gdp-forming, beta subunit, pck1 - phosphoenolpyruvate carboxykinase 1 (soluble), cat - catalase, fh - fumarate hydratase, adh5 - alcohol dehydrogenase 5, hal - histidine ammonia-lyase, gpx1a - glutathione peroxidase 1a, mdh1aa - malate dehydrogenase 1aa, nad (soluble), amdhd1 - amidoh…
GO:0009062	fatty acid catabolic process	2.01e-11	3.24e-09	7.33	13851	40	803	17	[acox1 - acyl-coenzyme a oxidase 1, palmitoyl, pck1 - phosphoenolpyruvate carboxykinase 1 (soluble), hao1 - hydroxyacid oxidase (glycolate oxidase) 1, phyh - phytanoyl-coa 2-hydroxylase, acat1 - acetyl-coenzyme a acetyltransferase 1 (acetoacetyl coenzyme a thiolase), acads - acyl-coenzyme a dehydrogenase, c-2 to c-3 short chain, acadm - acyl-coenzyme a dehydrogenase, c-4 to c-12 straight chain, h…
GO:0034440	lipid oxidation	2.02e-11	3.2e-09	7.89	13851	35	803	16	[acox1 - acyl-coenzyme a oxidase 1, palmitoyl, hao1 - hydroxyacid oxidase (glycolate oxidase) 1, acat1 - acetyl-coenzyme a acetyltransferase 1 (acetoacetyl coenzyme a thiolase), phyh - phytanoyl-coa 2-hydroxylase, cyp4v7 - cytochrome p450, family 4, subfamily v, polypeptide 7, cyp24a1 - cytochrome p450, family 24, subfamily a, polypeptide 1, hadhb - hydroxyacyl-coenzyme a dehydrogenase/3-ketoacyl…
GO:0072329	monocarboxylic acid catabolic process	2.14e-11	3.33e-09	6.43	13851	51	803	19	[acox1 - acyl-coenzyme a oxidase 1, palmitoyl, hao1 - hydroxyacid oxidase (glycolate oxidase) 1, pck1 - phosphoenolpyruvate carboxykinase 1 (soluble), acat1 - acetyl-coenzyme a acetyltransferase 1 (acetoacetyl coenzyme a thiolase), phyh - phytanoyl-coa 2-hydroxylase, acads - acyl-coenzyme a dehydrogenase, c-2 to c-3 short chain, hadhb - hydroxyacyl-coenzyme a dehydrogenase/3-ketoacyl-coenzyme a t…
GO:0071826	ribonucleoprotein complex subunit organization	2.53e-11	3.87e-09	3.86	13851	143	803	32	[rplp0 - ribosomal protein, large, p0, rpl24 - ribosomal protein l24, rps14 - ribosomal protein s14, eif3g - eukaryotic translation initiation factor 3, subunit g, eif3d - eukaryotic translation initiation factor 3, subunit d, rps27.1 - ribosomal protein s27, isoform 1, rps10 - ribosomal protein s10, denr - density-regulated protein, rpl5b - ribosomal protein l5b, rpl38 - ribosomal protein l38, e…
GO:0050878	regulation of body fluid levels	6.38e-11	9.56e-09	6.47	13851	48	803	18	[f5 - coagulation factor v, serpind1 - serine (or cysteine) proteinase inhibitor, clade d (heparin cofactor), member 1, serpinc1 - serine (or cysteine) proteinase inhibitor, clade c (antithrombin), member 1, prozb - protein z, vitamin k-dependent plasma glycoprotein b, kng1 - kininogen 1, plg - plasminogen, fgg - fibrinogen, gamma polypeptide, habp2 - hyaluronan binding protein 2, f2 - coagulatio…
GO:0009072	aromatic amino acid family metabolic process	8.13e-11	1.2e-08	8.62	13851	28	803	14	[tat - tyrosine aminotransferase, tdo2b - tryptophan 2,3-dioxygenase b, kmo - kynurenine 3-monooxygenase, gstz1 - glutathione s-transferase zeta 1, hal - histidine ammonia-lyase, amdhd1 - amidohydrolase domain containing 1, tdo2a - tryptophan 2,3-dioxygenase a, ftcd - formiminotransferase cyclodeaminase, hgd - homogentisate 1,2-dioxygenase, afmid - arylformamidase, uroc1 - urocanate hydratase 1, …
GO:0006575	cellular modified amino acid metabolic process	1.33e-10	1.93e-08	4.84	13851	82	803	23	[si:ch211-117n7.6 - si:ch211-117n7.6, zgc:153031 - zgc:153031, mthfd1b - methylenetetrahydrofolate dehydrogenase (nadp+ dependent) 1b, bhmt - betaine-homocysteine methyltransferase, gstz1 - glutathione s-transferase zeta 1, ahcy - s-adenosylhomocysteine hydrolase, gpx1a - glutathione peroxidase 1a, p4ha3 - prolyl 4-hydroxylase, alpha polypeptide iii, gstt1a - glutathione s-transferase theta 1a, f…
GO:0045861	negative regulation of proteolysis	2.53e-10	3.6e-08	5.39	13851	64	803	20	[a2ml - alpha-2-macroglobulin-like, serpinf2a - serine (or cysteine) peptidase inhibitor, clade f, member 2a, si:ch211-262h13.5 - si:ch211-262h13.5, serpind1 - serine (or cysteine) proteinase inhibitor, clade d (heparin cofactor), member 1, itih2 - inter-alpha (globulin) inhibitor h2, serpinc1 - serine (or cysteine) proteinase inhibitor, clade c (antithrombin), member 1, kng1 - kininogen 1, serpi…
GO:0006629	lipid metabolic process	3.73e-10	5.23e-08	2.18	13851	563	803	71	[cyp4v7 - cytochrome p450, family 4, subfamily v, polypeptide 7, hsd11b2 - hydroxysteroid 11-beta dehydrogenase 2, decr2 - 2,4-dienoyl coa reductase 2, peroxisomal, acot11a - acyl-coa thioesterase 11a, pm20d1.2 - peptidase m20 domain containing 1, tandem duplicate 2, pcyt1bb - phosphate cytidylyltransferase 1, choline, beta b, lipca - lipase, hepatic a, hadhaa - hydroxyacyl-coenzyme a dehydrogena…
GO:0043627	response to estrogen	3.91e-10	5.39e-08	8.62	13851	26	803	13	[serpinc1 - serine (or cysteine) proteinase inhibitor, clade c (antithrombin), member 1, slc31a1 - solute carrier family 31 (copper transporters), member 1, esr2b - estrogen receptor 2b, ssr4 - signal sequence receptor, delta, fbp1b - fructose-1,6-bisphosphatase 1b, hsp90ab1 - heat shock protein 90, alpha (cytosolic), class b member 1, agxtb - alanine-glyoxylate aminotransferase b, zgc:66313 - zg…
GO:0007599	hemostasis	4.37e-10	5.93e-08	7.19	13851	36	803	15	[f5 - coagulation factor v, serpind1 - serine (or cysteine) proteinase inhibitor, clade d (heparin cofactor), member 1, serpinc1 - serine (or cysteine) proteinase inhibitor, clade c (antithrombin), member 1, prozb - protein z, vitamin k-dependent plasma glycoprotein b, plg - plasminogen, fgg - fibrinogen, gamma polypeptide, habp2 - hyaluronan binding protein 2, f2 - coagulation factor ii (thrombi…
GO:0006732	coenzyme metabolic process	5.76e-10	7.69e-08	3.29	13851	178	803	34	[acss1 - acyl-coa synthetase short-chain family member 1, suclg2 - succinate-coa ligase, gdp-forming, beta subunit, gpd1b - glycerol-3-phosphate dehydrogenase 1b, gapdh - glyceraldehyde-3-phosphate dehydrogenase, tdo2b - tryptophan 2,3-dioxygenase b, kmo - kynurenine 3-monooxygenase, ahcy - s-adenosylhomocysteine hydrolase, pgk1 - phosphoglycerate kinase 1, mdh1aa - malate dehydrogenase 1aa, nad …
GO:0009790	embryo development	8.04e-10	1.06e-07	3.88	13851	120	803	27	[rpl28 - ribosomal protein l28, rps8a - ribosomal protein s8a, rplp0 - ribosomal protein, large, p0, rpl24 - ribosomal protein l24, rps4x - ribosomal protein s4, x-linked, rps14 - ribosomal protein s14, rplp2l - ribosomal protein, large p2, like, rpl35a - ribosomal protein l35a, rpl38 - ribosomal protein l38, rps3a - ribosomal protein s3a, rpl6 - ribosomal protein l6, rps15 - ribosomal protein s1…
GO:0042737	drug catabolic process	1.29e-09	1.67e-07	4.36	13851	91	803	23	[cyp2ad2 - cytochrome p450, family 2, subfamily ad, polypeptide 2, prdx4 - peroxiredoxin 4, cyp2p6 - cytochrome p450, family 2, subfamily p, polypeptide 6, pck1 - phosphoenolpyruvate carboxykinase 1 (soluble), cat - catalase, tat - tyrosine aminotransferase, cyp2p9 - cytochrome p450, family 2, subfamily p, polypeptide 9, cyp2k19 - cytochrome p450, family 2, subfamily k, polypeptide 19, cyp2n13 - …
GO:0010466	negative regulation of peptidase activity	2.26e-09	2.89e-07	5.35	13851	58	803	18	[a2ml - alpha-2-macroglobulin-like, serpinf2a - serine (or cysteine) peptidase inhibitor, clade f, member 2a, si:ch211-262h13.5 - si:ch211-262h13.5, serpind1 - serine (or cysteine) proteinase inhibitor, clade d (heparin cofactor), member 1, itih2 - inter-alpha (globulin) inhibitor h2, serpinc1 - serine (or cysteine) proteinase inhibitor, clade c (antithrombin), member 1, kng1 - kininogen 1, serpi…
GO:0006413	translational initiation	3.08e-09	3.88e-07	5.26	13851	59	803	18	[eif3ba - eukaryotic translation initiation factor 3, subunit ba, eif2s1b - eukaryotic translation initiation factor 2, subunit 1 alpha b, eif5a - eukaryotic translation initiation factor 5a, eif3g - eukaryotic translation initiation factor 3, subunit g, eif3k - eukaryotic translation initiation factor 3, subunit k, eif3d - eukaryotic translation initiation factor 3, subunit d, eif1b - eukaryotic…
GO:0050817	coagulation	3.21e-09	3.98e-07	6.9	13851	35	803	14	[serpind1 - serine (or cysteine) proteinase inhibitor, clade d (heparin cofactor), member 1, serpinc1 - serine (or cysteine) proteinase inhibitor, clade c (antithrombin), member 1, prozb - protein z, vitamin k-dependent plasma glycoprotein b, plg - plasminogen, fgg - fibrinogen, gamma polypeptide, habp2 - hyaluronan binding protein 2, f2 - coagulation factor ii (thrombin), f7i - coagulation facto…
GO:0007596	blood coagulation	3.21e-09	3.92e-07	6.9	13851	35	803	14	[serpind1 - serine (or cysteine) proteinase inhibitor, clade d (heparin cofactor), member 1, serpinc1 - serine (or cysteine) proteinase inhibitor, clade c (antithrombin), member 1, prozb - protein z, vitamin k-dependent plasma glycoprotein b, plg - plasminogen, fgg - fibrinogen, gamma polypeptide, habp2 - hyaluronan binding protein 2, f2 - coagulation factor ii (thrombin), fgb - fibrinogen, b bet…
GO:1901361	organic cyclic compound catabolic process	5.09e-09	6.12e-07	2.93	13851	212	803	36	[xdh - xanthine dehydrogenase, gda - guanine deaminase, tdo2b - tryptophan 2,3-dioxygenase b, tat - tyrosine aminotransferase, gapdh - glyceraldehyde-3-phosphate dehydrogenase, uox - urate oxidase, cyp24a1 - cytochrome p450, family 24, subfamily a, polypeptide 1, kmo - kynurenine 3-monooxygenase, gstz1 - glutathione s-transferase zeta 1, apoeb - apolipoprotein eb, pgk1 - phosphoglycerate kinase 1…
GO:0001732	formation of cytoplasmic translation initiation complex	5.44e-09	6.46e-07	10.15	13851	17	803	10	[eif3ba - eukaryotic translation initiation factor 3, subunit ba, eif3s10 - eukaryotic translation initiation factor 3, subunit 10 (theta), eif3g - eukaryotic translation initiation factor 3, subunit g, eif3i - eukaryotic translation initiation factor 3, subunit i, eif3d - eukaryotic translation initiation factor 3, subunit d, eif3k - eukaryotic translation initiation factor 3, subunit k, eif3c -…
GO:0046364	monosaccharide biosynthetic process	5.44e-09	6.37e-07	10.15	13851	17	803	10	[fbp1b - fructose-1,6-bisphosphatase 1b, pck1 - phosphoenolpyruvate carboxykinase 1 (soluble), tpi1b - triosephosphate isomerase 1b, g6pca.2 - glucose-6-phosphatase a, catalytic, tandem duplicate 2, fbp1a - fructose-1,6-bisphosphatase 1a, pck2 - phosphoenolpyruvate carboxykinase 2 (mitochondrial), pgk1 - phosphoglycerate kinase 1, g6pca.1 - glucose-6-phosphatase a, catalytic, tandem duplicate 1, …
GO:0000027	ribosomal large subunit assembly	5.44e-09	6.29e-07	10.15	13851	17	803	10	[rpl24 - ribosomal protein l24, rplp0 - ribosomal protein, large, p0, rpl10 - ribosomal protein l10, rsl24d1 - ribosomal l24 domain containing 1, rpl6 - ribosomal protein l6, rpf2 - ribosome production factor 2 homolog (s. cerevisiae), rpl3 - ribosomal protein l3, rpl23a - ribosomal protein l23a, rpl5b - ribosomal protein l5b, rpl5a - ribosomal protein l5a]
GO:0016042	lipid catabolic process	6.21e-09	7.08e-07	3.56	13851	131	803	27	[pck1 - phosphoenolpyruvate carboxykinase 1 (soluble), cyp24a1 - cytochrome p450, family 24, subfamily a, polypeptide 1, gpcpd1 - glycerophosphocholine phosphodiesterase gde1 homolog (s. cerevisiae), apoeb - apolipoprotein eb, acadl - acyl-coenzyme a dehydrogenase, long chain, lipca - lipase, hepatic a, hadhaa - hydroxyacyl-coenzyme a dehydrogenase/3-ketoacyl-coenzyme a thiolase/enoyl-coenzyme a …
GO:0044242	cellular lipid catabolic process	7.21e-09	8.11e-07	4.17	13851	91	803	22	[acox1 - acyl-coenzyme a oxidase 1, palmitoyl, si:ch211-117n7.6 - si:ch211-117n7.6, hao1 - hydroxyacid oxidase (glycolate oxidase) 1, pck1 - phosphoenolpyruvate carboxykinase 1 (soluble), acat1 - acetyl-coenzyme a acetyltransferase 1 (acetoacetyl coenzyme a thiolase), phyh - phytanoyl-coa 2-hydroxylase, acads - acyl-coenzyme a dehydrogenase, c-2 to c-3 short chain, hadhb - hydroxyacyl-coenzyme a …
GO:1901615	organic hydroxy compound metabolic process	8.78e-09	9.74e-07	3.1	13851	178	803	32	[apoa1b - apolipoprotein a-ib, pck1 - phosphoenolpyruvate carboxykinase 1 (soluble), hsd11b2 - hydroxysteroid 11-beta dehydrogenase 2, cyp24a1 - cytochrome p450, family 24, subfamily a, polypeptide 1, adh5 - alcohol dehydrogenase 5, apoeb - apolipoprotein eb, cetp - cholesteryl ester transfer protein, plasma, adh8b - alcohol dehydrogenase 8b, comta - catechol-o-methyltransferase a, park7 - parkin…
GO:0055086	nucleobase-containing small molecule metabolic process	8.88e-09	9.73e-07	2.49	13851	319	803	46	[xdh - xanthine dehydrogenase, acss1 - acyl-coa synthetase short-chain family member 1, suclg2 - succinate-coa ligase, gdp-forming, beta subunit, gda - guanine deaminase, gpd1b - glycerol-3-phosphate dehydrogenase 1b, gapdh - glyceraldehyde-3-phosphate dehydrogenase, tdo2b - tryptophan 2,3-dioxygenase b, adssl - adenylosuccinate synthase, like, uox - urate oxidase, pnp4b - purine nucleoside phosp…
GO:0071391	cellular response to estrogen stimulus	9.1e-09	9.84e-07	8.62	13851	22	803	11	[fbp1b - fructose-1,6-bisphosphatase 1b, serpinc1 - serine (or cysteine) proteinase inhibitor, clade c (antithrombin), member 1, zgc:66313 - zgc:66313, agxtb - alanine-glyoxylate aminotransferase b, c9 - complement component 9, aqp12 - aquaporin 12, slc31a1 - solute carrier family 31 (copper transporters), member 1, pah - phenylalanine hydroxylase, ucp1 - uncoupling protein 1, ssr4 - signal seque…
GO:0000028	ribosomal small subunit assembly	1.09e-08	1.16e-06	11.09	13851	14	803	9	[rps28 - ribosomal protein s28, rps5 - ribosomal protein s5, rps14 - ribosomal protein s14, rps27.1 - ribosomal protein s27, isoform 1, rps10 - ribosomal protein s10, rps15 - ribosomal protein s15, rpsa - ribosomal protein sa, rps27.2 - ribosomal protein s27, isoform 2, rps19 - ribosomal protein s19]
GO:0065003	protein-containing complex assembly	1.46e-08	1.54e-06	2.17	13851	470	803	59	[rplp0 - ribosomal protein, large, p0, tdo2b - tryptophan 2,3-dioxygenase b, uox - urate oxidase, eif3g - eukaryotic translation initiation factor 3, subunit g, rps10 - ribosomal protein s10, rpl5b - ribosomal protein l5b, rpl38 - ribosomal protein l38, eif3s10 - eukaryotic translation initiation factor 3, subunit 10 (theta), rsl24d1 - ribosomal l24 domain containing 1, rpf2 - ribosome production…
GO:0072376	protein activation cascade	1.47e-08	1.54e-06	6.8	13851	33	803	13	[cfb - complement factor b, fn1b - fibronectin 1b, c8a - complement component 8, alpha polypeptide, fgg - fibrinogen, gamma polypeptide, bfb - complement component bfb, fgb - fibrinogen, b beta polypeptide, masp2 - mannan-binding lectin serine peptidase 2, fga - fibrinogen alpha chain, c4 - complement component 4, c9 - complement component 9, c8b - complement component 8, beta polypeptide, f7 - c…
GO:0010951	negative regulation of endopeptidase activity	1.68e-08	1.73e-06	6.19	13851	39	803	14	[serpinf2a - serine (or cysteine) peptidase inhibitor, clade f, member 2a, serpind1 - serine (or cysteine) proteinase inhibitor, clade d (heparin cofactor), member 1, si:ch211-262h13.5 - si:ch211-262h13.5, serpinc1 - serine (or cysteine) proteinase inhibitor, clade c (antithrombin), member 1, kng1 - kininogen 1, serpina1 - serine (or cysteine) proteinase inhibitor, clade a (alpha-1 antiproteinase…
GO:0051346	negative regulation of hydrolase activity	1.88e-08	1.91e-06	4.31	13851	80	803	20	[a2ml - alpha-2-macroglobulin-like, serpinf2a - serine (or cysteine) peptidase inhibitor, clade f, member 2a, si:ch211-262h13.5 - si:ch211-262h13.5, itih2 - inter-alpha (globulin) inhibitor h2, serpind1 - serine (or cysteine) proteinase inhibitor, clade d (heparin cofactor), member 1, serpinc1 - serine (or cysteine) proteinase inhibitor, clade c (antithrombin), member 1, kng1 - kininogen 1, gchfr…
GO:0034622	cellular protein-containing complex assembly	1.96e-08	1.97e-06	2.35	13851	360	803	49	[rplp0 - ribosomal protein, large, p0, eif3g - eukaryotic translation initiation factor 3, subunit g, rps10 - ribosomal protein s10, rpl5b - ribosomal protein l5b, rpl38 - ribosomal protein l38, rsl24d1 - ribosomal l24 domain containing 1, eif3s10 - eukaryotic translation initiation factor 3, subunit 10 (theta), eif3i - eukaryotic translation initiation factor 3, subunit i, rpf2 - ribosome produc…
GO:0042221	response to chemical	4.51e-08	4.48e-06	2.12	13851	473	803	58	[ppifb - peptidylprolyl isomerase fb, cat - catalase, rbp4 - retinol binding protein 4, plasma, cyb5a - cytochrome b5 type a (microsomal), esr2b - estrogen receptor 2b, cyp3a65 - cytochrome p450, family 3, subfamily a, polypeptide 65, lipca - lipase, hepatic a, ucp1 - uncoupling protein 1, chac1 - chac, cation transport regulator-like 1, prdx3 - peroxiredoxin 3, nucb2a - nucleobindin 2a, gys2 - g…
GO:1990748	cellular detoxification	5.6e-08	5.5e-06	9.7	13851	16	803	9	[sod1 - superoxide dismutase 1, soluble, adh8b - alcohol dehydrogenase 8b, sod3a - superoxide dismutase 3, extracellular a, park7 - parkinson disease (autosomal recessive, early onset) 7, sod2 - superoxide dismutase 2, mitochondrial, adh5 - alcohol dehydrogenase 5, akr1a1a - aldo-keto reductase family 1, member a1a (aldehyde reductase), adh8a - alcohol dehydrogenase 8a, prdx2 - peroxiredoxin 2]
GO:0006094	gluconeogenesis	5.6e-08	5.44e-06	9.7	13851	16	803	9	[fbp1b - fructose-1,6-bisphosphatase 1b, pck1 - phosphoenolpyruvate carboxykinase 1 (soluble), tpi1b - triosephosphate isomerase 1b, g6pca.2 - glucose-6-phosphatase a, catalytic, tandem duplicate 2, fbp1a - fructose-1,6-bisphosphatase 1a, pck2 - phosphoenolpyruvate carboxykinase 2 (mitochondrial), pgk1 - phosphoglycerate kinase 1, g6pca.1 - glucose-6-phosphatase a, catalytic, tandem duplicate 1, …
GO:0055092	sterol homeostasis	5.6e-08	5.38e-06	9.7	13851	16	803	9	[apoba - apolipoprotein ba, zgc:162608 - zgc:162608, apoa1b - apolipoprotein a-ib, pla2g12b - phospholipase a2, group xiib, cyp7a1a - cytochrome p450, family 7, subfamily a, polypeptide 1a, apoa1a - apolipoprotein a-ia, angptl3 - angiopoietin-like 3, cetp - cholesteryl ester transfer protein, plasma, ephx2 - epoxide hydrolase 2, cytoplasmic]
GO:0019319	hexose biosynthetic process	5.6e-08	5.32e-06	9.7	13851	16	803	9	[fbp1b - fructose-1,6-bisphosphatase 1b, pck1 - phosphoenolpyruvate carboxykinase 1 (soluble), tpi1b - triosephosphate isomerase 1b, g6pca.2 - glucose-6-phosphatase a, catalytic, tandem duplicate 2, fbp1a - fructose-1,6-bisphosphatase 1a, pck2 - phosphoenolpyruvate carboxykinase 2 (mitochondrial), pgk1 - phosphoglycerate kinase 1, gpia - glucose phosphate isomerase a, g6pca.1 - glucose-6-phosphat…
GO:0042632	cholesterol homeostasis	5.6e-08	5.26e-06	9.7	13851	16	803	9	[apoba - apolipoprotein ba, zgc:162608 - zgc:162608, apoa1b - apolipoprotein a-ib, pla2g12b - phospholipase a2, group xiib, cyp7a1a - cytochrome p450, family 7, subfamily a, polypeptide 1a, apoa1a - apolipoprotein a-ia, angptl3 - angiopoietin-like 3, cetp - cholesteryl ester transfer protein, plasma, ephx2 - epoxide hydrolase 2, cytoplasmic]
GO:0019439	aromatic compound catabolic process	1.2e-07	1.11e-05	2.79	13851	198	803	32	[xdh - xanthine dehydrogenase, gda - guanine deaminase, gapdh - glyceraldehyde-3-phosphate dehydrogenase, tat - tyrosine aminotransferase, tdo2b - tryptophan 2,3-dioxygenase b, uox - urate oxidase, kmo - kynurenine 3-monooxygenase, gstz1 - glutathione s-transferase zeta 1, pgk1 - phosphoglycerate kinase 1, ftcd - formiminotransferase cyclodeaminase, hgd - homogentisate 1,2-dioxygenase, comta - ca…
GO:0006120	mitochondrial electron transport, NADH to ubiquinone	1.22e-07	1.12e-05	10.61	13851	13	803	8	[ndufb6 - nadh dehydrogenase (ubiquinone) 1 beta subcomplex, 6, ndufs2 - nadh dehydrogenase (ubiquinone) fe-s protein 2, ndufa7 - nadh dehydrogenase (ubiquinone) 1 alpha subcomplex, 7, ndufa8 - nadh dehydrogenase (ubiquinone) 1 alpha subcomplex, 8, ndufa10 - nadh dehydrogenase (ubiquinone) 1 alpha subcomplex, 10, ndufv2 - nadh dehydrogenase (ubiquinone) flavoprotein 2, ndufb8 - nadh dehydrogenase…
GO:1901565	organonitrogen compound catabolic process	1.29e-07	1.18e-05	2.17	13851	405	803	51	[xdh - xanthine dehydrogenase, gda - guanine deaminase, tdo2b - tryptophan 2,3-dioxygenase b, tat - tyrosine aminotransferase, uox - urate oxidase, gstz1 - glutathione s-transferase zeta 1, hgd - homogentisate 1,2-dioxygenase, comta - catechol-o-methyltransferase a, aldh1l1 - aldehyde dehydrogenase 1 family, member l1, got2b - glutamic-oxaloacetic transaminase 2b, mitochondrial (aspartate aminotr…
GO:0006414	translational elongation	2.23e-07	2e-05	6.09	13851	34	803	12	[rplp1 - ribosomal protein, large, p1, eif5a - eukaryotic translation initiation factor 5a, eif5a2 - eukaryotic translation initiation factor 5a2, gnb2l1 - guanine nucleotide binding protein (g protein), beta polypeptide 2-like 1, rplp2l - ribosomal protein, large p2, like, eef1b2 - eukaryotic translation elongation factor 1 beta 2, eef1db - elongation factor-1, delta, b, rplp2 - ribosomal protei…
GO:0006006	glucose metabolic process	2.23e-07	1.98e-05	6.09	13851	34	803	12	[fbp1b - fructose-1,6-bisphosphatase 1b, pck1 - phosphoenolpyruvate carboxykinase 1 (soluble), tpi1b - triosephosphate isomerase 1b, gapdh - glyceraldehyde-3-phosphate dehydrogenase, g6pca.2 - glucose-6-phosphatase a, catalytic, tandem duplicate 2, dcxr - dicarbonyl/l-xylulose reductase, fbp1a - fructose-1,6-bisphosphatase 1a, pck2 - phosphoenolpyruvate carboxykinase 2 (mitochondrial), pgk1 - pho…
GO:0072521	purine-containing compound metabolic process	3.04e-07	2.68e-05	2.68	13851	206	803	32	[xdh - xanthine dehydrogenase, acss1 - acyl-coa synthetase short-chain family member 1, suclg2 - succinate-coa ligase, gdp-forming, beta subunit, gda - guanine deaminase, adssl - adenylosuccinate synthase, like, tdo2b - tryptophan 2,3-dioxygenase b, gapdh - glyceraldehyde-3-phosphate dehydrogenase, uox - urate oxidase, nme4 - non-metastatic cells 4, protein expressed in, ahcy - s-adenosylhomocyst…
GO:0006090	pyruvate metabolic process	3.29e-07	2.87e-05	5.03	13851	48	803	14	[pck1 - phosphoenolpyruvate carboxykinase 1 (soluble), tpi1b - triosephosphate isomerase 1b, gapdh - glyceraldehyde-3-phosphate dehydrogenase, pgam1a - phosphoglycerate mutase 1a, pgk1 - phosphoglycerate kinase 1, mpc1 - mitochondrial pyruvate carrier 1, me1 - malic enzyme 1, nadp(+)-dependent, cytosolic, aldob - aldolase b, fructose-bisphosphate, pklr - pyruvate kinase, liver and rbc, agxtb - al…
GO:0006635	fatty acid beta-oxidation	3.78e-07	3.26e-05	7.19	13851	24	803	10	[acaa1 - acetyl-coenzyme a acyltransferase 1, acox1 - acyl-coenzyme a oxidase 1, palmitoyl, acadl - acyl-coenzyme a dehydrogenase, long chain, acat1 - acetyl-coenzyme a acetyltransferase 1 (acetoacetyl coenzyme a thiolase), hadhaa - hydroxyacyl-coenzyme a dehydrogenase/3-ketoacyl-coenzyme a thiolase/enoyl-coenzyme a hydratase, alpha subunit a, acadm - acyl-coenzyme a dehydrogenase, c-4 to c-12 st…
GO:0044255	cellular lipid metabolic process	3.84e-07	3.29e-05	2.06	13851	443	803	53	[cyp4v7 - cytochrome p450, family 4, subfamily v, polypeptide 7, decr2 - 2,4-dienoyl coa reductase 2, peroxisomal, acot11a - acyl-coa thioesterase 11a, pm20d1.2 - peptidase m20 domain containing 1, tandem duplicate 2, pcyt1bb - phosphate cytidylyltransferase 1, choline, beta b, lipca - lipase, hepatic a, ndufab1b - nadh dehydrogenase (ubiquinone) 1, alpha/beta subcomplex, 1b, hadhaa - hydroxyacyl…
GO:0006081	cellular aldehyde metabolic process	4.03e-07	3.41e-05	5.34	13851	42	803	13	[aldh2.1 - aldehyde dehydrogenase 2, tandem duplicate 1, tpi1b - triosephosphate isomerase 1b, hyi - hydroxypyruvate isomerase, hagh - hydroxyacylglutathione hydrolase, adh5 - alcohol dehydrogenase 5, dhrs9 - dehydrogenase/reductase (sdr family) member 9, rdh1 - retinol dehydrogenase 1, adh8b - alcohol dehydrogenase 8b, aldh9a1a.1 - aldehyde dehydrogenase 9 family, member a1a, tandem duplicate 1,…
GO:0055088	lipid homeostasis	4.03e-07	3.38e-05	5.34	13851	42	803	13	[acox1 - acyl-coenzyme a oxidase 1, palmitoyl, apoba - apolipoprotein ba, apoa1b - apolipoprotein a-ib, pla2g12b - phospholipase a2, group xiib, hnf4a - hepatocyte nuclear factor 4, alpha, apoa1a - apolipoprotein a-ia, cetp - cholesteryl ester transfer protein, plasma, ephx2 - epoxide hydrolase 2, cytoplasmic, dgat2 - diacylglycerol o-acyltransferase 2, zgc:162608 - zgc:162608, cyp7a1a - cytochro…
GO:0006979	response to oxidative stress	4.29e-07	3.56e-05	4.62	13851	56	803	15	[prdx4 - peroxiredoxin 4, ndufa6 - nadh dehydrogenase (ubiquinone) 1 alpha subcomplex, 6, ppifb - peptidylprolyl isomerase fb, cat - catalase, msrb2 - methionine sulfoxide reductase b2, gpx4a - glutathione peroxidase 4a, zgc:73345 - zgc:73345, gpx1a - glutathione peroxidase 1a, prdx3 - peroxiredoxin 3, ndufa12 - nadh dehydrogenase (ubiquinone) 1 alpha subcomplex, 12, hmox2a - heme oxygenase (decy…
GO:0042180	cellular ketone metabolic process	4.59e-07	3.77e-05	6.32	13851	30	803	11	[afmid - arylformamidase, tpi1b - triosephosphate isomerase 1b, tdo2b - tryptophan 2,3-dioxygenase b, hagh - hydroxyacylglutathione hydrolase, hsd11b2 - hydroxysteroid 11-beta dehydrogenase 2, hsd17b3 - hydroxysteroid (17-beta) dehydrogenase 3, park7 - parkinson disease (autosomal recessive, early onset) 7, kmo - kynurenine 3-monooxygenase, tdo2a - tryptophan 2,3-dioxygenase a, ido1 - indoleamine…
GO:0052547	regulation of peptidase activity	5.13e-07	4.18e-05	3.72	13851	88	803	19	[a2ml - alpha-2-macroglobulin-like, serpinf2a - serine (or cysteine) peptidase inhibitor, clade f, member 2a, si:ch211-262h13.5 - si:ch211-262h13.5, itih2 - inter-alpha (globulin) inhibitor h2, serpind1 - serine (or cysteine) proteinase inhibitor, clade d (heparin cofactor), member 1, serpinc1 - serine (or cysteine) proteinase inhibitor, clade c (antithrombin), member 1, diabloa - diablo, iap-bin…
GO:0098754	detoxification	5.97e-07	4.82e-05	6.9	13851	25	803	10	[acaa1 - acetyl-coenzyme a acyltransferase 1, sod1 - superoxide dismutase 1, soluble, adh8b - alcohol dehydrogenase 8b, sod3a - superoxide dismutase 3, extracellular a, sod2 - superoxide dismutase 2, mitochondrial, park7 - parkinson disease (autosomal recessive, early onset) 7, adh5 - alcohol dehydrogenase 5, akr1a1a - aldo-keto reductase family 1, member a1a (aldehyde reductase), adh8a - alcohol…
GO:0019538	protein metabolic process	7.65e-07	6.11e-05	1.38	13851	2375	803	190	[rps8a - ribosomal protein s8a, rpl13a - ribosomal protein l13a, ppifb - peptidylprolyl isomerase fb, rps4x - ribosomal protein s4, x-linked, rpl22l1 - ribosomal protein l22-like 1, rps23 - ribosomal protein s23, gapdh - glyceraldehyde-3-phosphate dehydrogenase, rpl35a - ribosomal protein l35a, rpl23 - ribosomal protein l23, uba52 - ubiquitin a-52 residue ribosomal protein fusion product 1, rpl18…
GO:0042537	benzene-containing compound metabolic process	9.44e-07	7.47e-05	12.94	13851	8	803	6	[acaa1 - acetyl-coenzyme a acyltransferase 1, afmid - arylformamidase, tdo2b - tryptophan 2,3-dioxygenase b, kmo - kynurenine 3-monooxygenase, tdo2a - tryptophan 2,3-dioxygenase a, ido1 - indoleamine 2,3-dioxygenase 1]
GO:0006790	sulfur compound metabolic process	9.95e-07	7.8e-05	2.87	13851	156	803	26	[acss1 - acyl-coa synthetase short-chain family member 1, suclg2 - succinate-coa ligase, gdp-forming, beta subunit, tdo2b - tryptophan 2,3-dioxygenase b, cbsb - cystathionine-beta-synthase b, sult3st2 - sulfotransferase family 3, cytosolic sulfotransferase 2, bhmt - betaine-homocysteine methyltransferase, papss2a - 3'-phosphoadenosine 5'-phosphosulfate synthase 2a, gstz1 - glutathione s-transfera…
GO:1900046	regulation of hemostasis	1.31e-06	0.000102	10.06	13851	12	803	7	[f7i - coagulation factor viii, serping1 - serpin peptidase inhibitor, clade g (c1 inhibitor), member 1, serpinc1 - serine (or cysteine) proteinase inhibitor, clade c (antithrombin), member 1, cpb2 - carboxypeptidase b2 (plasma), plg - plasminogen, kng1 - kininogen 1, f2 - coagulation factor ii (thrombin)]
GO:0030193	regulation of blood coagulation	1.31e-06	0.000101	10.06	13851	12	803	7	[f7i - coagulation factor viii, serping1 - serpin peptidase inhibitor, clade g (c1 inhibitor), member 1, serpinc1 - serine (or cysteine) proteinase inhibitor, clade c (antithrombin), member 1, cpb2 - carboxypeptidase b2 (plasma), kng1 - kininogen 1, plg - plasminogen, f2 - coagulation factor ii (thrombin)]
GO:0043933	protein-containing complex subunit organization	1.43e-06	0.000109	1.86	13851	574	803	62	[rplp0 - ribosomal protein, large, p0, tdo2b - tryptophan 2,3-dioxygenase b, uox - urate oxidase, eif3g - eukaryotic translation initiation factor 3, subunit g, rps10 - ribosomal protein s10, rpl5b - ribosomal protein l5b, rpl38 - ribosomal protein l38, eif3s10 - eukaryotic translation initiation factor 3, subunit 10 (theta), rsl24d1 - ribosomal l24 domain containing 1, rpf2 - ribosome production…
GO:0072330	monocarboxylic acid biosynthetic process	1.81e-06	0.000137	3.32	13851	104	803	20	[elovl2 - elongation of very long chain fatty acids (fen1/elo2, sur4/elo3, yeast)-like 2, tpi1b - triosephosphate isomerase 1b, gapdh - glyceraldehyde-3-phosphate dehydrogenase, pgam1a - phosphoglycerate mutase 1a, zgc:101540 - zgc:101540, pgk1 - phosphoglycerate kinase 1, lpl - lipoprotein lipase, hsd17b12b - hydroxysteroid (17-beta) dehydrogenase 12b, aldob - aldolase b, fructose-bisphosphate, …
GO:0009205	purine ribonucleoside triphosphate metabolic process	1.82e-06	0.000136	3.94	13851	70	803	16	[cox6c - cytochrome c oxidase subunit vic, tpi1b - triosephosphate isomerase 1b, gapdh - glyceraldehyde-3-phosphate dehydrogenase, pgam1a - phosphoglycerate mutase 1a, nme4 - non-metastatic cells 4, protein expressed in, ak2 - adenylate kinase 2, pgk1 - phosphoglycerate kinase 1, nme2b.1 - nme/nm23 nucleoside diphosphate kinase 2b, tandem duplicate 1, aldob - aldolase b, fructose-bisphosphate, at…
GO:0009069	serine family amino acid metabolic process	2.05e-06	0.000152	6.16	13851	28	803	10	[shmt1 - serine hydroxymethyltransferase 1 (soluble), cth - cystathionase (cystathionine gamma-lyase), gcshb - glycine cleavage system protein h (aminomethyl carrier), b, cdo1 - cysteine dioxygenase, type i, agxta - alanine-glyoxylate aminotransferase a, agxtb - alanine-glyoxylate aminotransferase b, cbsb - cystathionine-beta-synthase b, ahcy - s-adenosylhomocysteine hydrolase, gldc - glycine deh…
GO:0055090	acylglycerol homeostasis	2.69e-06	0.000198	11.5	13851	9	803	6	[apoa1b - apolipoprotein a-ib, zgc:162608 - zgc:162608, pla2g12b - phospholipase a2, group xiib, apoa1a - apolipoprotein a-ia, cetp - cholesteryl ester transfer protein, plasma, angptl3 - angiopoietin-like 3]
GO:0070328	triglyceride homeostasis	2.69e-06	0.000197	11.5	13851	9	803	6	[zgc:162608 - zgc:162608, apoa1b - apolipoprotein a-ib, pla2g12b - phospholipase a2, group xiib, apoa1a - apolipoprotein a-ia, angptl3 - angiopoietin-like 3, cetp - cholesteryl ester transfer protein, plasma]
GO:0009144	purine nucleoside triphosphate metabolic process	2.71e-06	0.000196	3.83	13851	72	803	16	[cox6c - cytochrome c oxidase subunit vic, tpi1b - triosephosphate isomerase 1b, gapdh - glyceraldehyde-3-phosphate dehydrogenase, pgam1a - phosphoglycerate mutase 1a, nme4 - non-metastatic cells 4, protein expressed in, ak2 - adenylate kinase 2, pgk1 - phosphoglycerate kinase 1, nme2b.1 - nme/nm23 nucleoside diphosphate kinase 2b, tandem duplicate 1, aldob - aldolase b, fructose-bisphosphate, at…
GO:0006869	lipid transport	3.04e-06	0.000219	3.01	13851	126	803	22	[apoba - apolipoprotein ba, apoa1b - apolipoprotein a-ib, pla2g12b - phospholipase a2, group xiib, scp2a - sterol carrier protein 2a, gltpd2 - glycolipid transfer protein domain containing 2, mfsd2ab - major facilitator superfamily domain containing 2ab, apoeb - apolipoprotein eb, rbp4 - retinol binding protein 4, plasma, slc27a6 - solute carrier family 27 (fatty acid transporter), member 6, apoa…
GO:0044270	cellular nitrogen compound catabolic process	3.12e-06	0.000222	2.6	13851	186	803	28	[xdh - xanthine dehydrogenase, gda - guanine deaminase, gapdh - glyceraldehyde-3-phosphate dehydrogenase, tdo2b - tryptophan 2,3-dioxygenase b, uox - urate oxidase, kmo - kynurenine 3-monooxygenase, bhmt - betaine-homocysteine methyltransferase, pgk1 - phosphoglycerate kinase 1, ftcd - formiminotransferase cyclodeaminase, pm20d1.2 - peptidase m20 domain containing 1, tandem duplicate 2, aldh1l1 -…
GO:0071825	protein-lipid complex subunit organization	3.7e-06	0.000261	14.37	13851	6	803	5	[apoa1b - apolipoprotein a-ib, zgc:162608 - zgc:162608, apoeb - apolipoprotein eb, apoa1a - apolipoprotein a-ia, cetp - cholesteryl ester transfer protein, plasma]
GO:0071827	plasma lipoprotein particle organization	3.7e-06	0.000259	14.37	13851	6	803	5	[apoa1b - apolipoprotein a-ib, zgc:162608 - zgc:162608, apoeb - apolipoprotein eb, apoa1a - apolipoprotein a-ia, cetp - cholesteryl ester transfer protein, plasma]
GO:0006569	tryptophan catabolic process	3.7e-06	0.000257	14.37	13851	6	803	5	[afmid - arylformamidase, tdo2b - tryptophan 2,3-dioxygenase b, kmo - kynurenine 3-monooxygenase, tdo2a - tryptophan 2,3-dioxygenase a, ido1 - indoleamine 2,3-dioxygenase 1]
GO:0006568	tryptophan metabolic process	3.7e-06	0.000255	14.37	13851	6	803	5	[afmid - arylformamidase, tdo2b - tryptophan 2,3-dioxygenase b, kmo - kynurenine 3-monooxygenase, tdo2a - tryptophan 2,3-dioxygenase a, ido1 - indoleamine 2,3-dioxygenase 1]
GO:0006586	indolalkylamine metabolic process	3.7e-06	0.000253	14.37	13851	6	803	5	[afmid - arylformamidase, tdo2b - tryptophan 2,3-dioxygenase b, kmo - kynurenine 3-monooxygenase, tdo2a - tryptophan 2,3-dioxygenase a, ido1 - indoleamine 2,3-dioxygenase 1]
GO:0070189	kynurenine metabolic process	3.7e-06	0.000251	14.37	13851	6	803	5	[afmid - arylformamidase, tdo2b - tryptophan 2,3-dioxygenase b, kmo - kynurenine 3-monooxygenase, tdo2a - tryptophan 2,3-dioxygenase a, ido1 - indoleamine 2,3-dioxygenase 1]
GO:0042436	indole-containing compound catabolic process	3.7e-06	0.000249	14.37	13851	6	803	5	[afmid - arylformamidase, tdo2b - tryptophan 2,3-dioxygenase b, kmo - kynurenine 3-monooxygenase, tdo2a - tryptophan 2,3-dioxygenase a, ido1 - indoleamine 2,3-dioxygenase 1]
GO:0046218	indolalkylamine catabolic process	3.7e-06	0.000247	14.37	13851	6	803	5	[afmid - arylformamidase, tdo2b - tryptophan 2,3-dioxygenase b, kmo - kynurenine 3-monooxygenase, tdo2a - tryptophan 2,3-dioxygenase a, ido1 - indoleamine 2,3-dioxygenase 1]
GO:0017001	antibiotic catabolic process	4.2e-06	0.000278	6.47	13851	24	803	9	[adh8b - alcohol dehydrogenase 8b, prdx4 - peroxiredoxin 4, pck1 - phosphoenolpyruvate carboxykinase 1 (soluble), cat - catalase, adh5 - alcohol dehydrogenase 5, pck2 - phosphoenolpyruvate carboxykinase 2 (mitochondrial), gpx1a - glutathione peroxidase 1a, adh8a - alcohol dehydrogenase 8a, prdx2 - peroxiredoxin 2]
GO:0006066	alcohol metabolic process	4.54e-06	0.000299	2.94	13851	129	803	22	[apoa1b - apolipoprotein a-ib, pck1 - phosphoenolpyruvate carboxykinase 1 (soluble), tpi1b - triosephosphate isomerase 1b, hsd11b2 - hydroxysteroid 11-beta dehydrogenase 2, adh5 - alcohol dehydrogenase 5, dhrs9 - dehydrogenase/reductase (sdr family) member 9, apoeb - apolipoprotein eb, rdh1 - retinol dehydrogenase 1, apoa1a - apolipoprotein a-ia, cetp - cholesteryl ester transfer protein, plasma,…
GO:0006364	rRNA processing	4.9e-06	0.00032	3.02	13851	120	803	21	[rps8a - ribosomal protein s8a, rps7 - ribosomal protein s7, rpl7l1 - ribosomal protein l7-like 1, nsa2 - nsa2 ribosome biogenesis homolog (s. cerevisiae), tsr1 - tsr1, 20s rrna accumulation, homolog (yeast), rpl10a - ribosomal protein l10a, rps14 - ribosomal protein s14, rps21 - ribosomal protein s21, mak16 - mak16 homolog (s. cerevisiae), ncl - nucleolin, rpl7a - ribosomal protein l7a, bysl - b…
GO:0042541	hemoglobin biosynthetic process	5.14e-06	0.000333	8.62	13851	14	803	7	[rpl11 - ribosomal protein l11, snx3 - sorting nexin 3, tfr1b - transferrin receptor 1b, rpl10a - ribosomal protein l10a, slc25a38a - solute carrier family 25, member 38a, rps19 - ribosomal protein s19, tfa - transferrin-a]
GO:0000470	maturation of LSU-rRNA	5.25e-06	0.000338	7.26	13851	19	803	8	[rpl35 - ribosomal protein l35, rpl7l1 - ribosomal protein l7-like 1, nsa2 - nsa2 ribosome biogenesis homolog (s. cerevisiae), rpl10a - ribosomal protein l10a, rpf2 - ribosome production factor 2 homolog (s. cerevisiae), mak16 - mak16 homolog (s. cerevisiae), rpl7a - ribosomal protein l7a, rpl7 - ribosomal protein l7]
GO:0009108	coenzyme biosynthetic process	5.61e-06	0.000358	2.99	13851	121	803	21	[acss1 - acyl-coa synthetase short-chain family member 1, tpi1b - triosephosphate isomerase 1b, gapdh - glyceraldehyde-3-phosphate dehydrogenase, pgam1a - phosphoglycerate mutase 1a, zgc:153031 - zgc:153031, kmo - kynurenine 3-monooxygenase, mat1a - methionine adenosyltransferase i, alpha, pgk1 - phosphoglycerate kinase 1, rgn - regucalcin, coq9 - coenzyme q9 homolog (s. cerevisiae), aspdh - aspa…
GO:0015718	monocarboxylic acid transport	6.47e-06	0.000409	4.6	13851	45	803	12	[abcb11b - atp-binding cassette, sub-family b (mdr/tap), member 11b, slc10a4 - solute carrier family 10 (sodium/bile acid cotransporter family), member 4, mpc2 - mitochondrial pyruvate carrier 2, pla2g12b - phospholipase a2, group xiib, slco2a1 - solute carrier organic anion transporter family, member 2a1, mfsd2ab - major facilitator superfamily domain containing 2ab, si:ch211-105j21.7 - si:ch211…
GO:0052548	regulation of endopeptidase activity	7.37e-06	0.000463	3.75	13851	69	803	15	[serpinf2a - serine (or cysteine) peptidase inhibitor, clade f, member 2a, serpind1 - serine (or cysteine) proteinase inhibitor, clade d (heparin cofactor), member 1, si:ch211-262h13.5 - si:ch211-262h13.5, serpinc1 - serine (or cysteine) proteinase inhibitor, clade c (antithrombin), member 1, diabloa - diablo, iap-binding mitochondrial protein a, kng1 - kininogen 1, serpina1 - serine (or cysteine…
GO:0015711	organic anion transport	8.32e-06	0.000519	2.63	13851	164	803	25	[apoa1b - apolipoprotein a-ib, mfsd2ab - major facilitator superfamily domain containing 2ab, si:ch211-105j21.7 - si:ch211-105j21.7, mpc1 - mitochondrial pyruvate carrier 1, slc25a5 - solute carrier family 25 alpha, member 5, mpc2 - mitochondrial pyruvate carrier 2, slc10a4 - solute carrier family 10 (sodium/bile acid cotransporter family), member 4, slco2a1 - solute carrier organic anion transpo…
GO:0020027	hemoglobin metabolic process	9.15e-06	0.000567	8.05	13851	15	803	7	[rpl11 - ribosomal protein l11, snx3 - sorting nexin 3, tfr1b - transferrin receptor 1b, rpl10a - ribosomal protein l10a, slc25a38a - solute carrier family 25, member 38a, rps19 - ribosomal protein s19, tfa - transferrin-a]
GO:0050818	regulation of coagulation	9.15e-06	0.000563	8.05	13851	15	803	7	[f7i - coagulation factor viii, serping1 - serpin peptidase inhibitor, clade g (c1 inhibitor), member 1, serpinc1 - serine (or cysteine) proteinase inhibitor, clade c (antithrombin), member 1, cpb2 - carboxypeptidase b2 (plasma), kng1 - kininogen 1, plg - plasminogen, f2 - coagulation factor ii (thrombin)]
GO:0046034	ATP metabolic process	9.16e-06	0.000559	4.15	13851	54	803	13	[cox6c - cytochrome c oxidase subunit vic, tpi1b - triosephosphate isomerase 1b, gapdh - glyceraldehyde-3-phosphate dehydrogenase, pgam1a - phosphoglycerate mutase 1a, ak2 - adenylate kinase 2, pgk1 - phosphoglycerate kinase 1, aldob - aldolase b, fructose-bisphosphate, atp5l - atp synthase, h+ transporting, mitochondrial f0 complex, subunit g, pklr - pyruvate kinase, liver and rbc, eno3 - enolas…
GO:0006839	mitochondrial transport	9.29e-06	0.000563	3.89	13851	62	803	14	[dnajc19 - dnaj (hsp40) homolog, subfamily c, member 19, slc25a1b - slc25a1 solute carrier family 25 (mitochondrial carrier; citrate transporter), member 1b, zgc:73345 - zgc:73345, vdac2 - voltage-dependent anion channel 2, mpc1 - mitochondrial pyruvate carrier 1, tomm7 - translocase of outer mitochondrial membrane 7 homolog (yeast), slc25a5 - solute carrier family 25 alpha, member 5, mpc2 - mito…
GO:0009199	ribonucleoside triphosphate metabolic process	9.68e-06	0.000583	3.49	13851	79	803	16	[cox6c - cytochrome c oxidase subunit vic, tpi1b - triosephosphate isomerase 1b, gapdh - glyceraldehyde-3-phosphate dehydrogenase, pgam1a - phosphoglycerate mutase 1a, nme4 - non-metastatic cells 4, protein expressed in, ak2 - adenylate kinase 2, pgk1 - phosphoglycerate kinase 1, nme2b.1 - nme/nm23 nucleoside diphosphate kinase 2b, tandem duplicate 1, aldob - aldolase b, fructose-bisphosphate, at…
GO:0046942	carboxylic acid transport	1.1e-05	0.00066	3.06	13851	107	803	19	[pla2g12b - phospholipase a2, group xiib, slc43a1b - solute carrier family 43, member 1b, si:ch211-105j21.7 - si:ch211-105j21.7, mfsd2ab - major facilitator superfamily domain containing 2ab, slc25a1b - slc25a1 solute carrier family 25 (mitochondrial carrier; citrate transporter), member 1b, slc25a48 - solute carrier family 25, member 48, slc27a6 - solute carrier family 27 (fatty acid transporter…
GO:0015850	organic hydroxy compound transport	1.11e-05	0.000657	5.23	13851	33	803	10	[abcb11b - atp-binding cassette, sub-family b (mdr/tap), member 11b, apoba - apolipoprotein ba, zgc:162608 - zgc:162608, slc10a4 - solute carrier family 10 (sodium/bile acid cotransporter family), member 4, apoa1b - apolipoprotein a-ib, apoeb - apolipoprotein eb, rbp4 - retinol binding protein 4, plasma, apoa1a - apolipoprotein a-ia, sar1b - sar1 homolog b (s. cerevisiae), cetp - cholesteryl este…
GO:0043606	formamide metabolic process	1.12e-05	0.000661	17.25	13851	4	803	4	[uroc1 - urocanate hydratase 1, hal - histidine ammonia-lyase, amdhd1 - amidohydrolase domain containing 1, ftcd - formiminotransferase cyclodeaminase]
GO:0043691	reverse cholesterol transport	1.12e-05	0.000657	17.25	13851	4	803	4	[zgc:162608 - zgc:162608, apoa1b - apolipoprotein a-ib, apoa1a - apolipoprotein a-ia, cetp - cholesteryl ester transfer protein, plasma]
GO:0034370	triglyceride-rich lipoprotein particle remodeling	1.12e-05	0.000652	17.25	13851	4	803	4	[apoa1b - apolipoprotein a-ib, zgc:162608 - zgc:162608, apoa1a - apolipoprotein a-ia, cetp - cholesteryl ester transfer protein, plasma]
GO:0034372	very-low-density lipoprotein particle remodeling	1.12e-05	0.000648	17.25	13851	4	803	4	[zgc:162608 - zgc:162608, apoa1b - apolipoprotein a-ib, apoa1a - apolipoprotein a-ia, cetp - cholesteryl ester transfer protein, plasma]
GO:0034377	plasma lipoprotein particle assembly	1.12e-05	0.000644	17.25	13851	4	803	4	[apoa1b - apolipoprotein a-ib, zgc:162608 - zgc:162608, apoeb - apolipoprotein eb, apoa1a - apolipoprotein a-ia]
GO:0034380	high-density lipoprotein particle assembly	1.12e-05	0.000639	17.25	13851	4	803	4	[zgc:162608 - zgc:162608, apoa1b - apolipoprotein a-ib, apoeb - apolipoprotein eb, apoa1a - apolipoprotein a-ia]
GO:0015942	formate metabolic process	1.12e-05	0.000635	17.25	13851	4	803	4	[uroc1 - urocanate hydratase 1, hal - histidine ammonia-lyase, amdhd1 - amidohydrolase domain containing 1, ftcd - formiminotransferase cyclodeaminase]
GO:0019557	histidine catabolic process to glutamate and formate	1.12e-05	0.000631	17.25	13851	4	803	4	[uroc1 - urocanate hydratase 1, hal - histidine ammonia-lyase, amdhd1 - amidohydrolase domain containing 1, ftcd - formiminotransferase cyclodeaminase]
GO:0019556	histidine catabolic process to glutamate and formamide	1.12e-05	0.000627	17.25	13851	4	803	4	[uroc1 - urocanate hydratase 1, hal - histidine ammonia-lyase, amdhd1 - amidohydrolase domain containing 1, ftcd - formiminotransferase cyclodeaminase]
GO:0065005	protein-lipid complex assembly	1.12e-05	0.000623	17.25	13851	4	803	4	[zgc:162608 - zgc:162608, apoa1b - apolipoprotein a-ib, apoeb - apolipoprotein eb, apoa1a - apolipoprotein a-ia]
GO:0019441	tryptophan catabolic process to kynurenine	1.12e-05	0.000619	17.25	13851	4	803	4	[afmid - arylformamidase, tdo2b - tryptophan 2,3-dioxygenase b, tdo2a - tryptophan 2,3-dioxygenase a, ido1 - indoleamine 2,3-dioxygenase 1]
GO:0072378	blood coagulation, fibrin clot formation	1.23e-05	0.000675	12.32	13851	7	803	5	[fgb - fibrinogen, b beta polypeptide, fga - fibrinogen alpha chain, fn1b - fibronectin 1b, fgg - fibrinogen, gamma polypeptide, f7 - coagulation factor vii]
GO:0034308	primary alcohol metabolic process	1.27e-05	0.000694	6.57	13851	21	803	8	[adh8b - alcohol dehydrogenase 8b, hsd11b2 - hydroxysteroid 11-beta dehydrogenase 2, park7 - parkinson disease (autosomal recessive, early onset) 7, adh5 - alcohol dehydrogenase 5, dhrs9 - dehydrogenase/reductase (sdr family) member 9, rdh1 - retinol dehydrogenase 1, ttr - transthyretin (prealbumin, amyloidosis type i), adh8a - alcohol dehydrogenase 8a]
GO:0015980	energy derivation by oxidation of organic compounds	1.33e-05	0.000722	4.31	13851	48	803	12	[gys2 - glycogen synthase 2, uqcrh - ubiquinol-cytochrome c reductase hinge protein, cox7c - cytochrome c oxidase, subunit viic, ppp1r3ca - protein phosphatase 1, regulatory (inhibitor) subunit 3ca, cox4i1 - cytochrome c oxidase subunit iv isoform 1, ppp1caa - protein phosphatase 1, catalytic subunit, alpha isoform a, cox5b2 - cytochrome c oxidase subunit vb 2, cox5aa - cytochrome c oxidase subun…
GO:0042402	cellular biogenic amine catabolic process	1.34e-05	0.00072	9.41	13851	11	803	6	[afmid - arylformamidase, tdo2b - tryptophan 2,3-dioxygenase b, kmo - kynurenine 3-monooxygenase, sat1a.1 - spermidine/spermine n1-acetyltransferase 1a, duplicate 1, tdo2a - tryptophan 2,3-dioxygenase a, ido1 - indoleamine 2,3-dioxygenase 1]
GO:0009310	amine catabolic process	1.34e-05	0.000715	9.41	13851	11	803	6	[afmid - arylformamidase, tdo2b - tryptophan 2,3-dioxygenase b, kmo - kynurenine 3-monooxygenase, sat1a.1 - spermidine/spermine n1-acetyltransferase 1a, duplicate 1, tdo2a - tryptophan 2,3-dioxygenase a, ido1 - indoleamine 2,3-dioxygenase 1]
GO:0019362	pyridine nucleotide metabolic process	1.37e-05	0.000728	3.77	13851	64	803	14	[gpd1b - glycerol-3-phosphate dehydrogenase 1b, tpi1b - triosephosphate isomerase 1b, gapdh - glyceraldehyde-3-phosphate dehydrogenase, kmo - kynurenine 3-monooxygenase, pgam1a - phosphoglycerate mutase 1a, mdh1aa - malate dehydrogenase 1aa, nad (soluble), pgk1 - phosphoglycerate kinase 1, afmid - arylformamidase, aldob - aldolase b, fructose-bisphosphate, aspdh - aspartate dehydrogenase domain c…
GO:0046496	nicotinamide nucleotide metabolic process	1.37e-05	0.000724	3.77	13851	64	803	14	[gpd1b - glycerol-3-phosphate dehydrogenase 1b, tpi1b - triosephosphate isomerase 1b, gapdh - glyceraldehyde-3-phosphate dehydrogenase, kmo - kynurenine 3-monooxygenase, pgam1a - phosphoglycerate mutase 1a, mdh1aa - malate dehydrogenase 1aa, nad (soluble), pgk1 - phosphoglycerate kinase 1, afmid - arylformamidase, aldob - aldolase b, fructose-bisphosphate, aspdh - aspartate dehydrogenase domain c…
GO:0016051	carbohydrate biosynthetic process	1.4e-05	0.000735	4	13851	56	803	13	[pck1 - phosphoenolpyruvate carboxykinase 1 (soluble), ppp1r3ca - protein phosphatase 1, regulatory (inhibitor) subunit 3ca, tpi1b - triosephosphate isomerase 1b, fbp1a - fructose-1,6-bisphosphatase 1a, ugp2a - udp-glucose pyrophosphorylase 2a, pgk1 - phosphoglycerate kinase 1, rgn - regucalcin, gys2 - glycogen synthase 2, fbp1b - fructose-1,6-bisphosphatase 1b, g6pca.2 - glucose-6-phosphatase a,…
GO:0015849	organic acid transport	1.45e-05	0.000758	3.01	13851	109	803	19	[pla2g12b - phospholipase a2, group xiib, slc43a1b - solute carrier family 43, member 1b, si:ch211-105j21.7 - si:ch211-105j21.7, mfsd2ab - major facilitator superfamily domain containing 2ab, slc25a1b - slc25a1 solute carrier family 25 (mitochondrial carrier; citrate transporter), member 1b, slc25a48 - solute carrier family 25, member 48, slc27a6 - solute carrier family 27 (fatty acid transporter…
GO:0009117	nucleotide metabolic process	1.69e-05	0.000878	2.2	13851	259	803	33	[acss1 - acyl-coa synthetase short-chain family member 1, suclg2 - succinate-coa ligase, gdp-forming, beta subunit, gpd1b - glycerol-3-phosphate dehydrogenase 1b, adssl - adenylosuccinate synthase, like, tdo2b - tryptophan 2,3-dioxygenase b, gapdh - glyceraldehyde-3-phosphate dehydrogenase, kmo - kynurenine 3-monooxygenase, nme4 - non-metastatic cells 4, protein expressed in, papss2a - 3'-phospho…
GO:0009410	response to xenobiotic stimulus	1.89e-05	0.000975	4.52	13851	42	803	11	[sod1 - superoxide dismutase 1, soluble, cyp3a65 - cytochrome p450, family 3, subfamily a, polypeptide 65, pck1 - phosphoenolpyruvate carboxykinase 1 (soluble), cyp1a - cytochrome p450, family 1, subfamily a, zgc:77439 - zgc:77439, nqo1 - nad(p)h dehydrogenase, quinone 1, pck2 - phosphoenolpyruvate carboxykinase 2 (mitochondrial), cyb5a - cytochrome b5 type a (microsomal), adh8a - alcohol dehydro…
GO:0070887	cellular response to chemical stimulus	1.96e-05	0.001	2.25	13851	238	803	31	[pck1 - phosphoenolpyruvate carboxykinase 1 (soluble), ppifb - peptidylprolyl isomerase fb, serpinc1 - serine (or cysteine) proteinase inhibitor, clade c (antithrombin), member 1, zgc:73345 - zgc:73345, cyb5a - cytochrome b5 type a (microsomal), ssr4 - signal sequence receptor, delta, esr2b - estrogen receptor 2b, hamp1 - hepcidin antimicrobial peptide 1, hspb8 - heat shock protein, alpha-crystal…
GO:0008652	cellular amino acid biosynthetic process	2.09e-05	0.00106	4.14	13851	50	803	12	[shmt1 - serine hydroxymethyltransferase 1 (soluble), got1 - glutamic-oxaloacetic transaminase 1, soluble, cth - cystathionase (cystathionine gamma-lyase), gamt - guanidinoacetate n-methyltransferase, agxta - alanine-glyoxylate aminotransferase a, agxtb - alanine-glyoxylate aminotransferase b, cbsb - cystathionine-beta-synthase b, bhmt - betaine-homocysteine methyltransferase, oat - ornithine ami…
GO:0019363	pyridine nucleotide biosynthetic process	2.09e-05	0.00106	4.14	13851	50	803	12	[aspdh - aspartate dehydrogenase domain containing, aldob - aldolase b, fructose-bisphosphate, afmid - arylformamidase, tpi1b - triosephosphate isomerase 1b, gapdh - glyceraldehyde-3-phosphate dehydrogenase, pklr - pyruvate kinase, liver and rbc, pgam1a - phosphoglycerate mutase 1a, kmo - kynurenine 3-monooxygenase, eno3 - enolase 3, (beta, muscle), pgk1 - phosphoglycerate kinase 1, gpia - glucos…
GO:0019359	nicotinamide nucleotide biosynthetic process	2.09e-05	0.00105	4.14	13851	50	803	12	[aspdh - aspartate dehydrogenase domain containing, afmid - arylformamidase, aldob - aldolase b, fructose-bisphosphate, tpi1b - triosephosphate isomerase 1b, gapdh - glyceraldehyde-3-phosphate dehydrogenase, pklr - pyruvate kinase, liver and rbc, pgam1a - phosphoglycerate mutase 1a, kmo - kynurenine 3-monooxygenase, eno3 - enolase 3, (beta, muscle), pgk1 - phosphoglycerate kinase 1, gpia - glucos…
GO:0006733	oxidoreduction coenzyme metabolic process	2.14e-05	0.00107	3.45	13851	75	803	15	[gpd1b - glycerol-3-phosphate dehydrogenase 1b, tpi1b - triosephosphate isomerase 1b, gapdh - glyceraldehyde-3-phosphate dehydrogenase, pgam1a - phosphoglycerate mutase 1a, kmo - kynurenine 3-monooxygenase, mdh1aa - malate dehydrogenase 1aa, nad (soluble), pgk1 - phosphoglycerate kinase 1, coq9 - coenzyme q9 homolog (s. cerevisiae), afmid - arylformamidase, aldob - aldolase b, fructose-bisphospha…
GO:0072524	pyridine-containing compound metabolic process	2.39e-05	0.00119	3.6	13851	67	803	14	[gpd1b - glycerol-3-phosphate dehydrogenase 1b, tpi1b - triosephosphate isomerase 1b, gapdh - glyceraldehyde-3-phosphate dehydrogenase, kmo - kynurenine 3-monooxygenase, pgam1a - phosphoglycerate mutase 1a, mdh1aa - malate dehydrogenase 1aa, nad (soluble), pgk1 - phosphoglycerate kinase 1, afmid - arylformamidase, aldob - aldolase b, fructose-bisphosphate, aspdh - aspartate dehydrogenase domain c…
GO:0006760	folic acid-containing compound metabolic process	2.5e-05	0.00123	7.1	13851	17	803	7	[shmt1 - serine hydroxymethyltransferase 1 (soluble), aldh1l1 - aldehyde dehydrogenase 1 family, member l1, zgc:153031 - zgc:153031, mthfd1b - methylenetetrahydrofolate dehydrogenase (nadp+ dependent) 1b, gch1 - gtp cyclohydrolase 1, fpgs - folylpolyglutamate synthase, ftcd - formiminotransferase cyclodeaminase]
GO:0009060	aerobic respiration	2.5e-05	0.00123	7.1	13851	17	803	7	[uqcrh - ubiquinol-cytochrome c reductase hinge protein, cox4i1 - cytochrome c oxidase subunit iv isoform 1, cox7c - cytochrome c oxidase, subunit viic, cox5b2 - cytochrome c oxidase subunit vb 2, cox5aa - cytochrome c oxidase subunit vaa, cox6a2 - cytochrome c oxidase subunit via polypeptide 2, ndufs7 - nadh dehydrogenase (ubiquinone) fe-s protein 7, (nadh-coenzyme q reductase)]
GO:0016072	rRNA metabolic process	2.52e-05	0.00123	2.72	13851	133	803	21	[rps8a - ribosomal protein s8a, rps7 - ribosomal protein s7, rpl7l1 - ribosomal protein l7-like 1, nsa2 - nsa2 ribosome biogenesis homolog (s. cerevisiae), tsr1 - tsr1, 20s rrna accumulation, homolog (yeast), rpl10a - ribosomal protein l10a, rps14 - ribosomal protein s14, rps21 - ribosomal protein s21, mak16 - mak16 homolog (s. cerevisiae), ncl - nucleolin, rpl7a - ribosomal protein l7a, bysl - b…
GO:0042493	response to drug	2.56e-05	0.00124	3.8	13851	59	803	13	[pck1 - phosphoenolpyruvate carboxykinase 1 (soluble), ppifb - peptidylprolyl isomerase fb, cat - catalase, pgrmc1 - progesterone receptor membrane component 1, gpx1a - glutathione peroxidase 1a, lpl - lipoprotein lipase, dgat2 - diacylglycerol o-acyltransferase 2, hamp1 - hepcidin antimicrobial peptide 1, g6pca.2 - glucose-6-phosphatase a, catalytic, tandem duplicate 2, park7 - parkinson disease…
GO:0051188	cofactor biosynthetic process	2.76e-05	0.00133	2.64	13851	144	803	22	[acss1 - acyl-coa synthetase short-chain family member 1, snx3 - sorting nexin 3, tpi1b - triosephosphate isomerase 1b, gapdh - glyceraldehyde-3-phosphate dehydrogenase, pgam1a - phosphoglycerate mutase 1a, zgc:153031 - zgc:153031, kmo - kynurenine 3-monooxygenase, mat1a - methionine adenosyltransferase i, alpha, pgk1 - phosphoglycerate kinase 1, rgn - regucalcin, coq9 - coenzyme q9 homolog (s. c…
GO:0030258	lipid modification	2.85e-05	0.00137	2.78	13851	124	803	20	[acox1 - acyl-coenzyme a oxidase 1, palmitoyl, hao1 - hydroxyacid oxidase (glycolate oxidase) 1, acat1 - acetyl-coenzyme a acetyltransferase 1 (acetoacetyl coenzyme a thiolase), phyh - phytanoyl-coa 2-hydroxylase, cish - cytokine inducible sh2-containing protein, cyp4v7 - cytochrome p450, family 4, subfamily v, polypeptide 7, acadm - acyl-coenzyme a dehydrogenase, c-4 to c-12 straight chain, cyp2…
GO:0006534	cysteine metabolic process	3.13e-05	0.00149	10.78	13851	8	803	5	[cth - cystathionase (cystathionine gamma-lyase), cdo1 - cysteine dioxygenase, type i, cbsb - cystathionine-beta-synthase b, ahcy - s-adenosylhomocysteine hydrolase, cbsa - cystathionine-beta-synthase a]
GO:0006123	mitochondrial electron transport, cytochrome c to oxygen	3.13e-05	0.00149	10.78	13851	8	803	5	[cox4i1 - cytochrome c oxidase subunit iv isoform 1, cox7c - cytochrome c oxidase, subunit viic, cox5b2 - cytochrome c oxidase subunit vb 2, cox5aa - cytochrome c oxidase subunit vaa, cox6a2 - cytochrome c oxidase subunit via polypeptide 2]
GO:0019646	aerobic electron transport chain	3.13e-05	0.00148	10.78	13851	8	803	5	[cox7c - cytochrome c oxidase, subunit viic, cox4i1 - cytochrome c oxidase subunit iv isoform 1, cox5b2 - cytochrome c oxidase subunit vb 2, cox5aa - cytochrome c oxidase subunit vaa, cox6a2 - cytochrome c oxidase subunit via polypeptide 2]
GO:1990542	mitochondrial transmembrane transport	3.19e-05	0.0015	3.98	13851	52	803	12	[tomm7 - translocase of outer mitochondrial membrane 7 homolog (yeast), slc25a5 - solute carrier family 25 alpha, member 5, mpc2 - mitochondrial pyruvate carrier 2, pam16 - presequence translocase-associated motor 16 homolog (s. cerevisiae), slc25a33 - solute carrier family 25, member 33, dnajc19 - dnaj (hsp40) homolog, subfamily c, member 19, slc25a38a - solute carrier family 25, member 38a, slc…
GO:0071466	cellular response to xenobiotic stimulus	3.35e-05	0.00157	5.17	13851	30	803	9	[pck1 - phosphoenolpyruvate carboxykinase 1 (soluble), cyp1a - cytochrome p450, family 1, subfamily a, zgc:77439 - zgc:77439, nqo1 - nad(p)h dehydrogenase, quinone 1, pck2 - phosphoenolpyruvate carboxykinase 2 (mitochondrial), cyb5a - cytochrome b5 type a (microsomal), adh8a - alcohol dehydrogenase 8a, eef2b - eukaryotic translation elongation factor 2b, gstp1 - glutathione s-transferase pi 1]
GO:0022613	ribonucleoprotein complex biogenesis	3.38e-05	0.00157	3.5	13851	69	803	14	[rplp0 - ribosomal protein, large, p0, nop58 - nop58 ribonucleoprotein homolog (yeast), rps7 - ribosomal protein s7, tsr1 - tsr1, 20s rrna accumulation, homolog (yeast), nsa2 - nsa2 ribosome biogenesis homolog (s. cerevisiae), npm1a - nucleophosmin 1a, rpl7a - ribosomal protein l7a, rpl35a - ribosomal protein l35a, rpl14 - ribosomal protein l14, rcl1 - rna terminal phosphate cyclase-like 1, rsl24…
GO:0044085	cellular component biogenesis	3.38e-05	0.00156	3.5	13851	69	803	14	[rplp0 - ribosomal protein, large, p0, nop58 - nop58 ribonucleoprotein homolog (yeast), rps7 - ribosomal protein s7, tsr1 - tsr1, 20s rrna accumulation, homolog (yeast), nsa2 - nsa2 ribosome biogenesis homolog (s. cerevisiae), npm1a - nucleophosmin 1a, rpl7a - ribosomal protein l7a, rpl35a - ribosomal protein l35a, rpl14 - ribosomal protein l14, rcl1 - rna terminal phosphate cyclase-like 1, rsl24…
GO:0046700	heterocycle catabolic process	3.53e-05	0.00162	2.37	13851	189	803	26	[xdh - xanthine dehydrogenase, gda - guanine deaminase, gapdh - glyceraldehyde-3-phosphate dehydrogenase, tdo2b - tryptophan 2,3-dioxygenase b, uox - urate oxidase, kmo - kynurenine 3-monooxygenase, pgk1 - phosphoglycerate kinase 1, ftcd - formiminotransferase cyclodeaminase, aldh1l1 - aldehyde dehydrogenase 1 family, member l1, pklr - pyruvate kinase, liver and rbc, uroc1 - urocanate hydratase 1…
GO:0030301	cholesterol transport	3.88e-05	0.00177	6.71	13851	18	803	7	[apoba - apolipoprotein ba, zgc:162608 - zgc:162608, apoa1b - apolipoprotein a-ib, apoeb - apolipoprotein eb, apoa1a - apolipoprotein a-ia, sar1b - sar1 homolog b (s. cerevisiae), cetp - cholesteryl ester transfer protein, plasma]
GO:0072525	pyridine-containing compound biosynthetic process	3.91e-05	0.00178	3.91	13851	53	803	12	[aspdh - aspartate dehydrogenase domain containing, afmid - arylformamidase, aldob - aldolase b, fructose-bisphosphate, tpi1b - triosephosphate isomerase 1b, gapdh - glyceraldehyde-3-phosphate dehydrogenase, pklr - pyruvate kinase, liver and rbc, pgam1a - phosphoglycerate mutase 1a, kmo - kynurenine 3-monooxygenase, eno3 - enolase 3, (beta, muscle), pgk1 - phosphoglycerate kinase 1, gpia - glucos…
GO:0009206	purine ribonucleoside triphosphate biosynthetic process	3.91e-05	0.00177	3.91	13851	53	803	12	[nme2b.1 - nme/nm23 nucleoside diphosphate kinase 2b, tandem duplicate 1, atp5l - atp synthase, h+ transporting, mitochondrial f0 complex, subunit g, aldob - aldolase b, fructose-bisphosphate, tpi1b - triosephosphate isomerase 1b, gapdh - glyceraldehyde-3-phosphate dehydrogenase, pklr - pyruvate kinase, liver and rbc, pgam1a - phosphoglycerate mutase 1a, nme4 - non-metastatic cells 4, protein exp…
GO:0009145	purine nucleoside triphosphate biosynthetic process	3.91e-05	0.00176	3.91	13851	53	803	12	[nme2b.1 - nme/nm23 nucleoside diphosphate kinase 2b, tandem duplicate 1, atp5l - atp synthase, h+ transporting, mitochondrial f0 complex, subunit g, aldob - aldolase b, fructose-bisphosphate, tpi1b - triosephosphate isomerase 1b, gapdh - glyceraldehyde-3-phosphate dehydrogenase, pklr - pyruvate kinase, liver and rbc, pgam1a - phosphoglycerate mutase 1a, nme4 - non-metastatic cells 4, protein exp…
GO:0006753	nucleoside phosphate metabolic process	3.98e-05	0.00178	2.11	13851	270	803	33	[acss1 - acyl-coa synthetase short-chain family member 1, suclg2 - succinate-coa ligase, gdp-forming, beta subunit, gpd1b - glycerol-3-phosphate dehydrogenase 1b, adssl - adenylosuccinate synthase, like, gapdh - glyceraldehyde-3-phosphate dehydrogenase, tdo2b - tryptophan 2,3-dioxygenase b, kmo - kynurenine 3-monooxygenase, nme4 - non-metastatic cells 4, protein expressed in, papss2a - 3'-phospho…
GO:0008202	steroid metabolic process	3.98e-05	0.00177	3.14	13851	88	803	16	[faxdc2 - fatty acid hydroxylase domain containing 2, apoa1b - apolipoprotein a-ib, hsd11b2 - hydroxysteroid 11-beta dehydrogenase 2, cyp24a1 - cytochrome p450, family 24, subfamily a, polypeptide 1, zgc:194242 - zgc:194242, srd5a2a - steroid-5-alpha-reductase, alpha polypeptide 2a, zgc:101540 - zgc:101540, apoeb - apolipoprotein eb, apoa1a - apolipoprotein a-ia, cetp - cholesteryl ester transfer…
GO:0043086	negative regulation of catalytic activity	4.43e-05	0.00196	2.62	13851	138	803	21	[a2ml - alpha-2-macroglobulin-like, serpinf2a - serine (or cysteine) peptidase inhibitor, clade f, member 2a, si:ch211-262h13.5 - si:ch211-262h13.5, itih2 - inter-alpha (globulin) inhibitor h2, serpind1 - serine (or cysteine) proteinase inhibitor, clade d (heparin cofactor), member 1, serpinc1 - serine (or cysteine) proteinase inhibitor, clade c (antithrombin), member 1, kng1 - kininogen 1, gchfr…
GO:0005996	monosaccharide metabolic process	4.46e-05	0.00197	3.62	13851	62	803	13	[pck1 - phosphoenolpyruvate carboxykinase 1 (soluble), tpi1b - triosephosphate isomerase 1b, gapdh - glyceraldehyde-3-phosphate dehydrogenase, dcxr - dicarbonyl/l-xylulose reductase, fbp1a - fructose-1,6-bisphosphatase 1a, pgk1 - phosphoglycerate kinase 1, rgn - regucalcin, fbp1b - fructose-1,6-bisphosphatase 1b, g6pca.2 - glucose-6-phosphatase a, catalytic, tandem duplicate 2, pck2 - phosphoenol…
GO:0006576	cellular biogenic amine metabolic process	4.48e-05	0.00197	5.01	13851	31	803	9	[odc1 - ornithine decarboxylase 1, afmid - arylformamidase, sat2a - spermidine/spermine n1-acetyltransferase family member 2a, tdo2b - tryptophan 2,3-dioxygenase b, kmo - kynurenine 3-monooxygenase, agmat - agmatine ureohydrolase (agmatinase), sat1a.1 - spermidine/spermine n1-acetyltransferase 1a, duplicate 1, tdo2a - tryptophan 2,3-dioxygenase a, ido1 - indoleamine 2,3-dioxygenase 1]
GO:0044106	cellular amine metabolic process	4.48e-05	0.00196	5.01	13851	31	803	9	[afmid - arylformamidase, odc1 - ornithine decarboxylase 1, sat2a - spermidine/spermine n1-acetyltransferase family member 2a, tdo2b - tryptophan 2,3-dioxygenase b, kmo - kynurenine 3-monooxygenase, agmat - agmatine ureohydrolase (agmatinase), sat1a.1 - spermidine/spermine n1-acetyltransferase 1a, duplicate 1, tdo2a - tryptophan 2,3-dioxygenase a, ido1 - indoleamine 2,3-dioxygenase 1]
GO:0006536	glutamate metabolic process	4.5e-05	0.00195	7.96	13851	13	803	6	[uroc1 - urocanate hydratase 1, oat - ornithine aminotransferase, glud1b - glutamate dehydrogenase 1b, hal - histidine ammonia-lyase, amdhd1 - amidohydrolase domain containing 1, ftcd - formiminotransferase cyclodeaminase]
GO:0009070	serine family amino acid biosynthetic process	4.5e-05	0.00194	7.96	13851	13	803	6	[shmt1 - serine hydroxymethyltransferase 1 (soluble), cth - cystathionase (cystathionine gamma-lyase), agxta - alanine-glyoxylate aminotransferase a, agxtb - alanine-glyoxylate aminotransferase b, cbsb - cystathionine-beta-synthase b, cbsa - cystathionine-beta-synthase a]
GO:1901607	alpha-amino acid biosynthetic process	4.77e-05	0.00205	4.12	13851	46	803	11	[shmt1 - serine hydroxymethyltransferase 1 (soluble), cth - cystathionase (cystathionine gamma-lyase), got1 - glutamic-oxaloacetic transaminase 1, soluble, gamt - guanidinoacetate n-methyltransferase, agxta - alanine-glyoxylate aminotransferase a, agxtb - alanine-glyoxylate aminotransferase b, cbsb - cystathionine-beta-synthase b, oat - ornithine aminotransferase, bhmt - betaine-homocysteine meth…
GO:0009141	nucleoside triphosphate metabolic process	5.3e-05	0.00226	3.07	13851	90	803	16	[cox6c - cytochrome c oxidase subunit vic, tpi1b - triosephosphate isomerase 1b, gapdh - glyceraldehyde-3-phosphate dehydrogenase, pgam1a - phosphoglycerate mutase 1a, nme4 - non-metastatic cells 4, protein expressed in, ak2 - adenylate kinase 2, pgk1 - phosphoglycerate kinase 1, nme2b.1 - nme/nm23 nucleoside diphosphate kinase 2b, tandem duplicate 1, aldob - aldolase b, fructose-bisphosphate, at…
GO:1900047	negative regulation of hemostasis	5.35e-05	0.00228	13.8	13851	5	803	4	[f7i - coagulation factor viii, cpb2 - carboxypeptidase b2 (plasma), kng1 - kininogen 1, plg - plasminogen]
GO:0006547	histidine metabolic process	5.35e-05	0.00226	13.8	13851	5	803	4	[uroc1 - urocanate hydratase 1, hal - histidine ammonia-lyase, amdhd1 - amidohydrolase domain containing 1, ftcd - formiminotransferase cyclodeaminase]
GO:0006548	histidine catabolic process	5.35e-05	0.00225	13.8	13851	5	803	4	[uroc1 - urocanate hydratase 1, hal - histidine ammonia-lyase, amdhd1 - amidohydrolase domain containing 1, ftcd - formiminotransferase cyclodeaminase]
GO:0034368	protein-lipid complex remodeling	5.35e-05	0.00224	13.8	13851	5	803	4	[apoa1b - apolipoprotein a-ib, zgc:162608 - zgc:162608, apoa1a - apolipoprotein a-ia, cetp - cholesteryl ester transfer protein, plasma]
GO:0034369	plasma lipoprotein particle remodeling	5.35e-05	0.00223	13.8	13851	5	803	4	[zgc:162608 - zgc:162608, apoa1b - apolipoprotein a-ib, apoa1a - apolipoprotein a-ia, cetp - cholesteryl ester transfer protein, plasma]
GO:0030195	negative regulation of blood coagulation	5.35e-05	0.00222	13.8	13851	5	803	4	[f7i - coagulation factor viii, cpb2 - carboxypeptidase b2 (plasma), plg - plasminogen, kng1 - kininogen 1]
GO:0006122	mitochondrial electron transport, ubiquinol to cytochrome c	5.35e-05	0.00221	13.8	13851	5	803	4	[uqcrh - ubiquinol-cytochrome c reductase hinge protein, uqcrq - ubiquinol-cytochrome c reductase, complex iii subunit vii, uqcrfs1 - ubiquinol-cytochrome c reductase, rieske iron-sulfur polypeptide 1, cyc1 - cytochrome c-1]
GO:0061959	response to (R)-carnitine	5.35e-05	0.0022	13.8	13851	5	803	4	[dgat2 - diacylglycerol o-acyltransferase 2, g6pca.2 - glucose-6-phosphatase a, catalytic, tandem duplicate 2, lpl - lipoprotein lipase, cpt1b - carnitine palmitoyltransferase 1b (muscle)]
GO:0042558	pteridine-containing compound metabolic process	5.51e-05	0.00225	5.52	13851	25	803	8	[shmt1 - serine hydroxymethyltransferase 1 (soluble), aldh1l1 - aldehyde dehydrogenase 1 family, member l1, mthfd1b - methylenetetrahydrofolate dehydrogenase (nadp+ dependent) 1b, zgc:153031 - zgc:153031, gch1 - gtp cyclohydrolase 1, pcbd1 - 6-pyruvoyl-tetrahydropterin synthase/dimerization cofactor of hepatocyte nuclear factor 1 alpha (tcf1), fpgs - folylpolyglutamate synthase, ftcd - formiminot…
GO:0019318	hexose metabolic process	5.77e-05	0.00235	3.76	13851	55	803	12	[fbp1b - fructose-1,6-bisphosphatase 1b, pck1 - phosphoenolpyruvate carboxykinase 1 (soluble), tpi1b - triosephosphate isomerase 1b, gapdh - glyceraldehyde-3-phosphate dehydrogenase, g6pca.2 - glucose-6-phosphatase a, catalytic, tandem duplicate 2, dcxr - dicarbonyl/l-xylulose reductase, fbp1a - fructose-1,6-bisphosphatase 1a, pck2 - phosphoenolpyruvate carboxykinase 2 (mitochondrial), pgk1 - pho…
GO:0015918	sterol transport	5.84e-05	0.00237	6.35	13851	19	803	7	[apoba - apolipoprotein ba, zgc:162608 - zgc:162608, apoa1b - apolipoprotein a-ib, apoeb - apolipoprotein eb, apoa1a - apolipoprotein a-ia, sar1b - sar1 homolog b (s. cerevisiae), cetp - cholesteryl ester transfer protein, plasma]
GO:0009308	amine metabolic process	5.92e-05	0.00239	4.85	13851	32	803	9	[odc1 - ornithine decarboxylase 1, afmid - arylformamidase, sat2a - spermidine/spermine n1-acetyltransferase family member 2a, tdo2b - tryptophan 2,3-dioxygenase b, kmo - kynurenine 3-monooxygenase, agmat - agmatine ureohydrolase (agmatinase), sat1a.1 - spermidine/spermine n1-acetyltransferase 1a, duplicate 1, tdo2a - tryptophan 2,3-dioxygenase a, ido1 - indoleamine 2,3-dioxygenase 1]
GO:0006544	glycine metabolic process	6.7e-05	0.00269	9.58	13851	9	803	5	[shmt1 - serine hydroxymethyltransferase 1 (soluble), gcshb - glycine cleavage system protein h (aminomethyl carrier), b, agxta - alanine-glyoxylate aminotransferase a, agxtb - alanine-glyoxylate aminotransferase b, gldc - glycine dehydrogenase (decarboxylating)]
GO:0006558	L-phenylalanine metabolic process	6.7e-05	0.00268	9.58	13851	9	803	5	[hgd - homogentisate 1,2-dioxygenase, tat - tyrosine aminotransferase, gstz1 - glutathione s-transferase zeta 1, hpda - 4-hydroxyphenylpyruvate dioxygenase a, pah - phenylalanine hydroxylase]
GO:0006559	L-phenylalanine catabolic process	6.7e-05	0.00266	9.58	13851	9	803	5	[hgd - homogentisate 1,2-dioxygenase, tat - tyrosine aminotransferase, hpda - 4-hydroxyphenylpyruvate dioxygenase a, gstz1 - glutathione s-transferase zeta 1, pah - phenylalanine hydroxylase]
GO:1902221	erythrose 4-phosphate/phosphoenolpyruvate family amino acid metabolic process	6.7e-05	0.00265	9.58	13851	9	803	5	[hgd - homogentisate 1,2-dioxygenase, tat - tyrosine aminotransferase, hpda - 4-hydroxyphenylpyruvate dioxygenase a, gstz1 - glutathione s-transferase zeta 1, pah - phenylalanine hydroxylase]
GO:1902222	erythrose 4-phosphate/phosphoenolpyruvate family amino acid catabolic process	6.7e-05	0.00264	9.58	13851	9	803	5	[hgd - homogentisate 1,2-dioxygenase, tat - tyrosine aminotransferase, gstz1 - glutathione s-transferase zeta 1, hpda - 4-hydroxyphenylpyruvate dioxygenase a, pah - phenylalanine hydroxylase]
GO:0046185	aldehyde catabolic process	6.7e-05	0.00263	9.58	13851	9	803	5	[adh8b - alcohol dehydrogenase 8b, hagh - hydroxyacylglutathione hydrolase, hoga1 - 4-hydroxy-2-oxoglutarate aldolase 1, adh5 - alcohol dehydrogenase 5, adh8a - alcohol dehydrogenase 8a]
GO:0110095	cellular detoxification of aldehyde	6.7e-05	0.00262	9.58	13851	9	803	5	[adh8b - alcohol dehydrogenase 8b, park7 - parkinson disease (autosomal recessive, early onset) 7, adh5 - alcohol dehydrogenase 5, akr1a1a - aldo-keto reductase family 1, member a1a (aldehyde reductase), adh8a - alcohol dehydrogenase 8a]
GO:0051289	protein homotetramerization	7.48e-05	0.00291	7.39	13851	14	803	6	[shmt1 - serine hydroxymethyltransferase 1 (soluble), aldh9a1a.1 - aldehyde dehydrogenase 9 family, member a1a, tandem duplicate 1, tdo2b - tryptophan 2,3-dioxygenase b, uox - urate oxidase, gnmt - glycine n-methyltransferase, tdo2a - tryptophan 2,3-dioxygenase a]
GO:0006956	complement activation	7.55e-05	0.00292	5.31	13851	26	803	8	[bfb - complement component bfb, cfb - complement factor b, masp2 - mannan-binding lectin serine peptidase 2, c4 - complement component 4, c8a - complement component 8, alpha polypeptide, c9 - complement component 9, c8b - complement component 8, beta polypeptide, c7b - complement component 7b]
GO:0009150	purine ribonucleotide metabolic process	8.03e-05	0.00309	2.35	13851	176	803	24	[cox6c - cytochrome c oxidase subunit vic, acss1 - acyl-coa synthetase short-chain family member 1, suclg2 - succinate-coa ligase, gdp-forming, beta subunit, tpi1b - triosephosphate isomerase 1b, adssl - adenylosuccinate synthase, like, tdo2b - tryptophan 2,3-dioxygenase b, gapdh - glyceraldehyde-3-phosphate dehydrogenase, pgam1a - phosphoglycerate mutase 1a, ak2 - adenylate kinase 2, nme4 - non-…
GO:0030162	regulation of proteolysis	8.36e-05	0.0032	2.52	13851	144	803	21	[a2ml - alpha-2-macroglobulin-like, serpinf2a - serine (or cysteine) peptidase inhibitor, clade f, member 2a, si:ch211-262h13.5 - si:ch211-262h13.5, itih2 - inter-alpha (globulin) inhibitor h2, serpind1 - serine (or cysteine) proteinase inhibitor, clade d (heparin cofactor), member 1, serpinc1 - serine (or cysteine) proteinase inhibitor, clade c (antithrombin), member 1, diabloa - diablo, iap-bin…
GO:0045333	cellular respiration	8.54e-05	0.00326	6.04	13851	20	803	7	[uqcrh - ubiquinol-cytochrome c reductase hinge protein, cox4i1 - cytochrome c oxidase subunit iv isoform 1, cox7c - cytochrome c oxidase, subunit viic, cox5b2 - cytochrome c oxidase subunit vb 2, cox5aa - cytochrome c oxidase subunit vaa, cox6a2 - cytochrome c oxidase subunit via polypeptide 2, ndufs7 - nadh dehydrogenase (ubiquinone) fe-s protein 7, (nadh-coenzyme q reductase)]
GO:0061041	regulation of wound healing	8.54e-05	0.00324	6.04	13851	20	803	7	[f7i - coagulation factor viii, serping1 - serpin peptidase inhibitor, clade g (c1 inhibitor), member 1, serpinc1 - serine (or cysteine) proteinase inhibitor, clade c (antithrombin), member 1, cpb2 - carboxypeptidase b2 (plasma), plg - plasminogen, kng1 - kininogen 1, f2 - coagulation factor ii (thrombin)]
GO:0006805	xenobiotic metabolic process	0.000108	0.00409	3.79	13851	50	803	11	[acaa1 - acetyl-coenzyme a acyltransferase 1, cyp2ad2 - cytochrome p450, family 2, subfamily ad, polypeptide 2, cyp2p6 - cytochrome p450, family 2, subfamily p, polypeptide 6, as3mt - arsenic (+3 oxidation state) methyltransferase, cdo1 - cysteine dioxygenase, type i, cyp2p9 - cytochrome p450, family 2, subfamily p, polypeptide 9, cyp2ad3 - cytochrome p450, family 2, subfamily ad, polypeptide 3, …
GO:0006754	ATP biosynthetic process	0.000109	0.00412	4.11	13851	42	803	10	[aldob - aldolase b, fructose-bisphosphate, atp5l - atp synthase, h+ transporting, mitochondrial f0 complex, subunit g, tpi1b - triosephosphate isomerase 1b, gapdh - glyceraldehyde-3-phosphate dehydrogenase, pklr - pyruvate kinase, liver and rbc, pgam1a - phosphoglycerate mutase 1a, eno3 - enolase 3, (beta, muscle), dlst - dihydrolipoamide s-succinyltransferase, pgk1 - phosphoglycerate kinase 1, …
GO:0044267	cellular protein metabolic process	0.000111	0.00415	1.34	13851	1841	803	143	[rps8a - ribosomal protein s8a, rpl13a - ribosomal protein l13a, ppifb - peptidylprolyl isomerase fb, rps4x - ribosomal protein s4, x-linked, rpl22l1 - ribosomal protein l22-like 1, rps23 - ribosomal protein s23, gapdh - glyceraldehyde-3-phosphate dehydrogenase, rpl23 - ribosomal protein l23, rpl35a - ribosomal protein l35a, uba52 - ubiquitin a-52 residue ribosomal protein fusion product 1, rpl18…
GO:0046653	tetrahydrofolate metabolic process	0.000119	0.00443	6.9	13851	15	803	6	[shmt1 - serine hydroxymethyltransferase 1 (soluble), aldh1l1 - aldehyde dehydrogenase 1 family, member l1, mthfd1b - methylenetetrahydrofolate dehydrogenase (nadp+ dependent) 1b, zgc:153031 - zgc:153031, gch1 - gtp cyclohydrolase 1, ftcd - formiminotransferase cyclodeaminase]
GO:0002183	cytoplasmic translational initiation	0.000128	0.00474	8.62	13851	10	803	5	[eif3s10 - eukaryotic translation initiation factor 3, subunit 10 (theta), eif3d - eukaryotic translation initiation factor 3, subunit d, eif3i - eukaryotic translation initiation factor 3, subunit i, denr - density-regulated protein, eif4a1b - eukaryotic translation initiation factor 4a, isoform 1b]
GO:0006820	anion transport	0.000132	0.00489	2.06	13851	251	803	30	[apoa1b - apolipoprotein a-ib, si:ch211-105j21.7 - si:ch211-105j21.7, mfsd2ab - major facilitator superfamily domain containing 2ab, vdac3 - voltage-dependent anion channel 3, mpc1 - mitochondrial pyruvate carrier 1, slc25a5 - solute carrier family 25 alpha, member 5, slc10a4 - solute carrier family 10 (sodium/bile acid cotransporter family), member 4, mpc2 - mitochondrial pyruvate carrier 2, slc…
GO:0009259	ribonucleotide metabolic process	0.000145	0.00534	2.22	13851	194	803	25	[acss1 - acyl-coa synthetase short-chain family member 1, suclg2 - succinate-coa ligase, gdp-forming, beta subunit, adssl - adenylosuccinate synthase, like, gapdh - glyceraldehyde-3-phosphate dehydrogenase, tdo2b - tryptophan 2,3-dioxygenase b, nme4 - non-metastatic cells 4, protein expressed in, papss2a - 3'-phosphoadenosine 5'-phosphosulfate synthase 2a, pgk1 - phosphoglycerate kinase 1, acot11…
GO:0034367	protein-containing complex remodeling	0.000153	0.00562	11.5	13851	6	803	4	[zgc:162608 - zgc:162608, apoa1b - apolipoprotein a-ib, apoa1a - apolipoprotein a-ia, cetp - cholesteryl ester transfer protein, plasma]
GO:0052805	imidazole-containing compound catabolic process	0.000153	0.00559	11.5	13851	6	803	4	[uroc1 - urocanate hydratase 1, hal - histidine ammonia-lyase, amdhd1 - amidohydrolase domain containing 1, ftcd - formiminotransferase cyclodeaminase]
GO:0061045	negative regulation of wound healing	0.000153	0.00557	11.5	13851	6	803	4	[f7i - coagulation factor viii, cpb2 - carboxypeptidase b2 (plasma), kng1 - kininogen 1, plg - plasminogen]
GO:0006959	humoral immune response	0.000161	0.00584	4.31	13851	36	803	9	[bfb - complement component bfb, cfb - complement factor b, masp2 - mannan-binding lectin serine peptidase 2, c4 - complement component 4, c8a - complement component 8, alpha polypeptide, c9 - complement component 9, c8b - complement component 8, beta polypeptide, c7b - complement component 7b, tfa - transferrin-a]
GO:0030218	erythrocyte differentiation	0.000166	0.006	3.39	13851	61	803	12	[rpl11 - ribosomal protein l11, rpl35 - ribosomal protein l35, rplp1 - ribosomal protein, large, p1, snx3 - sorting nexin 3, rpl27 - ribosomal protein l27, rps15a - ribosomal protein s15a, rps27.1 - ribosomal protein s27, isoform 1, rps29 - ribosomal protein s29, slc25a38a - solute carrier family 25, member 38a, rps3 - ribosomal protein s3, rpl35a - ribosomal protein l35a, rps19 - ribosomal prote…
GO:0006641	triglyceride metabolic process	0.00017	0.00609	5.49	13851	22	803	7	[apoba - apolipoprotein ba, dgat2 - diacylglycerol o-acyltransferase 2, lipca - lipase, hepatic a, slc7a3a - solute carrier family 7 (cationic amino acid transporter, y+ system), member 3a, lpin1 - lipin 1, lpl - lipoprotein lipase, cetp - cholesteryl ester transfer protein, plasma]
GO:0009126	purine nucleoside monophosphate metabolic process	0.000182	0.00653	3.02	13851	80	803	14	[cox6c - cytochrome c oxidase subunit vic, tpi1b - triosephosphate isomerase 1b, gapdh - glyceraldehyde-3-phosphate dehydrogenase, adssl - adenylosuccinate synthase, like, pgam1a - phosphoglycerate mutase 1a, ak2 - adenylate kinase 2, pgk1 - phosphoglycerate kinase 1, aldob - aldolase b, fructose-bisphosphate, atp5l - atp synthase, h+ transporting, mitochondrial f0 complex, subunit g, pklr - pyru…
GO:0009167	purine ribonucleoside monophosphate metabolic process	0.000182	0.0065	3.02	13851	80	803	14	[cox6c - cytochrome c oxidase subunit vic, tpi1b - triosephosphate isomerase 1b, gapdh - glyceraldehyde-3-phosphate dehydrogenase, adssl - adenylosuccinate synthase, like, pgam1a - phosphoglycerate mutase 1a, ak2 - adenylate kinase 2, pgk1 - phosphoglycerate kinase 1, aldob - aldolase b, fructose-bisphosphate, atp5l - atp synthase, h+ transporting, mitochondrial f0 complex, subunit g, pklr - pyru…
GO:0006163	purine nucleotide metabolic process	0.000191	0.00679	2.23	13851	186	803	24	[cox6c - cytochrome c oxidase subunit vic, acss1 - acyl-coa synthetase short-chain family member 1, suclg2 - succinate-coa ligase, gdp-forming, beta subunit, tpi1b - triosephosphate isomerase 1b, adssl - adenylosuccinate synthase, like, tdo2b - tryptophan 2,3-dioxygenase b, gapdh - glyceraldehyde-3-phosphate dehydrogenase, pgam1a - phosphoglycerate mutase 1a, ak2 - adenylate kinase 2, nme4 - non-…
GO:0010430	fatty acid omega-oxidation	0.000194	0.00686	17.25	13851	3	803	3	[cyp4v8 - cytochrome p450, family 4, subfamily v, polypeptide 8, cyp4v7 - cytochrome p450, family 4, subfamily v, polypeptide 7, cyp24a1 - cytochrome p450, family 24, subfamily a, polypeptide 1]
GO:0010873	positive regulation of cholesterol esterification	0.000194	0.00683	17.25	13851	3	803	3	[zgc:162608 - zgc:162608, apoa1b - apolipoprotein a-ib, apoa1a - apolipoprotein a-ia]
GO:0010872	regulation of cholesterol esterification	0.000194	0.0068	17.25	13851	3	803	3	[apoa1b - apolipoprotein a-ib, zgc:162608 - zgc:162608, apoa1a - apolipoprotein a-ia]
GO:0019626	short-chain fatty acid catabolic process	0.000194	0.00677	17.25	13851	3	803	3	[pck1 - phosphoenolpyruvate carboxykinase 1 (soluble), acads - acyl-coenzyme a dehydrogenase, c-2 to c-3 short chain, pck2 - phosphoenolpyruvate carboxykinase 2 (mitochondrial)]
GO:0009201	ribonucleoside triphosphate biosynthetic process	0.000196	0.0068	3.34	13851	62	803	12	[nme2b.1 - nme/nm23 nucleoside diphosphate kinase 2b, tandem duplicate 1, atp5l - atp synthase, h+ transporting, mitochondrial f0 complex, subunit g, aldob - aldolase b, fructose-bisphosphate, tpi1b - triosephosphate isomerase 1b, gapdh - glyceraldehyde-3-phosphate dehydrogenase, pklr - pyruvate kinase, liver and rbc, pgam1a - phosphoglycerate mutase 1a, nme4 - non-metastatic cells 4, protein exp…
GO:0019637	organophosphate metabolic process	0.000196	0.00678	1.71	13851	485	803	48	[acss1 - acyl-coa synthetase short-chain family member 1, suclg2 - succinate-coa ligase, gdp-forming, beta subunit, gpd1b - glycerol-3-phosphate dehydrogenase 1b, tdo2b - tryptophan 2,3-dioxygenase b, adssl - adenylosuccinate synthase, like, gapdh - glyceraldehyde-3-phosphate dehydrogenase, cish - cytokine inducible sh2-containing protein, kmo - kynurenine 3-monooxygenase, nme4 - non-metastatic c…
GO:0051248	negative regulation of protein metabolic process	0.0002	0.0069	2.18	13851	198	803	25	[rpl13a - ribosomal protein l13a, itm2bb - integral membrane protein 2bb, serpinc1 - serine (or cysteine) proteinase inhibitor, clade c (antithrombin), member 1, eif4ebp3 - eukaryotic translation initiation factor 4e binding protein 3, kng1 - kininogen 1, zgc:174260 - zgc:174260, zgc:174259 - zgc:174259, c4 - complement component 4, fetub - fetuin b, hsp90ab1 - heat shock protein 90, alpha (cytos…
GO:0044092	negative regulation of molecular function	0.000218	0.00748	2.3	13851	165	803	22	[a2ml - alpha-2-macroglobulin-like, serpinf2a - serine (or cysteine) peptidase inhibitor, clade f, member 2a, si:ch211-262h13.5 - si:ch211-262h13.5, itih2 - inter-alpha (globulin) inhibitor h2, serpind1 - serine (or cysteine) proteinase inhibitor, clade d (heparin cofactor), member 1, serpinc1 - serine (or cysteine) proteinase inhibitor, clade c (antithrombin), member 1, nr0b1 - nuclear receptor …
GO:0006570	tyrosine metabolic process	0.000223	0.00762	7.84	13851	11	803	5	[hgd - homogentisate 1,2-dioxygenase, tat - tyrosine aminotransferase, gstz1 - glutathione s-transferase zeta 1, hpda - 4-hydroxyphenylpyruvate dioxygenase a, pah - phenylalanine hydroxylase]
GO:0045454	cell redox homeostasis	0.000223	0.00759	7.84	13851	11	803	5	[prdx4 - peroxiredoxin 4, txn - thioredoxin, prdx6 - peroxiredoxin 6, prdx3 - peroxiredoxin 3, prdx2 - peroxiredoxin 2]
GO:0033273	response to vitamin	0.000223	0.00756	7.84	13851	11	803	5	[dgat2 - diacylglycerol o-acyltransferase 2, g6pca.2 - glucose-6-phosphatase a, catalytic, tandem duplicate 2, cyp24a1 - cytochrome p450, family 24, subfamily a, polypeptide 1, cpt1b - carnitine palmitoyltransferase 1b (muscle), lpl - lipoprotein lipase]
GO:0042866	pyruvate biosynthetic process	0.000251	0.00849	4.09	13851	38	803	9	[aldob - aldolase b, fructose-bisphosphate, tpi1b - triosephosphate isomerase 1b, gapdh - glyceraldehyde-3-phosphate dehydrogenase, pklr - pyruvate kinase, liver and rbc, agxtb - alanine-glyoxylate aminotransferase b, pgam1a - phosphoglycerate mutase 1a, eno3 - enolase 3, (beta, muscle), pgk1 - phosphoglycerate kinase 1, gpia - glucose phosphate isomerase a]
GO:0032269	negative regulation of cellular protein metabolic process	0.000265	0.00891	2.18	13851	190	803	24	[a2ml - alpha-2-macroglobulin-like, serpinf2a - serine (or cysteine) peptidase inhibitor, clade f, member 2a, rpl13a - ribosomal protein l13a, si:ch211-262h13.5 - si:ch211-262h13.5, serpind1 - serine (or cysteine) proteinase inhibitor, clade d (heparin cofactor), member 1, itih2 - inter-alpha (globulin) inhibitor h2, serpinc1 - serine (or cysteine) proteinase inhibitor, clade c (antithrombin), me…
GO:0005975	carbohydrate metabolic process	0.000282	0.00945	1.98	13851	262	803	30	[ldhbb - lactate dehydrogenase bb, pck1 - phosphoenolpyruvate carboxykinase 1 (soluble), gpd1b - glycerol-3-phosphate dehydrogenase 1b, gapdh - glyceraldehyde-3-phosphate dehydrogenase, dcxr - dicarbonyl/l-xylulose reductase, ugp2a - udp-glucose pyrophosphorylase 2a, pgk1 - phosphoglycerate kinase 1, mdh1aa - malate dehydrogenase 1aa, nad (soluble), rgn - regucalcin, mdh2 - malate dehydrogenase 2…
GO:0009066	aspartate family amino acid metabolic process	0.000294	0.00983	4.45	13851	31	803	8	[got1 - glutamic-oxaloacetic transaminase 1, soluble, got2b - glutamic-oxaloacetic transaminase 2b, mitochondrial (aspartate aminotransferase 2), got2a - glutamic-oxaloacetic transaminase 2a, mitochondrial (aspartate aminotransferase 2), gcat - glycine c-acetyltransferase, bhmt - betaine-homocysteine methyltransferase, ahcy - s-adenosylhomocysteine hydrolase, tdh - l-threonine dehydrogenase, dlst…
GO:0009165	nucleotide biosynthetic process	0.000308	0.0102	2.25	13851	169	803	22	[acss1 - acyl-coa synthetase short-chain family member 1, tpi1b - triosephosphate isomerase 1b, adssl - adenylosuccinate synthase, like, gapdh - glyceraldehyde-3-phosphate dehydrogenase, upp2 - uridine phosphorylase 2, pgam1a - phosphoglycerate mutase 1a, kmo - kynurenine 3-monooxygenase, ak2 - adenylate kinase 2, nme4 - non-metastatic cells 4, protein expressed in, papss2a - 3'-phosphoadenosine …
GO:0009161	ribonucleoside monophosphate metabolic process	0.000313	0.0104	2.75	13851	94	803	15	[cox6c - cytochrome c oxidase subunit vic, tpi1b - triosephosphate isomerase 1b, gapdh - glyceraldehyde-3-phosphate dehydrogenase, adssl - adenylosuccinate synthase, like, upp2 - uridine phosphorylase 2, pgam1a - phosphoglycerate mutase 1a, ak2 - adenylate kinase 2, pgk1 - phosphoglycerate kinase 1, aldob - aldolase b, fructose-bisphosphate, atp5l - atp synthase, h+ transporting, mitochondrial f0…
GO:1901360	organic cyclic compound metabolic process	0.000334	0.011	1.35	13851	1550	803	121	[rps8a - ribosomal protein s8a, suclg2 - succinate-coa ligase, gdp-forming, beta subunit, gda - guanine deaminase, tdo2b - tryptophan 2,3-dioxygenase b, tat - tyrosine aminotransferase, gapdh - glyceraldehyde-3-phosphate dehydrogenase, hsd11b2 - hydroxysteroid 11-beta dehydrogenase 2, uox - urate oxidase, pnp4b - purine nucleoside phosphorylase 4b, gstz1 - glutathione s-transferase zeta 1, papss2…
GO:0043649	dicarboxylic acid catabolic process	0.000341	0.0112	9.86	13851	7	803	4	[aldh1l1 - aldehyde dehydrogenase 1 family, member l1, got2a - glutamic-oxaloacetic transaminase 2a, mitochondrial (aspartate aminotransferase 2), got2b - glutamic-oxaloacetic transaminase 2b, mitochondrial (aspartate aminotransferase 2), glud1b - glutamate dehydrogenase 1b]
GO:0006071	glycerol metabolic process	0.000341	0.0112	9.86	13851	7	803	4	[pck1 - phosphoenolpyruvate carboxykinase 1 (soluble), dgat2 - diacylglycerol o-acyltransferase 2, tpi1b - triosephosphate isomerase 1b, pck2 - phosphoenolpyruvate carboxykinase 2 (mitochondrial)]
GO:0006108	malate metabolic process	0.000341	0.0111	9.86	13851	7	803	4	[me1 - malic enzyme 1, nadp(+)-dependent, cytosolic, fh - fumarate hydratase, mdh1aa - malate dehydrogenase 1aa, nad (soluble), mdh2 - malate dehydrogenase 2, nad (mitochondrial)]
GO:0052803	imidazole-containing compound metabolic process	0.000341	0.0111	9.86	13851	7	803	4	[uroc1 - urocanate hydratase 1, hal - histidine ammonia-lyase, amdhd1 - amidohydrolase domain containing 1, ftcd - formiminotransferase cyclodeaminase]
GO:0098869	cellular oxidant detoxification	0.000341	0.011	9.86	13851	7	803	4	[sod1 - superoxide dismutase 1, soluble, sod3a - superoxide dismutase 3, extracellular a, sod2 - superoxide dismutase 2, mitochondrial, prdx2 - peroxiredoxin 2]
GO:0019430	removal of superoxide radicals	0.000341	0.011	9.86	13851	7	803	4	[sod1 - superoxide dismutase 1, soluble, sod3a - superoxide dismutase 3, extracellular a, sod2 - superoxide dismutase 2, mitochondrial, prdx2 - peroxiredoxin 2]
GO:0019400	alditol metabolic process	0.000341	0.011	9.86	13851	7	803	4	[pck1 - phosphoenolpyruvate carboxykinase 1 (soluble), dgat2 - diacylglycerol o-acyltransferase 2, tpi1b - triosephosphate isomerase 1b, pck2 - phosphoenolpyruvate carboxykinase 2 (mitochondrial)]
GO:0060359	response to ammonium ion	0.000341	0.0109	9.86	13851	7	803	4	[dgat2 - diacylglycerol o-acyltransferase 2, g6pca.2 - glucose-6-phosphatase a, catalytic, tandem duplicate 2, cpt1b - carnitine palmitoyltransferase 1b (muscle), lpl - lipoprotein lipase]
GO:0009127	purine nucleoside monophosphate biosynthetic process	0.00036	0.0115	3.14	13851	66	803	12	[atp5l - atp synthase, h+ transporting, mitochondrial f0 complex, subunit g, aldob - aldolase b, fructose-bisphosphate, tpi1b - triosephosphate isomerase 1b, adssl - adenylosuccinate synthase, like, gapdh - glyceraldehyde-3-phosphate dehydrogenase, pklr - pyruvate kinase, liver and rbc, pgam1a - phosphoglycerate mutase 1a, ak2 - adenylate kinase 2, eno3 - enolase 3, (beta, muscle), dlst - dihydro…
GO:0009168	purine ribonucleoside monophosphate biosynthetic process	0.00036	0.0115	3.14	13851	66	803	12	[atp5l - atp synthase, h+ transporting, mitochondrial f0 complex, subunit g, aldob - aldolase b, fructose-bisphosphate, tpi1b - triosephosphate isomerase 1b, adssl - adenylosuccinate synthase, like, gapdh - glyceraldehyde-3-phosphate dehydrogenase, pklr - pyruvate kinase, liver and rbc, pgam1a - phosphoglycerate mutase 1a, ak2 - adenylate kinase 2, eno3 - enolase 3, (beta, muscle), dlst - dihydro…
GO:0009068	aspartate family amino acid catabolic process	0.000364	0.0115	7.19	13851	12	803	5	[got2a - glutamic-oxaloacetic transaminase 2a, mitochondrial (aspartate aminotransferase 2), got2b - glutamic-oxaloacetic transaminase 2b, mitochondrial (aspartate aminotransferase 2), gcat - glycine c-acetyltransferase, tdh - l-threonine dehydrogenase, dlst - dihydrolipoamide s-succinyltransferase]
GO:0019693	ribose phosphate metabolic process	0.00037	0.0117	2.09	13851	206	803	25	[acss1 - acyl-coa synthetase short-chain family member 1, suclg2 - succinate-coa ligase, gdp-forming, beta subunit, adssl - adenylosuccinate synthase, like, gapdh - glyceraldehyde-3-phosphate dehydrogenase, tdo2b - tryptophan 2,3-dioxygenase b, nme4 - non-metastatic cells 4, protein expressed in, papss2a - 3'-phosphoadenosine 5'-phosphosulfate synthase 2a, pgk1 - phosphoglycerate kinase 1, acot11…
GO:0006144	purine nucleobase metabolic process	0.000379	0.0119	5.75	13851	18	803	6	[shmt1 - serine hydroxymethyltransferase 1 (soluble), xdh - xanthine dehydrogenase, gda - guanine deaminase, urad - ureidoimidazoline (2-oxo-4-hydroxy-4-carboxy-5-) decarboxylase, uox - urate oxidase, ttr - transthyretin (prealbumin, amyloidosis type i)]
GO:0006457	protein folding	0.000443	0.0139	2.67	13851	97	803	15	[ppifb - peptidylprolyl isomerase fb, dnajb11 - dnaj (hsp40) homolog, subfamily b, member 11, pdia3 - protein disulfide isomerase family a, member 3, tcp1 - t-complex polypeptide 1, nudc - nuclear distribution gene c homolog, clpxb - caseinolytic peptidase x homolog b, cct6a - chaperonin containing tcp1, subunit 6a (zeta 1), ppib - peptidylprolyl isomerase b (cyclophilin b), qsox1 - quiescin q6 s…
GO:0046031	ADP metabolic process	0.000462	0.0144	3.79	13851	41	803	9	[aldob - aldolase b, fructose-bisphosphate, tpi1b - triosephosphate isomerase 1b, gapdh - glyceraldehyde-3-phosphate dehydrogenase, pklr - pyruvate kinase, liver and rbc, pgam1a - phosphoglycerate mutase 1a, ak2 - adenylate kinase 2, eno3 - enolase 3, (beta, muscle), pgk1 - phosphoglycerate kinase 1, gpia - glucose phosphate isomerase a]
GO:1901293	nucleoside phosphate biosynthetic process	0.000464	0.0144	2.18	13851	174	803	22	[acss1 - acyl-coa synthetase short-chain family member 1, tpi1b - triosephosphate isomerase 1b, adssl - adenylosuccinate synthase, like, gapdh - glyceraldehyde-3-phosphate dehydrogenase, upp2 - uridine phosphorylase 2, pgam1a - phosphoglycerate mutase 1a, kmo - kynurenine 3-monooxygenase, ak2 - adenylate kinase 2, nme4 - non-metastatic cells 4, protein expressed in, papss2a - 3'-phosphoadenosine …
GO:0009123	nucleoside monophosphate metabolic process	0.000495	0.0153	2.64	13851	98	803	15	[cox6c - cytochrome c oxidase subunit vic, tpi1b - triosephosphate isomerase 1b, gapdh - glyceraldehyde-3-phosphate dehydrogenase, adssl - adenylosuccinate synthase, like, upp2 - uridine phosphorylase 2, pgam1a - phosphoglycerate mutase 1a, ak2 - adenylate kinase 2, pgk1 - phosphoglycerate kinase 1, aldob - aldolase b, fructose-bisphosphate, atp5l - atp synthase, h+ transporting, mitochondrial f0…
GO:0006099	tricarboxylic acid cycle	0.000534	0.0165	4.64	13851	26	803	7	[suclg2 - succinate-coa ligase, gdp-forming, beta subunit, suclg1 - succinate-coa ligase, gdp-forming, alpha subunit, fh - fumarate hydratase, sdhdb - succinate dehydrogenase complex, subunit d, integral membrane protein b, dlst - dihydrolipoamide s-succinyltransferase, mdh1aa - malate dehydrogenase 1aa, nad (soluble), mdh2 - malate dehydrogenase 2, nad (mitochondrial)]
GO:0050896	response to stimulus	0.000545	0.0168	1.33	13851	1539	803	119	[ppifb - peptidylprolyl isomerase fb, cat - catalase, hsd11b2 - hydroxysteroid 11-beta dehydrogenase 2, vtna - vitronectin a, creb3l3 - camp responsive element binding protein 3-like 3, rbp4 - retinol binding protein 4, plasma, esr2b - estrogen receptor 2b, hadhaa - hydroxyacyl-coenzyme a dehydrogenase/3-ketoacyl-coenzyme a thiolase/enoyl-coenzyme a hydratase, alpha subunit a, igfbp1a - insulin-l…
GO:0009179	purine ribonucleoside diphosphate metabolic process	0.000558	0.0171	3.7	13851	42	803	9	[aldob - aldolase b, fructose-bisphosphate, tpi1b - triosephosphate isomerase 1b, gapdh - glyceraldehyde-3-phosphate dehydrogenase, pklr - pyruvate kinase, liver and rbc, pgam1a - phosphoglycerate mutase 1a, ak2 - adenylate kinase 2, eno3 - enolase 3, (beta, muscle), pgk1 - phosphoglycerate kinase 1, gpia - glucose phosphate isomerase a]
GO:0009135	purine nucleoside diphosphate metabolic process	0.000558	0.017	3.7	13851	42	803	9	[aldob - aldolase b, fructose-bisphosphate, tpi1b - triosephosphate isomerase 1b, gapdh - glyceraldehyde-3-phosphate dehydrogenase, pklr - pyruvate kinase, liver and rbc, pgam1a - phosphoglycerate mutase 1a, ak2 - adenylate kinase 2, eno3 - enolase 3, (beta, muscle), pgk1 - phosphoglycerate kinase 1, gpia - glucose phosphate isomerase a]
GO:0034284	response to monosaccharide	0.000563	0.0171	6.63	13851	13	803	5	[gys2 - glycogen synthase 2, pck1 - phosphoenolpyruvate carboxykinase 1 (soluble), cyp7a1a - cytochrome p450, family 7, subfamily a, polypeptide 1a, pck2 - phosphoenolpyruvate carboxykinase 2 (mitochondrial), hif1ab - hypoxia-inducible factor 1, alpha subunit (basic helix-loop-helix transcription factor) b]
GO:0009743	response to carbohydrate	0.000563	0.0171	6.63	13851	13	803	5	[gys2 - glycogen synthase 2, pck1 - phosphoenolpyruvate carboxykinase 1 (soluble), cyp7a1a - cytochrome p450, family 7, subfamily a, polypeptide 1a, pck2 - phosphoenolpyruvate carboxykinase 2 (mitochondrial), hif1ab - hypoxia-inducible factor 1, alpha subunit (basic helix-loop-helix transcription factor) b]
GO:0009746	response to hexose	0.000563	0.017	6.63	13851	13	803	5	[gys2 - glycogen synthase 2, pck1 - phosphoenolpyruvate carboxykinase 1 (soluble), cyp7a1a - cytochrome p450, family 7, subfamily a, polypeptide 1a, pck2 - phosphoenolpyruvate carboxykinase 2 (mitochondrial), hif1ab - hypoxia-inducible factor 1, alpha subunit (basic helix-loop-helix transcription factor) b]
GO:0009749	response to glucose	0.000563	0.0169	6.63	13851	13	803	5	[gys2 - glycogen synthase 2, pck1 - phosphoenolpyruvate carboxykinase 1 (soluble), cyp7a1a - cytochrome p450, family 7, subfamily a, polypeptide 1a, pck2 - phosphoenolpyruvate carboxykinase 2 (mitochondrial), hif1ab - hypoxia-inducible factor 1, alpha subunit (basic helix-loop-helix transcription factor) b]
GO:0072522	purine-containing compound biosynthetic process	0.000604	0.0181	2.35	13851	132	803	18	[acss1 - acyl-coa synthetase short-chain family member 1, tpi1b - triosephosphate isomerase 1b, gapdh - glyceraldehyde-3-phosphate dehydrogenase, adssl - adenylosuccinate synthase, like, pgam1a - phosphoglycerate mutase 1a, ak2 - adenylate kinase 2, nme4 - non-metastatic cells 4, protein expressed in, papss2a - 3'-phosphoadenosine 5'-phosphosulfate synthase 2a, pgk1 - phosphoglycerate kinase 1, s…
GO:0009156	ribonucleoside monophosphate biosynthetic process	0.000646	0.0193	2.8	13851	80	803	13	[tpi1b - triosephosphate isomerase 1b, gapdh - glyceraldehyde-3-phosphate dehydrogenase, adssl - adenylosuccinate synthase, like, upp2 - uridine phosphorylase 2, pgam1a - phosphoglycerate mutase 1a, ak2 - adenylate kinase 2, pgk1 - phosphoglycerate kinase 1, aldob - aldolase b, fructose-bisphosphate, atp5l - atp synthase, h+ transporting, mitochondrial f0 complex, subunit g, pklr - pyruvate kinas…
GO:0002082	regulation of oxidative phosphorylation	0.00065	0.0194	8.62	13851	8	803	4	[cox7a1 - cytochrome c oxidase subunit viia polypeptide 1 (muscle), cox7a3 - cytochrome c oxidase subunit viia polypeptide 3, pgk1 - phosphoglycerate kinase 1, cox7a2a - cytochrome c oxidase, subunit viia 2a]
GO:0030168	platelet activation	0.00065	0.0193	8.62	13851	8	803	4	[fgb - fibrinogen, b beta polypeptide, fga - fibrinogen alpha chain, fgg - fibrinogen, gamma polypeptide, f2 - coagulation factor ii (thrombin)]
GO:0050819	negative regulation of coagulation	0.00065	0.0192	8.62	13851	8	803	4	[f7i - coagulation factor viii, cpb2 - carboxypeptidase b2 (plasma), kng1 - kininogen 1, plg - plasminogen]
GO:0009404	toxin metabolic process	0.00065	0.0192	8.62	13851	8	803	4	[acaa1 - acetyl-coenzyme a acyltransferase 1, as3mt - arsenic (+3 oxidation state) methyltransferase, cbsb - cystathionine-beta-synthase b, cbsa - cystathionine-beta-synthase a]
GO:0051187	cofactor catabolic process	0.000685	0.0201	4.47	13851	27	803	7	[prdx4 - peroxiredoxin 4, aldh1l1 - aldehyde dehydrogenase 1 family, member l1, cat - catalase, hmox2a - heme oxygenase (decycling) 2a, gpx1a - glutathione peroxidase 1a, chac1 - chac, cation transport regulator-like 1, prdx2 - peroxiredoxin 2]
GO:0006165	nucleoside diphosphate phosphorylation	0.000695	0.0203	3.32	13851	52	803	10	[nme2b.1 - nme/nm23 nucleoside diphosphate kinase 2b, tandem duplicate 1, aldob - aldolase b, fructose-bisphosphate, tpi1b - triosephosphate isomerase 1b, gapdh - glyceraldehyde-3-phosphate dehydrogenase, pklr - pyruvate kinase, liver and rbc, pgam1a - phosphoglycerate mutase 1a, nme4 - non-metastatic cells 4, protein expressed in, eno3 - enolase 3, (beta, muscle), pgk1 - phosphoglycerate kinase …
GO:0006638	neutral lipid metabolic process	0.000715	0.0209	3.94	13851	35	803	8	[apoba - apolipoprotein ba, si:ch211-117n7.6 - si:ch211-117n7.6, dgat2 - diacylglycerol o-acyltransferase 2, lipca - lipase, hepatic a, slc7a3a - solute carrier family 7 (cationic amino acid transporter, y+ system), member 3a, lpin1 - lipin 1, lpl - lipoprotein lipase, cetp - cholesteryl ester transfer protein, plasma]
GO:0006639	acylglycerol metabolic process	0.000715	0.0208	3.94	13851	35	803	8	[si:ch211-117n7.6 - si:ch211-117n7.6, apoba - apolipoprotein ba, dgat2 - diacylglycerol o-acyltransferase 2, lipca - lipase, hepatic a, slc7a3a - solute carrier family 7 (cationic amino acid transporter, y+ system), member 3a, lpin1 - lipin 1, lpl - lipoprotein lipase, cetp - cholesteryl ester transfer protein, plasma]
GO:0006730	one-carbon metabolic process	0.000715	0.0207	3.94	13851	35	803	8	[shmt1 - serine hydroxymethyltransferase 1 (soluble), aldh1l1 - aldehyde dehydrogenase 1 family, member l1, mthfd1b - methylenetetrahydrofolate dehydrogenase (nadp+ dependent) 1b, gnmt - glycine n-methyltransferase, ahcy - s-adenosylhomocysteine hydrolase, mat1a - methionine adenosyltransferase i, alpha, fpgs - folylpolyglutamate synthase, ftcd - formiminotransferase cyclodeaminase]
GO:0042738	exogenous drug catabolic process	0.000715	0.0206	3.94	13851	35	803	8	[cyp2ad2 - cytochrome p450, family 2, subfamily ad, polypeptide 2, cyp2p6 - cytochrome p450, family 2, subfamily p, polypeptide 6, cyp2p9 - cytochrome p450, family 2, subfamily p, polypeptide 9, cyp2ad3 - cytochrome p450, family 2, subfamily ad, polypeptide 3, cyp2k19 - cytochrome p450, family 2, subfamily k, polypeptide 19, cyp2n13 - cytochrome p450, family 2, subfamily n, polypeptide 13, cyp2p7…
GO:0015908	fatty acid transport	0.000716	0.0206	5.17	13851	20	803	6	[pla2g12b - phospholipase a2, group xiib, slco2a1 - solute carrier organic anion transporter family, member 2a1, mfsd2ab - major facilitator superfamily domain containing 2ab, slc27a6 - solute carrier family 27 (fatty acid transporter), member 6, cpt1b - carnitine palmitoyltransferase 1b (muscle), abcd3a - atp-binding cassette, sub-family d (ald), member 3a]
GO:0009152	purine ribonucleotide biosynthetic process	0.000726	0.0208	2.38	13851	123	803	17	[acss1 - acyl-coa synthetase short-chain family member 1, tpi1b - triosephosphate isomerase 1b, gapdh - glyceraldehyde-3-phosphate dehydrogenase, adssl - adenylosuccinate synthase, like, pgam1a - phosphoglycerate mutase 1a, ak2 - adenylate kinase 2, nme4 - non-metastatic cells 4, protein expressed in, papss2a - 3'-phosphoadenosine 5'-phosphosulfate synthase 2a, pgk1 - phosphoglycerate kinase 1, n…
GO:0034627	'de novo' NAD biosynthetic process	0.000743	0.0212	12.94	13851	4	803	3	[afmid - arylformamidase, kmo - kynurenine 3-monooxygenase, ido1 - indoleamine 2,3-dioxygenase 1]
GO:0034354	'de novo' NAD biosynthetic process from tryptophan	0.000743	0.0212	12.94	13851	4	803	3	[afmid - arylformamidase, kmo - kynurenine 3-monooxygenase, ido1 - indoleamine 2,3-dioxygenase 1]
GO:0071333	cellular response to glucose stimulus	0.000743	0.0211	12.94	13851	4	803	3	[pck1 - phosphoenolpyruvate carboxykinase 1 (soluble), cyp7a1a - cytochrome p450, family 7, subfamily a, polypeptide 1a, pck2 - phosphoenolpyruvate carboxykinase 2 (mitochondrial)]
GO:0071331	cellular response to hexose stimulus	0.000743	0.021	12.94	13851	4	803	3	[pck1 - phosphoenolpyruvate carboxykinase 1 (soluble), cyp7a1a - cytochrome p450, family 7, subfamily a, polypeptide 1a, pck2 - phosphoenolpyruvate carboxykinase 2 (mitochondrial)]
GO:0071326	cellular response to monosaccharide stimulus	0.000743	0.021	12.94	13851	4	803	3	[pck1 - phosphoenolpyruvate carboxykinase 1 (soluble), cyp7a1a - cytochrome p450, family 7, subfamily a, polypeptide 1a, pck2 - phosphoenolpyruvate carboxykinase 2 (mitochondrial)]
GO:0071322	cellular response to carbohydrate stimulus	0.000743	0.0209	12.94	13851	4	803	3	[pck1 - phosphoenolpyruvate carboxykinase 1 (soluble), cyp7a1a - cytochrome p450, family 7, subfamily a, polypeptide 1a, pck2 - phosphoenolpyruvate carboxykinase 2 (mitochondrial)]
GO:0019343	cysteine biosynthetic process via cystathionine	0.000743	0.0208	12.94	13851	4	803	3	[cth - cystathionase (cystathionine gamma-lyase), cbsb - cystathionine-beta-synthase b, cbsa - cystathionine-beta-synthase a]
GO:0019344	cysteine biosynthetic process	0.000743	0.0208	12.94	13851	4	803	3	[cth - cystathionase (cystathionine gamma-lyase), cbsb - cystathionine-beta-synthase b, cbsa - cystathionine-beta-synthase a]
GO:0019346	transsulfuration	0.000743	0.0207	12.94	13851	4	803	3	[cth - cystathionase (cystathionine gamma-lyase), cbsb - cystathionine-beta-synthase b, cbsa - cystathionine-beta-synthase a]
GO:0097250	mitochondrial respiratory chain supercomplex assembly	0.000743	0.0206	12.94	13851	4	803	3	[cox7a3 - cytochrome c oxidase subunit viia polypeptide 3, cox7a1 - cytochrome c oxidase subunit viia polypeptide 1 (muscle), cox7a2a - cytochrome c oxidase, subunit viia 2a]
GO:0009092	homoserine metabolic process	0.000743	0.0206	12.94	13851	4	803	3	[cth - cystathionase (cystathionine gamma-lyase), cbsb - cystathionine-beta-synthase b, cbsa - cystathionine-beta-synthase a]
GO:0016052	carbohydrate catabolic process	0.000779	0.0215	3.06	13851	62	803	11	[miox - myo-inositol oxygenase, aldob - aldolase b, fructose-bisphosphate, tpi1b - triosephosphate isomerase 1b, dera - 2-deoxyribose-5-phosphate aldolase homolog (c. elegans), gapdh - glyceraldehyde-3-phosphate dehydrogenase, pklr - pyruvate kinase, liver and rbc, pgam1a - phosphoglycerate mutase 1a, pygl - phosphorylase, glycogen; liver (hers disease, glycogen storage disease type vi), eno3 - e…
GO:0046939	nucleotide phosphorylation	0.000813	0.0223	3.25	13851	53	803	10	[nme2b.1 - nme/nm23 nucleoside diphosphate kinase 2b, tandem duplicate 1, aldob - aldolase b, fructose-bisphosphate, tpi1b - triosephosphate isomerase 1b, gapdh - glyceraldehyde-3-phosphate dehydrogenase, pklr - pyruvate kinase, liver and rbc, pgam1a - phosphoglycerate mutase 1a, nme4 - non-metastatic cells 4, protein expressed in, eno3 - enolase 3, (beta, muscle), pgk1 - phosphoglycerate kinase …
GO:0009142	nucleoside triphosphate biosynthetic process	0.000818	0.0224	2.87	13851	72	803	12	[nme2b.1 - nme/nm23 nucleoside diphosphate kinase 2b, tandem duplicate 1, atp5l - atp synthase, h+ transporting, mitochondrial f0 complex, subunit g, aldob - aldolase b, fructose-bisphosphate, tpi1b - triosephosphate isomerase 1b, gapdh - glyceraldehyde-3-phosphate dehydrogenase, pklr - pyruvate kinase, liver and rbc, pgam1a - phosphoglycerate mutase 1a, nme4 - non-metastatic cells 4, protein exp…
GO:0000302	response to reactive oxygen species	0.000834	0.0228	6.16	13851	14	803	5	[ppifb - peptidylprolyl isomerase fb, cat - catalase, park7 - parkinson disease (autosomal recessive, early onset) 7, zgc:73345 - zgc:73345, gpx1a - glutathione peroxidase 1a]
GO:0042430	indole-containing compound metabolic process	0.000834	0.0227	6.16	13851	14	803	5	[afmid - arylformamidase, tdo2b - tryptophan 2,3-dioxygenase b, kmo - kynurenine 3-monooxygenase, tdo2a - tryptophan 2,3-dioxygenase a, ido1 - indoleamine 2,3-dioxygenase 1]
GO:0006101	citrate metabolic process	0.000868	0.0236	4.31	13851	28	803	7	[suclg2 - succinate-coa ligase, gdp-forming, beta subunit, suclg1 - succinate-coa ligase, gdp-forming, alpha subunit, fh - fumarate hydratase, sdhdb - succinate dehydrogenase complex, subunit d, integral membrane protein b, dlst - dihydrolipoamide s-succinyltransferase, mdh1aa - malate dehydrogenase 1aa, nad (soluble), mdh2 - malate dehydrogenase 2, nad (mitochondrial)]
GO:0009112	nucleobase metabolic process	0.000868	0.0235	4.31	13851	28	803	7	[shmt1 - serine hydroxymethyltransferase 1 (soluble), xdh - xanthine dehydrogenase, aldh6a1 - aldehyde dehydrogenase 6 family, member a1, gda - guanine deaminase, urad - ureidoimidazoline (2-oxo-4-hydroxy-4-carboxy-5-) decarboxylase, uox - urate oxidase, ttr - transthyretin (prealbumin, amyloidosis type i)]
GO:0071806	protein transmembrane transport	0.000873	0.0235	3.83	13851	36	803	8	[tomm7 - translocase of outer mitochondrial membrane 7 homolog (yeast), pam16 - presequence translocase-associated motor 16 homolog (s. cerevisiae), dnajc19 - dnaj (hsp40) homolog, subfamily c, member 19, sec61b - sec61 beta subunit, sec61g - sec61 gamma subunit, tram1 - translocating chain-associating membrane protein 1, zgc:73345 - zgc:73345, sec62 - sec62 homolog (s. cerevisiae)]
GO:0065002	intracellular protein transmembrane transport	0.000873	0.0235	3.83	13851	36	803	8	[tomm7 - translocase of outer mitochondrial membrane 7 homolog (yeast), pam16 - presequence translocase-associated motor 16 homolog (s. cerevisiae), dnajc19 - dnaj (hsp40) homolog, subfamily c, member 19, sec61b - sec61 beta subunit, tram1 - translocating chain-associating membrane protein 1, sec61g - sec61 gamma subunit, zgc:73345 - zgc:73345, sec62 - sec62 homolog (s. cerevisiae)]
GO:0009124	nucleoside monophosphate biosynthetic process	0.000924	0.0248	2.7	13851	83	803	13	[tpi1b - triosephosphate isomerase 1b, gapdh - glyceraldehyde-3-phosphate dehydrogenase, adssl - adenylosuccinate synthase, like, upp2 - uridine phosphorylase 2, pgam1a - phosphoglycerate mutase 1a, ak2 - adenylate kinase 2, pgk1 - phosphoglycerate kinase 1, aldob - aldolase b, fructose-bisphosphate, atp5l - atp synthase, h+ transporting, mitochondrial f0 complex, subunit g, pklr - pyruvate kinas…
GO:0044262	cellular carbohydrate metabolic process	0.000928	0.0248	2.84	13851	73	803	12	[miox - myo-inositol oxygenase, gys2 - glycogen synthase 2, fbp1b - fructose-1,6-bisphosphatase 1b, dgat2 - diacylglycerol o-acyltransferase 2, pck1 - phosphoenolpyruvate carboxykinase 1 (soluble), ppp1r3ca - protein phosphatase 1, regulatory (inhibitor) subunit 3ca, tpi1b - triosephosphate isomerase 1b, ppp1caa - protein phosphatase 1, catalytic subunit, alpha isoform a, pygl - phosphorylase, gl…
GO:0006694	steroid biosynthetic process	0.000947	0.0252	3.19	13851	54	803	10	[faxdc2 - fatty acid hydroxylase domain containing 2, hsd17b12b - hydroxysteroid (17-beta) dehydrogenase 12b, apoa1b - apolipoprotein a-ib, zgc:162608 - zgc:162608, zgc:194242 - zgc:194242, cyp7a1a - cytochrome p450, family 7, subfamily a, polypeptide 1a, hsd17b3 - hydroxysteroid (17-beta) dehydrogenase 3, zgc:101540 - zgc:101540, srd5a2a - steroid-5-alpha-reductase, alpha polypeptide 2a, apoa1a …
GO:0009185	ribonucleoside diphosphate metabolic process	0.00095	0.0252	3.45	13851	45	803	9	[aldob - aldolase b, fructose-bisphosphate, tpi1b - triosephosphate isomerase 1b, gapdh - glyceraldehyde-3-phosphate dehydrogenase, pklr - pyruvate kinase, liver and rbc, pgam1a - phosphoglycerate mutase 1a, ak2 - adenylate kinase 2, eno3 - enolase 3, (beta, muscle), pgk1 - phosphoglycerate kinase 1, gpia - glucose phosphate isomerase a]
GO:0006164	purine nucleotide biosynthetic process	0.000957	0.0253	2.33	13851	126	803	17	[acss1 - acyl-coa synthetase short-chain family member 1, tpi1b - triosephosphate isomerase 1b, gapdh - glyceraldehyde-3-phosphate dehydrogenase, adssl - adenylosuccinate synthase, like, pgam1a - phosphoglycerate mutase 1a, ak2 - adenylate kinase 2, nme4 - non-metastatic cells 4, protein expressed in, papss2a - 3'-phosphoadenosine 5'-phosphosulfate synthase 2a, pgk1 - phosphoglycerate kinase 1, n…

## Sheet: Bil
GO Term	Description	P-value	FDR q-value	Enrichment	N	B	n	b	Genes
GO:0030832	regulation of actin filament length	1.09e-06	0.00933	4.81	13851	95	424	14	[baiap2a - bai1-associated protein 2a, capza1a - capping protein (actin filament) muscle z-line, alpha 1a, arpc1a - actin related protein 2/3 complex, subunit 1a, arpc3 - actin related protein 2/3 complex, subunit 3, zgc:86896 - zgc:86896, actr2b - arp2 actin-related protein 2b homolog (yeast), pfn2 - profilin 2, add3a - adducin 3 (gamma) a, wasf2 - was protein family, member 2, pfn1 - profilin 1…
GO:0008064	regulation of actin polymerization or depolymerization	1.09e-06	0.00466	4.81	13851	95	424	14	[baiap2a - bai1-associated protein 2a, capza1a - capping protein (actin filament) muscle z-line, alpha 1a, arpc1a - actin related protein 2/3 complex, subunit 1a, arpc3 - actin related protein 2/3 complex, subunit 3, zgc:86896 - zgc:86896, actr2b - arp2 actin-related protein 2b homolog (yeast), pfn2 - profilin 2, wasf2 - was protein family, member 2, add3a - adducin 3 (gamma) a, pfn1 - profilin 1…
GO:0030029	actin filament-based process	2.87e-06	0.00817	3.08	13851	233	424	22	[daam1a - dishevelled associated activator of morphogenesis 1a, capza1a - capping protein (actin filament) muscle z-line, alpha 1a, cfl1 - cofilin 1 (non-muscle), prox1a - prospero-related homeobox gene 1a, cnn2 - calponin 2, qkia - qki, kh domain containing, rna binding a, rock2b - rho-associated, coiled-coil containing protein kinase 2b, pdlim2 - pdz and lim domain 2 (mystique), phactr4a - phos…
GO:0019882	antigen processing and presentation	3.14e-06	0.00672	13.07	13851	15	424	6	[b2m - beta-2-microglobulin, mhc2dab - major histocompatibility complex class ii dab gene, cd74b - cd74 molecule, major histocompatibility complex, class ii invariant chain b, cd74a - cd74 molecule, major histocompatibility complex, class ii invariant chain a, mhc2a - major histocompatibility complex class ii integral membrane alpha chain gene, b2ml - beta-2-microglobulin, like]
GO:0110053	regulation of actin filament organization	3.3e-06	0.00565	4.4	13851	104	424	14	[baiap2a - bai1-associated protein 2a, capza1a - capping protein (actin filament) muscle z-line, alpha 1a, arpc1a - actin related protein 2/3 complex, subunit 1a, arpc3 - actin related protein 2/3 complex, subunit 3, zgc:86896 - zgc:86896, actr2b - arp2 actin-related protein 2b homolog (yeast), pfn2 - profilin 2, wasf2 - was protein family, member 2, add3a - adducin 3 (gamma) a, pfn1 - profilin 1…
GO:0007015	actin filament organization	4.35e-06	0.0062	3.34	13851	186	424	19	[baiap2a - bai1-associated protein 2a, cfl1 - cofilin 1 (non-muscle), sh3kbp1 - sh3-domain kinase binding protein 1, arpc1a - actin related protein 2/3 complex, subunit 1a, arpc3 - actin related protein 2/3 complex, subunit 3, zgc:86896 - zgc:86896, rhoaa - ras homolog gene family, member aa, actr2b - arp2 actin-related protein 2b homolog (yeast), marcksl1a - marcks-like 1a, myh9b - myosin, heavy…
GO:0032970	regulation of actin filament-based process	4.47e-06	0.00546	3.63	13851	153	424	17	[baiap2a - bai1-associated protein 2a, capza1a - capping protein (actin filament) muscle z-line, alpha 1a, arpc1a - actin related protein 2/3 complex, subunit 1a, arpc3 - actin related protein 2/3 complex, subunit 3, zgc:86896 - zgc:86896, abracl - abra c-terminal like, rhoaa - ras homolog gene family, member aa, pfn2 - profilin 2, iqgap2 - iq motif containing gtpase activating protein 2, actr2b …
GO:0030833	regulation of actin filament polymerization	4.84e-06	0.00517	4.57	13851	93	424	13	[baiap2a - bai1-associated protein 2a, capza1a - capping protein (actin filament) muscle z-line, alpha 1a, arpc1a - actin related protein 2/3 complex, subunit 1a, arpc3 - actin related protein 2/3 complex, subunit 3, zgc:86896 - zgc:86896, actr2b - arp2 actin-related protein 2b homolog (yeast), pfn2 - profilin 2, add3a - adducin 3 (gamma) a, wasf2 - was protein family, member 2, pfn1 - profilin 1…
GO:0032535	regulation of cellular component size	1.09e-05	0.0103	3.98	13851	115	424	14	[baiap2a - bai1-associated protein 2a, capza1a - capping protein (actin filament) muscle z-line, alpha 1a, arpc1a - actin related protein 2/3 complex, subunit 1a, arpc3 - actin related protein 2/3 complex, subunit 3, zgc:86896 - zgc:86896, actr2b - arp2 actin-related protein 2b homolog (yeast), pfn2 - profilin 2, add3a - adducin 3 (gamma) a, wasf2 - was protein family, member 2, pfn1 - profilin 1…
GO:0032271	regulation of protein polymerization	1.09e-05	0.00933	4.25	13851	100	424	13	[baiap2a - bai1-associated protein 2a, capza1a - capping protein (actin filament) muscle z-line, alpha 1a, arpc1a - actin related protein 2/3 complex, subunit 1a, arpc3 - actin related protein 2/3 complex, subunit 3, zgc:86896 - zgc:86896, actr2b - arp2 actin-related protein 2b homolog (yeast), pfn2 - profilin 2, add3a - adducin 3 (gamma) a, wasf2 - was protein family, member 2, pfn1 - profilin 1…
GO:0097435	supramolecular fiber organization	1.27e-05	0.00984	2.67	13851	294	424	24	[baiap2a - bai1-associated protein 2a, loxl3b - lysyl oxidase-like 3b, cfl1 - cofilin 1 (non-muscle), prox1a - prospero-related homeobox gene 1a, sh3kbp1 - sh3-domain kinase binding protein 1, qkia - qki, kh domain containing, rna binding a, arpc1a - actin related protein 2/3 complex, subunit 1a, arpc3 - actin related protein 2/3 complex, subunit 3, zgc:86896 - zgc:86896, rhoaa - ras homolog gene…
GO:0032956	regulation of actin cytoskeleton organization	1.44e-05	0.0102	3.48	13851	150	424	16	[baiap2a - bai1-associated protein 2a, capza1a - capping protein (actin filament) muscle z-line, alpha 1a, arpc1a - actin related protein 2/3 complex, subunit 1a, arpc3 - actin related protein 2/3 complex, subunit 3, zgc:86896 - zgc:86896, rhoaa - ras homolog gene family, member aa, pfn2 - profilin 2, actr2b - arp2 actin-related protein 2b homolog (yeast), iqgap2 - iq motif containing gtpase acti…
GO:1902903	regulation of supramolecular fiber organization	1.62e-05	0.0106	3.84	13851	119	424	14	[baiap2a - bai1-associated protein 2a, capza1a - capping protein (actin filament) muscle z-line, alpha 1a, arpc1a - actin related protein 2/3 complex, subunit 1a, arpc3 - actin related protein 2/3 complex, subunit 3, zgc:86896 - zgc:86896, actr2b - arp2 actin-related protein 2b homolog (yeast), pfn2 - profilin 2, add3a - adducin 3 (gamma) a, wasf2 - was protein family, member 2, pfn1 - profilin 1…
GO:0034330	cell junction organization	2.7e-05	0.0165	4.55	13851	79	424	11	[cldn2 - claudin 2, jupa - junction plakoglobin a, cldnc - claudin c, tjp3 - tight junction protein 3, cldn15lb - claudin 15-like b, oclna - occludin a, cdh1 - cadherin 1, epithelial, dsc2l - desmocollin 2 like, llgl2 - lethal giant larvae homolog 2 (drosophila), cldn7b - claudin 7b, tjp1a - tight junction protein 1a]
GO:0043254	regulation of protein complex assembly	2.84e-05	0.0162	3.66	13851	125	424	14	[baiap2a - bai1-associated protein 2a, capza1a - capping protein (actin filament) muscle z-line, alpha 1a, arpc1a - actin related protein 2/3 complex, subunit 1a, arpc3 - actin related protein 2/3 complex, subunit 3, zgc:86896 - zgc:86896, pfn2 - profilin 2, actr2b - arp2 actin-related protein 2b homolog (yeast), add3a - adducin 3 (gamma) a, wasf2 - was protein family, member 2, pfn1 - profilin 1…
GO:0030036	actin cytoskeleton organization	3.33e-05	0.0178	3	13851	196	424	18	[daam1a - dishevelled associated activator of morphogenesis 1a, capza1a - capping protein (actin filament) muscle z-line, alpha 1a, prox1a - prospero-related homeobox gene 1a, cnn2 - calponin 2, qkia - qki, kh domain containing, rna binding a, rock2b - rho-associated, coiled-coil containing protein kinase 2b, pdlim2 - pdz and lim domain 2 (mystique), phactr4a - phosphatase and actin regulator 4a,…
GO:0090066	regulation of anatomical structure size	4.13e-05	0.0208	3.36	13851	146	424	15	[baiap2a - bai1-associated protein 2a, capza1a - capping protein (actin filament) muscle z-line, alpha 1a, arpc1a - actin related protein 2/3 complex, subunit 1a, arpc3 - actin related protein 2/3 complex, subunit 3, zgc:86896 - zgc:86896, pfn2 - profilin 2, actr2b - arp2 actin-related protein 2b homolog (yeast), wasf2 - was protein family, member 2, add3a - adducin 3 (gamma) a, pfn1 - profilin 1…
GO:0044089	positive regulation of cellular component biogenesis	5.4e-05	0.0256	4.23	13851	85	424	11	[wasf2 - was protein family, member 2, baiap2a - bai1-associated protein 2a, pfn1 - profilin 1, arpc1a - actin related protein 2/3 complex, subunit 1a, arpc2 - actin related protein 2/3 complex, subunit 2, arpc3 - actin related protein 2/3 complex, subunit 3, zgc:86896 - zgc:86896, pfn2 - profilin 2, actr2b - arp2 actin-related protein 2b homolog (yeast), nrp1a - neuropilin 1a, sub1a - sub1 homol…
GO:0051493	regulation of cytoskeleton organization	9.29e-05	0.0418	2.77	13851	212	424	18	[baiap2a - bai1-associated protein 2a, capza1a - capping protein (actin filament) muscle z-line, alpha 1a, arpc1a - actin related protein 2/3 complex, subunit 1a, arpc3 - actin related protein 2/3 complex, subunit 3, zgc:86896 - zgc:86896, rhoaa - ras homolog gene family, member aa, pfn2 - profilin 2, actr2b - arp2 actin-related protein 2b homolog (yeast), iqgap2 - iq motif containing gtpase acti…
GO:0001961	positive regulation of cytokine-mediated signaling pathway	0.000111	0.0476	24.5	13851	4	424	3	[cpne1 - copine i, cd74b - cd74 molecule, major histocompatibility complex, class ii invariant chain b, cd74a - cd74 molecule, major histocompatibility complex, class ii invariant chain a]
GO:0045682	regulation of epidermis development	0.000111	0.0453	24.5	13851	4	424	3	[atp1b1a - atpase, na+/k+ transporting, beta 1a polypeptide, maff - v-maf musculoaponeurotic fibrosarcoma oncogene homolog f (avian), llgl2 - lethal giant larvae homolog 2 (drosophila)]
GO:0050680	negative regulation of epithelial cell proliferation	0.000111	0.0433	24.5	13851	4	424	3	[cav1 - caveolin 1, cav2 - caveolin 2, llgl2 - lethal giant larvae homolog 2 (drosophila)]
GO:0060760	positive regulation of response to cytokine stimulus	0.000111	0.0414	24.5	13851	4	424	3	[cd74b - cd74 molecule, major histocompatibility complex, class ii invariant chain b, cpne1 - copine i, cd74a - cd74 molecule, major histocompatibility complex, class ii invariant chain a]
GO:1902905	positive regulation of supramolecular fiber organization	0.000119	0.0422	4.67	13851	63	424	9	[wasf2 - was protein family, member 2, baiap2a - bai1-associated protein 2a, pfn1 - profilin 1, arpc1a - actin related protein 2/3 complex, subunit 1a, arpc2 - actin related protein 2/3 complex, subunit 2, arpc3 - actin related protein 2/3 complex, subunit 3, zgc:86896 - zgc:86896, pfn2 - profilin 2, actr2b - arp2 actin-related protein 2b homolog (yeast)]
GO:0034329	cell junction assembly	0.000119	0.0405	4.67	13851	63	424	9	[cldn2 - claudin 2, jupa - junction plakoglobin a, cldnc - claudin c, cldn15lb - claudin 15-like b, oclna - occludin a, llgl2 - lethal giant larvae homolog 2 (drosophila), dsc2l - desmocollin 2 like, cldn7b - claudin 7b, tjp1a - tight junction protein 1a]
GO:0034314	Arp2/3 complex-mediated actin nucleation	0.00012	0.0394	9.61	13851	17	424	5	[arpc2 - actin related protein 2/3 complex, subunit 2, arpc1a - actin related protein 2/3 complex, subunit 1a, arpc3 - actin related protein 2/3 complex, subunit 3, zgc:86896 - zgc:86896, actr2b - arp2 actin-related protein 2b homolog (yeast)]
GO:0003094	glomerular filtration	0.00012	0.0379	9.61	13851	17	424	5	[myo1ea - myosin ie, a, myh9a - myosin, heavy polypeptide 9a, non-muscle, ctnnb1 - catenin (cadherin-associated protein), beta 1, cd2ap - cd2-associated protein, iqgap2 - iq motif containing gtpase activating protein 2]
GO:0045216	cell-cell junction organization	0.000171	0.0522	4.45	13851	66	424	9	[cldn2 - claudin 2, jupa - junction plakoglobin a, cldnc - claudin c, tjp3 - tight junction protein 3, cldn15lb - claudin 15-like b, oclna - occludin a, dsc2l - desmocollin 2 like, cldn7b - claudin 7b, tjp1a - tight junction protein 1a]
GO:0051495	positive regulation of cytoskeleton organization	0.000171	0.0504	4.45	13851	66	424	9	[wasf2 - was protein family, member 2, baiap2a - bai1-associated protein 2a, pfn1 - profilin 1, arpc1a - actin related protein 2/3 complex, subunit 1a, arpc2 - actin related protein 2/3 complex, subunit 2, arpc3 - actin related protein 2/3 complex, subunit 3, zgc:86896 - zgc:86896, pfn2 - profilin 2, actr2b - arp2 actin-related protein 2b homolog (yeast)]
GO:0007043	cell-cell junction assembly	0.000283	0.0805	4.67	13851	56	424	8	[cldn2 - claudin 2, jupa - junction plakoglobin a, cldnc - claudin c, cldn15lb - claudin 15-like b, oclna - occludin a, dsc2l - desmocollin 2 like, cldn7b - claudin 7b, tjp1a - tight junction protein 1a]
GO:0044087	regulation of cellular component biogenesis	0.000303	0.0834	2.61	13851	213	424	17	[baiap2a - bai1-associated protein 2a, capza1a - capping protein (actin filament) muscle z-line, alpha 1a, rock2b - rho-associated, coiled-coil containing protein kinase 2b, arpc1a - actin related protein 2/3 complex, subunit 1a, arpc3 - actin related protein 2/3 complex, subunit 3, zgc:86896 - zgc:86896, pfn2 - profilin 2, ezrb - ezrin b, actr2b - arp2 actin-related protein 2b homolog (yeast), n…
GO:0097205	renal filtration	0.000356	0.0951	7.78	13851	21	424	5	[myo1ea - myosin ie, a, myh9a - myosin, heavy polypeptide 9a, non-muscle, ctnnb1 - catenin (cadherin-associated protein), beta 1, cd2ap - cd2-associated protein, iqgap2 - iq motif containing gtpase activating protein 2]
GO:0030838	positive regulation of actin filament polymerization	0.000457	0.118	4.97	13851	46	424	7	[baiap2a - bai1-associated protein 2a, wasf2 - was protein family, member 2, arpc2 - actin related protein 2/3 complex, subunit 2, arpc1a - actin related protein 2/3 complex, subunit 1a, arpc3 - actin related protein 2/3 complex, subunit 3, zgc:86896 - zgc:86896, actr2b - arp2 actin-related protein 2b homolog (yeast)]
GO:0001959	regulation of cytokine-mediated signaling pathway	0.000497	0.125	10.05	13851	13	424	4	[cpne1 - copine i, cd74b - cd74 molecule, major histocompatibility complex, class ii invariant chain b, cd74a - cd74 molecule, major histocompatibility complex, class ii invariant chain a, cav1 - caveolin 1]
GO:0060759	regulation of response to cytokine stimulus	0.000497	0.121	10.05	13851	13	424	4	[cpne1 - copine i, cd74b - cd74 molecule, major histocompatibility complex, class ii invariant chain b, cd74a - cd74 molecule, major histocompatibility complex, class ii invariant chain a, cav1 - caveolin 1]
GO:0031334	positive regulation of protein complex assembly	0.000513	0.122	4.28	13851	61	424	8	[wasf2 - was protein family, member 2, baiap2a - bai1-associated protein 2a, arpc1a - actin related protein 2/3 complex, subunit 1a, arpc2 - actin related protein 2/3 complex, subunit 2, arpc3 - actin related protein 2/3 complex, subunit 3, zgc:86896 - zgc:86896, actr2b - arp2 actin-related protein 2b homolog (yeast), sub1a - sub1 homolog a (s. cerevisiae)]
GO:0032273	positive regulation of protein polymerization	0.000867	0.2	4.48	13851	51	424	7	[wasf2 - was protein family, member 2, baiap2a - bai1-associated protein 2a, arpc1a - actin related protein 2/3 complex, subunit 1a, arpc2 - actin related protein 2/3 complex, subunit 2, arpc3 - actin related protein 2/3 complex, subunit 3, zgc:86896 - zgc:86896, actr2b - arp2 actin-related protein 2b homolog (yeast)]
GO:0002159	desmosome assembly	0.000935	0.21	32.67	13851	2	424	2	[jupa - junction plakoglobin a, dsc2l - desmocollin 2 like]
GO:1902230	negative regulation of intrinsic apoptotic signaling pathway in response to DNA damage	0.000935	0.205	32.67	13851	2	424	2	[cd74b - cd74 molecule, major histocompatibility complex, class ii invariant chain b, cd74a - cd74 molecule, major histocompatibility complex, class ii invariant chain a]
GO:1902166	negative regulation of intrinsic apoptotic signaling pathway in response to DNA damage by p53 class mediator	0.000935	0.2	32.67	13851	2	424	2	[cd74b - cd74 molecule, major histocompatibility complex, class ii invariant chain b, cd74a - cd74 molecule, major histocompatibility complex, class ii invariant chain a]
GO:0002830	positive regulation of type 2 immune response	0.000935	0.195	32.67	13851	2	424	2	[cd74b - cd74 molecule, major histocompatibility complex, class ii invariant chain b, cd74a - cd74 molecule, major histocompatibility complex, class ii invariant chain a]

## Sheet: End
GO Term	Description	P-value	FDR q-value	Enrichment	N	B	n	b	Genes
GO:0048646	anatomical structure formation involved in morphogenesis	2.74e-20	2.34e-16	4.13	13851	549	348	57	[loxl2a - lysyl oxidase-like 2a, kdrl - kinase insert domain receptor like, plekhg5a - pleckstrin homology domain containing, family g (with rhogef domain) member 5a, hsp90aa1.1 - heat shock protein 90, alpha (cytosolic), class a member 1, tandem duplicate 1, nrarpa - notch-regulated ankyrin repeat protein a, ptprb - protein tyrosine phosphatase, receptor type, b, etv2 - ets variant gene 2, rnf21…
GO:0001525	angiogenesis	2.39e-18	1.02e-14	6.25	13851	223	348	35	[loxl2a - lysyl oxidase-like 2a, kdrl - kinase insert domain receptor like, klf2a - kruppel-like factor 2a, plekhg5a - pleckstrin homology domain containing, family g (with rhogef domain) member 5a, notch1b - notch homolog 1b, nrarpa - notch-regulated ankyrin repeat protein a, ptprb - protein tyrosine phosphatase, receptor type, b, gas6 - growth arrest-specific 6, etv2 - ets variant gene 2, igfbp…
GO:0032502	developmental process	5.44e-18	1.55e-14	1.9	13851	3192	348	152	[snrnp70 - small nuclear ribonucleoprotein 70 (u1), sh3gl3b - sh3-domain grb2-like 3b, ponzr1 - plac8 onzin related protein 1, setb - set translocation (myeloid leukemia-associated) b, fstl1b - follistatin-like 1b, hsp70l - heat shock cognate 70-kd protein, like, junbb - jun b proto-oncogene b, mycb - myelocytomatosis oncogene b, myh9b - myosin, heavy polypeptide 9b, non-muscle, hopx - hop homeob…
GO:0001568	blood vessel development	9.16e-12	1.96e-08	7.87	13851	91	348	18	[ptena - phosphatase and tensin homolog a, notch1a - notch homolog 1a, kdrl - kinase insert domain receptor like, dll4 - delta-like 4 (drosophila), notch1b - notch homolog 1b, hsp70l - heat shock cognate 70-kd protein, like, ptprb - protein tyrosine phosphatase, receptor type, b, dlc - deltac, etv2 - ets variant gene 2, flt1 - fms-related tyrosine kinase 1 (vascular endothelial growth factor/vasc…
GO:0048856	anatomical structure development	1.23e-11	2.1e-08	1.85	13851	2394	348	111	[setb - set translocation (myeloid leukemia-associated) b, fstl1b - follistatin-like 1b, hsp70l - heat shock cognate 70-kd protein, like, junbb - jun b proto-oncogene b, mycb - myelocytomatosis oncogene b, hopx - hop homeobox, appb - amyloid beta (a4) precursor protein b, myo18ab - myosin xviiiab, cdh5 - cadherin 5, tmem88a - transmembrane protein 88 a, qkia - qki, kh domain containing, rna bindi…
GO:0002040	sprouting angiogenesis	2.42e-10	3.45e-07	7.58	13851	84	348	16	[loxl2a - lysyl oxidase-like 2a, kdrl - kinase insert domain receptor like, dll4 - delta-like 4 (drosophila), arhgef9b - cdc42 guanine nucleotide exchange factor (gef) 9b, hlx1 - h2.0-like homeo box 1 (drosophila), bmpr2a - bone morphogenetic protein receptor, type ii a (serine/threonine kinase), nrarpa - notch-regulated ankyrin repeat protein a, gas6 - growth arrest-specific 6, etv2 - ets varian…
GO:0050794	regulation of cellular process	4.41e-10	5.38e-07	1.43	13851	5170	348	186	[rnd1 - rho family gtpase 1, arhgap5 - rho gtpase activating protein 5, zgc:152791 - zgc:152791, fstl1b - follistatin-like 1b, rbms3 - rna binding motif, single stranded interacting protein, junbb - jun b proto-oncogene b, btg2 - b-cell translocation gene 2, mycb - myelocytomatosis oncogene b, gpr146 - g protein-coupled receptor 146, myh9b - myosin, heavy polypeptide 9b, non-muscle, il13ra1 - int…
GO:0050789	regulation of biological process	8.54e-10	9.13e-07	1.4	13851	5551	348	195	[rnd1 - rho family gtpase 1, zgc:152791 - zgc:152791, fstl1b - follistatin-like 1b, rbms3 - rna binding motif, single stranded interacting protein, btg2 - b-cell translocation gene 2, junbb - jun b proto-oncogene b, gpr146 - g protein-coupled receptor 146, hopx - hop homeobox, appb - amyloid beta (a4) precursor protein b, cdh5 - cadherin 5, adcy2b - adenylate cyclase 2b (brain), dll4 - delta-like…
GO:0040011	locomotion	1.4e-09	1.33e-06	3.06	13851	482	348	37	[loxl2a - lysyl oxidase-like 2a, ptena - phosphatase and tensin homolog a, rnd1 - rho family gtpase 1, plekhg5a - pleckstrin homology domain containing, family g (with rhogef domain) member 5a, lrrc15 - leucine rich repeat containing 15, hsp90aa1.1 - heat shock protein 90, alpha (cytosolic), class a member 1, tandem duplicate 1, nrarpa - notch-regulated ankyrin repeat protein a, sphk2 - sphingosi…
GO:0048870	cell motility	2.4e-09	2.05e-06	3.12	13851	447	348	35	[loxl2a - lysyl oxidase-like 2a, ptena - phosphatase and tensin homolog a, rnd1 - rho family gtpase 1, plekhg5a - pleckstrin homology domain containing, family g (with rhogef domain) member 5a, hsp90aa1.1 - heat shock protein 90, alpha (cytosolic), class a member 1, tandem duplicate 1, nrarpa - notch-regulated ankyrin repeat protein a, sphk2 - sphingosine kinase 2, rhoaa - ras homolog gene family…
GO:0016477	cell migration	2.53e-09	1.96e-06	3.18	13851	426	348	34	[loxl2a - lysyl oxidase-like 2a, rnd1 - rho family gtpase 1, plekhg5a - pleckstrin homology domain containing, family g (with rhogef domain) member 5a, hsp90aa1.1 - heat shock protein 90, alpha (cytosolic), class a member 1, tandem duplicate 1, nrarpa - notch-regulated ankyrin repeat protein a, sphk2 - sphingosine kinase 2, rhoaa - ras homolog gene family, member aa, dock1 - dedicator of cytokine…
GO:0048869	cellular developmental process	5.32e-09	3.79e-06	2	13851	1430	348	72	[cx43 - connexin 43, snrnp70 - small nuclear ribonucleoprotein 70 (u1), loxl2a - lysyl oxidase-like 2a, kdrl - kinase insert domain receptor like, rarga - retinoic acid receptor gamma a, fstl1b - follistatin-like 1b, nrarpa - notch-regulated ankyrin repeat protein a, mycb - myelocytomatosis oncogene b, etv2 - ets variant gene 2, hopx - hop homeobox, epas1b - endothelial pas domain protein 1b, app…
GO:0065007	biological regulation	4.71e-08	3.1e-05	1.33	13851	6030	348	201	[rnd1 - rho family gtpase 1, zgc:152791 - zgc:152791, fstl1b - follistatin-like 1b, rbms3 - rna binding motif, single stranded interacting protein, btg2 - b-cell translocation gene 2, junbb - jun b proto-oncogene b, gpr146 - g protein-coupled receptor 146, hopx - hop homeobox, appb - amyloid beta (a4) precursor protein b, cdh5 - cadherin 5, adcy2b - adenylate cyclase 2b (brain), dll4 - delta-like…
GO:0035239	tube morphogenesis	1.28e-07	7.79e-05	3.71	13851	236	348	22	[kdrl - kinase insert domain receptor like, sh3gl3b - sh3-domain grb2-like 3b, ponzr1 - plac8 onzin related protein 1, dll4 - delta-like 4 (drosophila), bmpr2a - bone morphogenetic protein receptor, type ii a (serine/threonine kinase), nrarpa - notch-regulated ankyrin repeat protein a, dlc - deltac, etv2 - ets variant gene 2, igfbp7 - insulin-like growth factor binding protein 7, fli1a - friend l…
GO:0030154	cell differentiation	1.75e-07	9.99e-05	2.14	13851	947	348	51	[cx43 - connexin 43, snrnp70 - small nuclear ribonucleoprotein 70 (u1), loxl2a - lysyl oxidase-like 2a, kdrl - kinase insert domain receptor like, rarga - retinoic acid receptor gamma a, fstl1b - follistatin-like 1b, nrarpa - notch-regulated ankyrin repeat protein a, mycb - myelocytomatosis oncogene b, etv2 - ets variant gene 2, hopx - hop homeobox, epas1b - endothelial pas domain protein 1b, sem…
GO:0048523	negative regulation of cellular process	2.45e-07	0.000131	1.97	13851	1213	348	60	[loxl2a - lysyl oxidase-like 2a, hexim1 - hexamethylene bis-acetamide inducible 1, rarga - retinoic acid receptor gamma a, cbx7a - chromobox homolog 7a, ccnd1 - cyclin d1, btg2 - b-cell translocation gene 2, appa - amyloid beta (a4) precursor protein a, spred2b - sprouty-related, evh1 domain containing 2b, appb - amyloid beta (a4) precursor protein b, dusp6 - dual specificity phosphatase 6, b2m -…
GO:0050793	regulation of developmental process	2.67e-07	0.000134	2.36	13851	691	348	41	[loxl2a - lysyl oxidase-like 2a, ptena - phosphatase and tensin homolog a, rnd1 - rho family gtpase 1, klf2a - kruppel-like factor 2a, klf6a - kruppel-like factor 6a, notch1b - notch homolog 1b, ccnd1 - cyclin d1, rbms3 - rna binding motif, single stranded interacting protein, rhoaa - ras homolog gene family, member aa, myh9b - myosin, heavy polypeptide 9b, non-muscle, appb - amyloid beta (a4) pr…
GO:0009653	anatomical structure morphogenesis	2.98e-07	0.000142	2.03	13851	1076	348	55	[cx43 - connexin 43, kdrl - kinase insert domain receptor like, sh3gl3b - sh3-domain grb2-like 3b, ponzr1 - plac8 onzin related protein 1, plekhg5a - pleckstrin homology domain containing, family g (with rhogef domain) member 5a, ccnd1 - cyclin d1, nrarpa - notch-regulated ankyrin repeat protein a, appa - amyloid beta (a4) precursor protein a, myh9b - myosin, heavy polypeptide 9b, non-muscle, etv…
GO:0032501	multicellular organismal process	6.57e-07	0.000296	1.8	13851	1550	348	70	[cx43 - connexin 43, kdrl - kinase insert domain receptor like, fstl1b - follistatin-like 1b, nrarpa - notch-regulated ankyrin repeat protein a, crip2 - cysteine-rich protein 2, hopx - hop homeobox, spred2b - sprouty-related, evh1 domain containing 2b, epas1b - endothelial pas domain protein 1b, rnf213a - ring finger protein 213a, dusp6 - dual specificity phosphatase 6, cdh5 - cadherin 5, tpm4a -…
GO:0006928	movement of cell or subcellular component	8.74e-07	0.000373	2.26	13851	723	348	41	[cx43 - connexin 43, loxl2a - lysyl oxidase-like 2a, ptena - phosphatase and tensin homolog a, rnd1 - rho family gtpase 1, myo1hb - myosin ihb, plekhg5a - pleckstrin homology domain containing, family g (with rhogef domain) member 5a, lrrc15 - leucine rich repeat containing 15, hsp90aa1.1 - heat shock protein 90, alpha (cytosolic), class a member 1, tandem duplicate 1, nrarpa - notch-regulated an…
GO:0048513	animal organ development	1.16e-06	0.000474	2.01	13851	1008	348	51	[cx43 - connexin 43, lmo4a - lim domain only 4a, kdrl - kinase insert domain receptor like, setb - set translocation (myeloid leukemia-associated) b, rarga - retinoic acid receptor gamma a, fstl1b - follistatin-like 1b, hsp90aa1.1 - heat shock protein 90, alpha (cytosolic), class a member 1, tandem duplicate 1, hsp70l - heat shock cognate 70-kd protein, like, crip2 - cysteine-rich protein 2, marc…
GO:0048519	negative regulation of biological process	2e-06	0.000777	1.83	13851	1352	348	62	[loxl2a - lysyl oxidase-like 2a, hexim1 - hexamethylene bis-acetamide inducible 1, rarga - retinoic acid receptor gamma a, cbx7a - chromobox homolog 7a, pnrc2 - proline-rich nuclear receptor coactivator 2, ccnd1 - cyclin d1, btg2 - b-cell translocation gene 2, appa - amyloid beta (a4) precursor protein a, spred2b - sprouty-related, evh1 domain containing 2b, appb - amyloid beta (a4) precursor pro…
GO:0001570	vasculogenesis	2.11e-06	0.000785	7.62	13851	47	348	9	[mb - myoglobin, egfl7 - egf-like-domain, multiple 7, sox7 - sry-box containing gene 7, sema3aa - semaphorin 3aa, aplnrb - apelin receptor b, fli1b - friend leukemia integration 1b, ackr3b - atypical chemokine receptor 3b, etv2 - ets variant gene 2, flt1 - fms-related tyrosine kinase 1 (vascular endothelial growth factor/vascular permeability factor receptor)]
GO:0035907	dorsal aorta development	2.21e-06	0.000787	19.9	13851	10	348	5	[notch1a - notch homolog 1a, dll4 - delta-like 4 (drosophila), amotl2a - angiomotin like 2a, notch1b - notch homolog 1b, dlc - deltac]
GO:0048514	blood vessel morphogenesis	2.54e-06	0.000869	6.52	13851	61	348	10	[fli1a - friend leukemia integration 1a, kdrl - kinase insert domain receptor like, sh3gl3b - sh3-domain grb2-like 3b, sema3aa - semaphorin 3aa, amotl2a - angiomotin like 2a, efnb2a - ephrin b2a, fli1b - friend leukemia integration 1b, dlc - deltac, lmo2 - lim domain only 2 (rhombotin-like 1), etv2 - ets variant gene 2]
GO:0051241	negative regulation of multicellular organismal process	3.77e-06	0.00124	3.88	13851	164	348	16	[loxl2a - lysyl oxidase-like 2a, tmem88a - transmembrane protein 88 a, ptena - phosphatase and tensin homolog a, notch1a - notch homolog 1a, klf2a - kruppel-like factor 2a, dll4 - delta-like 4 (drosophila), atp2a1 - atpase, ca++ transporting, cardiac muscle, fast twitch 1, socs3a - suppressor of cytokine signaling 3a, dab2ipb - dab2 interacting protein b, cdh5 - cadherin 5, sema3fb - semaphorin 3…
GO:0007219	Notch signaling pathway	3.99e-06	0.00126	6.22	13851	64	348	10	[cfd - complement factor d (adipsin), epas1b - endothelial pas domain protein 1b, notch1a - notch homolog 1a, dll4 - delta-like 4 (drosophila), notch1b - notch homolog 1b, notchl - notch homolog, like, nrarpa - notch-regulated ankyrin repeat protein a, her6 - hairy-related 6, dlc - deltac, dab2 - disabled homolog 2 (drosophila)]
GO:0051093	negative regulation of developmental process	4.35e-06	0.00133	4.06	13851	147	348	15	[loxl2a - lysyl oxidase-like 2a, tmem88a - transmembrane protein 88 a, ptena - phosphatase and tensin homolog a, notch1a - notch homolog 1a, klf2a - kruppel-like factor 2a, dusp6 - dual specificity phosphatase 6, socs3a - suppressor of cytokine signaling 3a, dab2ipb - dab2 interacting protein b, cdh5 - cadherin 5, sema3fb - semaphorin 3fb, sema3aa - semaphorin 3aa, her9 - hairy-related 9, apc - a…
GO:0030029	actin filament-based process	6.81e-06	0.00201	3.25	13851	233	348	19	[qkia - qki, kh domain containing, rna binding a, myo1hb - myosin ihb, hsp90aa1.1 - heat shock protein 90, alpha (cytosolic), class a member 1, tandem duplicate 1, elmo1 - engulfment and cell motility 1 (ced-12 homolog, c. elegans), stard8 - star-related lipid transfer (start) domain containing 8, tpm3 - tropomyosin 3, scinla - scinderin like a, cdc42bpb - cdc42 binding protein kinase beta (dmpk-…
GO:0002244	hematopoietic progenitor cell differentiation	6.89e-06	0.00196	5.27	13851	83	348	11	[snrnp70 - small nuclear ribonucleoprotein 70 (u1), epas1b - endothelial pas domain protein 1b, notch1a - notch homolog 1a, kdrl - kinase insert domain receptor like, hlx1 - h2.0-like homeo box 1 (drosophila), notch1b - notch homolog 1b, kdr - kinase insert domain receptor (a type iii receptor tyrosine kinase), dlc - deltac, chd7 - chromodomain helicase dna binding protein 7, mycb - myelocytomato…
GO:2000026	regulation of multicellular organismal development	7.67e-06	0.00212	2.3	13851	572	348	33	[loxl2a - lysyl oxidase-like 2a, ptena - phosphatase and tensin homolog a, klf2a - kruppel-like factor 2a, klf6a - kruppel-like factor 6a, ccnd1 - cyclin d1, rbms3 - rna binding motif, single stranded interacting protein, appb - amyloid beta (a4) precursor protein b, bhlhe40 - basic helix-loop-helix family, member e40, dusp6 - dual specificity phosphatase 6, socs3a - suppressor of cytokine signal…
GO:0010648	negative regulation of cell communication	8.04e-06	0.00215	2.82	13851	325	348	23	[bambia - bmp and activin membrane-bound inhibitor (xenopus laevis) homolog a, tmem88a - transmembrane protein 88 a, rgs3a - regulator of g-protein signaling 3a, dll4 - delta-like 4 (drosophila), spry4 - sprouty (drosophila) homolog 4, mcl1a - myeloid cell leukemia sequence 1a, dlc - deltac, tmem88b - transmembrane protein 88 b, spred2b - sprouty-related, evh1 domain containing 2b, grb10a - growt…
GO:0023057	negative regulation of signaling	8.04e-06	0.00208	2.82	13851	325	348	23	[bambia - bmp and activin membrane-bound inhibitor (xenopus laevis) homolog a, tmem88a - transmembrane protein 88 a, rgs3a - regulator of g-protein signaling 3a, dll4 - delta-like 4 (drosophila), spry4 - sprouty (drosophila) homolog 4, mcl1a - myeloid cell leukemia sequence 1a, dlc - deltac, tmem88b - transmembrane protein 88 b, spred2b - sprouty-related, evh1 domain containing 2b, grb10a - growt…
GO:0030036	actin cytoskeleton organization	9.25e-06	0.00233	3.45	13851	196	348	17	[qkia - qki, kh domain containing, rna binding a, hsp90aa1.1 - heat shock protein 90, alpha (cytosolic), class a member 1, tandem duplicate 1, elmo1 - engulfment and cell motility 1 (ced-12 homolog, c. elegans), stard8 - star-related lipid transfer (start) domain containing 8, tpm3 - tropomyosin 3, cdc42bpb - cdc42 binding protein kinase beta (dmpk-like), si:dkeyp-23e4.3 - si:dkeyp-23e4.3, tagln2…
GO:0007166	cell surface receptor signaling pathway	9.82e-06	0.0024	2.07	13851	769	348	40	[cfd - complement factor d (adipsin), kdrl - kinase insert domain receptor like, notch1b - notch homolog 1b, nrarpa - notch-regulated ankyrin repeat protein a, il13ra1 - interleukin 13 receptor, alpha 1, epas1b - endothelial pas domain protein 1b, bmp6 - bone morphogenetic protein 6, grb10a - growth factor receptor-bound protein 10a, dab2ipb - dab2 interacting protein b, il6st - interleukin 6 sig…
GO:0035904	aorta development	1.06e-05	0.00252	15.31	13851	13	348	5	[notch1a - notch homolog 1a, dll4 - delta-like 4 (drosophila), amotl2a - angiomotin like 2a, notch1b - notch homolog 1b, dlc - deltac]
GO:0007165	signal transduction	1.18e-05	0.00272	1.58	13851	2038	348	81	[cfd - complement factor d (adipsin), rnd1 - rho family gtpase 1, kdrl - kinase insert domain receptor like, arhgap5 - rho gtpase activating protein 5, zgc:152791 - zgc:152791, rarga - retinoic acid receptor gamma a, plekhg5a - pleckstrin homology domain containing, family g (with rhogef domain) member 5a, nrarpa - notch-regulated ankyrin repeat protein a, rhoaa - ras homolog gene family, member …
GO:0009968	negative regulation of signal transduction	1.48e-05	0.00333	2.79	13851	314	348	22	[bambia - bmp and activin membrane-bound inhibitor (xenopus laevis) homolog a, tmem88a - transmembrane protein 88 a, rgs3a - regulator of g-protein signaling 3a, dll4 - delta-like 4 (drosophila), spry4 - sprouty (drosophila) homolog 4, mcl1a - myeloid cell leukemia sequence 1a, dlc - deltac, tmem88b - transmembrane protein 88 b, spred2b - sprouty-related, evh1 domain containing 2b, grb10a - growt…
GO:1905207	regulation of cardiocyte differentiation	1.57e-05	0.00345	39.8	13851	3	348	3	[tmem88a - transmembrane protein 88 a, fosl2 - fos-like antigen 2, dab2 - disabled homolog 2 (drosophila)]
GO:0060840	artery development	1.69e-05	0.00362	10.38	13851	23	348	6	[notch1a - notch homolog 1a, dll4 - delta-like 4 (drosophila), sox7 - sry-box containing gene 7, amotl2a - angiomotin like 2a, notch1b - notch homolog 1b, dlc - deltac]
GO:0051252	regulation of RNA metabolic process	1.72e-05	0.0036	1.6	13851	1862	348	75	[ahnak - ahnak nucleoprotein, loxl2a - lysyl oxidase-like 2a, hexim1 - hexamethylene bis-acetamide inducible 1, hp1bp3 - heterochromatin protein 1, binding protein 3, cbx7a - chromobox homolog 7a, rarga - retinoic acid receptor gamma a, fstl1b - follistatin-like 1b, jund - jun d proto-oncogene, ccnd1 - cyclin d1, junbb - jun b proto-oncogene b, mycb - myelocytomatosis oncogene b, etv2 - ets varia…
GO:0097435	supramolecular fiber organization	1.74e-05	0.00354	2.84	13851	294	348	21	[actr2a - arp2 actin-related protein 2a homolog (yeast), loxl2a - lysyl oxidase-like 2a, rnd1 - rho family gtpase 1, qkia - qki, kh domain containing, rna binding a, shroom4 - shroom family member 4, myo1hb - myosin ihb, hsp90aa1.1 - heat shock protein 90, alpha (cytosolic), class a member 1, tandem duplicate 1, loxl1 - lysyl oxidase-like 1, rhoaa - ras homolog gene family, member aa, marcksl1a -…
GO:0051171	regulation of nitrogen compound metabolic process	1.82e-05	0.00362	1.5	13851	2499	348	94	[ahnak - ahnak nucleoprotein, loxl2a - lysyl oxidase-like 2a, hexim1 - hexamethylene bis-acetamide inducible 1, hp1bp3 - heterochromatin protein 1, binding protein 3, cbx7a - chromobox homolog 7a, rarga - retinoic acid receptor gamma a, fstl1b - follistatin-like 1b, jund - jun d proto-oncogene, ccnd1 - cyclin d1, hsp90aa1.1 - heat shock protein 90, alpha (cytosolic), class a member 1, tandem dupl…
GO:0031323	regulation of cellular metabolic process	1.88e-05	0.00365	1.48	13851	2638	348	98	[fstl1b - follistatin-like 1b, junbb - jun b proto-oncogene b, mycb - myelocytomatosis oncogene b, hopx - hop homeobox, appb - amyloid beta (a4) precursor protein b, bmp6 - bone morphogenetic protein 6, bmp16 - bone morphogenetic protein 16, qkia - qki, kh domain containing, rna binding a, hlx1 - h2.0-like homeo box 1 (drosophila), brdt - bromodomain, testis-specific, cicb - capicua homolog b (dr…
GO:0009966	regulation of signal transduction	2.11e-05	0.00402	1.96	13851	852	348	42	[ptena - phosphatase and tensin homolog a, rgs3a - regulator of g-protein signaling 3a, fstl1b - follistatin-like 1b, rbms3 - rna binding motif, single stranded interacting protein, igfbp7 - insulin-like growth factor binding protein 7, ddit3 - dna-damage-inducible transcript 3, spred2b - sprouty-related, evh1 domain containing 2b, appb - amyloid beta (a4) precursor protein b, bmp6 - bone morphog…
GO:0022603	regulation of anatomical structure morphogenesis	2.3e-05	0.00427	2.71	13851	323	348	22	[ptena - phosphatase and tensin homolog a, notch1a - notch homolog 1a, rnd1 - rho family gtpase 1, klf2a - kruppel-like factor 2a, dll4 - delta-like 4 (drosophila), rhoaa - ras homolog gene family, member aa, elmo1 - engulfment and cell motility 1 (ced-12 homolog, c. elegans), myh9b - myosin, heavy polypeptide 9b, non-muscle, flt1 - fms-related tyrosine kinase 1 (vascular endothelial growth facto…
GO:0048585	negative regulation of response to stimulus	3.09e-05	0.00562	2.53	13851	378	348	24	[bambia - bmp and activin membrane-bound inhibitor (xenopus laevis) homolog a, tmem88a - transmembrane protein 88 a, rgs3a - regulator of g-protein signaling 3a, dll4 - delta-like 4 (drosophila), spry4 - sprouty (drosophila) homolog 4, mcl1a - myeloid cell leukemia sequence 1a, dlc - deltac, tmem88b - transmembrane protein 88 b, spred2b - sprouty-related, evh1 domain containing 2b, grb10a - growt…
GO:0019219	regulation of nucleobase-containing compound metabolic process	3.47e-05	0.00617	1.56	13851	1933	348	76	[ahnak - ahnak nucleoprotein, loxl2a - lysyl oxidase-like 2a, hexim1 - hexamethylene bis-acetamide inducible 1, hp1bp3 - heterochromatin protein 1, binding protein 3, cbx7a - chromobox homolog 7a, rarga - retinoic acid receptor gamma a, fstl1b - follistatin-like 1b, jund - jun d proto-oncogene, ccnd1 - cyclin d1, junbb - jun b proto-oncogene b, mycb - myelocytomatosis oncogene b, etv2 - ets varia…
GO:0045765	regulation of angiogenesis	4.26e-05	0.00743	5.35	13851	67	348	9	[ptena - phosphatase and tensin homolog a, dab2ipb - dab2 interacting protein b, dll4 - delta-like 4 (drosophila), cdh5 - cadherin 5, aplnrb - apelin receptor b, kdr - kinase insert domain receptor (a type iii receptor tyrosine kinase), elmo1 - engulfment and cell motility 1 (ced-12 homolog, c. elegans), tie1 - endothelium-specific receptor tyrosine kinase 1, flt1 - fms-related tyrosine kinase 1 …
GO:0001935	endothelial cell proliferation	4.69e-05	0.00802	11.71	13851	17	348	5	[loxl2a - lysyl oxidase-like 2a, dll4 - delta-like 4 (drosophila), amotl2a - angiomotin like 2a, nrarpa - notch-regulated ankyrin repeat protein a, lmo2 - lim domain only 2 (rhombotin-like 1)]
GO:0090287	regulation of cellular response to growth factor stimulus	6.17e-05	0.0103	3.88	13851	123	348	12	[bambia - bmp and activin membrane-bound inhibitor (xenopus laevis) homolog a, dusp6 - dual specificity phosphatase 6, tsc22d3 - tsc22 domain family, member 3, dab2ipb - dab2 interacting protein b, dll4 - delta-like 4 (drosophila), fstl1b - follistatin-like 1b, spry4 - sprouty (drosophila) homolog 4, rbms3 - rna binding motif, single stranded interacting protein, ldb2a - lim-domain binding factor…
GO:0080090	regulation of primary metabolic process	6.93e-05	0.0114	1.45	13851	2550	348	93	[ahnak - ahnak nucleoprotein, loxl2a - lysyl oxidase-like 2a, hexim1 - hexamethylene bis-acetamide inducible 1, hp1bp3 - heterochromatin protein 1, binding protein 3, cbx7a - chromobox homolog 7a, rarga - retinoic acid receptor gamma a, fstl1b - follistatin-like 1b, jund - jun d proto-oncogene, ccnd1 - cyclin d1, junbb - jun b proto-oncogene b, mycb - myelocytomatosis oncogene b, appa - amyloid b…
GO:0007015	actin filament organization	7.2e-05	0.0116	3.21	13851	186	348	15	[actr2a - arp2 actin-related protein 2a homolog (yeast), rnd1 - rho family gtpase 1, shroom4 - shroom family member 4, myo1hb - myosin ihb, hsp90aa1.1 - heat shock protein 90, alpha (cytosolic), class a member 1, tandem duplicate 1, rhoaa - ras homolog gene family, member aa, elmo1 - engulfment and cell motility 1 (ced-12 homolog, c. elegans), marcksl1a - marcks-like 1a, myh9b - myosin, heavy pol…
GO:0006355	regulation of transcription, DNA-templated	7.46e-05	0.0118	1.57	13851	1746	348	69	[loxl2a - lysyl oxidase-like 2a, hexim1 - hexamethylene bis-acetamide inducible 1, hp1bp3 - heterochromatin protein 1, binding protein 3, cbx7a - chromobox homolog 7a, rarga - retinoic acid receptor gamma a, fstl1b - follistatin-like 1b, jund - jun d proto-oncogene, ccnd1 - cyclin d1, junbb - jun b proto-oncogene b, mycb - myelocytomatosis oncogene b, etv2 - ets variant gene 2, csrnp1b - cysteine…
GO:0001944	vasculature development	7.59e-05	0.0118	4.98	13851	72	348	9	[appb - amyloid beta (a4) precursor protein b, spns2 - spinster homolog 2 (drosophila), cdh5 - cadherin 5, bmpr2a - bone morphogenetic protein receptor, type ii a (serine/threonine kinase), mcamb - melanoma cell adhesion molecule b, tie1 - endothelium-specific receptor tyrosine kinase 1, appa - amyloid beta (a4) precursor protein a, dab2 - disabled homolog 2 (drosophila), etv2 - ets variant gene …
GO:1903506	regulation of nucleic acid-templated transcription	7.59e-05	0.0116	1.57	13851	1747	348	69	[loxl2a - lysyl oxidase-like 2a, hexim1 - hexamethylene bis-acetamide inducible 1, hp1bp3 - heterochromatin protein 1, binding protein 3, cbx7a - chromobox homolog 7a, rarga - retinoic acid receptor gamma a, fstl1b - follistatin-like 1b, jund - jun d proto-oncogene, ccnd1 - cyclin d1, junbb - jun b proto-oncogene b, mycb - myelocytomatosis oncogene b, etv2 - ets variant gene 2, csrnp1b - cysteine…
GO:2001141	regulation of RNA biosynthetic process	7.73e-05	0.0116	1.57	13851	1748	348	69	[loxl2a - lysyl oxidase-like 2a, hexim1 - hexamethylene bis-acetamide inducible 1, hp1bp3 - heterochromatin protein 1, binding protein 3, cbx7a - chromobox homolog 7a, rarga - retinoic acid receptor gamma a, fstl1b - follistatin-like 1b, jund - jun d proto-oncogene, ccnd1 - cyclin d1, junbb - jun b proto-oncogene b, mycb - myelocytomatosis oncogene b, etv2 - ets variant gene 2, csrnp1b - cysteine…
GO:0007010	cytoskeleton organization	8.85e-05	0.013	2.27	13851	456	348	26	[tuba8l4 - tubulin, alpha 8 like 4, rnd1 - rho family gtpase 1, map7d1b - microtubule-associated protein 7 domain containing 1b, hsp90aa1.1 - heat shock protein 90, alpha (cytosolic), class a member 1, tandem duplicate 1, rhoaa - ras homolog gene family, member aa, tacc1 - transforming, acidic coiled-coil containing protein 1, tagln2 - transgelin 2, si:dkeyp-23e4.3 - si:dkeyp-23e4.3, myo18ab - my…
GO:0048729	tissue morphogenesis	9e-05	0.013	2.42	13851	379	348	23	[klf2a - kruppel-like factor 2a, ponzr1 - plac8 onzin related protein 1, sh3gl3b - sh3-domain grb2-like 3b, dll4 - delta-like 4 (drosophila), bmpr2a - bone morphogenetic protein receptor, type ii a (serine/threonine kinase), nrarpa - notch-regulated ankyrin repeat protein a, appa - amyloid beta (a4) precursor protein a, igfbp7 - insulin-like growth factor binding protein 7, appb - amyloid beta (a…
GO:0019222	regulation of metabolic process	9.18e-05	0.0131	1.41	13851	2813	348	100	[fstl1b - follistatin-like 1b, junbb - jun b proto-oncogene b, mycb - myelocytomatosis oncogene b, hopx - hop homeobox, appb - amyloid beta (a4) precursor protein b, bmp6 - bone morphogenetic protein 6, bmp16 - bone morphogenetic protein 16, qkia - qki, kh domain containing, rna binding a, hlx1 - h2.0-like homeo box 1 (drosophila), brdt - bromodomain, testis-specific, cicb - capicua homolog b (dr…
GO:1901342	regulation of vasculature development	9.43e-05	0.0132	4.84	13851	74	348	9	[ptena - phosphatase and tensin homolog a, dab2ipb - dab2 interacting protein b, dll4 - delta-like 4 (drosophila), cdh5 - cadherin 5, aplnrb - apelin receptor b, kdr - kinase insert domain receptor (a type iii receptor tyrosine kinase), elmo1 - engulfment and cell motility 1 (ced-12 homolog, c. elegans), tie1 - endothelium-specific receptor tyrosine kinase 1, flt1 - fms-related tyrosine kinase 1 …
GO:0060255	regulation of macromolecule metabolic process	0.000102	0.0141	1.43	13851	2611	348	94	[ahnak - ahnak nucleoprotein, loxl2a - lysyl oxidase-like 2a, hexim1 - hexamethylene bis-acetamide inducible 1, hp1bp3 - heterochromatin protein 1, binding protein 3, cbx7a - chromobox homolog 7a, rarga - retinoic acid receptor gamma a, fstl1b - follistatin-like 1b, jund - jun d proto-oncogene, pnrc2 - proline-rich nuclear receptor coactivator 2, ccnd1 - cyclin d1, junbb - jun b proto-oncogene b,…
GO:0001946	lymphangiogenesis	0.000104	0.0141	7.7	13851	31	348	6	[arap3 - arfgap with rhogap domain, ankyrin repeat and ph domain 3, dll4 - delta-like 4 (drosophila), notch1b - notch homolog 1b, mcamb - melanoma cell adhesion molecule b, elmo1 - engulfment and cell motility 1 (ced-12 homolog, c. elegans), etv2 - ets variant gene 2]
GO:0023051	regulation of signaling	0.00011	0.0147	1.79	13851	976	348	44	[ptena - phosphatase and tensin homolog a, rgs3a - regulator of g-protein signaling 3a, fstl1b - follistatin-like 1b, rbms3 - rna binding motif, single stranded interacting protein, igfbp7 - insulin-like growth factor binding protein 7, ddit3 - dna-damage-inducible transcript 3, spred2b - sprouty-related, evh1 domain containing 2b, appb - amyloid beta (a4) precursor protein b, bmp6 - bone morphog…
GO:0031032	actomyosin structure organization	0.000122	0.0161	4.23	13851	94	348	10	[cdc42bpb - cdc42 binding protein kinase beta (dmpk-like), qkia - qki, kh domain containing, rna binding a, myo18ab - myosin xviiiab, tpm4a - tropomyosin 4a, cnn3a - calponin 3, acidic a, hsp90aa1.1 - heat shock protein 90, alpha (cytosolic), class a member 1, tandem duplicate 1, tln1 - talin 1, rhoab - ras homolog gene family, member ab, sept7b - septin 7b, tpm3 - tropomyosin 3]
GO:0048583	regulation of response to stimulus	0.000124	0.016	1.73	13851	1103	348	48	[cfd - complement factor d (adipsin), ptena - phosphatase and tensin homolog a, rgs3a - regulator of g-protein signaling 3a, fstl1b - follistatin-like 1b, rbms3 - rna binding motif, single stranded interacting protein, igfbp7 - insulin-like growth factor binding protein 7, ddit3 - dna-damage-inducible transcript 3, spred2b - sprouty-related, evh1 domain containing 2b, appb - amyloid beta (a4) pre…
GO:0051239	regulation of multicellular organismal process	0.000153	0.0195	1.91	13851	752	348	36	[loxl2a - lysyl oxidase-like 2a, ptena - phosphatase and tensin homolog a, klf2a - kruppel-like factor 2a, klf6a - kruppel-like factor 6a, ccnd1 - cyclin d1, rbms3 - rna binding motif, single stranded interacting protein, hspb1 - heat shock protein, alpha-crystallin-related, 1, appb - amyloid beta (a4) precursor protein b, bhlhe40 - basic helix-loop-helix family, member e40, dusp6 - dual specific…
GO:0014866	skeletal myofibril assembly	0.000165	0.0208	13.27	13851	12	348	4	[qkia - qki, kh domain containing, rna binding a, myo18ab - myosin xviiiab, hsp90aa1.1 - heat shock protein 90, alpha (cytosolic), class a member 1, tandem duplicate 1, tpm3 - tropomyosin 3]
GO:0031326	regulation of cellular biosynthetic process	0.000172	0.0213	1.51	13851	1928	348	73	[loxl2a - lysyl oxidase-like 2a, hexim1 - hexamethylene bis-acetamide inducible 1, hp1bp3 - heterochromatin protein 1, binding protein 3, cbx7a - chromobox homolog 7a, rarga - retinoic acid receptor gamma a, fstl1b - follistatin-like 1b, jund - jun d proto-oncogene, ccnd1 - cyclin d1, hsp90aa1.1 - heat shock protein 90, alpha (cytosolic), class a member 1, tandem duplicate 1, junbb - jun b proto-…
GO:0001763	morphogenesis of a branching structure	0.00018	0.022	9.05	13851	22	348	5	[spns2 - spinster homolog 2 (drosophila), dll4 - delta-like 4 (drosophila), sema3aa - semaphorin 3aa, nrarpa - notch-regulated ankyrin repeat protein a, igfbp7 - insulin-like growth factor binding protein 7]
GO:0043086	negative regulation of catalytic activity	0.000187	0.0225	3.46	13851	138	348	12	[cast - calpastatin, spred2b - sprouty-related, evh1 domain containing 2b, appb - amyloid beta (a4) precursor protein b, serpinh1b - serpin peptidase inhibitor, clade h (heat shock protein 47), member 1b, dusp6 - dual specificity phosphatase 6, hexim1 - hexamethylene bis-acetamide inducible 1, spry4 - sprouty (drosophila) homolog 4, dusp1 - dual specificity phosphatase 1, mcl1a - myeloid cell leu…
GO:0010646	regulation of cell communication	0.000192	0.0228	1.76	13851	970	348	43	[ptena - phosphatase and tensin homolog a, rgs3a - regulator of g-protein signaling 3a, fstl1b - follistatin-like 1b, rbms3 - rna binding motif, single stranded interacting protein, igfbp7 - insulin-like growth factor binding protein 7, ddit3 - dna-damage-inducible transcript 3, spred2b - sprouty-related, evh1 domain containing 2b, appb - amyloid beta (a4) precursor protein b, bmp6 - bone morphog…
GO:0009889	regulation of biosynthetic process	0.000212	0.0248	1.5	13851	1941	348	73	[loxl2a - lysyl oxidase-like 2a, hexim1 - hexamethylene bis-acetamide inducible 1, hp1bp3 - heterochromatin protein 1, binding protein 3, cbx7a - chromobox homolog 7a, rarga - retinoic acid receptor gamma a, fstl1b - follistatin-like 1b, jund - jun d proto-oncogene, ccnd1 - cyclin d1, hsp90aa1.1 - heat shock protein 90, alpha (cytosolic), class a member 1, tandem duplicate 1, junbb - jun b proto-…
GO:0009628	response to abiotic stimulus	0.000229	0.0264	2.67	13851	253	348	17	[loxl2a - lysyl oxidase-like 2a, tefa - thyrotroph embryonic factor a, alas1 - aminolevulinate, delta-, synthetase 1, hsp90aa1.1 - heat shock protein 90, alpha (cytosolic), class a member 1, tandem duplicate 1, hspb1 - heat shock protein, alpha-crystallin-related, 1, atp2a1 - atpase, ca++ transporting, cardiac muscle, fast twitch 1, hsp70l - heat shock cognate 70-kd protein, like, hsp90aa1.2 - he…
GO:0007275	multicellular organism development	0.000245	0.0279	1.95	13851	654	348	32	[cx43 - connexin 43, kdrl - kinase insert domain receptor like, fstl1b - follistatin-like 1b, notch1b - notch homolog 1b, nrarpa - notch-regulated ankyrin repeat protein a, arvcfb - armadillo repeat gene deleted in velocardiofacial syndrome b, hopx - hop homeobox, spred2b - sprouty-related, evh1 domain containing 2b, zfp36l2 - zinc finger protein 36, c3h type-like 2, cdh5 - cadherin 5, sema3aa - …
GO:0010468	regulation of gene expression	0.000246	0.0277	1.47	13851	2086	348	77	[ahnak - ahnak nucleoprotein, loxl2a - lysyl oxidase-like 2a, hexim1 - hexamethylene bis-acetamide inducible 1, hp1bp3 - heterochromatin protein 1, binding protein 3, cbx7a - chromobox homolog 7a, rarga - retinoic acid receptor gamma a, fstl1b - follistatin-like 1b, jund - jun d proto-oncogene, ccnd1 - cyclin d1, pnrc2 - proline-rich nuclear receptor coactivator 2, junbb - jun b proto-oncogene b,…
GO:0044092	negative regulation of molecular function	0.000272	0.0302	3.14	13851	165	348	13	[hexim1 - hexamethylene bis-acetamide inducible 1, spry4 - sprouty (drosophila) homolog 4, mcl1a - myeloid cell leukemia sequence 1a, appa - amyloid beta (a4) precursor protein a, spred2b - sprouty-related, evh1 domain containing 2b, cast - calpastatin, ddit3 - dna-damage-inducible transcript 3, appb - amyloid beta (a4) precursor protein b, serpinh1b - serpin peptidase inhibitor, clade h (heat sh…
GO:0043542	endothelial cell migration	0.000279	0.0306	8.29	13851	24	348	5	[loxl2a - lysyl oxidase-like 2a, dll4 - delta-like 4 (drosophila), plekhg5a - pleckstrin homology domain containing, family g (with rhogef domain) member 5a, efnb2a - ephrin b2a, lmo2 - lim domain only 2 (rhombotin-like 1)]
GO:2000112	regulation of cellular macromolecule biosynthetic process	0.000296	0.032	1.49	13851	1895	348	71	[loxl2a - lysyl oxidase-like 2a, hexim1 - hexamethylene bis-acetamide inducible 1, hp1bp3 - heterochromatin protein 1, binding protein 3, cbx7a - chromobox homolog 7a, rarga - retinoic acid receptor gamma a, fstl1b - follistatin-like 1b, jund - jun d proto-oncogene, ccnd1 - cyclin d1, junbb - jun b proto-oncogene b, mycb - myelocytomatosis oncogene b, etv2 - ets variant gene 2, csrnp1b - cysteine…
GO:0010556	regulation of macromolecule biosynthetic process	0.000319	0.0341	1.49	13851	1900	348	71	[loxl2a - lysyl oxidase-like 2a, hexim1 - hexamethylene bis-acetamide inducible 1, hp1bp3 - heterochromatin protein 1, binding protein 3, cbx7a - chromobox homolog 7a, rarga - retinoic acid receptor gamma a, fstl1b - follistatin-like 1b, jund - jun d proto-oncogene, ccnd1 - cyclin d1, junbb - jun b proto-oncogene b, mycb - myelocytomatosis oncogene b, etv2 - ets variant gene 2, csrnp1b - cysteine…
GO:0001569	branching involved in blood vessel morphogenesis	0.000321	0.0339	11.37	13851	14	348	4	[spns2 - spinster homolog 2 (drosophila), dll4 - delta-like 4 (drosophila), nrarpa - notch-regulated ankyrin repeat protein a, igfbp7 - insulin-like growth factor binding protein 7]
GO:0006357	regulation of transcription by RNA polymerase II	0.00033	0.0344	1.59	13851	1406	348	56	[loxl2a - lysyl oxidase-like 2a, hexim1 - hexamethylene bis-acetamide inducible 1, rarga - retinoic acid receptor gamma a, fstl1b - follistatin-like 1b, jund - jun d proto-oncogene, ccnd1 - cyclin d1, junbb - jun b proto-oncogene b, mycb - myelocytomatosis oncogene b, csrnp1b - cysteine-serine-rich nuclear protein 1b, etv2 - ets variant gene 2, hopx - hop homeobox, epas1b - endothelial pas domain…
GO:0098609	cell-cell adhesion	0.000344	0.0354	3.06	13851	169	348	13	[esama - endothelial cell adhesion molecule a, pcdh17 - protocadherin 17, notch1b - notch homolog 1b, tjp2b - tight junction protein 2b (zona occludens 2), arvcfb - armadillo repeat gene deleted in velocardiofacial syndrome b, mylka - myosin, light chain kinase a, kirrel3l - kin of irre like 3 like, perp - perp, tp53 apoptosis effector, cdh5 - cadherin 5, dchs1b - dachsous 1b (drosophila), jam2a …
GO:0051172	negative regulation of nitrogen compound metabolic process	0.000348	0.0354	2.05	13851	525	348	27	[loxl2a - lysyl oxidase-like 2a, hexim1 - hexamethylene bis-acetamide inducible 1, rarga - retinoic acid receptor gamma a, cbx7a - chromobox homolog 7a, ccnd1 - cyclin d1, histh1l - histone h1 like, appa - amyloid beta (a4) precursor protein a, spred2b - sprouty-related, evh1 domain containing 2b, cast - calpastatin, ddit3 - dna-damage-inducible transcript 3, appb - amyloid beta (a4) precursor pr…
GO:0031324	negative regulation of cellular metabolic process	0.000359	0.0361	2.01	13851	554	348	28	[loxl2a - lysyl oxidase-like 2a, hexim1 - hexamethylene bis-acetamide inducible 1, rarga - retinoic acid receptor gamma a, cbx7a - chromobox homolog 7a, ccnd1 - cyclin d1, histh1l - histone h1 like, appa - amyloid beta (a4) precursor protein a, spred2b - sprouty-related, evh1 domain containing 2b, cast - calpastatin, ddit3 - dna-damage-inducible transcript 3, appb - amyloid beta (a4) precursor pr…
GO:0002009	morphogenesis of an epithelium	0.000386	0.0384	2.34	13851	340	348	20	[ponzr1 - plac8 onzin related protein 1, sh3gl3b - sh3-domain grb2-like 3b, dll4 - delta-like 4 (drosophila), bmpr2a - bone morphogenetic protein receptor, type ii a (serine/threonine kinase), nrarpa - notch-regulated ankyrin repeat protein a, appa - amyloid beta (a4) precursor protein a, igfbp7 - insulin-like growth factor binding protein 7, appb - amyloid beta (a4) precursor protein b, spns2 - …
GO:0071901	negative regulation of protein serine/threonine kinase activity	0.000414	0.0407	7.65	13851	26	348	5	[spred2b - sprouty-related, evh1 domain containing 2b, dusp6 - dual specificity phosphatase 6, hexim1 - hexamethylene bis-acetamide inducible 1, spry4 - sprouty (drosophila) homolog 4, dusp1 - dual specificity phosphatase 1]
GO:0050673	epithelial cell proliferation	0.000414	0.0402	7.65	13851	26	348	5	[loxl2a - lysyl oxidase-like 2a, dll4 - delta-like 4 (drosophila), amotl2a - angiomotin like 2a, nrarpa - notch-regulated ankyrin repeat protein a, lmo2 - lim domain only 2 (rhombotin-like 1)]
GO:0021514	ventral spinal cord interneuron differentiation	0.000429	0.0412	10.61	13851	15	348	4	[notch1a - notch homolog 1a, dll4 - delta-like 4 (drosophila), notch1b - notch homolog 1b, dlc - deltac]
GO:0009408	response to heat	0.000429	0.0408	10.61	13851	15	348	4	[hsp90aa1.2 - heat shock protein 90, alpha (cytosolic), class a member 1, tandem duplicate 2, hspb1 - heat shock protein, alpha-crystallin-related, 1, hsp90aa1.1 - heat shock protein 90, alpha (cytosolic), class a member 1, tandem duplicate 1, hsp70l - heat shock cognate 70-kd protein, like]
GO:0007264	small GTPase mediated signal transduction	0.000464	0.0436	3.34	13851	131	348	11	[rnd1 - rho family gtpase 1, rapgef2 - rap guanine nucleotide exchange factor (gef) 2, cdc42l - cell division cycle 42, like, rap1b - ras related protein 1b, plekhg5a - pleckstrin homology domain containing, family g (with rhogef domain) member 5a, rnd1l - rho family gtpase 1 like, rapgef5a - rap guanine nucleotide exchange factor (gef) 5a, rhoaa - ras homolog gene family, member aa, rasgrp3 - ra…
GO:0022610	biological adhesion	0.000497	0.0462	2.24	13851	373	348	21	[esama - endothelial cell adhesion molecule a, itga1 - integrin, alpha 1, pcdh17 - protocadherin 17, tjp2b - tight junction protein 2b (zona occludens 2), notch1b - notch homolog 1b, sele - selectin e, arvcfb - armadillo repeat gene deleted in velocardiofacial syndrome b, mylka - myosin, light chain kinase a, podxl - podocalyxin-like, si:dkey-261h17.1 - si:dkey-261h17.1, kirrel3l - kin of irre li…
GO:0007155	cell adhesion	0.000497	0.0457	2.24	13851	373	348	21	[esama - endothelial cell adhesion molecule a, itga1 - integrin, alpha 1, pcdh17 - protocadherin 17, tjp2b - tight junction protein 2b (zona occludens 2), notch1b - notch homolog 1b, sele - selectin e, arvcfb - armadillo repeat gene deleted in velocardiofacial syndrome b, mylka - myosin, light chain kinase a, podxl - podocalyxin-like, si:dkey-261h17.1 - si:dkey-261h17.1, kirrel3l - kin of irre li…
GO:0050790	regulation of catalytic activity	0.00051	0.0464	2.03	13851	510	348	26	[hexim1 - hexamethylene bis-acetamide inducible 1, kdrl - kinase insert domain receptor like, asap1b - arfgap with sh3 domain, ankyrin repeat and ph domain 1b, ccnd1 - cyclin d1, appa - amyloid beta (a4) precursor protein a, spred2b - sprouty-related, evh1 domain containing 2b, cast - calpastatin, appb - amyloid beta (a4) precursor protein b, dusp6 - dual specificity phosphatase 6, ppp1r15a - pro…
GO:0048754	branching morphogenesis of an epithelial tube	0.000561	0.0505	9.95	13851	16	348	4	[spns2 - spinster homolog 2 (drosophila), dll4 - delta-like 4 (drosophila), nrarpa - notch-regulated ankyrin repeat protein a, igfbp7 - insulin-like growth factor binding protein 7]
GO:0050768	negative regulation of neurogenesis	0.000595	0.0529	4.8	13851	58	348	7	[notch1a - notch homolog 1a, socs3a - suppressor of cytokine signaling 3a, sema3fb - semaphorin 3fb, sema3aa - semaphorin 3aa, her9 - hairy-related 9, her6 - hairy-related 6, id1 - inhibitor of dna binding 1]
GO:2000725	regulation of cardiac muscle cell differentiation	0.000629	0.0555	39.8	13851	2	348	2	[tmem88a - transmembrane protein 88 a, dab2 - disabled homolog 2 (drosophila)]
GO:0120078	cell adhesion involved in sprouting angiogenesis	0.000629	0.0549	39.8	13851	2	348	2	[esama - endothelial cell adhesion molecule a, cdh5 - cadherin 5]
GO:1905067	negative regulation of canonical Wnt signaling pathway involved in heart development	0.000629	0.0544	39.8	13851	2	348	2	[tmem88a - transmembrane protein 88 a, apc - adenomatosis polyposis coli]
GO:0065009	regulation of molecular function	0.000647	0.0553	1.89	13851	633	348	30	[hexim1 - hexamethylene bis-acetamide inducible 1, kdrl - kinase insert domain receptor like, asap1b - arfgap with sh3 domain, ankyrin repeat and ph domain 1b, ccnd1 - cyclin d1, appa - amyloid beta (a4) precursor protein a, spred2b - sprouty-related, evh1 domain containing 2b, cast - calpastatin, ddit3 - dna-damage-inducible transcript 3, appb - amyloid beta (a4) precursor protein b, dusp6 - dua…
GO:0001666	response to hypoxia	0.00066	0.0559	4.72	13851	59	348	7	[ddit3 - dna-damage-inducible transcript 3, epas1b - endothelial pas domain protein 1b, loxl2a - lysyl oxidase-like 2a, mb - myoglobin, alas1 - aminolevulinate, delta-, synthetase 1, hspa5 - heat shock protein 5, ldha - lactate dehydrogenase a4]
GO:0036293	response to decreased oxygen levels	0.00066	0.0553	4.72	13851	59	348	7	[ddit3 - dna-damage-inducible transcript 3, epas1b - endothelial pas domain protein 1b, loxl2a - lysyl oxidase-like 2a, mb - myoglobin, alas1 - aminolevulinate, delta-, synthetase 1, hspa5 - heat shock protein 5, ldha - lactate dehydrogenase a4]
GO:0048568	embryonic organ development	0.000678	0.0563	3.2	13851	137	348	11	[cx43 - connexin 43, epas1b - endothelial pas domain protein 1b, lmo4a - lim domain only 4a, tmem88a - transmembrane protein 88 a, notch1a - notch homolog 1a, slc40a1 - solute carrier family 40 (iron-regulated transporter), member 1, fstl1b - follistatin-like 1b, loxl1 - lysyl oxidase-like 1, tbx2b - t-box 2b, lmo2 - lim domain only 2 (rhombotin-like 1), etv2 - ets variant gene 2]
GO:0043534	blood vessel endothelial cell migration	0.000719	0.0591	9.37	13851	17	348	4	[dll4 - delta-like 4 (drosophila), plekhg5a - pleckstrin homology domain containing, family g (with rhogef domain) member 5a, efnb2a - ephrin b2a, lmo2 - lim domain only 2 (rhombotin-like 1)]
GO:0061138	morphogenesis of a branching epithelium	0.000719	0.0586	9.37	13851	17	348	4	[spns2 - spinster homolog 2 (drosophila), dll4 - delta-like 4 (drosophila), nrarpa - notch-regulated ankyrin repeat protein a, igfbp7 - insulin-like growth factor binding protein 7]
GO:0070482	response to oxygen levels	0.000732	0.059	4.64	13851	60	348	7	[ddit3 - dna-damage-inducible transcript 3, epas1b - endothelial pas domain protein 1b, loxl2a - lysyl oxidase-like 2a, mb - myoglobin, alas1 - aminolevulinate, delta-, synthetase 1, hspa5 - heat shock protein 5, ldha - lactate dehydrogenase a4]
GO:0030239	myofibril assembly	0.00076	0.0607	5.43	13851	44	348	6	[qkia - qki, kh domain containing, rna binding a, myo18ab - myosin xviiiab, tpm4a - tropomyosin 4a, hsp90aa1.1 - heat shock protein 90, alpha (cytosolic), class a member 1, tandem duplicate 1, sept7b - septin 7b, tpm3 - tropomyosin 3]
GO:0007389	pattern specification process	0.000771	0.061	2.12	13851	413	348	22	[bambia - bmp and activin membrane-bound inhibitor (xenopus laevis) homolog a, notch1a - notch homolog 1a, tsc22d3 - tsc22 domain family, member 3, fstl1b - follistatin-like 1b, bmpr2a - bone morphogenetic protein receptor, type ii a (serine/threonine kinase), aldoaa - aldolase a, fructose-bisphosphate, a, dlc - deltac, bptf - bromodomain phd finger transcription factor, flt1 - fms-related tyrosi…
GO:0007507	heart development	0.000791	0.0621	2.68	13851	208	348	14	[cx43 - connexin 43, crip2 - cysteine-rich protein 2, etv2 - ets variant gene 2, hopx - hop homeobox, rap1b - ras related protein 1b, cdh5 - cadherin 5, pdlim1 - pdz and lim domain 1 (elfin), mef2cb - myocyte enhancer factor 2cb, aplnrb - apelin receptor b, kdm6ba - lysine (k)-specific demethylase 6b, a, ccm2l - cerebral cavernous malformation 2-like, tie1 - endothelium-specific receptor tyrosine…
GO:0016339	calcium-dependent cell-cell adhesion via plasma membrane cell adhesion molecules	0.000802	0.0623	14.93	13851	8	348	3	[cdh5 - cadherin 5, dchs1b - dachsous 1b (drosophila), arvcfb - armadillo repeat gene deleted in velocardiofacial syndrome b]
GO:0010721	negative regulation of cell development	0.000893	0.0688	4.49	13851	62	348	7	[notch1a - notch homolog 1a, socs3a - suppressor of cytokine signaling 3a, sema3fb - semaphorin 3fb, sema3aa - semaphorin 3aa, her9 - hairy-related 9, her6 - hairy-related 6, id1 - inhibitor of dna binding 1]
GO:0048534	hematopoietic or lymphoid organ development	0.000942	0.0719	2.75	13851	188	348	13	[cx43 - connexin 43, tmem88a - transmembrane protein 88 a, ptena - phosphatase and tensin homolog a, pim1 - pim-1 oncogene, spry4 - sprouty (drosophila) homolog 4, hsp70l - heat shock cognate 70-kd protein, like, mycb - myelocytomatosis oncogene b, etv2 - ets variant gene 2, kmt2a - lysine (k)-specific methyltransferase 2a, slc40a1 - solute carrier family 40 (iron-regulated transporter), member 1…
GO:0051961	negative regulation of nervous system development	0.000983	0.0744	4.42	13851	63	348	7	[notch1a - notch homolog 1a, socs3a - suppressor of cytokine signaling 3a, sema3fb - semaphorin 3fb, sema3aa - semaphorin 3aa, her9 - hairy-related 9, her6 - hairy-related 6, id1 - inhibitor of dna binding 1]
GO:0045596	negative regulation of cell differentiation	0.000986	0.0739	3.55	13851	101	348	9	[tmem88a - transmembrane protein 88 a, notch1a - notch homolog 1a, socs3a - suppressor of cytokine signaling 3a, klf2a - kruppel-like factor 2a, sema3fb - semaphorin 3fb, sema3aa - semaphorin 3aa, her9 - hairy-related 9, her6 - hairy-related 6, id1 - inhibitor of dna binding 1]

## Sheet: HSC
GO Term	Description	P-value	FDR q-value	Enrichment	N	B	n	b	Genes
GO:0048646	anatomical structure formation involved in morphogenesis	3.86e-10	3.3e-06	2.97	13851	549	348	41	[nr2f2 - nuclear receptor subfamily 2, group f, member 2, yap1 - yes-associated protein 1, notch1b - notch homolog 1b, mdkb - midkine-related growth factor b, nrxn1a - neurexin 1a, zeb2a - zinc finger e-box binding homeobox 2a, ntn1a - netrin 1a, gas6 - growth arrest-specific 6, fermt2 - fermitin family homolog 2 (drosophila), igfbp7 - insulin-like growth factor binding protein 7, lpar1 - lysopho…
GO:0032502	developmental process	6.9e-09	2.95e-05	1.58	13851	3192	348	127	[nr2f2 - nuclear receptor subfamily 2, group f, member 2, yap1 - yes-associated protein 1, fstl1b - follistatin-like 1b, olfml3b - olfactomedin-like 3b, mdkb - midkine-related growth factor b, zeb2a - zinc finger e-box binding homeobox 2a, mycb - myelocytomatosis oncogene b, robo3 - roundabout homolog 3, fermt2 - fermitin family homolog 2 (drosophila), appb - amyloid beta (a4) precursor protein b…
GO:0050789	regulation of biological process	3.94e-08	0.000112	1.36	13851	5551	348	189	[daam2 - dishevelled associated activator of morphogenesis 2, ccl25b - chemokine (c-c motif) ligand 25b, nr2f2 - nuclear receptor subfamily 2, group f, member 2, yap1 - yes-associated protein 1, fstl1b - follistatin-like 1b, rbms3 - rna binding motif, single stranded interacting protein, mdkb - midkine-related growth factor b, zeb2a - zinc finger e-box binding homeobox 2a, fbxl6 - f-box and leuci…
GO:0030198	extracellular matrix organization	1.3e-07	0.000278	4.98	13851	128	348	16	[lama4 - laminin, alpha 4, col14a1a - collagen, type xiv, alpha 1a, plce1 - phospholipase c, epsilon 1, col1a1b - collagen, type i, alpha 1b, adamts22 - adam metallopeptidase with thrombospondin type 1 motif, 22, gpc4 - glypican 4, loxl2b - lysyl oxidase-like 2b, col5a1 - procollagen, type v, alpha 1, col4a2 - collagen, type iv, alpha 2, fbln5 - fibulin 5, mmp14a - matrix metalloproteinase 14a (m…
GO:0050794	regulation of cellular process	1.32e-07	0.000226	1.36	13851	5170	348	177	[daam2 - dishevelled associated activator of morphogenesis 2, ccl25b - chemokine (c-c motif) ligand 25b, nr2f2 - nuclear receptor subfamily 2, group f, member 2, yap1 - yes-associated protein 1, fstl1b - follistatin-like 1b, rbms3 - rna binding motif, single stranded interacting protein, mdkb - midkine-related growth factor b, zeb2a - zinc finger e-box binding homeobox 2a, fbxl6 - f-box and leuci…
GO:0065007	biological regulation	1.53e-07	0.000218	1.31	13851	6030	348	199	[daam2 - dishevelled associated activator of morphogenesis 2, fstl1b - follistatin-like 1b, rbms3 - rna binding motif, single stranded interacting protein, fbxl6 - f-box and leucine-rich repeat protein 6, robo1 - roundabout homolog 1, steap4 - steap family member 4, appb - amyloid beta (a4) precursor protein b, ralgps2 - ral-a exchange factor ralgps2, nme3 - non-metastatic cells 3, protein expres…
GO:0043062	extracellular structure organization	2.47e-07	0.000301	4.75	13851	134	348	16	[lama4 - laminin, alpha 4, col14a1a - collagen, type xiv, alpha 1a, plce1 - phospholipase c, epsilon 1, col1a1b - collagen, type i, alpha 1b, adamts22 - adam metallopeptidase with thrombospondin type 1 motif, 22, gpc4 - glypican 4, loxl2b - lysyl oxidase-like 2b, col5a1 - procollagen, type v, alpha 1, col4a2 - collagen, type iv, alpha 2, fbln5 - fibulin 5, mmp14a - matrix metalloproteinase 14a (m…
GO:0007166	cell surface receptor signaling pathway	2.6e-07	0.000278	2.28	13851	769	348	44	[cfd - complement factor d (adipsin), tax1bp3 - tax1 (human t-cell leukemia virus type i) binding protein 3, ccl25b - chemokine (c-c motif) ligand 25b, yap1 - yes-associated protein 1, notch1b - notch homolog 1b, zeb2a - zinc finger e-box binding homeobox 2a, robo1 - roundabout homolog 1, il13ra1 - interleukin 13 receptor, alpha 1, fermt2 - fermitin family homolog 2 (drosophila), bmp6 - bone morp…
GO:0050767	regulation of neurogenesis	2.64e-07	0.000251	3.56	13851	246	348	22	[rbpms2a - rna binding protein with multiple splicing 2a, musk - muscle, skeletal, receptor tyrosine kinase, daam2 - dishevelled associated activator of morphogenesis 2, stmn4 - stathmin-like 4, tnr - tenascin r (restrictin, janusin), mdkb - midkine-related growth factor b, ntn1a - netrin 1a, sema4ba - sema domain, immunoglobulin domain (ig), transmembrane domain (tm) and short cytoplasmic domain…
GO:0050793	regulation of developmental process	2.67e-07	0.000229	2.36	13851	691	348	41	[rbpms2a - rna binding protein with multiple splicing 2a, ccl25b - chemokine (c-c motif) ligand 25b, daam2 - dishevelled associated activator of morphogenesis 2, yap1 - yes-associated protein 1, stmn4 - stathmin-like 4, tp53 - tumor protein p53, notch1b - notch homolog 1b, mdkb - midkine-related growth factor b, gpc4 - glypican 4, rbms3 - rna binding motif, single stranded interacting protein, nt…
GO:0051960	regulation of nervous system development	3.37e-07	0.000262	3.39	13851	270	348	23	[rbpms2a - rna binding protein with multiple splicing 2a, musk - muscle, skeletal, receptor tyrosine kinase, daam2 - dishevelled associated activator of morphogenesis 2, stmn4 - stathmin-like 4, tnr - tenascin r (restrictin, janusin), gpc4 - glypican 4, mdkb - midkine-related growth factor b, ntn1a - netrin 1a, sema4ba - sema domain, immunoglobulin domain (ig), transmembrane domain (tm) and short…
GO:0001946	lymphangiogenesis	6.97e-07	0.000497	10.27	13851	31	348	8	[mafba - v-maf musculoaponeurotic fibrosarcoma oncogene family, protein b (avian), lpar1 - lysophosphatidic acid receptor 1, nr2f2 - nuclear receptor subfamily 2, group f, member 2, notch1b - notch homolog 1b, cxcl12a - chemokine (c-x-c motif) ligand 12a (stromal cell-derived factor 1), mcamb - melanoma cell adhesion molecule b, notch2 - notch homolog 2, ccbe1 - collagen and calcium binding egf d…
GO:0006928	movement of cell or subcellular component	8.74e-07	0.000574	2.26	13851	723	348	41	[rbpms2a - rna binding protein with multiple splicing 2a, ccl25b - chemokine (c-c motif) ligand 25b, gpc4 - glypican 4, zeb2a - zinc finger e-box binding homeobox 2a, ntn1a - netrin 1a, rhoaa - ras homolog gene family, member aa, robo1 - roundabout homolog 1, robo3 - roundabout homolog 3, fermt2 - fermitin family homolog 2 (drosophila), epha7 - eph receptor a7, gata5 - gata-binding protein 5, lhx…
GO:0051093	negative regulation of developmental process	8.8e-07	0.000537	4.33	13851	147	348	16	[rbpms2a - rna binding protein with multiple splicing 2a, musk - muscle, skeletal, receptor tyrosine kinase, daam2 - dishevelled associated activator of morphogenesis 2, tp53 - tumor protein p53, loxl2b - lysyl oxidase-like 2b, ntn1a - netrin 1a, rgs2 - regulator of g-protein signaling 2, sema4ba - sema domain, immunoglobulin domain (ig), transmembrane domain (tm) and short cytoplasmic domain, (s…
GO:0045664	regulation of neuron differentiation	9.7e-07	0.000553	3.87	13851	185	348	18	[rbpms2a - rna binding protein with multiple splicing 2a, musk - muscle, skeletal, receptor tyrosine kinase, stmn4 - stathmin-like 4, mdkb - midkine-related growth factor b, ntn1a - netrin 1a, sema4ba - sema domain, immunoglobulin domain (ig), transmembrane domain (tm) and short cytoplasmic domain, (semaphorin) 4ba, appb - amyloid beta (a4) precursor protein b, tiam1a - t-cell lymphoma invasion a…
GO:0048731	system development	9.9e-07	0.000529	2.62	13851	471	348	31	[yap1 - yes-associated protein 1, rarga - retinoic acid receptor gamma a, col1a1b - collagen, type i, alpha 1b, gpc4 - glypican 4, mdkb - midkine-related growth factor b, ntn1a - netrin 1a, robo3 - roundabout homolog 3, appa - amyloid beta (a4) precursor protein a, marcksl1a - marcks-like 1a, ucmaa - upper zone of growth plate and cartilage matrix associated a, add3a - adducin 3 (gamma) a, appb -…
GO:0060284	regulation of cell development	1.29e-06	0.000649	3.24	13851	270	348	22	[rbpms2a - rna binding protein with multiple splicing 2a, musk - muscle, skeletal, receptor tyrosine kinase, daam2 - dishevelled associated activator of morphogenesis 2, stmn4 - stathmin-like 4, tnr - tenascin r (restrictin, janusin), mdkb - midkine-related growth factor b, ntn1a - netrin 1a, sema4ba - sema domain, immunoglobulin domain (ig), transmembrane domain (tm) and short cytoplasmic domain…
GO:0048856	anatomical structure development	1.6e-06	0.00076	1.58	13851	2394	348	95	[nr2f2 - nuclear receptor subfamily 2, group f, member 2, yap1 - yes-associated protein 1, rarga - retinoic acid receptor gamma a, col1a1b - collagen, type i, alpha 1b, fstl1b - follistatin-like 1b, tp53 - tumor protein p53, llgl1 - lethal giant larvae homolog 1 (drosophila), olfml3b - olfactomedin-like 3b, mdkb - midkine-related growth factor b, zeb2a - zinc finger e-box binding homeobox 2a, ntn…
GO:0007165	signal transduction	1.79e-06	0.000803	1.64	13851	2038	348	84	[tax1bp3 - tax1 (human t-cell leukemia virus type i) binding protein 3, cfd - complement factor d (adipsin), ccl25b - chemokine (c-c motif) ligand 25b, yap1 - yes-associated protein 1, rarga - retinoic acid receptor gamma a, tp53 - tumor protein p53, zeb2a - zinc finger e-box binding homeobox 2a, rhoaa - ras homolog gene family, member aa, robo1 - roundabout homolog 1, il13ra1 - interleukin 13 re…
GO:0016477	cell migration	3.47e-06	0.00148	2.62	13851	426	348	28	[ccl25b - chemokine (c-c motif) ligand 25b, gpc4 - glypican 4, rhoaa - ras homolog gene family, member aa, zeb2a - zinc finger e-box binding homeobox 2a, robo1 - roundabout homolog 1, fermt2 - fermitin family homolog 2 (drosophila), gata5 - gata-binding protein 5, esr1 - estrogen receptor 1, tgfb1a - transforming growth factor, beta 1a, lama4 - laminin, alpha 4, nrg2a - neuregulin 2a, loxl2b - ly…
GO:0001525	angiogenesis	3.59e-06	0.00146	3.39	13851	223	348	19	[gdf2 - growth differentiation factor 2, notch1b - notch homolog 1b, nrxn1a - neurexin 1a, ntn1a - netrin 1a, loxl2b - lysyl oxidase-like 2b, tgfbr3 - transforming growth factor, beta receptor iii, gas6 - growth arrest-specific 6, igfbp7 - insulin-like growth factor binding protein 7, fermt2 - fermitin family homolog 2 (drosophila), tinagl1 - tubulointerstitial nephritis antigen-like 1, lpar1 - l…
GO:0040007	growth	3.68e-06	0.00143	3.7	13851	183	348	17	[musk - muscle, skeletal, receptor tyrosine kinase, mdka - midkine-related growth factor, yap1 - yes-associated protein 1, notch1b - notch homolog 1b, gpc4 - glypican 4, ntn1a - netrin 1a, robo3 - roundabout homolog 3, appb - amyloid beta (a4) precursor protein b, serpinh1b - serpin peptidase inhibitor, clade h (heat shock protein 47), member 1b, chd3 - chromodomain helicase dna binding protein 3…
GO:0048589	developmental growth	3.68e-06	0.00137	3.7	13851	183	348	17	[musk - muscle, skeletal, receptor tyrosine kinase, mdka - midkine-related growth factor, yap1 - yes-associated protein 1, notch1b - notch homolog 1b, gpc4 - glypican 4, ntn1a - netrin 1a, robo3 - roundabout homolog 3, appb - amyloid beta (a4) precursor protein b, serpinh1b - serpin peptidase inhibitor, clade h (heat shock protein 47), member 1b, chd3 - chromodomain helicase dna binding protein 3…
GO:0051241	negative regulation of multicellular organismal process	3.77e-06	0.00134	3.88	13851	164	348	16	[musk - muscle, skeletal, receptor tyrosine kinase, daam2 - dishevelled associated activator of morphogenesis 2, pros1 - protein s (alpha), tp53 - tumor protein p53, loxl2b - lysyl oxidase-like 2b, ntn1a - netrin 1a, rgs2 - regulator of g-protein signaling 2, sema4ba - sema domain, immunoglobulin domain (ig), transmembrane domain (tm) and short cytoplasmic domain, (semaphorin) 4ba, hhip - hedgeho…
GO:0045595	regulation of cell differentiation	5.75e-06	0.00197	2.6	13851	413	348	27	[rbpms2a - rna binding protein with multiple splicing 2a, daam2 - dishevelled associated activator of morphogenesis 2, stmn4 - stathmin-like 4, mdkb - midkine-related growth factor b, ntn1a - netrin 1a, ucmaa - upper zone of growth plate and cartilage matrix associated a, appb - amyloid beta (a4) precursor protein b, tiam1a - t-cell lymphoma invasion and metastasis 1a, socs3a - suppressor of cyto…
GO:0051239	regulation of multicellular organismal process	5.78e-06	0.0019	2.12	13851	752	348	40	[rbpms2a - rna binding protein with multiple splicing 2a, daam2 - dishevelled associated activator of morphogenesis 2, ccl25b - chemokine (c-c motif) ligand 25b, yap1 - yes-associated protein 1, stmn4 - stathmin-like 4, tp53 - tumor protein p53, mdkb - midkine-related growth factor b, gpc4 - glypican 4, rbms3 - rna binding motif, single stranded interacting protein, hspb1 - heat shock protein, al…
GO:2000026	regulation of multicellular organismal development	7.67e-06	0.00243	2.3	13851	572	348	33	[rbpms2a - rna binding protein with multiple splicing 2a, daam2 - dishevelled associated activator of morphogenesis 2, ccl25b - chemokine (c-c motif) ligand 25b, stmn4 - stathmin-like 4, tp53 - tumor protein p53, gpc4 - glypican 4, rbms3 - rna binding motif, single stranded interacting protein, mdkb - midkine-related growth factor b, ntn1a - netrin 1a, appb - amyloid beta (a4) precursor protein b…
GO:0048870	cell motility	8.62e-06	0.00263	2.49	13851	447	348	28	[ccl25b - chemokine (c-c motif) ligand 25b, gpc4 - glypican 4, rhoaa - ras homolog gene family, member aa, zeb2a - zinc finger e-box binding homeobox 2a, robo1 - roundabout homolog 1, fermt2 - fermitin family homolog 2 (drosophila), gata5 - gata-binding protein 5, esr1 - estrogen receptor 1, tgfb1a - transforming growth factor, beta 1a, lama4 - laminin, alpha 4, nrg2a - neuregulin 2a, loxl2b - ly…
GO:0007411	axon guidance	1.13e-05	0.00333	3.4	13851	199	348	17	[rbpms2a - rna binding protein with multiple splicing 2a, musk - muscle, skeletal, receptor tyrosine kinase, tnr - tenascin r (restrictin, janusin), ntn1a - netrin 1a, robo1 - roundabout homolog 1, sema4ba - sema domain, immunoglobulin domain (ig), transmembrane domain (tm) and short cytoplasmic domain, (semaphorin) 4ba, robo3 - roundabout homolog 3, mmp14a - matrix metalloproteinase 14a (membran…
GO:0048523	negative regulation of cellular process	1.17e-05	0.00332	1.8	13851	1213	348	55	[daam2 - dishevelled associated activator of morphogenesis 2, nr2f2 - nuclear receptor subfamily 2, group f, member 2, yap1 - yes-associated protein 1, rarga - retinoic acid receptor gamma a, cbx7a - chromobox homolog 7a, tp53 - tumor protein p53, zeb2a - zinc finger e-box binding homeobox 2a, fbxl6 - f-box and leucine-rich repeat protein 6, appa - amyloid beta (a4) precursor protein a, spred2b -…
GO:0097485	neuron projection guidance	1.21e-05	0.00333	3.38	13851	200	348	17	[rbpms2a - rna binding protein with multiple splicing 2a, musk - muscle, skeletal, receptor tyrosine kinase, tnr - tenascin r (restrictin, janusin), ntn1a - netrin 1a, robo1 - roundabout homolog 1, sema4ba - sema domain, immunoglobulin domain (ig), transmembrane domain (tm) and short cytoplasmic domain, (semaphorin) 4ba, robo3 - roundabout homolog 3, mmp14a - matrix metalloproteinase 14a (membran…
GO:0050790	regulation of catalytic activity	1.4e-05	0.00373	2.34	13851	510	348	30	[tax1bp3 - tax1 (human t-cell leukemia virus type i) binding protein 3, ccl25b - chemokine (c-c motif) ligand 25b, yap1 - yes-associated protein 1, tp53 - tumor protein p53, appa - amyloid beta (a4) precursor protein a, spred2b - sprouty-related, evh1 domain containing 2b, serpina10a - serpin peptidase inhibitor, clade a (alpha-1 antiproteinase, antitrypsin), member 10a, appb - amyloid beta (a4) …
GO:0048583	regulation of response to stimulus	1.5e-05	0.00389	1.84	13851	1103	348	51	[cfd - complement factor d (adipsin), ccl25b - chemokine (c-c motif) ligand 25b, daam2 - dishevelled associated activator of morphogenesis 2, fstl1b - follistatin-like 1b, tp53 - tumor protein p53, llgl1 - lethal giant larvae homolog 1 (drosophila), rbms3 - rna binding motif, single stranded interacting protein, zeb2a - zinc finger e-box binding homeobox 2a, spred2b - sprouty-related, evh1 domain…
GO:0048519	negative regulation of biological process	1.7e-05	0.00426	1.74	13851	1352	348	59	[tax1bp3 - tax1 (human t-cell leukemia virus type i) binding protein 3, daam2 - dishevelled associated activator of morphogenesis 2, nr2f2 - nuclear receptor subfamily 2, group f, member 2, yap1 - yes-associated protein 1, rarga - retinoic acid receptor gamma a, cbx7a - chromobox homolog 7a, tp53 - tumor protein p53, zeb2a - zinc finger e-box binding homeobox 2a, ntn1a - netrin 1a, fbxl6 - f-box …
GO:0050770	regulation of axonogenesis	1.88e-05	0.00458	4.76	13851	92	348	11	[rbpms2a - rna binding protein with multiple splicing 2a, musk - muscle, skeletal, receptor tyrosine kinase, tiam1a - t-cell lymphoma invasion and metastasis 1a, plxnb2a - plexin b2a, epha4b - eph receptor a4b, rbpms2b - rna binding protein with multiple splicing 2b, cxcl12a - chemokine (c-x-c motif) ligand 12a (stromal cell-derived factor 1), ntn1a - netrin 1a, sema4ba - sema domain, immunoglobu…
GO:0065009	regulation of molecular function	2.49e-05	0.0059	2.14	13851	633	348	34	[tax1bp3 - tax1 (human t-cell leukemia virus type i) binding protein 3, ccl25b - chemokine (c-c motif) ligand 25b, yap1 - yes-associated protein 1, tp53 - tumor protein p53, appa - amyloid beta (a4) precursor protein a, spred2b - sprouty-related, evh1 domain containing 2b, serpina10a - serpin peptidase inhibitor, clade a (alpha-1 antiproteinase, antitrypsin), member 10a, appb - amyloid beta (a4) …
GO:0040011	locomotion	3.4e-05	0.00786	2.31	13851	482	348	28	[ccl25b - chemokine (c-c motif) ligand 25b, gpc4 - glypican 4, rhoaa - ras homolog gene family, member aa, zeb2a - zinc finger e-box binding homeobox 2a, robo1 - roundabout homolog 1, fermt2 - fermitin family homolog 2 (drosophila), gata5 - gata-binding protein 5, esr1 - estrogen receptor 1, tgfb1a - transforming growth factor, beta 1a, lama4 - laminin, alpha 4, nrg2a - neuregulin 2a, loxl2b - ly…
GO:0007167	enzyme linked receptor protein signaling pathway	3.94e-05	0.00887	2.86	13851	264	348	19	[musk - muscle, skeletal, receptor tyrosine kinase, bambia - bmp and activin membrane-bound inhibitor (xenopus laevis) homolog a, si:dkey-37g12.1 - si:dkey-37g12.1, znf106a - zinc finger protein 106a, yap1 - yes-associated protein 1, zeb2a - zinc finger e-box binding homeobox 2a, pik3r3b - phosphoinositide-3-kinase, regulatory subunit 3b (gamma), tgfbr3 - transforming growth factor, beta receptor…
GO:0045596	negative regulation of cell differentiation	4.54e-05	0.00994	4.33	13851	101	348	11	[rbpms2a - rna binding protein with multiple splicing 2a, musk - muscle, skeletal, receptor tyrosine kinase, daam2 - dishevelled associated activator of morphogenesis 2, socs3a - suppressor of cytokine signaling 3a, epha4b - eph receptor a4b, her9 - hairy-related 9, rgs2 - regulator of g-protein signaling 2, rbpms2b - rna binding protein with multiple splicing 2b, her6 - hairy-related 6, sema4ba …
GO:0031099	regeneration	5.16e-05	0.011	3.7	13851	140	348	13	[mdka - midkine-related growth factor, yap1 - yes-associated protein 1, notch1b - notch homolog 1b, serpinh1b - serpin peptidase inhibitor, clade h (heat shock protein 47), member 1b, mvp - major vault protein, socs3a - suppressor of cytokine signaling 3a, hbegfa - heparin-binding egf-like growth factor a, tnfrsf1a - tumor necrosis factor receptor superfamily, member 1a, cxcl12a - chemokine (c-x-…
GO:0001944	vasculature development	7.59e-05	0.0158	4.98	13851	72	348	9	[appb - amyloid beta (a4) precursor protein b, yap1 - yes-associated protein 1, ntn1a - netrin 1a, pdgfrb - platelet-derived growth factor receptor beta, mcamb - melanoma cell adhesion molecule b, pank2 - pantothenate kinase 2, appa - amyloid beta (a4) precursor protein a, notch2 - notch homolog 2, hdac9b - histone deacetylase 9b]
GO:0010769	regulation of cell morphogenesis involved in differentiation	9.16e-05	0.0186	4.02	13851	109	348	11	[rbpms2a - rna binding protein with multiple splicing 2a, musk - muscle, skeletal, receptor tyrosine kinase, tiam1a - t-cell lymphoma invasion and metastasis 1a, plxnb2a - plexin b2a, epha4b - eph receptor a4b, cxcl12a - chemokine (c-x-c motif) ligand 12a (stromal cell-derived factor 1), ntn1a - netrin 1a, rbpms2b - rna binding protein with multiple splicing 2b, sema4ba - sema domain, immunoglobu…
GO:0050768	negative regulation of neurogenesis	9.39e-05	0.0187	5.49	13851	58	348	8	[musk - muscle, skeletal, receptor tyrosine kinase, daam2 - dishevelled associated activator of morphogenesis 2, socs3a - suppressor of cytokine signaling 3a, epha4b - eph receptor a4b, her9 - hairy-related 9, her6 - hairy-related 6, sema4ba - sema domain, immunoglobulin domain (ig), transmembrane domain (tm) and short cytoplasmic domain, (semaphorin) 4ba, id1 - inhibitor of dna binding 1]
GO:0022604	regulation of cell morphogenesis	9.97e-05	0.0194	3.28	13851	170	348	14	[rbpms2a - rna binding protein with multiple splicing 2a, musk - muscle, skeletal, receptor tyrosine kinase, rhoaa - ras homolog gene family, member aa, ntn1a - netrin 1a, sema4ba - sema domain, immunoglobulin domain (ig), transmembrane domain (tm) and short cytoplasmic domain, (semaphorin) 4ba, fermt2 - fermitin family homolog 2 (drosophila), tiam1a - t-cell lymphoma invasion and metastasis 1a, …
GO:0009653	anatomical structure morphogenesis	0.000134	0.0255	1.74	13851	1076	348	47	[tax1bp3 - tax1 (human t-cell leukemia virus type i) binding protein 3, rbpms2a - rna binding protein with multiple splicing 2a, nr2f2 - nuclear receptor subfamily 2, group f, member 2, yap1 - yes-associated protein 1, tp53 - tumor protein p53, gpc4 - glypican 4, notch1b - notch homolog 1b, ntn1a - netrin 1a, zeb2a - zinc finger e-box binding homeobox 2a, atp2b1a - atpase, ca++ transporting, plas…
GO:0010721	negative regulation of cell development	0.000152	0.0282	5.14	13851	62	348	8	[musk - muscle, skeletal, receptor tyrosine kinase, daam2 - dishevelled associated activator of morphogenesis 2, socs3a - suppressor of cytokine signaling 3a, epha4b - eph receptor a4b, her9 - hairy-related 9, her6 - hairy-related 6, sema4ba - sema domain, immunoglobulin domain (ig), transmembrane domain (tm) and short cytoplasmic domain, (semaphorin) 4ba, id1 - inhibitor of dna binding 1]
GO:0051961	negative regulation of nervous system development	0.00017	0.0309	5.05	13851	63	348	8	[musk - muscle, skeletal, receptor tyrosine kinase, daam2 - dishevelled associated activator of morphogenesis 2, socs3a - suppressor of cytokine signaling 3a, epha4b - eph receptor a4b, her9 - hairy-related 9, her6 - hairy-related 6, sema4ba - sema domain, immunoglobulin domain (ig), transmembrane domain (tm) and short cytoplasmic domain, (semaphorin) 4ba, id1 - inhibitor of dna binding 1]
GO:0002040	sprouting angiogenesis	0.000252	0.0449	4.26	13851	84	348	9	[tinagl1 - tubulointerstitial nephritis antigen-like 1, plxnb2a - plexin b2a, rspo3 - r-spondin 3 homolog (xenopus laevis), loxl2b - lysyl oxidase-like 2b, nrxn1a - neurexin 1a, tgfbr3 - transforming growth factor, beta receptor iii, gas6 - growth arrest-specific 6, ccbe1 - collagen and calcium binding egf domains 1, igfbp7 - insulin-like growth factor binding protein 7]
GO:0010975	regulation of neuron projection development	0.000278	0.0485	3.32	13851	144	348	12	[rbpms2a - rna binding protein with multiple splicing 2a, musk - muscle, skeletal, receptor tyrosine kinase, tiam1a - t-cell lymphoma invasion and metastasis 1a, socs3a - suppressor of cytokine signaling 3a, plxnb2a - plexin b2a, epha4b - eph receptor a4b, cxcl12a - chemokine (c-x-c motif) ligand 12a (stromal cell-derived factor 1), ntn1a - netrin 1a, rbpms2b - rna binding protein with multiple s…
GO:0048869	cellular developmental process	0.000284	0.0485	1.59	13851	1430	348	57	[nr2f2 - nuclear receptor subfamily 2, group f, member 2, yap1 - yes-associated protein 1, rarga - retinoic acid receptor gamma a, fstl1b - follistatin-like 1b, tp53 - tumor protein p53, mdkb - midkine-related growth factor b, ntn1a - netrin 1a, zeb2a - zinc finger e-box binding homeobox 2a, mycb - myelocytomatosis oncogene b, si:ch211-195b13.1 - si:ch211-195b13.1, appb - amyloid beta (a4) precur…
GO:0051216	cartilage development	0.000359	0.0601	4.07	13851	88	348	9	[lpar1 - lysophosphatidic acid receptor 1, sparc - secreted acidic cysteine rich glycoprotein, ednraa - endothelin receptor type aa, yap1 - yes-associated protein 1, gpc4 - glypican 4, marcksl1b - marcks-like 1b, marcksl1a - marcks-like 1a, notch2 - notch homolog 2, mmp14a - matrix metalloproteinase 14a (membrane-inserted)]
GO:0051336	regulation of hydrolase activity	0.000398	0.0654	2.64	13851	241	348	16	[tax1bp3 - tax1 (human t-cell leukemia virus type i) binding protein 3, timp2a - tissue inhibitor of metalloproteinase 2a, ccl25b - chemokine (c-c motif) ligand 25b, pafah1b1a - platelet-activating factor acetylhydrolase, isoform ib, alpha subunit a, tp53 - tumor protein p53, dynll1 - dynein, light chain, lc8-type 1, ppp1r37 - protein phosphatase 1, regulatory subunit 37, appa - amyloid beta (a4)…
GO:0009966	regulation of signal transduction	0.000412	0.0664	1.78	13851	852	348	38	[ccl25b - chemokine (c-c motif) ligand 25b, daam2 - dishevelled associated activator of morphogenesis 2, fstl1b - follistatin-like 1b, llgl1 - lethal giant larvae homolog 1 (drosophila), gpc4 - glypican 4, rbms3 - rna binding motif, single stranded interacting protein, zeb2a - zinc finger e-box binding homeobox 2a, igfbp7 - insulin-like growth factor binding protein 7, spred2b - sprouty-related, …
GO:0048919	posterior lateral line neuromast development	0.000429	0.0679	10.61	13851	15	348	4	[rspo3 - r-spondin 3 homolog (xenopus laevis), llgl1 - lethal giant larvae homolog 1 (drosophila), atp2b1a - atpase, ca++ transporting, plasma membrane 1a, tgfb1a - transforming growth factor, beta 1a]
GO:0048513	animal organ development	0.000437	0.0679	1.7	13851	1008	348	43	[yap1 - yes-associated protein 1, rarga - retinoic acid receptor gamma a, fstl1b - follistatin-like 1b, llgl1 - lethal giant larvae homolog 1 (drosophila), tp53 - tumor protein p53, gpc4 - glypican 4, mdkb - midkine-related growth factor b, ntn1a - netrin 1a, atp2b1a - atpase, ca++ transporting, plasma membrane 1a, marcksl1a - marcks-like 1a, mycb - myelocytomatosis oncogene b, lpar1 - lysophosph…
GO:0007264	small GTPase mediated signal transduction	0.000464	0.0709	3.34	13851	131	348	11	[tax1bp3 - tax1 (human t-cell leukemia virus type i) binding protein 3, tiam1a - t-cell lymphoma invasion and metastasis 1a, dock7 - dedicator of cytokinesis 7, ralgps2 - ral-a exchange factor ralgps2, rasgef1ba - rasgef domain family, member 1ba, ralba - v-ral simian leukemia viral oncogene homolog ba (ras related), plce1 - phospholipase c, epsilon 1, rasgef1bb - rasgef domain family, member 1bb…
GO:0022610	biological adhesion	0.000497	0.0745	2.24	13851	373	348	21	[esama - endothelial cell adhesion molecule a, lama4 - laminin, alpha 4, itga1 - integrin, alpha 1, pcdh2g28 - protocadherin 2 gamma 28, sdk1a - sidekick cell adhesion molecule 1a, tnr - tenascin r (restrictin, janusin), notch1b - notch homolog 1b, gpc4 - glypican 4, nid1b - nidogen 1b, nrxn1a - neurexin 1a, mxra8b - matrix-remodelling associated 8b, col5a1 - procollagen, type v, alpha 1, mylka -…
GO:0007155	cell adhesion	0.000497	0.0732	2.24	13851	373	348	21	[esama - endothelial cell adhesion molecule a, lama4 - laminin, alpha 4, itga1 - integrin, alpha 1, pcdh2g28 - protocadherin 2 gamma 28, sdk1a - sidekick cell adhesion molecule 1a, tnr - tenascin r (restrictin, janusin), notch1b - notch homolog 1b, gpc4 - glypican 4, nid1b - nidogen 1b, nrxn1a - neurexin 1a, col5a1 - procollagen, type v, alpha 1, mxra8b - matrix-remodelling associated 8b, mylka -…
GO:0090092	regulation of transmembrane receptor protein serine/threonine kinase signaling pathway	0.000515	0.0746	3.55	13851	112	348	10	[bambia - bmp and activin membrane-bound inhibitor (xenopus laevis) homolog a, bmp6 - bone morphogenetic protein 6, sfrp1a - secreted frizzled-related protein 1a, tsc22d3 - tsc22 domain family, member 3, fstl1b - follistatin-like 1b, gdf2 - growth differentiation factor 2, rbms3 - rna binding motif, single stranded interacting protein, mgaa - max gene associated a, tgfbr3 - transforming growth fa…
GO:0031290	retinal ganglion cell axon guidance	0.000589	0.0839	5.69	13851	42	348	6	[rbpms2a - rna binding protein with multiple splicing 2a, mmp2 - matrix metalloproteinase 2, rbpms2b - rna binding protein with multiple splicing 2b, cxcl12a - chemokine (c-x-c motif) ligand 12a (stromal cell-derived factor 1), boc - brother of cdo, mmp14a - matrix metalloproteinase 14a (membrane-inserted)]
GO:0010466	negative regulation of peptidase activity	0.000595	0.0833	4.8	13851	58	348	7	[serpina10a - serpin peptidase inhibitor, clade a (alpha-1 antiproteinase, antitrypsin), member 10a, appb - amyloid beta (a4) precursor protein b, serpinh1b - serpin peptidase inhibitor, clade h (heat shock protein 47), member 1b, timp2a - tissue inhibitor of metalloproteinase 2a, mcl1b - myeloid cell leukemia sequence 1b, appa - amyloid beta (a4) precursor protein a, tfpia - tissue factor pathwa…
GO:0051150	regulation of smooth muscle cell differentiation	0.000629	0.0868	39.8	13851	2	348	2	[rbpms2a - rna binding protein with multiple splicing 2a, rbpms2b - rna binding protein with multiple splicing 2b]
GO:0051151	negative regulation of smooth muscle cell differentiation	0.000629	0.0854	39.8	13851	2	348	2	[rbpms2a - rna binding protein with multiple splicing 2a, rbpms2b - rna binding protein with multiple splicing 2b]
GO:0007169	transmembrane receptor protein tyrosine kinase signaling pathway	0.000697	0.093	2.84	13851	182	348	13	[musk - muscle, skeletal, receptor tyrosine kinase, znf106a - zinc finger protein 106a, zeb2a - zinc finger e-box binding homeobox 2a, pik3r3b - phosphoinositide-3-kinase, regulatory subunit 3b (gamma), epha7 - eph receptor a7, insra - insulin receptor a, hbegfa - heparin-binding egf-like growth factor a, epha4b - eph receptor a4b, pdgfrb - platelet-derived growth factor receptor beta, pik3r3a - …
GO:0001667	ameboidal-type cell migration	0.000853	0.112	2.78	13851	186	348	13	[nrg2a - neuregulin 2a, gpc4 - glypican 4, zeb2a - zinc finger e-box binding homeobox 2a, loxl2b - lysyl oxidase-like 2b, sema4ba - sema domain, immunoglobulin domain (ig), transmembrane domain (tm) and short cytoplasmic domain, (semaphorin) 4ba, colec11 - collectin sub-family member 11, mmp14a - matrix metalloproteinase 14a (membrane-inserted), hspg2 - heparan sulfate proteoglycan 2, masp1 - man…
GO:0051346	negative regulation of hydrolase activity	0.00088	0.114	3.98	13851	80	348	8	[serpina10a - serpin peptidase inhibitor, clade a (alpha-1 antiproteinase, antitrypsin), member 10a, appb - amyloid beta (a4) precursor protein b, serpinh1b - serpin peptidase inhibitor, clade h (heat shock protein 47), member 1b, timp2a - tissue inhibitor of metalloproteinase 2a, mcl1b - myeloid cell leukemia sequence 1b, ppp1r37 - protein phosphatase 1, regulatory subunit 37, appa - amyloid bet…
GO:0090100	positive regulation of transmembrane receptor protein serine/threonine kinase signaling pathway	0.000966	0.123	5.19	13851	46	348	6	[bmp6 - bone morphogenetic protein 6, sfrp1a - secreted frizzled-related protein 1a, tsc22d3 - tsc22 domain family, member 3, gdf2 - growth differentiation factor 2, mgaa - max gene associated a, tgfb1a - transforming growth factor, beta 1a]
GO:0031175	neuron projection development	0.000986	0.124	3.55	13851	101	348	9	[appb - amyloid beta (a4) precursor protein b, mvp - major vault protein, stmn4 - stathmin-like 4, ntn1a - netrin 1a, mcamb - melanoma cell adhesion molecule b, plp1b - proteolipid protein 1b, map2 - microtubule-associated protein 2, cdh2 - cadherin 2, neuronal, dpysl2b - dihydropyrimidinase-like 2b]
GO:0042246	tissue regeneration	0.000986	0.122	3.55	13851	101	348	9	[mdka - midkine-related growth factor, serpinh1b - serpin peptidase inhibitor, clade h (heat shock protein 47), member 1b, yap1 - yes-associated protein 1, hbegfa - heparin-binding egf-like growth factor a, notch1b - notch homolog 1b, tnfrsf1a - tumor necrosis factor receptor superfamily, member 1a, cxcl12a - chemokine (c-x-c motif) ligand 12a (stromal cell-derived factor 1), cdh2 - cadherin 2, n…
GO:0032989	cellular component morphogenesis	0.000997	0.122	2.62	13851	213	348	14	[rbpms2a - rna binding protein with multiple splicing 2a, lama4 - laminin, alpha 4, gpc4 - glypican 4, notch1b - notch homolog 1b, ntn1a - netrin 1a, si:ch211-195b13.1 - si:ch211-195b13.1, appb - amyloid beta (a4) precursor protein b, tagln2 - transgelin 2, cxcl12a - chemokine (c-x-c motif) ligand 12a (stromal cell-derived factor 1), rbpms2b - rna binding protein with multiple splicing 2b, akap12…

## Sheet: Fib
GO Term	Description	P-value	FDR q-value	Enrichment	N	B	n	b	Genes
GO:0052547	regulation of peptidase activity	2.16e-07	0.00185	6.67	13851	88	283	12	[cast - calpastatin, serpina10a - serpin peptidase inhibitor, clade a (alpha-1 antiproteinase, antitrypsin), member 10a, appb - amyloid beta (a4) precursor protein b, tfpi2 - tissue factor pathway inhibitor 2, serpinh1b - serpin peptidase inhibitor, clade h (heat shock protein 47), member 1b, timp2a - tissue inhibitor of metalloproteinase 2a, hip1 - huntingtin interacting protein 1, serpinb1 - se…
GO:0010466	negative regulation of peptidase activity	2.38e-07	0.00102	8.44	13851	58	283	10	[serpina10a - serpin peptidase inhibitor, clade a (alpha-1 antiproteinase, antitrypsin), member 10a, cast - calpastatin, appb - amyloid beta (a4) precursor protein b, tfpi2 - tissue factor pathway inhibitor 2, serpinh1b - serpin peptidase inhibitor, clade h (heat shock protein 47), member 1b, timp2a - tissue inhibitor of metalloproteinase 2a, serpinb1 - serpin peptidase inhibitor, clade b (ovalbu…
GO:0045861	negative regulation of proteolysis	6.19e-07	0.00176	7.65	13851	64	283	10	[serpina10a - serpin peptidase inhibitor, clade a (alpha-1 antiproteinase, antitrypsin), member 10a, cast - calpastatin, appb - amyloid beta (a4) precursor protein b, tfpi2 - tissue factor pathway inhibitor 2, serpinh1b - serpin peptidase inhibitor, clade h (heat shock protein 47), member 1b, timp2a - tissue inhibitor of metalloproteinase 2a, serpinb1 - serpin peptidase inhibitor, clade b (ovalbu…
GO:0051346	negative regulation of hydrolase activity	6.4e-07	0.00137	6.73	13851	80	283	11	[serpina10a - serpin peptidase inhibitor, clade a (alpha-1 antiproteinase, antitrypsin), member 10a, cast - calpastatin, appb - amyloid beta (a4) precursor protein b, tfpi2 - tissue factor pathway inhibitor 2, serpinh1b - serpin peptidase inhibitor, clade h (heat shock protein 47), member 1b, timp2a - tissue inhibitor of metalloproteinase 2a, serpinb1 - serpin peptidase inhibitor, clade b (ovalbu…
GO:0048856	anatomical structure development	4.82e-06	0.00823	1.62	13851	2394	283	79	[wls - wntless homolog (drosophila), col1a1b - collagen, type i, alpha 1b, f3b - coagulation factor iiib, fstl1b - follistatin-like 1b, olfml3b - olfactomedin-like 3b, cebpa - ccaat/enhancer binding protein (c/ebp), alpha, smo - smoothened homolog (drosophila), marcksl1a - marcks-like 1a, smoc1 - sparc related modular calcium binding 1, csrnp1b - cysteine-serine-rich nuclear protein 1b, appb - am…
GO:0043086	negative regulation of catalytic activity	4.96e-06	0.00707	4.61	13851	138	283	13	[timp2a - tissue inhibitor of metalloproteinase 2a, tfpi2 - tissue factor pathway inhibitor 2, serpinb1 - serpin peptidase inhibitor, clade b (ovalbumin), member 1, cast - calpastatin, serpina10a - serpin peptidase inhibitor, clade a (alpha-1 antiproteinase, antitrypsin), member 10a, appb - amyloid beta (a4) precursor protein b, serpinh1b - serpin peptidase inhibitor, clade h (heat shock protein …
GO:0048646	anatomical structure formation involved in morphogenesis	8.1e-06	0.00989	2.5	13851	549	283	28	[creb1a - camp responsive element binding protein 1a, klf2a - kruppel-like factor 2a, ptpn21 - protein tyrosine phosphatase, non-receptor type 21, klf6a - kruppel-like factor 6a, aldh1a2 - aldehyde dehydrogenase 1 family, member a2, nrxn1a - neurexin 1a, smo - smoothened homolog (drosophila), shc1 - shc (src homology 2 domain containing) transforming protein 1, lpar1 - lysophosphatidic acid recep…
GO:0032502	developmental process	1.71e-05	0.0182	1.47	13851	3192	283	96	[wls - wntless homolog (drosophila), col1a1b - collagen, type i, alpha 1b, f3b - coagulation factor iiib, fstl1b - follistatin-like 1b, olfml3b - olfactomedin-like 3b, cebpa - ccaat/enhancer binding protein (c/ebp), alpha, nrxn1a - neurexin 1a, smo - smoothened homolog (drosophila), smoc1 - sparc related modular calcium binding 1, marcksl1a - marcks-like 1a, csrnp1b - cysteine-serine-rich nuclear…
GO:0031032	actomyosin structure organization	2.16e-05	0.0205	5.21	13851	94	283	10	[tmod2 - tropomodulin 2, tfpi2 - tissue factor pathway inhibitor 2, csrp1a - cysteine and glycine-rich protein 1a, cnn2 - calponin 2, qkia - qki, kh domain containing, rna binding a, epb41l5 - erythrocyte membrane protein band 4.1 like 5, gna12a - guanine nucleotide binding protein (g protein) alpha 12a, tpm4a - tropomyosin 4a, smo - smoothened homolog (drosophila), tpm3 - tropomyosin 3]
GO:0044092	negative regulation of molecular function	3.42e-05	0.0292	3.86	13851	165	283	13	[timp2a - tissue inhibitor of metalloproteinase 2a, tfpi2 - tissue factor pathway inhibitor 2, serpinb1 - serpin peptidase inhibitor, clade b (ovalbumin), member 1, serpina10a - serpin peptidase inhibitor, clade a (alpha-1 antiproteinase, antitrypsin), member 10a, cast - calpastatin, appb - amyloid beta (a4) precursor protein b, serpinh1b - serpin peptidase inhibitor, clade h (heat shock protein …
GO:0032269	negative regulation of cellular protein metabolic process	3.61e-05	0.0281	3.61	13851	190	283	14	[timp2a - tissue inhibitor of metalloproteinase 2a, tfpi2 - tissue factor pathway inhibitor 2, serpinb1 - serpin peptidase inhibitor, clade b (ovalbumin), member 1, pbx4 - pre-b-cell leukemia transcription factor 4, cast - calpastatin, serpina10a - serpin peptidase inhibitor, clade a (alpha-1 antiproteinase, antitrypsin), member 10a, appb - amyloid beta (a4) precursor protein b, serpinh1b - serpi…
GO:0030162	regulation of proteolysis	3.95e-05	0.0281	4.08	13851	144	283	12	[serpina10a - serpin peptidase inhibitor, clade a (alpha-1 antiproteinase, antitrypsin), member 10a, cast - calpastatin, appb - amyloid beta (a4) precursor protein b, tfpi2 - tissue factor pathway inhibitor 2, timp2a - tissue inhibitor of metalloproteinase 2a, serpinh1b - serpin peptidase inhibitor, clade h (heat shock protein 47), member 1b, hip1 - huntingtin interacting protein 1, serpinb1 - se…
GO:0051248	negative regulation of protein metabolic process	5.68e-05	0.0373	3.46	13851	198	283	14	[tfpi2 - tissue factor pathway inhibitor 2, timp2a - tissue inhibitor of metalloproteinase 2a, serpinb1 - serpin peptidase inhibitor, clade b (ovalbumin), member 1, pbx4 - pre-b-cell leukemia transcription factor 4, cast - calpastatin, serpina10a - serpin peptidase inhibitor, clade a (alpha-1 antiproteinase, antitrypsin), member 10a, appb - amyloid beta (a4) precursor protein b, serpinh1b - serpi…
GO:0030198	extracellular matrix organization	6.25e-05	0.0382	4.21	13851	128	283	11	[loxl3b - lysyl oxidase-like 3b, serpinh1b - serpin peptidase inhibitor, clade h (heat shock protein 47), member 1b, mmp2 - matrix metalloproteinase 2, col1a2 - collagen, type i, alpha 2, si:dkey-98p3.2 - si:dkey-98p3.2, col1a1b - collagen, type i, alpha 1b, lamb1b - laminin, beta 1b, col1a1a - collagen, type i, alpha 1a, col5a1 - procollagen, type v, alpha 1, postnb - periostin, osteoblast speci…
GO:0052548	regulation of endopeptidase activity	7.81e-05	0.0445	5.67	13851	69	283	8	[serpina10a - serpin peptidase inhibitor, clade a (alpha-1 antiproteinase, antitrypsin), member 10a, cast - calpastatin, serpinh1b - serpin peptidase inhibitor, clade h (heat shock protein 47), member 1b, timp2a - tissue inhibitor of metalloproteinase 2a, hip1 - huntingtin interacting protein 1, serpinb1 - serpin peptidase inhibitor, clade b (ovalbumin), member 1, mcl1b - myeloid cell leukemia se…
GO:0002682	regulation of immune system process	8.21e-05	0.0438	3.18	13851	231	283	15	[loxl3b - lysyl oxidase-like 3b, cfd - complement factor d (adipsin), tfpi2 - tissue factor pathway inhibitor 2, ccl25b - chemokine (c-c motif) ligand 25b, cnbpb - cchc-type zinc finger, nucleic acid binding protein b, figf - c-fos induced growth factor, klf6a - kruppel-like factor 6a, colec11 - collectin sub-family member 11, irf7 - interferon regulatory factor 7, cd99 - cd99 molecule, anxa1a - …
GO:0043062	extracellular structure organization	9.48e-05	0.0477	4.02	13851	134	283	11	[loxl3b - lysyl oxidase-like 3b, serpinh1b - serpin peptidase inhibitor, clade h (heat shock protein 47), member 1b, mmp2 - matrix metalloproteinase 2, col1a2 - collagen, type i, alpha 2, si:dkey-98p3.2 - si:dkey-98p3.2, col1a1b - collagen, type i, alpha 1b, lamb1b - laminin, beta 1b, col1a1a - collagen, type i, alpha 1a, col5a1 - procollagen, type v, alpha 1, postnb - periostin, osteoblast speci…
GO:0032268	regulation of cellular protein metabolic process	9.72e-05	0.0462	2.17	13851	631	283	28	[cnbpb - cchc-type zinc finger, nucleic acid binding protein b, tfpi2 - tissue factor pathway inhibitor 2, ccl25b - chemokine (c-c motif) ligand 25b, sh2d3cb - sh2 domain containing 3cb, bcar3 - breast cancer anti-estrogen resistance 3, cast - calpastatin, serpina10a - serpin peptidase inhibitor, clade a (alpha-1 antiproteinase, antitrypsin), member 10a, ngdn - neuroguidin, eif4e binding protein,…
GO:0032501	multicellular organismal process	0.000109	0.0491	1.67	13851	1550	283	53	[wls - wntless homolog (drosophila), hsd11b2 - hydroxysteroid 11-beta dehydrogenase 2, fstl1b - follistatin-like 1b, f3b - coagulation factor iiib, olfml3b - olfactomedin-like 3b, smo - smoothened homolog (drosophila), hip1 - huntingtin interacting protein 1, tpm4a - tropomyosin 4a, cav1 - caveolin 1, tfpia - tissue factor pathway inhibitor a, cep290 - centrosomal protein 290, qkia - qki, kh doma…
GO:0010951	negative regulation of endopeptidase activity	0.000128	0.0546	7.53	13851	39	283	6	[serpina10a - serpin peptidase inhibitor, clade a (alpha-1 antiproteinase, antitrypsin), member 10a, cast - calpastatin, serpinh1b - serpin peptidase inhibitor, clade h (heat shock protein 47), member 1b, timp2a - tissue inhibitor of metalloproteinase 2a, serpinb1 - serpin peptidase inhibitor, clade b (ovalbumin), member 1, mcl1b - myeloid cell leukemia sequence 1b]
GO:0051336	regulation of hydrolase activity	0.000132	0.0536	3.05	13851	241	283	15	[tfpi2 - tissue factor pathway inhibitor 2, ccl25b - chemokine (c-c motif) ligand 25b, timp2a - tissue inhibitor of metalloproteinase 2a, serpinb1 - serpin peptidase inhibitor, clade b (ovalbumin), member 1, serpina10a - serpin peptidase inhibitor, clade a (alpha-1 antiproteinase, antitrypsin), member 10a, cast - calpastatin, appb - amyloid beta (a4) precursor protein b, hip1 - huntingtin interac…
GO:0009653	anatomical structure morphogenesis	0.000158	0.0615	1.82	13851	1076	283	40	[creb1a - camp responsive element binding protein 1a, wls - wntless homolog (drosophila), raraa - retinoic acid receptor, alpha a, csrp1a - cysteine and glycine-rich protein 1a, ptpn21 - protein tyrosine phosphatase, non-receptor type 21, klf2a - kruppel-like factor 2a, cdon - cell adhesion molecule-related/down-regulated by oncogenes, aldh1a2 - aldehyde dehydrogenase 1 family, member a2, smo - s…
GO:0030036	actin cytoskeleton organization	0.000198	0.0735	3.25	13851	196	283	13	[tmod2 - tropomodulin 2, tfpi2 - tissue factor pathway inhibitor 2, csrp1a - cysteine and glycine-rich protein 1a, cnn2 - calponin 2, qkia - qki, kh domain containing, rna binding a, epb41l5 - erythrocyte membrane protein band 4.1 like 5, smo - smoothened homolog (drosophila), pfn2 - profilin 2, tpm3 - tropomyosin 3, tagln2 - transgelin 2, anxa1a - annexin a1a, tpm4a - tropomyosin 4a, gna12a - gu…
GO:0051246	regulation of protein metabolic process	0.000239	0.0853	2.06	13851	666	283	28	[cnbpb - cchc-type zinc finger, nucleic acid binding protein b, tfpi2 - tissue factor pathway inhibitor 2, ccl25b - chemokine (c-c motif) ligand 25b, sh2d3cb - sh2 domain containing 3cb, bcar3 - breast cancer anti-estrogen resistance 3, cast - calpastatin, serpina10a - serpin peptidase inhibitor, clade a (alpha-1 antiproteinase, antitrypsin), member 10a, ngdn - neuroguidin, eif4e binding protein,…
GO:0009952	anterior/posterior pattern specification	0.000243	0.0831	3.61	13851	149	283	11	[creb1a - camp responsive element binding protein 1a, hoxb3a - homeo box b3a, ptpn21 - protein tyrosine phosphatase, non-receptor type 21, gadd45bb - growth arrest and dna-damage-inducible, beta b, igf2b - insulin-like growth factor 2b, cav1 - caveolin 1, aldoaa - aldolase a, fructose-bisphosphate, a, frmd8 - ferm domain containing 8, aldh1a2 - aldehyde dehydrogenase 1 family, member a2, hm:gc12 …
GO:0048523	negative regulation of cellular process	0.00025	0.0822	1.74	13851	1213	283	43	[tfpi2 - tissue factor pathway inhibitor 2, raraa - retinoic acid receptor, alpha a, klf2a - kruppel-like factor 2a, cdon - cell adhesion molecule-related/down-regulated by oncogenes, btg3 - b-cell translocation gene 3, frmd8 - ferm domain containing 8, podxl - podocalyxin-like, serpina10a - serpin peptidase inhibitor, clade a (alpha-1 antiproteinase, antitrypsin), member 10a, cast - calpastatin,…
GO:0030029	actin filament-based process	0.000316	0.0999	2.94	13851	233	283	14	[tmod2 - tropomodulin 2, tfpi2 - tissue factor pathway inhibitor 2, csrp1a - cysteine and glycine-rich protein 1a, cnn2 - calponin 2, qkia - qki, kh domain containing, rna binding a, epb41l5 - erythrocyte membrane protein band 4.1 like 5, smo - smoothened homolog (drosophila), pfn2 - profilin 2, tpm3 - tropomyosin 3, tagln2 - transgelin 2, anxa1a - annexin a1a, tpm4a - tropomyosin 4a, gna12a - gu…
GO:0048513	animal organ development	0.000364	0.111	1.8	13851	1008	283	37	[tfpi2 - tissue factor pathway inhibitor 2, raraa - retinoic acid receptor, alpha a, klf6a - kruppel-like factor 6a, fstl1b - follistatin-like 1b, cebpa - ccaat/enhancer binding protein (c/ebp), alpha, aldh1a2 - aldehyde dehydrogenase 1 family, member a2, smo - smoothened homolog (drosophila), marcksl1a - marcks-like 1a, smoc1 - sparc related modular calcium binding 1, lpar1 - lysophosphatidic ac…
GO:0001946	lymphangiogenesis	0.000378	0.111	7.89	13851	31	283	5	[lpar1 - lysophosphatidic acid receptor 1, dll4 - delta-like 4 (drosophila), figf - c-fos induced growth factor, notch2 - notch homolog 2, ccbe1 - collagen and calcium binding egf domains 1]
GO:0040007	growth	0.000384	0.109	3.21	13851	183	283	12	[appb - amyloid beta (a4) precursor protein b, serpinh1b - serpin peptidase inhibitor, clade h (heat shock protein 47), member 1b, anxa1a - annexin a1a, gna12a - guanine nucleotide binding protein (g protein) alpha 12a, klf6a - kruppel-like factor 6a, igf2b - insulin-like growth factor 2b, cav1 - caveolin 1, aldh1a2 - aldehyde dehydrogenase 1 family, member a2, col1a1a - collagen, type i, alpha 1…
GO:0048589	developmental growth	0.000384	0.106	3.21	13851	183	283	12	[appb - amyloid beta (a4) precursor protein b, serpinh1b - serpin peptidase inhibitor, clade h (heat shock protein 47), member 1b, anxa1a - annexin a1a, gna12a - guanine nucleotide binding protein (g protein) alpha 12a, klf6a - kruppel-like factor 6a, igf2b - insulin-like growth factor 2b, cav1 - caveolin 1, aldh1a2 - aldehyde dehydrogenase 1 family, member a2, col1a1a - collagen, type i, alpha 1…
GO:1902033	regulation of hematopoietic stem cell proliferation	0.000416	0.111	48.94	13851	2	283	2	[ccl25b - chemokine (c-c motif) ligand 25b, klf6a - kruppel-like factor 6a]
GO:0014743	regulation of muscle hypertrophy	0.000416	0.108	48.94	13851	2	283	2	[eif4ebp3l - eukaryotic translation initiation factor 4e binding protein 3, like, hspb1 - heat shock protein, alpha-crystallin-related, 1]
GO:0051216	cartilage development	0.00043	0.108	4.45	13851	88	283	8	[lpar1 - lysophosphatidic acid receptor 1, ctsk - cathepsin k, sparc - secreted acidic cysteine rich glycoprotein, ednraa - endothelin receptor type aa, smo - smoothened homolog (drosophila), marcksl1a - marcks-like 1a, notch2 - notch homolog 2, mmp14a - matrix metalloproteinase 14a (membrane-inserted)]
GO:0048583	regulation of response to stimulus	0.000525	0.128	1.73	13851	1103	283	39	[cfd - complement factor d (adipsin), ccl25b - chemokine (c-c motif) ligand 25b, cnbpb - cchc-type zinc finger, nucleic acid binding protein b, cdon - cell adhesion molecule-related/down-regulated by oncogenes, fstl1b - follistatin-like 1b, frmd8 - ferm domain containing 8, aldh1a2 - aldehyde dehydrogenase 1 family, member a2, smo - smoothened homolog (drosophila), appb - amyloid beta (a4) precur…
GO:0031099	regeneration	0.000601	0.143	3.5	13851	140	283	10	[serpinh1b - serpin peptidase inhibitor, clade h (heat shock protein 47), member 1b, socs3a - suppressor of cytokine signaling 3a, csrp1a - cysteine and glycine-rich protein 1a, anxa1a - annexin a1a, igf2b - insulin-like growth factor 2b, cav1 - caveolin 1, aldh1a2 - aldehyde dehydrogenase 1 family, member a2, col1a1a - collagen, type i, alpha 1a, prdx5 - peroxiredoxin 5, notch2 - notch homolog 2]
GO:0006959	humoral immune response	0.000771	0.178	6.8	13851	36	283	5	[cfd - complement factor d (adipsin), cxcl14 - chemokine (c-x-c motif) ligand 14, c6 - complement component 6, c7a - complement component 7a, colec11 - collectin sub-family member 11]
GO:0001756	somitogenesis	0.000772	0.174	4.63	13851	74	283	7	[creb1a - camp responsive element binding protein 1a, ptpn21 - protein tyrosine phosphatase, non-receptor type 21, gadd45bb - growth arrest and dna-damage-inducible, beta b, igf2b - insulin-like growth factor 2b, cav1 - caveolin 1, aldoaa - aldolase a, fructose-bisphosphate, a, aldh1a2 - aldehyde dehydrogenase 1 family, member a2]
GO:0050790	regulation of catalytic activity	0.000802	0.176	2.11	13851	510	283	22	[timp2a - tissue inhibitor of metalloproteinase 2a, ccl25b - chemokine (c-c motif) ligand 25b, tfpi2 - tissue factor pathway inhibitor 2, serpinb1 - serpin peptidase inhibitor, clade b (ovalbumin), member 1, serpina10a - serpin peptidase inhibitor, clade a (alpha-1 antiproteinase, antitrypsin), member 10a, cast - calpastatin, appb - amyloid beta (a4) precursor protein b, hip1 - huntingtin interac…
GO:0048732	gland development	0.000904	0.193	3.09	13851	174	283	11	[samm50 - sorting and assembly machinery component 50 homolog (s. cerevisiae), hand2 - heart and neural crest derivatives expressed transcript 2, raraa - retinoic acid receptor, alpha a, ppdpfa - pancreatic progenitor cell differentiation and proliferation factor a, id2a - inhibitor of dna binding 2, dominant negative helix-loop-helix protein, a, klf6a - kruppel-like factor 6a, wt1a - wilms tumor…
GO:0009888	tissue development	0.000906	0.189	2.24	13851	415	283	19	[loxl3b - lysyl oxidase-like 3b, csrp1a - cysteine and glycine-rich protein 1a, qkia - qki, kh domain containing, rna binding a, pleca - plectin a, aldh1a2 - aldehyde dehydrogenase 1 family, member a2, smo - smoothened homolog (drosophila), pbx4 - pre-b-cell leukemia transcription factor 4, hand2 - heart and neural crest derivatives expressed transcript 2, serpinh1b - serpin peptidase inhibitor, …
GO:0022407	regulation of cell-cell adhesion	0.000951	0.193	5.24	13851	56	283	6	[loxl3b - lysyl oxidase-like 3b, flot2a - flotillin 2a, anxa1a - annexin a1a, gna12a - guanine nucleotide binding protein (g protein) alpha 12a, igf2b - insulin-like growth factor 2b, podxl - podocalyxin-like]

## Sheet: Mac
GO Term	Description	P-value	FDR q-value	Enrichment	N	B	n	b	Genes
GO:0002376	immune system process	3.38e-17	2.89e-13	3.32	13851	380	680	62	[irf8 - interferon regulatory factor 8, pglyrp5 - peptidoglycan recognition protein 5, trim33 - tripartite motif-containing 33, mhc2dab - major histocompatibility complex class ii dab gene, mhc1uka - major histocompatibility complex class i uka, hsp90aa1.1 - heat shock protein 90, alpha (cytosolic), class a member 1, tandem duplicate 1, c1qa - complement component 1, q subcomponent, a chain, irf1…
GO:0050896	response to stimulus	2.07e-10	8.84e-07	1.72	13851	1539	680	130	[sdc4 - syndecan 4, pglyrp5 - peptidoglycan recognition protein 5, stat2 - signal transducer and activator of transcription 2, hsp90b1 - heat shock protein 90, beta (grp94), member 1, ctsd - cathepsin d, adam8a - a disintegrin and metalloproteinase domain 8a, mhc2dab - major histocompatibility complex class ii dab gene, cebpb - ccaat/enhancer binding protein (c/ebp), beta, hsp70l - heat shock cog…
GO:0002682	regulation of immune system process	6.52e-10	1.86e-06	3.17	13851	231	680	36	[irf8 - interferon regulatory factor 8, mapkapk2a - mitogen-activated protein kinase-activated protein kinase 2a, rhogb - ras homolog gene family, member gb, wasb - wiskott-aldrich syndrome (eczema-thrombocytopenia) b, stk10 - serine/threonine kinase 10, adam8a - a disintegrin and metalloproteinase domain 8a, klf6a - kruppel-like factor 6a, c1qa - complement component 1, q subcomponent, a chain, …
GO:0032970	regulation of actin filament-based process	1.34e-09	2.87e-06	3.73	13851	153	680	28	[capza1a - capping protein (actin filament) muscle z-line, alpha 1a, wasb - wiskott-aldrich syndrome (eczema-thrombocytopenia) b, rhogb - ras homolog gene family, member gb, arpc3 - actin related protein 2/3 complex, subunit 3, hcls1 - hematopoietic cell-specific lyn substrate 1, abracl - abra c-terminal like, hax1 - hcls1 associated protein x-1, rnd3a - rho family gtpase 3a, actr2b - arp2 actin-…
GO:0032956	regulation of actin cytoskeleton organization	3.86e-09	6.6e-06	3.67	13851	150	680	27	[capza1a - capping protein (actin filament) muscle z-line, alpha 1a, wasb - wiskott-aldrich syndrome (eczema-thrombocytopenia) b, rhogb - ras homolog gene family, member gb, arpc3 - actin related protein 2/3 complex, subunit 3, hcls1 - hematopoietic cell-specific lyn substrate 1, hax1 - hcls1 associated protein x-1, rnd3a - rho family gtpase 3a, actr2b - arp2 actin-related protein 2b homolog (yea…
GO:0006955	immune response	4.46e-09	6.35e-06	3.14	13851	214	680	33	[ptpn6 - protein tyrosine phosphatase, non-receptor type 6, si:ch211-165d12.4 - si:ch211-165d12.4, tnfb - tumor necrosis factor b (tnf superfamily, member 2), mhc2dab - major histocompatibility complex class ii dab gene, mhc1uka - major histocompatibility complex class i uka, rel - v-rel reticuloendotheliosis viral oncogene homolog, b2ml - beta-2-microglobulin, like, tnrc5 - trinucleotide repeat …
GO:0030833	regulation of actin filament polymerization	1.82e-08	2.22e-05	4.38	13851	93	680	20	[actr2a - arp2 actin-related protein 2a homolog (yeast), capza1a - capping protein (actin filament) muscle z-line, alpha 1a, nck1b - nck adaptor protein 1b, wasb - wiskott-aldrich syndrome (eczema-thrombocytopenia) b, capza1b - capping protein (actin filament) muscle z-line, alpha 1b, hcls1 - hematopoietic cell-specific lyn substrate 1, arpc3 - actin related protein 2/3 complex, subunit 3, hax1 -…
GO:0110053	regulation of actin filament organization	2.61e-08	2.78e-05	4.11	13851	104	680	21	[actr2a - arp2 actin-related protein 2a homolog (yeast), capza1a - capping protein (actin filament) muscle z-line, alpha 1a, nck1b - nck adaptor protein 1b, wasb - wiskott-aldrich syndrome (eczema-thrombocytopenia) b, capza1b - capping protein (actin filament) muscle z-line, alpha 1b, hcls1 - hematopoietic cell-specific lyn substrate 1, arpc3 - actin related protein 2/3 complex, subunit 3, hax1 -…
GO:0030832	regulation of actin filament length	2.66e-08	2.53e-05	4.29	13851	95	680	20	[actr2a - arp2 actin-related protein 2a homolog (yeast), capza1a - capping protein (actin filament) muscle z-line, alpha 1a, nck1b - nck adaptor protein 1b, wasb - wiskott-aldrich syndrome (eczema-thrombocytopenia) b, capza1b - capping protein (actin filament) muscle z-line, alpha 1b, hcls1 - hematopoietic cell-specific lyn substrate 1, arpc3 - actin related protein 2/3 complex, subunit 3, hax1 -…
GO:0008064	regulation of actin polymerization or depolymerization	2.66e-08	2.28e-05	4.29	13851	95	680	20	[actr2a - arp2 actin-related protein 2a homolog (yeast), capza1a - capping protein (actin filament) muscle z-line, alpha 1a, nck1b - nck adaptor protein 1b, wasb - wiskott-aldrich syndrome (eczema-thrombocytopenia) b, capza1b - capping protein (actin filament) muscle z-line, alpha 1b, hcls1 - hematopoietic cell-specific lyn substrate 1, arpc3 - actin related protein 2/3 complex, subunit 3, hax1 -…
GO:1902622	regulation of neutrophil migration	2.68e-08	2.08e-05	10.78	13851	17	680	9	[cxcr4b - chemokine (c-x-c motif), receptor 4b, lyn - v-yes-1 yamaguchi sarcoma viral related oncogene homolog, hspd1 - heat shock 60kd protein 1 (chaperonin), rac2 - ras-related c3 botulinum toxin substrate 2 (rho family, small gtp binding protein rac2), rhogb - ras homolog gene family, member gb, wasb - wiskott-aldrich syndrome (eczema-thrombocytopenia) b, gnb1b - guanine nucleotide binding pro…
GO:0006950	response to stress	2.88e-08	2.05e-05	1.87	13851	884	680	81	[stat2 - signal transducer and activator of transcription 2, sdc4 - syndecan 4, hsp90b1 - heat shock protein 90, beta (grp94), member 1, pglyrp5 - peptidoglycan recognition protein 5, adam8a - a disintegrin and metalloproteinase domain 8a, bcl2l10 - bcl2-like 10 (apoptosis facilitator), sox11b - sry-box containing gene 11b, tp53 - tumor protein p53, hsp90aa1.1 - heat shock protein 90, alpha (cyto…
GO:0007015	actin filament organization	3.02e-08	1.98e-05	3.18	13851	186	680	29	[sdc4 - syndecan 4, myo1f - myosin if, wasb - wiskott-aldrich syndrome (eczema-thrombocytopenia) b, rhogb - ras homolog gene family, member gb, arpc3 - actin related protein 2/3 complex, subunit 3, hcls1 - hematopoietic cell-specific lyn substrate 1, hsp90aa1.1 - heat shock protein 90, alpha (cytosolic), class a member 1, tandem duplicate 1, rnd3a - rho family gtpase 3a, ppp1r12a - protein phosph…
GO:0032535	regulation of cellular component size	3.42e-08	2.09e-05	3.9	13851	115	680	22	[actr2a - arp2 actin-related protein 2a homolog (yeast), capza1a - capping protein (actin filament) muscle z-line, alpha 1a, nck1b - nck adaptor protein 1b, wasb - wiskott-aldrich syndrome (eczema-thrombocytopenia) b, capza1b - capping protein (actin filament) muscle z-line, alpha 1b, hcls1 - hematopoietic cell-specific lyn substrate 1, arpc3 - actin related protein 2/3 complex, subunit 3, hspb1 …
GO:0002685	regulation of leukocyte migration	3.6e-08	2.05e-05	7.19	13851	34	680	12	[cxcr4b - chemokine (c-x-c motif), receptor 4b, lyn - v-yes-1 yamaguchi sarcoma viral related oncogene homolog, hspd1 - heat shock 60kd protein 1 (chaperonin), csf1ra - colony stimulating factor 1 receptor, a, rac2 - ras-related c3 botulinum toxin substrate 2 (rho family, small gtp binding protein rac2), wasb - wiskott-aldrich syndrome (eczema-thrombocytopenia) b, stk10 - serine/threonine kinase …
GO:0032271	regulation of protein polymerization	6.62e-08	3.53e-05	4.07	13851	100	680	20	[actr2a - arp2 actin-related protein 2a homolog (yeast), capza1a - capping protein (actin filament) muscle z-line, alpha 1a, nck1b - nck adaptor protein 1b, wasb - wiskott-aldrich syndrome (eczema-thrombocytopenia) b, capza1b - capping protein (actin filament) muscle z-line, alpha 1b, hcls1 - hematopoietic cell-specific lyn substrate 1, arpc3 - actin related protein 2/3 complex, subunit 3, hax1 -…
GO:1902600	proton transmembrane transport	2.8e-07	0.000141	6.11	13851	40	680	12	[atp6v1h - atpase, h+ transporting, lysosomal, v1 subunit h, atp6v1f - atpase, h+ transporting, v1 subunit f, slc36a1 - solute carrier family 36 (proton/amino acid symporter), member 1, atp1a1a.1 - atpase, na+/k+ transporting, alpha 1a polypeptide, tandem duplicate 1, atp6v1ba - atpase, h+ transporting, lysosomal, v1 subunit b, member a, atp6v1aa - atpase, h+ transporting, lysosomal v1 subunit aa…
GO:1902903	regulation of supramolecular fiber organization	2.95e-07	0.00014	3.59	13851	119	680	21	[actr2a - arp2 actin-related protein 2a homolog (yeast), capza1a - capping protein (actin filament) muscle z-line, alpha 1a, nck1b - nck adaptor protein 1b, wasb - wiskott-aldrich syndrome (eczema-thrombocytopenia) b, capza1b - capping protein (actin filament) muscle z-line, alpha 1b, hcls1 - hematopoietic cell-specific lyn substrate 1, arpc3 - actin related protein 2/3 complex, subunit 3, hax1 -…
GO:0034314	Arp2/3 complex-mediated actin nucleation	5.31e-07	0.000239	9.59	13851	17	680	8	[actr2a - arp2 actin-related protein 2a homolog (yeast), arpc1b - actin related protein 2/3 complex, subunit 1b, arpc2 - actin related protein 2/3 complex, subunit 2, arpc3 - actin related protein 2/3 complex, subunit 3, arpc5a - actin related protein 2/3 complex, subunit 5a, arpc4 - actin related protein 2/3 complex, subunit 4, arpc5b - actin related protein 2/3 complex, subunit 5b, actr2b - arp…
GO:2001243	negative regulation of intrinsic apoptotic signaling pathway	5.31e-07	0.000227	9.59	13851	17	680	8	[bcl2l10 - bcl2-like 10 (apoptosis facilitator), hyou1 - hypoxia up-regulated 1, cd74b - cd74 molecule, major histocompatibility complex, class ii invariant chain b, cd74a - cd74 molecule, major histocompatibility complex, class ii invariant chain a, bcl2l1 - bcl2-like 1, mcl1a - myeloid cell leukemia sequence 1a, herpud1 - homocysteine-inducible, endoplasmic reticulum stress-inducible, ubiquitin…
GO:0090066	regulation of anatomical structure size	6.7e-07	0.000273	3.21	13851	146	680	23	[actr2a - arp2 actin-related protein 2a homolog (yeast), capza1a - capping protein (actin filament) muscle z-line, alpha 1a, nck1b - nck adaptor protein 1b, wasb - wiskott-aldrich syndrome (eczema-thrombocytopenia) b, capza1b - capping protein (actin filament) muscle z-line, alpha 1b, hcls1 - hematopoietic cell-specific lyn substrate 1, arpc3 - actin related protein 2/3 complex, subunit 3, hspb1 …
GO:0043254	regulation of protein complex assembly	6.9e-07	0.000268	3.42	13851	125	680	21	[actr2a - arp2 actin-related protein 2a homolog (yeast), capza1a - capping protein (actin filament) muscle z-line, alpha 1a, nck1b - nck adaptor protein 1b, wasb - wiskott-aldrich syndrome (eczema-thrombocytopenia) b, capza1b - capping protein (actin filament) muscle z-line, alpha 1b, hcls1 - hematopoietic cell-specific lyn substrate 1, arpc3 - actin related protein 2/3 complex, subunit 3, hax1 -…
GO:2001242	regulation of intrinsic apoptotic signaling pathway	6.9e-07	0.000257	7.97	13851	23	680	9	[ddit3 - dna-damage-inducible transcript 3, bcl2l10 - bcl2-like 10 (apoptosis facilitator), hyou1 - hypoxia up-regulated 1, cd74b - cd74 molecule, major histocompatibility complex, class ii invariant chain b, cd74a - cd74 molecule, major histocompatibility complex, class ii invariant chain a, bcl2l1 - bcl2-like 1, mcl1a - myeloid cell leukemia sequence 1a, mcl1b - myeloid cell leukemia sequence 1…
GO:0030838	positive regulation of actin filament polymerization	1.48e-06	0.000529	5.31	13851	46	680	12	[actr2a - arp2 actin-related protein 2a homolog (yeast), wasf2 - was protein family, member 2, nck1b - nck adaptor protein 1b, wasb - wiskott-aldrich syndrome (eczema-thrombocytopenia) b, arpc2 - actin related protein 2/3 complex, subunit 2, arpc1b - actin related protein 2/3 complex, subunit 1b, arpc3 - actin related protein 2/3 complex, subunit 3, arpc5a - actin related protein 2/3 complex, sub…
GO:0051493	regulation of cytoskeleton organization	1.72e-06	0.000587	2.69	13851	212	680	28	[capza1a - capping protein (actin filament) muscle z-line, alpha 1a, rhogb - ras homolog gene family, member gb, wasb - wiskott-aldrich syndrome (eczema-thrombocytopenia) b, hcls1 - hematopoietic cell-specific lyn substrate 1, arpc3 - actin related protein 2/3 complex, subunit 3, hax1 - hcls1 associated protein x-1, rnd3a - rho family gtpase 3a, actr2b - arp2 actin-related protein 2b homolog (yea…
GO:0002684	positive regulation of immune system process	1.73e-06	0.000569	3.24	13851	132	680	21	[mapkapk2a - mitogen-activated protein kinase-activated protein kinase 2a, si:ch211-241b2.5 - si:ch211-241b2.5, adam8a - a disintegrin and metalloproteinase domain 8a, cd74b - cd74 molecule, major histocompatibility complex, class ii invariant chain b, mfap4 - microfibrillar-associated protein 4, c1qa - complement component 1, q subcomponent, a chain, c1qc - complement component 1, q subcomponent…
GO:0060326	cell chemotaxis	1.91e-06	0.000603	5.2	13851	47	680	12	[cxcr4b - chemokine (c-x-c motif), receptor 4b, trim33 - tripartite motif-containing 33, lyn - v-yes-1 yamaguchi sarcoma viral related oncogene homolog, csf1ra - colony stimulating factor 1 receptor, a, rac2 - ras-related c3 botulinum toxin substrate 2 (rho family, small gtp binding protein rac2), wasb - wiskott-aldrich syndrome (eczema-thrombocytopenia) b, lta4h - leukotriene a4 hydrolase, tnfrs…
GO:0008630	intrinsic apoptotic signaling pathway in response to DNA damage	2.31e-06	0.000706	7.05	13851	26	680	9	[pycard - pyd and card domain containing, bcl2l10 - bcl2-like 10 (apoptosis facilitator), crip1 - cysteine-rich protein 1, hic1 - hypermethylated in cancer 1, tp53 - tumor protein p53, bcl2l1 - bcl2-like 1, mcl1a - myeloid cell leukemia sequence 1a, mcl1b - myeloid cell leukemia sequence 1b, baxa - bcl2-associated x protein, a]
GO:0071622	regulation of granulocyte chemotaxis	2.43e-06	0.000716	12.22	13851	10	680	6	[cxcr4b - chemokine (c-x-c motif), receptor 4b, lyn - v-yes-1 yamaguchi sarcoma viral related oncogene homolog, hspd1 - heat shock 60kd protein 1 (chaperonin), rac2 - ras-related c3 botulinum toxin substrate 2 (rho family, small gtp binding protein rac2), csf1ra - colony stimulating factor 1 receptor, a, inpp5d - inositol polyphosphate-5-phosphatase, 145kda]
GO:0019882	antigen processing and presentation	3.04e-06	0.000865	9.51	13851	15	680	7	[b2m - beta-2-microglobulin, mhc2dab - major histocompatibility complex class ii dab gene, cd74b - cd74 molecule, major histocompatibility complex, class ii invariant chain b, mhc2a - major histocompatibility complex class ii integral membrane alpha chain gene, cd74a - cd74 molecule, major histocompatibility complex, class ii invariant chain a, zgc:123107 - zgc:123107, b2ml - beta-2-microglobulin…
GO:0033554	cellular response to stress	3.36e-06	0.000926	1.94	13851	546	680	52	[hsp90b1 - heat shock protein 90, beta (grp94), member 1, bcl2l10 - bcl2-like 10 (apoptosis facilitator), tp53 - tumor protein p53, hsp90aa1.1 - heat shock protein 90, alpha (cytosolic), class a member 1, tandem duplicate 1, bcl2l1 - bcl2-like 1, hsp70l - heat shock cognate 70-kd protein, like, lgmn - legumain, nccrp1 - nonspecific cytotoxic cell receptor protein 1, vcp - valosin containing prote…
GO:0006457	protein folding	4.35e-06	0.00116	3.57	13851	97	680	17	[hsp90b1 - heat shock protein 90, beta (grp94), member 1, dnajb1b - dnaj (hsp40) homolog, subfamily b, member 1b, fkbp4 - fk506 binding protein 4, hsp90aa1.1 - heat shock protein 90, alpha (cytosolic), class a member 1, tandem duplicate 1, ptges3a - prostaglandin e synthase 3a (cytosolic), hsp70l - heat shock cognate 70-kd protein, like, tcp1 - t-complex polypeptide 1, nudc - nuclear distribution…
GO:0042981	regulation of apoptotic process	4.4e-06	0.00114	2.39	13851	273	680	32	[birc2 - baculoviral iap repeat-containing 2, bcl2l10 - bcl2-like 10 (apoptosis facilitator), slc35f6 - solute carrier family 35, member f6, tp53 - tumor protein p53, bcl2l1 - bcl2-like 1, hax1 - hcls1 associated protein x-1, tnfrsf18 - tumor necrosis factor receptor superfamily, member 18, baxa - bcl2-associated x protein, a, ddit3 - dna-damage-inducible transcript 3, pycard - pyd and card domai…
GO:0032273	positive regulation of protein polymerization	4.83e-06	0.00122	4.79	13851	51	680	12	[wasf2 - was protein family, member 2, actr2a - arp2 actin-related protein 2a homolog (yeast), nck1b - nck adaptor protein 1b, wasb - wiskott-aldrich syndrome (eczema-thrombocytopenia) b, arpc2 - actin related protein 2/3 complex, subunit 2, arpc1b - actin related protein 2/3 complex, subunit 1b, arpc3 - actin related protein 2/3 complex, subunit 3, arpc5a - actin related protein 2/3 complex, sub…
GO:0048246	macrophage chemotaxis	5.12e-06	0.00125	11.11	13851	11	680	6	[trim33 - tripartite motif-containing 33, csf1ra - colony stimulating factor 1 receptor, a, rac2 - ras-related c3 botulinum toxin substrate 2 (rho family, small gtp binding protein rac2), wasb - wiskott-aldrich syndrome (eczema-thrombocytopenia) b, cxcr3.2 - chemokine (c-x-c motif) receptor 3, tandem duplicate 2, cyba - cytochrome b-245, alpha polypeptide]
GO:0033043	regulation of organelle organization	5.68e-06	0.00135	2.12	13851	384	680	40	[capza1a - capping protein (actin filament) muscle z-line, alpha 1a, rhogb - ras homolog gene family, member gb, wasb - wiskott-aldrich syndrome (eczema-thrombocytopenia) b, arpc3 - actin related protein 2/3 complex, subunit 3, slc35f6 - solute carrier family 35, member f6, hcls1 - hematopoietic cell-specific lyn substrate 1, hax1 - hcls1 associated protein x-1, rnd3a - rho family gtpase 3a, actr…
GO:0031334	positive regulation of protein complex assembly	6.35e-06	0.00147	4.34	13851	61	680	13	[actr2a - arp2 actin-related protein 2a homolog (yeast), nck1b - nck adaptor protein 1b, wasb - wiskott-aldrich syndrome (eczema-thrombocytopenia) b, arpc3 - actin related protein 2/3 complex, subunit 3, actr2b - arp2 actin-related protein 2b homolog (yeast), wasf2 - was protein family, member 2, arpc1b - actin related protein 2/3 complex, subunit 1b, arpc2 - actin related protein 2/3 complex, su…
GO:0043067	regulation of programmed cell death	6.46e-06	0.00145	2.34	13851	278	680	32	[birc2 - baculoviral iap repeat-containing 2, bcl2l10 - bcl2-like 10 (apoptosis facilitator), slc35f6 - solute carrier family 35, member f6, tp53 - tumor protein p53, bcl2l1 - bcl2-like 1, hax1 - hcls1 associated protein x-1, tnfrsf18 - tumor necrosis factor receptor superfamily, member 18, baxa - bcl2-associated x protein, a, ddit3 - dna-damage-inducible transcript 3, pycard - pyd and card domai…
GO:0030595	leukocyte chemotaxis	6.49e-06	0.00142	6.32	13851	29	680	9	[trim33 - tripartite motif-containing 33, lyn - v-yes-1 yamaguchi sarcoma viral related oncogene homolog, csf1ra - colony stimulating factor 1 receptor, a, rac2 - ras-related c3 botulinum toxin substrate 2 (rho family, small gtp binding protein rac2), wasb - wiskott-aldrich syndrome (eczema-thrombocytopenia) b, lta4h - leukotriene a4 hydrolase, tnfrsf1a - tumor necrosis factor receptor superfamil…
GO:2001234	negative regulation of apoptotic signaling pathway	6.49e-06	0.00139	6.32	13851	29	680	9	[bcl2l10 - bcl2-like 10 (apoptosis facilitator), hyou1 - hypoxia up-regulated 1, cd74b - cd74 molecule, major histocompatibility complex, class ii invariant chain b, cd74a - cd74 molecule, major histocompatibility complex, class ii invariant chain a, slc35f6 - solute carrier family 35, member f6, bcl2l1 - bcl2-like 1, mcl1a - myeloid cell leukemia sequence 1a, mcl1b - myeloid cell leukemia sequen…
GO:0042221	response to chemical	7.24e-06	0.00151	1.98	13851	473	680	46	[hsp90b1 - heat shock protein 90, beta (grp94), member 1, stat2 - signal transducer and activator of transcription 2, mapkapk2a - mitogen-activated protein kinase-activated protein kinase 2a, tp53 - tumor protein p53, hspb1 - heat shock protein, alpha-crystallin-related, 1, hsp90aa1.1 - heat shock protein 90, alpha (cytosolic), class a member 1, tandem duplicate 1, hsp70l - heat shock cognate 70-…
GO:2001233	regulation of apoptotic signaling pathway	8.09e-06	0.00165	4.98	13851	45	680	11	[ddit3 - dna-damage-inducible transcript 3, bcl2l10 - bcl2-like 10 (apoptosis facilitator), hyou1 - hypoxia up-regulated 1, cd74b - cd74 molecule, major histocompatibility complex, class ii invariant chain b, si:ch73-248e21.1 - si:ch73-248e21.1, cd74a - cd74 molecule, major histocompatibility complex, class ii invariant chain a, slc35f6 - solute carrier family 35, member f6, bcl2l1 - bcl2-like 1,…
GO:0009607	response to biotic stimulus	8.74e-06	0.00174	2.7	13851	181	680	24	[hsp90b1 - heat shock protein 90, beta (grp94), member 1, pglyrp5 - peptidoglycan recognition protein 5, cxcr4b - chemokine (c-x-c motif), receptor 4b, ctsd - cathepsin d, nfkbiaa - nuclear factor of kappa light polypeptide gene enhancer in b-cells inhibitor, alpha a, si:ch211-241b2.5 - si:ch211-241b2.5, rhogb - ras homolog gene family, member gb, atf3 - activating transcription factor 3, cebpb -…
GO:1902905	positive regulation of supramolecular fiber organization	9.25e-06	0.0018	4.2	13851	63	680	13	[actr2a - arp2 actin-related protein 2a homolog (yeast), nck1b - nck adaptor protein 1b, wasb - wiskott-aldrich syndrome (eczema-thrombocytopenia) b, arpc3 - actin related protein 2/3 complex, subunit 3, actr2b - arp2 actin-related protein 2b homolog (yeast), wasf2 - was protein family, member 2, pfn1 - profilin 1, arpc1b - actin related protein 2/3 complex, subunit 1b, arpc2 - actin related prot…
GO:0051716	cellular response to stimulus	1.03e-05	0.00195	1.74	13851	751	680	64	[hsp90b1 - heat shock protein 90, beta (grp94), member 1, bcl2l10 - bcl2-like 10 (apoptosis facilitator), tp53 - tumor protein p53, bcl2l1 - bcl2-like 1, hsp90aa1.1 - heat shock protein 90, alpha (cytosolic), class a member 1, tandem duplicate 1, lgmn - legumain, hsp70l - heat shock cognate 70-kd protein, like, nccrp1 - nonspecific cytotoxic cell receptor protein 1, vcp - valosin containing prote…
GO:0097193	intrinsic apoptotic signaling pathway	1.32e-05	0.00246	5.22	13851	39	680	10	[ddit3 - dna-damage-inducible transcript 3, pycard - pyd and card domain containing, bcl2l10 - bcl2-like 10 (apoptosis facilitator), crip1 - cysteine-rich protein 1, hic1 - hypermethylated in cancer 1, tp53 - tumor protein p53, bcl2l1 - bcl2-like 1, mcl1a - myeloid cell leukemia sequence 1a, mcl1b - myeloid cell leukemia sequence 1b, baxa - bcl2-associated x protein, a]
GO:0042026	protein refolding	1.39e-05	0.00253	12.73	13851	8	680	5	[hspd1 - heat shock 60kd protein 1 (chaperonin), hspa9 - heat shock protein 9, hspa8 - heat shock protein 8, hspa5 - heat shock protein 5, hsp70l - heat shock cognate 70-kd protein, like]
GO:0090022	regulation of neutrophil chemotaxis	1.39e-05	0.00248	12.73	13851	8	680	5	[cxcr4b - chemokine (c-x-c motif), receptor 4b, lyn - v-yes-1 yamaguchi sarcoma viral related oncogene homolog, rac2 - ras-related c3 botulinum toxin substrate 2 (rho family, small gtp binding protein rac2), hspd1 - heat shock 60kd protein 1 (chaperonin), inpp5d - inositol polyphosphate-5-phosphatase, 145kda]
GO:0044089	positive regulation of cellular component biogenesis	1.45e-05	0.00253	3.59	13851	85	680	15	[actr2a - arp2 actin-related protein 2a homolog (yeast), nck1b - nck adaptor protein 1b, wasb - wiskott-aldrich syndrome (eczema-thrombocytopenia) b, arpc3 - actin related protein 2/3 complex, subunit 3, nrp1a - neuropilin 1a, actr2b - arp2 actin-related protein 2b homolog (yeast), wasf2 - was protein family, member 2, pfn1 - profilin 1, arpc1b - actin related protein 2/3 complex, subunit 1b, arp…
GO:0051495	positive regulation of cytoskeleton organization	1.58e-05	0.0027	4.01	13851	66	680	13	[actr2a - arp2 actin-related protein 2a homolog (yeast), nck1b - nck adaptor protein 1b, wasb - wiskott-aldrich syndrome (eczema-thrombocytopenia) b, arpc3 - actin related protein 2/3 complex, subunit 3, actr2b - arp2 actin-related protein 2b homolog (yeast), wasf2 - was protein family, member 2, pfn1 - profilin 1, arpc1b - actin related protein 2/3 complex, subunit 1b, arpc2 - actin related prot…
GO:0043281	regulation of cysteine-type endopeptidase activity involved in apoptotic process	1.59e-05	0.00267	5.73	13851	32	680	9	[pmaip1 - phorbol-12-myristate-13-acetate-induced protein 1, pycard - pyd and card domain containing, lamtor5 - late endosomal/lysosomal adaptor, mapk and mtor activator 5, tp53 - tumor protein p53, bcl2l1 - bcl2-like 1, mcl1a - myeloid cell leukemia sequence 1a, mcl1b - myeloid cell leukemia sequence 1b, rad21a - rad21 homolog (s. pombe) a, baxa - bcl2-associated x protein, a]
GO:0050900	leukocyte migration	1.69e-05	0.00278	5.09	13851	40	680	10	[trim33 - tripartite motif-containing 33, lyn - v-yes-1 yamaguchi sarcoma viral related oncogene homolog, csf1ra - colony stimulating factor 1 receptor, a, rac2 - ras-related c3 botulinum toxin substrate 2 (rho family, small gtp binding protein rac2), wasb - wiskott-aldrich syndrome (eczema-thrombocytopenia) b, lta4h - leukotriene a4 hydrolase, tnfrsf1a - tumor necrosis factor receptor superfamil…
GO:1905517	macrophage migration	1.75e-05	0.00282	9.4	13851	13	680	6	[trim33 - tripartite motif-containing 33, csf1ra - colony stimulating factor 1 receptor, a, rac2 - ras-related c3 botulinum toxin substrate 2 (rho family, small gtp binding protein rac2), wasb - wiskott-aldrich syndrome (eczema-thrombocytopenia) b, cxcr3.2 - chemokine (c-x-c motif) receptor 3, tandem duplicate 2, cyba - cytochrome b-245, alpha polypeptide]
GO:0006909	phagocytosis	2e-05	0.00317	7.5	13851	19	680	7	[ncf4 - neutrophil cytosolic factor 4, prnprs3 - prion protein, related sequence 3, anxa11b - annexin a11b, ncf2 - neutrophil cytosolic factor 2, itgb2 - integrin, beta 2, elmo1 - engulfment and cell motility 1 (ced-12 homolog, c. elegans), havcr1 - hepatitis a virus cellular receptor 1]
GO:0010941	regulation of cell death	2.04e-05	0.00317	2.22	13851	294	680	32	[birc2 - baculoviral iap repeat-containing 2, bcl2l10 - bcl2-like 10 (apoptosis facilitator), slc35f6 - solute carrier family 35, member f6, tp53 - tumor protein p53, bcl2l1 - bcl2-like 1, hax1 - hcls1 associated protein x-1, tnfrsf18 - tumor necrosis factor receptor superfamily, member 18, baxa - bcl2-associated x protein, a, ddit3 - dna-damage-inducible transcript 3, pycard - pyd and card domai…
GO:0010033	response to organic substance	2.04e-05	0.00312	2.13	13851	335	680	35	[stat2 - signal transducer and activator of transcription 2, hsp90b1 - heat shock protein 90, beta (grp94), member 1, mapkapk2a - mitogen-activated protein kinase-activated protein kinase 2a, tp53 - tumor protein p53, hsp70l - heat shock cognate 70-kd protein, like, rel - v-rel reticuloendotheliosis viral oncogene homolog, nccrp1 - nonspecific cytotoxic cell receptor protein 1, vcp - valosin cont…
GO:0097529	myeloid leukocyte migration	2.09e-05	0.00314	5.56	13851	33	680	9	[trim33 - tripartite motif-containing 33, lyn - v-yes-1 yamaguchi sarcoma viral related oncogene homolog, csf1ra - colony stimulating factor 1 receptor, a, rac2 - ras-related c3 botulinum toxin substrate 2 (rho family, small gtp binding protein rac2), wasb - wiskott-aldrich syndrome (eczema-thrombocytopenia) b, lta4h - leukotriene a4 hydrolase, tnfrsf1a - tumor necrosis factor receptor superfamil…
GO:0043207	response to external biotic stimulus	2.24e-05	0.00331	2.62	13851	179	680	23	[pglyrp5 - peptidoglycan recognition protein 5, hsp90b1 - heat shock protein 90, beta (grp94), member 1, cxcr4b - chemokine (c-x-c motif), receptor 4b, ctsd - cathepsin d, si:ch211-241b2.5 - si:ch211-241b2.5, nfkbiaa - nuclear factor of kappa light polypeptide gene enhancer in b-cells inhibitor, alpha a, rhogb - ras homolog gene family, member gb, atf3 - activating transcription factor 3, cebpb -…
GO:0048518	positive regulation of biological process	2.45e-05	0.00355	1.46	13851	1553	680	111	[plin2 - perilipin 2, adam8a - a disintegrin and metalloproteinase domain 8a, ikbkg - inhibitor of kappa light polypeptide gene enhancer in b-cells, kinase gamma, stat3 - signal transduction and activation of transcription 3, pfn1 - profilin 1, pycard - pyd and card domain containing, b2m - beta-2-microglobulin, lamtor5 - late endosomal/lysosomal adaptor, mapk and mtor activator 5, arpc1b - actin…
GO:0034620	cellular response to unfolded protein	3e-05	0.00428	11.32	13851	9	680	5	[hspd1 - heat shock 60kd protein 1 (chaperonin), hspa8 - heat shock protein 8, hspa9 - heat shock protein 9, hsp70l - heat shock cognate 70-kd protein, like, hspa5 - heat shock protein 5]
GO:0045010	actin nucleation	3.13e-05	0.00438	6.04	13851	27	680	8	[actr2a - arp2 actin-related protein 2a homolog (yeast), arpc2 - actin related protein 2/3 complex, subunit 2, arpc1b - actin related protein 2/3 complex, subunit 1b, arpc3 - actin related protein 2/3 complex, subunit 3, arpc5a - actin related protein 2/3 complex, subunit 5a, arpc4 - actin related protein 2/3 complex, subunit 4, arpc5b - actin related protein 2/3 complex, subunit 5b, actr2b - arp…
GO:0051707	response to other organism	3.34e-05	0.00461	2.69	13851	159	680	21	[hsp90b1 - heat shock protein 90, beta (grp94), member 1, pglyrp5 - peptidoglycan recognition protein 5, cxcr4b - chemokine (c-x-c motif), receptor 4b, ctsd - cathepsin d, nfkbiaa - nuclear factor of kappa light polypeptide gene enhancer in b-cells inhibitor, alpha a, rhogb - ras homolog gene family, member gb, atf3 - activating transcription factor 3, cebpb - ccaat/enhancer binding protein (c/eb…
GO:2000116	regulation of cysteine-type endopeptidase activity	3.51e-05	0.00476	5.24	13851	35	680	9	[pmaip1 - phorbol-12-myristate-13-acetate-induced protein 1, pycard - pyd and card domain containing, lamtor5 - late endosomal/lysosomal adaptor, mapk and mtor activator 5, tp53 - tumor protein p53, bcl2l1 - bcl2-like 1, mcl1a - myeloid cell leukemia sequence 1a, mcl1b - myeloid cell leukemia sequence 1b, rad21a - rad21 homolog (s. pombe) a, baxa - bcl2-associated x protein, a]
GO:1902532	negative regulation of intracellular signal transduction	4.47e-05	0.00597	3.13	13851	104	680	16	[pde10a - phosphodiesterase 10a, bcl2l10 - bcl2-like 10 (apoptosis facilitator), cd74b - cd74 molecule, major histocompatibility complex, class ii invariant chain b, sesn3 - sestrin 3, bcl2l1 - bcl2-like 1, mcl1a - myeloid cell leukemia sequence 1a, dusp5 - dual specificity phosphatase 5, dusp2 - dual specificity phosphatase 2, hyou1 - hypoxia up-regulated 1, cd74a - cd74 molecule, major histocom…
GO:0002688	regulation of leukocyte chemotaxis	4.68e-05	0.00616	8.15	13851	15	680	6	[cxcr4b - chemokine (c-x-c motif), receptor 4b, lyn - v-yes-1 yamaguchi sarcoma viral related oncogene homolog, hspd1 - heat shock 60kd protein 1 (chaperonin), rac2 - ras-related c3 botulinum toxin substrate 2 (rho family, small gtp binding protein rac2), csf1ra - colony stimulating factor 1 receptor, a, inpp5d - inositol polyphosphate-5-phosphatase, 145kda]
GO:0044087	regulation of cellular component biogenesis	4.73e-05	0.00612	2.39	13851	213	680	25	[capza1a - capping protein (actin filament) muscle z-line, alpha 1a, wasb - wiskott-aldrich syndrome (eczema-thrombocytopenia) b, hcls1 - hematopoietic cell-specific lyn substrate 1, arpc3 - actin related protein 2/3 complex, subunit 3, hax1 - hcls1 associated protein x-1, nrp1a - neuropilin 1a, actr2b - arp2 actin-related protein 2b homolog (yeast), wasf2 - was protein family, member 2, pfn1 - p…
GO:0097435	supramolecular fiber organization	5.05e-05	0.00645	2.15	13851	294	680	31	[sdc4 - syndecan 4, myo1f - myosin if, rhogb - ras homolog gene family, member gb, wasb - wiskott-aldrich syndrome (eczema-thrombocytopenia) b, hcls1 - hematopoietic cell-specific lyn substrate 1, arpc3 - actin related protein 2/3 complex, subunit 3, hsp90aa1.1 - heat shock protein 90, alpha (cytosolic), class a member 1, tandem duplicate 1, ppp1r12a - protein phosphatase 1, regulatory (inhibitor…
GO:0071310	cellular response to organic substance	5.37e-05	0.00676	2.76	13851	140	680	19	[mapkapk2a - mitogen-activated protein kinase-activated protein kinase 2a, si:ch211-241b2.5 - si:ch211-241b2.5, sesn3 - sestrin 3, hsp70l - heat shock cognate 70-kd protein, like, ahr2 - aryl hydrocarbon receptor 2, rab44 - rab44, member ras oncogene family, pkma - pyruvate kinase, muscle, a, lamtor5 - late endosomal/lysosomal adaptor, mapk and mtor activator 5, hspd1 - heat shock 60kd protein 1 …
GO:1990266	neutrophil migration	5.95e-05	0.00737	6.48	13851	22	680	7	[trim33 - tripartite motif-containing 33, lyn - v-yes-1 yamaguchi sarcoma viral related oncogene homolog, rac2 - ras-related c3 botulinum toxin substrate 2 (rho family, small gtp binding protein rac2), wasb - wiskott-aldrich syndrome (eczema-thrombocytopenia) b, lta4h - leukotriene a4 hydrolase, tnfrsf1a - tumor necrosis factor receptor superfamily, member 1a, cyba - cytochrome b-245, alpha polyp…
GO:0051128	regulation of cellular component organization	6.84e-05	0.00836	1.71	13851	656	680	55	[arpc3 - actin related protein 2/3 complex, subunit 3, hax1 - hcls1 associated protein x-1, ppp1r12a - protein phosphatase 1, regulatory (inhibitor) subunit 12a, actr2b - arp2 actin-related protein 2b homolog (yeast), nrp1a - neuropilin 1a, stat3 - signal transduction and activation of transcription 3, tiam1a - t-cell lymphoma invasion and metastasis 1a, eno1a - enolase 1a, (alpha), pfn1 - profil…
GO:0030593	neutrophil chemotaxis	7.18e-05	0.00865	7.64	13851	16	680	6	[trim33 - tripartite motif-containing 33, lyn - v-yes-1 yamaguchi sarcoma viral related oncogene homolog, rac2 - ras-related c3 botulinum toxin substrate 2 (rho family, small gtp binding protein rac2), wasb - wiskott-aldrich syndrome (eczema-thrombocytopenia) b, lta4h - leukotriene a4 hydrolase, tnfrsf1a - tumor necrosis factor receptor superfamily, member 1a]
GO:0001775	cell activation	8.02e-05	0.00952	3.28	13851	87	680	14	[jak1 - janus kinase 1, wbp2 - ww domain binding protein 2, cd74b - cd74 molecule, major histocompatibility complex, class ii invariant chain b, spi1b - spleen focus forming virus (sffv) proviral integration oncogene spi1b, nrp1a - neuropilin 1a, prdx1 - peroxiredoxin 1, cxcr3.2 - chemokine (c-x-c motif) receptor 3, tandem duplicate 2, hspd1 - heat shock 60kd protein 1 (chaperonin), ndrg1a - n-my…
GO:0051704	multi-organism process	8.26e-05	0.00968	2.53	13851	169	680	21	[pglyrp5 - peptidoglycan recognition protein 5, hsp90b1 - heat shock protein 90, beta (grp94), member 1, cxcr4b - chemokine (c-x-c motif), receptor 4b, ctsd - cathepsin d, nfkbiaa - nuclear factor of kappa light polypeptide gene enhancer in b-cells inhibitor, alpha a, rhogb - ras homolog gene family, member gb, atf3 - activating transcription factor 3, cebpb - ccaat/enhancer binding protein (c/eb…
GO:0050789	regulation of biological process	9.04e-05	0.0104	1.17	13851	5551	680	320	[stat2 - signal transducer and activator of transcription 2, stk10 - serine/threonine kinase 10, plin2 - perilipin 2, itm2bb - integral membrane protein 2bb, ostf1 - osteoclast stimulating factor 1, cebpb - ccaat/enhancer binding protein (c/ebp), beta, cebpa - ccaat/enhancer binding protein (c/ebp), alpha, arhgap4a - rho gtpase activating protein 4a, ppp1r12a - protein phosphatase 1, regulatory (…
GO:0002011	morphogenesis of an epithelial sheet	9.89e-05	0.0113	3.39	13851	78	680	13	[sdc4 - syndecan 4, mapkapk2a - mitogen-activated protein kinase-activated protein kinase 2a, g6pd - glucose-6-phosphate dehydrogenase, bcl2l10 - bcl2-like 10 (apoptosis facilitator), sox11b - sry-box containing gene 11b, lta4h - leukotriene a4 hydrolase, cyth4a - cytohesin 4a, gab1 - grb2-associated binding protein 1, diaph2 - diaphanous homolog 2 (drosophila), cyth1b - cytohesin 1b, pfn1 - prof…
GO:0090504	epiboly	0.000101	0.0114	3.86	13851	58	680	11	[sdc4 - syndecan 4, cyth1b - cytohesin 1b, mapkapk2a - mitogen-activated protein kinase-activated protein kinase 2a, pfn1 - profilin 1, g6pd - glucose-6-phosphate dehydrogenase, bcl2l10 - bcl2-like 10 (apoptosis facilitator), lta4h - leukotriene a4 hydrolase, ctsba - cathepsin b, a, gab1 - grb2-associated binding protein 1, cyth4a - cytohesin 4a, diaph2 - diaphanous homolog 2 (drosophila)]
GO:0070887	cellular response to chemical stimulus	0.000113	0.0125	2.23	13851	238	680	26	[mapkapk2a - mitogen-activated protein kinase-activated protein kinase 2a, tp53 - tumor protein p53, hsp70l - heat shock cognate 70-kd protein, like, ahr2 - aryl hydrocarbon receptor 2, lamtor5 - late endosomal/lysosomal adaptor, mapk and mtor activator 5, gsr - glutathione reductase, entpd1 - ectonucleoside triphosphate diphosphohydrolase 1, hyou1 - hypoxia up-regulated 1, nr4a1 - nuclear recept…
GO:0050794	regulation of cellular process	0.000116	0.0127	1.18	13851	5170	680	300	[stat2 - signal transducer and activator of transcription 2, stk10 - serine/threonine kinase 10, itm2bb - integral membrane protein 2bb, ostf1 - osteoclast stimulating factor 1, cebpb - ccaat/enhancer binding protein (c/ebp), beta, cebpa - ccaat/enhancer binding protein (c/ebp), alpha, arhgap4a - rho gtpase activating protein 4a, ppp1r12a - protein phosphatase 1, regulatory (inhibitor) subunit 12…
GO:0052548	regulation of endopeptidase activity	0.000119	0.0129	3.54	13851	69	680	12	[pmaip1 - phorbol-12-myristate-13-acetate-induced protein 1, lamtor5 - late endosomal/lysosomal adaptor, mapk and mtor activator 5, pycard - pyd and card domain containing, serpinb1l1 - serpin peptidase inhibitor, clade b (ovalbumin), member 1, like 1, timp2b - tissue inhibitor of metalloproteinase 2b, tp53 - tumor protein p53, bcl2l1 - bcl2-like 1, mcl1a - myeloid cell leukemia sequence 1a, mcl1…
GO:0035556	intracellular signal transduction	0.000135	0.0144	1.66	13851	689	680	56	[stat2 - signal transducer and activator of transcription 2, bcl2l10 - bcl2-like 10 (apoptosis facilitator), tp53 - tumor protein p53, arhgdia - rho gdp dissociation inhibitor (gdi) alpha, mapk6 - mitogen-activated protein kinase 6, bcl2l1 - bcl2-like 1, adrb2a - adrenergic receptor, beta 2a, stat3 - signal transduction and activation of transcription 3, prex1 - phosphatidylinositol-3,4,5-trispho…
GO:0097530	granulocyte migration	0.000147	0.0156	5.7	13851	25	680	7	[trim33 - tripartite motif-containing 33, lyn - v-yes-1 yamaguchi sarcoma viral related oncogene homolog, rac2 - ras-related c3 botulinum toxin substrate 2 (rho family, small gtp binding protein rac2), wasb - wiskott-aldrich syndrome (eczema-thrombocytopenia) b, lta4h - leukotriene a4 hydrolase, tnfrsf1a - tumor necrosis factor receptor superfamily, member 1a, cyba - cytochrome b-245, alpha polyp…
GO:0002683	negative regulation of immune system process	0.000163	0.017	4.36	13851	42	680	9	[irf7 - interferon regulatory factor 7, cxcr4b - chemokine (c-x-c motif), receptor 4b, nfkbiaa - nuclear factor of kappa light polypeptide gene enhancer in b-cells inhibitor, alpha a, si:ch211-241b2.5 - si:ch211-241b2.5, b2m - beta-2-microglobulin, inpp5d - inositol polyphosphate-5-phosphatase, 145kda, spi1b - spleen focus forming virus (sffv) proviral integration oncogene spi1b, lgals9l1 - lecti…
GO:0048870	cell motility	0.000178	0.0183	1.82	13851	447	680	40	[sdc4 - syndecan 4, trim33 - tripartite motif-containing 33, wasb - wiskott-aldrich syndrome (eczema-thrombocytopenia) b, hsp90aa1.1 - heat shock protein 90, alpha (cytosolic), class a member 1, tandem duplicate 1, cebpa - ccaat/enhancer binding protein (c/ebp), alpha, zeb2a - zinc finger e-box binding homeobox 2a, rnd3a - rho family gtpase 3a, nrp1a - neuropilin 1a, itgb2 - integrin, beta 2, sta…
GO:0043154	negative regulation of cysteine-type endopeptidase activity involved in apoptotic process	0.000179	0.0182	11.64	13851	7	680	4	[lamtor5 - late endosomal/lysosomal adaptor, mapk and mtor activator 5, bcl2l1 - bcl2-like 1, mcl1a - myeloid cell leukemia sequence 1a, mcl1b - myeloid cell leukemia sequence 1b]
GO:1901701	cellular response to oxygen-containing compound	0.000189	0.019	3.19	13851	83	680	13	[si:ch211-241b2.5 - si:ch211-241b2.5, sesn3 - sestrin 3, oser1 - oxidative stress responsive serine-rich 1, pkma - pyruvate kinase, muscle, a, rab44 - rab44, member ras oncogene family, entpd1 - ectonucleoside triphosphate diphosphohydrolase 1, lamtor5 - late endosomal/lysosomal adaptor, mapk and mtor activator 5, nfe2l2a - nuclear factor (erythroid-derived 2)-like 2a, nr4a1 - nuclear receptor su…
GO:0043066	negative regulation of apoptotic process	0.000207	0.0206	2.76	13851	118	680	16	[birc2 - baculoviral iap repeat-containing 2, bcl2l10 - bcl2-like 10 (apoptosis facilitator), cd74b - cd74 molecule, major histocompatibility complex, class ii invariant chain b, slc35f6 - solute carrier family 35, member f6, pim1 - pim-1 oncogene, bcl2l1 - bcl2-like 1, hax1 - hcls1 associated protein x-1, mcl1a - myeloid cell leukemia sequence 1a, tnfrsf18 - tumor necrosis factor receptor superf…
GO:0071621	granulocyte chemotaxis	0.000214	0.0211	6.43	13851	19	680	6	[trim33 - tripartite motif-containing 33, lyn - v-yes-1 yamaguchi sarcoma viral related oncogene homolog, rac2 - ras-related c3 botulinum toxin substrate 2 (rho family, small gtp binding protein rac2), wasb - wiskott-aldrich syndrome (eczema-thrombocytopenia) b, lta4h - leukotriene a4 hydrolase, tnfrsf1a - tumor necrosis factor receptor superfamily, member 1a]
GO:0006986	response to unfolded protein	0.000214	0.0208	6.43	13851	19	680	6	[hspd1 - heat shock 60kd protein 1 (chaperonin), hspa8 - heat shock protein 8, hspa9 - heat shock protein 9, hspa5 - heat shock protein 5, hsp70l - heat shock cognate 70-kd protein, like, herpud1 - homocysteine-inducible, endoplasmic reticulum stress-inducible, ubiquitin-like domain member 1]
GO:0040011	locomotion	0.00022	0.0211	1.77	13851	482	680	42	[sdc4 - syndecan 4, trim33 - tripartite motif-containing 33, wasb - wiskott-aldrich syndrome (eczema-thrombocytopenia) b, hsp90aa1.1 - heat shock protein 90, alpha (cytosolic), class a member 1, tandem duplicate 1, cebpa - ccaat/enhancer binding protein (c/ebp), alpha, zeb2a - zinc finger e-box binding homeobox 2a, rnd3a - rho family gtpase 3a, nrp1a - neuropilin 1a, itgb2 - integrin, beta 2, sta…
GO:0071417	cellular response to organonitrogen compound	0.000237	0.0225	4.17	13851	44	680	9	[rab44 - rab44, member ras oncogene family, pkma - pyruvate kinase, muscle, a, lamtor5 - late endosomal/lysosomal adaptor, mapk and mtor activator 5, nr4a1 - nuclear receptor subfamily 4, group a, member 1, rab8b - rab8b, member ras oncogene family, rap1b - ras related protein 1b, sesn3 - sestrin 3, nr4a3 - nuclear receptor subfamily 4, group a, member 3, rragca - ras-related gtp binding ca]
GO:0045321	leukocyte activation	0.000237	0.0223	3.3	13851	74	680	12	[jak1 - janus kinase 1, hspd1 - heat shock 60kd protein 1 (chaperonin), ndrg1a - n-myc downstream regulated gene 1a, cd74b - cd74 molecule, major histocompatibility complex, class ii invariant chain b, arpc1b - actin related protein 2/3 complex, subunit 1b, cd74a - cd74 molecule, major histocompatibility complex, class ii invariant chain a, dicp3.3 - diverse immunoglobulin domain-containing prote…
GO:0040007	growth	0.000256	0.0238	2.34	13851	183	680	21	[cxcr4b - chemokine (c-x-c motif), receptor 4b, tgif1 - tgfb-induced factor homeobox 1, klf6a - kruppel-like factor 6a, ap1g1 - adaptor-related protein complex 1, gamma 1 subunit, grna - granulin a, lgmn - legumain, nrp1a - neuropilin 1a, stat3 - signal transduction and activation of transcription 3, hspd1 - heat shock 60kd protein 1 (chaperonin), chd4a - chromodomain helicase dna binding protein…
GO:0048589	developmental growth	0.000256	0.0235	2.34	13851	183	680	21	[cxcr4b - chemokine (c-x-c motif), receptor 4b, tgif1 - tgfb-induced factor homeobox 1, klf6a - kruppel-like factor 6a, ap1g1 - adaptor-related protein complex 1, gamma 1 subunit, grna - granulin a, lgmn - legumain, nrp1a - neuropilin 1a, stat3 - signal transduction and activation of transcription 3, hspd1 - heat shock 60kd protein 1 (chaperonin), chd4a - chromodomain helicase dna binding protein…
GO:0006952	defense response	0.000256	0.0233	2.19	13851	223	680	24	[ptpn6 - protein tyrosine phosphatase, non-receptor type 6, pglyrp5 - peptidoglycan recognition protein 5, stat2 - signal transducer and activator of transcription 2, hsp90b1 - heat shock protein 90, beta (grp94), member 1, mapkapk2a - mitogen-activated protein kinase-activated protein kinase 2a, lyn - v-yes-1 yamaguchi sarcoma viral related oncogene homolog, adam8a - a disintegrin and metallopro…
GO:0046034	ATP metabolic process	0.000256	0.0231	3.77	13851	54	680	10	[cox8a - cytochrome c oxidase subunit 8a, pkma - pyruvate kinase, muscle, a, eno1a - enolase 1a, (alpha), hk2 - hexokinase 2, aldocb - aldolase c, fructose-bisphosphate, b, atp6v1ba - atpase, h+ transporting, lysosomal, v1 subunit b, member a, atp6v1aa - atpase, h+ transporting, lysosomal v1 subunit aa, aldoaa - aldolase a, fructose-bisphosphate, a, hk1 - hexokinase 1, gapdhs - glyceraldehyde-3-p…
GO:0038034	signal transduction in absence of ligand	0.00026	0.0232	7.83	13851	13	680	5	[bcl2l10 - bcl2-like 10 (apoptosis facilitator), bcl2l1 - bcl2-like 1, mcl1a - myeloid cell leukemia sequence 1a, mcl1b - myeloid cell leukemia sequence 1b, baxa - bcl2-associated x protein, a]
GO:0097192	extrinsic apoptotic signaling pathway in absence of ligand	0.00026	0.0229	7.83	13851	13	680	5	[bcl2l10 - bcl2-like 10 (apoptosis facilitator), bcl2l1 - bcl2-like 1, mcl1a - myeloid cell leukemia sequence 1a, mcl1b - myeloid cell leukemia sequence 1b, baxa - bcl2-associated x protein, a]
GO:0046456	icosanoid biosynthetic process	0.00026	0.0227	7.83	13851	13	680	5	[ptgis - prostaglandin i2 (prostacyclin) synthase, ptges3b - prostaglandin e synthase 3b (cytosolic), alox5ap - arachidonate 5-lipoxygenase-activating protein, lta4h - leukotriene a4 hydrolase, ptges3a - prostaglandin e synthase 3a (cytosolic)]
GO:0016477	cell migration	0.000273	0.0236	1.82	13851	426	680	38	[sdc4 - syndecan 4, trim33 - tripartite motif-containing 33, wasb - wiskott-aldrich syndrome (eczema-thrombocytopenia) b, hsp90aa1.1 - heat shock protein 90, alpha (cytosolic), class a member 1, tandem duplicate 1, cebpa - ccaat/enhancer binding protein (c/ebp), alpha, zeb2a - zinc finger e-box binding homeobox 2a, rnd3a - rho family gtpase 3a, nrp1a - neuropilin 1a, itgb2 - integrin, beta 2, sta…
GO:1902531	regulation of intracellular signal transduction	0.000274	0.0234	1.85	13851	396	680	36	[bcl2l10 - bcl2-like 10 (apoptosis facilitator), bcl2l1 - bcl2-like 1, ikbkg - inhibitor of kappa light polypeptide gene enhancer in b-cells, kinase gamma, acsl4a - acyl-coa synthetase long-chain family member 4a, cyth4a - cytohesin 4a, tpte - transmembrane phosphatase with tensin homology, ddit3 - dna-damage-inducible transcript 3, cyth1b - cytohesin 1b, lamtor5 - late endosomal/lysosomal adapto…
GO:1901699	cellular response to nitrogen compound	0.000284	0.024	4.07	13851	45	680	9	[pkma - pyruvate kinase, muscle, a, rab44 - rab44, member ras oncogene family, lamtor5 - late endosomal/lysosomal adaptor, mapk and mtor activator 5, nr4a1 - nuclear receptor subfamily 4, group a, member 1, rab8b - rab8b, member ras oncogene family, rap1b - ras related protein 1b, sesn3 - sestrin 3, nr4a3 - nuclear receptor subfamily 4, group a, member 3, rragca - ras-related gtp binding ca]
GO:0043069	negative regulation of programmed cell death	0.000305	0.0256	2.67	13851	122	680	16	[birc2 - baculoviral iap repeat-containing 2, bcl2l10 - bcl2-like 10 (apoptosis facilitator), cd74b - cd74 molecule, major histocompatibility complex, class ii invariant chain b, slc35f6 - solute carrier family 35, member f6, pim1 - pim-1 oncogene, bcl2l1 - bcl2-like 1, hax1 - hcls1 associated protein x-1, mcl1a - myeloid cell leukemia sequence 1a, tnfrsf18 - tumor necrosis factor receptor superf…
GO:0006935	chemotaxis	0.000343	0.0285	3.01	13851	88	680	13	[trim33 - tripartite motif-containing 33, cxcr4b - chemokine (c-x-c motif), receptor 4b, lyn - v-yes-1 yamaguchi sarcoma viral related oncogene homolog, wasb - wiskott-aldrich syndrome (eczema-thrombocytopenia) b, lta4h - leukotriene a4 hydrolase, nrp1a - neuropilin 1a, cmklr1 - chemokine-like receptor 1, cxcr3.2 - chemokine (c-x-c motif) receptor 3, tandem duplicate 2, csf1ra - colony stimulatin…
GO:0060036	notochord cell vacuolation	0.000344	0.0283	10.18	13851	8	680	4	[atp6v1f - atpase, h+ transporting, v1 subunit f, rab32a - rab32a, member ras oncogene family, atp6v1e1b - atpase, h+ transporting, lysosomal, v1 subunit e isoform 1b, atp6v0ca - atpase, h+ transporting, lysosomal, v0 subunit c, a]
GO:0048583	regulation of response to stimulus	0.000389	0.0317	1.46	13851	1103	680	79	[cblb - cas-br-m (murine) ecotropic retroviral transforming sequence b, bcl2l10 - bcl2-like 10 (apoptosis facilitator), sox11b - sry-box containing gene 11b, tp53 - tumor protein p53, bcl2l1 - bcl2-like 1, ikbkg - inhibitor of kappa light polypeptide gene enhancer in b-cells, kinase gamma, zeb2a - zinc finger e-box binding homeobox 2a, c1qa - complement component 1, q subcomponent, a chain, nrp1a…
GO:0042246	tissue regeneration	0.000404	0.0325	2.82	13851	101	680	14	[cxcr4b - chemokine (c-x-c motif), receptor 4b, tgif1 - tgfb-induced factor homeobox 1, lgmn - legumain, stat3 - signal transduction and activation of transcription 3, hspd1 - heat shock 60kd protein 1 (chaperonin), chd4a - chromodomain helicase dna binding protein 4a, hbegfa - heparin-binding egf-like growth factor a, hspa9 - heat shock protein 9, hspa8 - heat shock protein 8, tnfrsf1a - tumor n…
GO:2000145	regulation of cell motility	0.000436	0.0348	2.3	13851	177	680	20	[cxcr4b - chemokine (c-x-c motif), receptor 4b, lyn - v-yes-1 yamaguchi sarcoma viral related oncogene homolog, cnn2 - calponin 2, rhogb - ras homolog gene family, member gb, adam8a - a disintegrin and metalloproteinase domain 8a, stk10 - serine/threonine kinase 10, wasb - wiskott-aldrich syndrome (eczema-thrombocytopenia) b, klf6a - kruppel-like factor 6a, arhgap4a - rho gtpase activating protei…
GO:1902624	positive regulation of neutrophil migration	0.000454	0.0359	15.28	13851	4	680	3	[rac2 - ras-related c3 botulinum toxin substrate 2 (rho family, small gtp binding protein rac2), gnb1b - guanine nucleotide binding protein (g protein), beta polypeptide 1b, gnb1a - guanine nucleotide binding protein (g protein), beta polypeptide 1a]
GO:0045730	respiratory burst	0.000454	0.0356	15.28	13851	4	680	3	[ncf4 - neutrophil cytosolic factor 4, ncf2 - neutrophil cytosolic factor 2, ncf1 - neutrophil cytosolic factor 1]
GO:0030334	regulation of cell migration	0.000474	0.0368	2.35	13851	165	680	19	[cxcr4b - chemokine (c-x-c motif), receptor 4b, lyn - v-yes-1 yamaguchi sarcoma viral related oncogene homolog, cnn2 - calponin 2, rhogb - ras homolog gene family, member gb, stk10 - serine/threonine kinase 10, adam8a - a disintegrin and metalloproteinase domain 8a, wasb - wiskott-aldrich syndrome (eczema-thrombocytopenia) b, klf6a - kruppel-like factor 6a, arhgap4a - rho gtpase activating protei…
GO:0030099	myeloid cell differentiation	0.000494	0.0381	2.66	13851	115	680	15	[irf8 - interferon regulatory factor 8, trim33 - tripartite motif-containing 33, alas1 - aminolevulinate, delta-, synthetase 1, casp3b - caspase 3, apoptosis-related cysteine protease b, ncor2 - nuclear receptor co-repressor 2, cebpa - ccaat/enhancer binding protein (c/ebp), alpha, spi1b - spleen focus forming virus (sffv) proviral integration oncogene spi1b, actr2b - arp2 actin-related protein 2…
GO:0042330	taxis	0.000495	0.0378	2.77	13851	103	680	14	[trim33 - tripartite motif-containing 33, cxcr4b - chemokine (c-x-c motif), receptor 4b, lyn - v-yes-1 yamaguchi sarcoma viral related oncogene homolog, wasb - wiskott-aldrich syndrome (eczema-thrombocytopenia) b, lta4h - leukotriene a4 hydrolase, aldoaa - aldolase a, fructose-bisphosphate, a, nrp1a - neuropilin 1a, cmklr1 - chemokine-like receptor 1, cxcr3.2 - chemokine (c-x-c motif) receptor 3,…
GO:0061077	chaperone-mediated protein folding	0.000504	0.0381	4.75	13851	30	680	7	[dnajb1b - dnaj (hsp40) homolog, subfamily b, member 1b, hspa9 - heat shock protein 9, hspa8 - heat shock protein 8, fkbp4 - fk506 binding protein 4, hspa5 - heat shock protein 5, hsp70l - heat shock cognate 70-kd protein, like, hspe1 - heat shock 10 protein 1 (chaperonin 10)]
GO:0010638	positive regulation of organelle organization	0.000543	0.0407	2.63	13851	116	680	15	[actr2a - arp2 actin-related protein 2a homolog (yeast), nck1b - nck adaptor protein 1b, wasb - wiskott-aldrich syndrome (eczema-thrombocytopenia) b, arpc3 - actin related protein 2/3 complex, subunit 3, actr2b - arp2 actin-related protein 2b homolog (yeast), wasf2 - was protein family, member 2, pmaip1 - phorbol-12-myristate-13-acetate-induced protein 1, pfn1 - profilin 1, arpc1b - actin related…
GO:0002687	positive regulation of leukocyte migration	0.000559	0.0416	6.79	13851	15	680	5	[rac2 - ras-related c3 botulinum toxin substrate 2 (rho family, small gtp binding protein rac2), csf1ra - colony stimulating factor 1 receptor, a, adam8a - a disintegrin and metalloproteinase domain 8a, gnb1b - guanine nucleotide binding protein (g protein), beta polypeptide 1b, gnb1a - guanine nucleotide binding protein (g protein), beta polypeptide 1a]
GO:0009408	response to heat	0.000559	0.0412	6.79	13851	15	680	5	[hsp90aa1.2 - heat shock protein 90, alpha (cytosolic), class a member 1, tandem duplicate 2, trpv1 - transient receptor potential cation channel, subfamily v, member 1, hspb1 - heat shock protein, alpha-crystallin-related, 1, hsp90aa1.1 - heat shock protein 90, alpha (cytosolic), class a member 1, tandem duplicate 1, hsp70l - heat shock cognate 70-kd protein, like]
GO:0030225	macrophage differentiation	0.000595	0.0435	9.05	13851	9	680	4	[irf8 - interferon regulatory factor 8, csf1ra - colony stimulating factor 1 receptor, a, ncor2 - nuclear receptor co-repressor 2, spi1b - spleen focus forming virus (sffv) proviral integration oncogene spi1b]
GO:2000117	negative regulation of cysteine-type endopeptidase activity	0.000595	0.0431	9.05	13851	9	680	4	[lamtor5 - late endosomal/lysosomal adaptor, mapk and mtor activator 5, bcl2l1 - bcl2-like 1, mcl1a - myeloid cell leukemia sequence 1a, mcl1b - myeloid cell leukemia sequence 1b]
GO:0006458	'de novo' protein folding	0.000674	0.0484	5.31	13851	23	680	6	[dnajb1b - dnaj (hsp40) homolog, subfamily b, member 1b, hspa9 - heat shock protein 9, hspa8 - heat shock protein 8, hspa5 - heat shock protein 5, hsp70l - heat shock cognate 70-kd protein, like, hspe1 - heat shock 10 protein 1 (chaperonin 10)]
GO:0051085	chaperone cofactor-dependent protein refolding	0.000674	0.048	5.31	13851	23	680	6	[dnajb1b - dnaj (hsp40) homolog, subfamily b, member 1b, hspa9 - heat shock protein 9, hspa8 - heat shock protein 8, hspa5 - heat shock protein 5, hsp70l - heat shock cognate 70-kd protein, like, hspe1 - heat shock 10 protein 1 (chaperonin 10)]
GO:0051084	'de novo' posttranslational protein folding	0.000674	0.0476	5.31	13851	23	680	6	[dnajb1b - dnaj (hsp40) homolog, subfamily b, member 1b, hspa8 - heat shock protein 8, hspa9 - heat shock protein 9, hspa5 - heat shock protein 5, hsp70l - heat shock cognate 70-kd protein, like, hspe1 - heat shock 10 protein 1 (chaperonin 10)]
GO:0010243	response to organonitrogen compound	0.000682	0.0478	2.49	13851	131	680	16	[hsp90b1 - heat shock protein 90, beta (grp94), member 1, stat2 - signal transducer and activator of transcription 2, sesn3 - sestrin 3, nccrp1 - nonspecific cytotoxic cell receptor protein 1, vcp - valosin containing protein, stat3 - signal transduction and activation of transcription 3, derl2 - der1-like domain family, member 2, rab44 - rab44, member ras oncogene family, pkma - pyruvate kinase,…
GO:0065007	biological regulation	0.000691	0.048	1.14	13851	6030	680	337	[stat2 - signal transducer and activator of transcription 2, stk10 - serine/threonine kinase 10, plin2 - perilipin 2, itm2bb - integral membrane protein 2bb, ostf1 - osteoclast stimulating factor 1, atp6v1aa - atpase, h+ transporting, lysosomal v1 subunit aa, cebpb - ccaat/enhancer binding protein (c/ebp), beta, cebpa - ccaat/enhancer binding protein (c/ebp), alpha, arhgap4a - rho gtpase activati…
GO:0050790	regulation of catalytic activity	0.000708	0.0488	1.68	13851	510	680	42	[cblb - cas-br-m (murine) ecotropic retroviral transforming sequence b, hexim1 - hexamethylene bis-acetamide inducible 1, serpinb1l1 - serpin peptidase inhibitor, clade b (ovalbumin), member 1, like 1, ppp6r3 - protein phosphatase 6, regulatory subunit 3, tp53 - tumor protein p53, bcl2l1 - bcl2-like 1, ppp1r12a - protein phosphatase 1, regulatory (inhibitor) subunit 12a, baxa - bcl2-associated x …
GO:0097190	apoptotic signaling pathway	0.000709	0.0485	3.34	13851	61	680	10	[ddit3 - dna-damage-inducible transcript 3, pycard - pyd and card domain containing, bcl2l10 - bcl2-like 10 (apoptosis facilitator), crip1 - cysteine-rich protein 1, hic1 - hypermethylated in cancer 1, tp53 - tumor protein p53, bcl2l1 - bcl2-like 1, mcl1a - myeloid cell leukemia sequence 1a, mcl1b - myeloid cell leukemia sequence 1b, baxa - bcl2-associated x protein, a]
GO:0060548	negative regulation of cell death	0.000741	0.0503	2.47	13851	132	680	16	[birc2 - baculoviral iap repeat-containing 2, bcl2l10 - bcl2-like 10 (apoptosis facilitator), cd74b - cd74 molecule, major histocompatibility complex, class ii invariant chain b, slc35f6 - solute carrier family 35, member f6, pim1 - pim-1 oncogene, bcl2l1 - bcl2-like 1, hax1 - hcls1 associated protein x-1, mcl1a - myeloid cell leukemia sequence 1a, tnfrsf18 - tumor necrosis factor receptor superf…
GO:0008637	apoptotic mitochondrial changes	0.000781	0.0525	6.37	13851	16	680	5	[pmaip1 - phorbol-12-myristate-13-acetate-induced protein 1, hspd1 - heat shock 60kd protein 1 (chaperonin), si:dkey-32e23.4 - si:dkey-32e23.4, bnip3lb - bcl2/adenovirus e1b interacting protein 3-like b, baxa - bcl2-associated x protein, a]
GO:0035967	cellular response to topologically incorrect protein	0.000781	0.0521	6.37	13851	16	680	5	[hspd1 - heat shock 60kd protein 1 (chaperonin), hspa8 - heat shock protein 8, hspa9 - heat shock protein 9, hspa5 - heat shock protein 5, hsp70l - heat shock cognate 70-kd protein, like]
GO:0009617	response to bacterium	0.000805	0.0534	2.76	13851	96	680	13	[pglyrp5 - peptidoglycan recognition protein 5, hsp90b1 - heat shock protein 90, beta (grp94), member 1, cxcr4b - chemokine (c-x-c motif), receptor 4b, ctsd - cathepsin d, rhogb - ras homolog gene family, member gb, cebpb - ccaat/enhancer binding protein (c/ebp), beta, sqstm1 - sequestosome 1, lta4h - leukotriene a4 hydrolase, cxcr3.2 - chemokine (c-x-c motif) receptor 3, tandem duplicate 2, pyca…
GO:0051130	positive regulation of cellular component organization	0.000841	0.0553	2.14	13851	200	680	21	[actr2a - arp2 actin-related protein 2a homolog (yeast), nck1b - nck adaptor protein 1b, wasb - wiskott-aldrich syndrome (eczema-thrombocytopenia) b, arpc3 - actin related protein 2/3 complex, subunit 3, nrp1a - neuropilin 1a, actr2b - arp2 actin-related protein 2b homolog (yeast), wasf2 - was protein family, member 2, tiam1a - t-cell lymphoma invasion and metastasis 1a, pmaip1 - phorbol-12-myris…
GO:0048534	hematopoietic or lymphoid organ development	0.000941	0.0614	2.17	13851	188	680	20	[irf8 - interferon regulatory factor 8, trim33 - tripartite motif-containing 33, max - myc-associated factor x, pim1 - pim-1 oncogene, ncor2 - nuclear receptor co-repressor 2, tp53 - tumor protein p53, cebpa - ccaat/enhancer binding protein (c/ebp), alpha, hsp70l - heat shock cognate 70-kd protein, like, nrp1a - neuropilin 1a, itgb2 - integrin, beta 2, irf7 - interferon regulatory factor 7, cbfb …

## Sheet: Lym
GO Term	Description	P-value	FDR q-value	Enrichment	N	B	n	b	Genes
GO:2001242	regulation of intrinsic apoptotic signaling pathway	2.37e-10	2.02e-06	20	13851	23	271	9	[ddit3 - dna-damage-inducible transcript 3, bida - bh3 interacting domain death agonist, bcl2l10 - bcl2-like 10 (apoptosis facilitator), hyou1 - hypoxia up-regulated 1, cd74b - cd74 molecule, major histocompatibility complex, class ii invariant chain b, cd74a - cd74 molecule, major histocompatibility complex, class ii invariant chain a, bcl2l1 - bcl2-like 1, mcl1a - myeloid cell leukemia sequence…
GO:0002376	immune system process	3.62e-10	1.55e-06	3.9	13851	380	271	29	[ptpn6 - protein tyrosine phosphatase, non-receptor type 6, wasb - wiskott-aldrich syndrome (eczema-thrombocytopenia) b, si:ch211-165d12.4 - si:ch211-165d12.4, nr4a2b - nuclear receptor subfamily 4, group a, member 2b, mhc2dab - major histocompatibility complex class ii dab gene, tnfb - tumor necrosis factor b (tnf superfamily, member 2), mhc1uka - major histocompatibility complex class i uka, si…
GO:0050794	regulation of cellular process	1.91e-09	5.43e-06	1.47	13851	5170	271	149	[tagapa - t-cell activation rhogtpase activating protein a, mknk1 - map kinase interacting serine/threonine kinase 1, stk10 - serine/threonine kinase 10, traf1 - tnf receptor-associated factor 1, rergla - rerg/ras-like a, cebpb - ccaat/enhancer binding protein (c/ebp), beta, arhgap4a - rho gtpase activating protein 4a, hax1 - hcls1 associated protein x-1, ikbkg - inhibitor of kappa light polypept…
GO:0050789	regulation of biological process	3.37e-09	7.2e-06	1.44	13851	5551	271	156	[tagapa - t-cell activation rhogtpase activating protein a, mknk1 - map kinase interacting serine/threonine kinase 1, stk10 - serine/threonine kinase 10, plin2 - perilipin 2, traf1 - tnf receptor-associated factor 1, rergla - rerg/ras-like a, cebpb - ccaat/enhancer binding protein (c/ebp), beta, arhgap4a - rho gtpase activating protein 4a, hax1 - hcls1 associated protein x-1, ikbkg - inhibitor of…
GO:0006955	immune response	7.51e-09	1.28e-05	4.78	13851	214	271	20	[ptpn6 - protein tyrosine phosphatase, non-receptor type 6, cxcr4b - chemokine (c-x-c motif), receptor 4b, LOC798119 - tumor necrosis factor ligand superfamily member 6-like, si:ch211-165d12.4 - si:ch211-165d12.4, tnfb - tumor necrosis factor b (tnf superfamily, member 2), mhc2dab - major histocompatibility complex class ii dab gene, cd74b - cd74 molecule, major histocompatibility complex, class …
GO:2001233	regulation of apoptotic signaling pathway	1.22e-08	1.73e-05	11.36	13851	45	271	10	[ddit3 - dna-damage-inducible transcript 3, bida - bh3 interacting domain death agonist, bcl2l10 - bcl2-like 10 (apoptosis facilitator), hyou1 - hypoxia up-regulated 1, cd74b - cd74 molecule, major histocompatibility complex, class ii invariant chain b, cd74a - cd74 molecule, major histocompatibility complex, class ii invariant chain a, cflara - casp8 and fadd-like apoptosis regulator a, bcl2l1 -…
GO:1902532	negative regulation of intracellular signal transduction	1.42e-08	1.74e-05	6.88	13851	104	271	14	[bcl2l10 - bcl2-like 10 (apoptosis facilitator), cd74b - cd74 molecule, major histocompatibility complex, class ii invariant chain b, sesn1 - sestrin 1, bcl2l1 - bcl2-like 1, dusp5 - dual specificity phosphatase 5, mcl1a - myeloid cell leukemia sequence 1a, dusp2 - dual specificity phosphatase 2, hyou1 - hypoxia up-regulated 1, cd74a - cd74 molecule, major histocompatibility complex, class ii inv…
GO:2001243	negative regulation of intrinsic apoptotic signaling pathway	1.67e-08	1.79e-05	21.05	13851	17	271	7	[bcl2l10 - bcl2-like 10 (apoptosis facilitator), hyou1 - hypoxia up-regulated 1, cd74b - cd74 molecule, major histocompatibility complex, class ii invariant chain b, cd74a - cd74 molecule, major histocompatibility complex, class ii invariant chain a, bcl2l1 - bcl2-like 1, mcl1a - myeloid cell leukemia sequence 1a, herpud1 - homocysteine-inducible, endoplasmic reticulum stress-inducible, ubiquitin…
GO:2001234	negative regulation of apoptotic signaling pathway	5.82e-08	5.53e-05	14.1	13851	29	271	8	[bcl2l10 - bcl2-like 10 (apoptosis facilitator), hyou1 - hypoxia up-regulated 1, cd74b - cd74 molecule, major histocompatibility complex, class ii invariant chain b, cd74a - cd74 molecule, major histocompatibility complex, class ii invariant chain a, cflara - casp8 and fadd-like apoptosis regulator a, bcl2l1 - bcl2-like 1, mcl1a - myeloid cell leukemia sequence 1a, herpud1 - homocysteine-inducibl…
GO:0050896	response to stimulus	1.09e-07	9.3e-05	1.99	13851	1539	271	60	[bcl2l10 - bcl2-like 10 (apoptosis facilitator), mhc2dab - major histocompatibility complex class ii dab gene, mhc1uka - major histocompatibility complex class i uka, cebpb - ccaat/enhancer binding protein (c/ebp), beta, hsp90aa1.1 - heat shock protein 90, alpha (cytosolic), class a member 1, tandem duplicate 1, bcl2l1 - bcl2-like 1, hsp70l - heat shock cognate 70-kd protein, like, b2m - beta-2-m…
GO:0006469	negative regulation of protein kinase activity	1.43e-07	0.000111	10.45	13851	44	271	9	[dusp2 - dual specificity phosphatase 2, hexim1 - hexamethylene bis-acetamide inducible 1, ptprc - protein tyrosine phosphatase, receptor type, c, cdkn1bb - cyclin-dependent kinase inhibitor 1bb, sh3bp5la - sh3-binding domain protein 5-like, a, dusp1 - dual specificity phosphatase 1, dusp5 - dual specificity phosphatase 5, irak3 - interleukin-1 receptor-associated kinase 3, dusp7 - dual specifici…
GO:0042026	protein refolding	1.48e-07	0.000105	31.94	13851	8	271	5	[hsc70 - heat shock cognate 70, hspd1 - heat shock 60kd protein 1 (chaperonin), hspa8 - heat shock protein 8, hspa5 - heat shock protein 5, hsp70l - heat shock cognate 70-kd protein, like]
GO:0065007	biological regulation	1.6e-07	0.000105	1.36	13851	6030	271	160	[tagapa - t-cell activation rhogtpase activating protein a, mknk1 - map kinase interacting serine/threonine kinase 1, stk10 - serine/threonine kinase 10, plin2 - perilipin 2, traf1 - tnf receptor-associated factor 1, rergla - rerg/ras-like a, cebpb - ccaat/enhancer binding protein (c/ebp), beta, arhgap4a - rho gtpase activating protein 4a, hax1 - hcls1 associated protein x-1, ikbkg - inhibitor of…
GO:0033673	negative regulation of kinase activity	1.76e-07	0.000107	10.22	13851	45	271	9	[dusp2 - dual specificity phosphatase 2, hexim1 - hexamethylene bis-acetamide inducible 1, ptprc - protein tyrosine phosphatase, receptor type, c, cdkn1bb - cyclin-dependent kinase inhibitor 1bb, sh3bp5la - sh3-binding domain protein 5-like, a, dusp1 - dual specificity phosphatase 1, dusp5 - dual specificity phosphatase 5, irak3 - interleukin-1 receptor-associated kinase 3, dusp7 - dual specifici…
GO:0030833	regulation of actin filament polymerization	2.51e-07	0.000143	6.59	13851	93	271	12	[actr2a - arp2 actin-related protein 2a homolog (yeast), capza1a - capping protein (actin filament) muscle z-line, alpha 1a, pfn1 - profilin 1, wasb - wiskott-aldrich syndrome (eczema-thrombocytopenia) b, arpc1b - actin related protein 2/3 complex, subunit 1b, hcls1 - hematopoietic cell-specific lyn substrate 1, arpc3 - actin related protein 2/3 complex, subunit 3, scinlb - scinderin like b, hax1…
GO:0030832	regulation of actin filament length	3.19e-07	0.00017	6.46	13851	95	271	12	[actr2a - arp2 actin-related protein 2a homolog (yeast), capza1a - capping protein (actin filament) muscle z-line, alpha 1a, pfn1 - profilin 1, wasb - wiskott-aldrich syndrome (eczema-thrombocytopenia) b, arpc1b - actin related protein 2/3 complex, subunit 1b, hcls1 - hematopoietic cell-specific lyn substrate 1, arpc3 - actin related protein 2/3 complex, subunit 3, scinlb - scinderin like b, hax1…
GO:0008064	regulation of actin polymerization or depolymerization	3.19e-07	0.00016	6.46	13851	95	271	12	[actr2a - arp2 actin-related protein 2a homolog (yeast), capza1a - capping protein (actin filament) muscle z-line, alpha 1a, pfn1 - profilin 1, wasb - wiskott-aldrich syndrome (eczema-thrombocytopenia) b, arpc1b - actin related protein 2/3 complex, subunit 1b, hcls1 - hematopoietic cell-specific lyn substrate 1, arpc3 - actin related protein 2/3 complex, subunit 3, scinlb - scinderin like b, hax1…
GO:0034620	cellular response to unfolded protein	3.27e-07	0.000155	28.39	13851	9	271	5	[hsc70 - heat shock cognate 70, hspd1 - heat shock 60kd protein 1 (chaperonin), hspa8 - heat shock protein 8, hsp70l - heat shock cognate 70-kd protein, like, hspa5 - heat shock protein 5]
GO:0051348	negative regulation of transferase activity	3.81e-07	0.000171	9.39	13851	49	271	9	[dusp2 - dual specificity phosphatase 2, hexim1 - hexamethylene bis-acetamide inducible 1, ptprc - protein tyrosine phosphatase, receptor type, c, cdkn1bb - cyclin-dependent kinase inhibitor 1bb, sh3bp5la - sh3-binding domain protein 5-like, a, dusp1 - dual specificity phosphatase 1, dusp5 - dual specificity phosphatase 5, irak3 - interleukin-1 receptor-associated kinase 3, dusp7 - dual specifici…
GO:0071901	negative regulation of protein serine/threonine kinase activity	4.86e-07	0.000208	13.76	13851	26	271	7	[dusp2 - dual specificity phosphatase 2, hexim1 - hexamethylene bis-acetamide inducible 1, cdkn1bb - cyclin-dependent kinase inhibitor 1bb, dusp1 - dual specificity phosphatase 1, dusp5 - dual specificity phosphatase 5, irak3 - interleukin-1 receptor-associated kinase 3, dusp7 - dual specificity phosphatase 7]
GO:0032271	regulation of protein polymerization	5.61e-07	0.000229	6.13	13851	100	271	12	[actr2a - arp2 actin-related protein 2a homolog (yeast), capza1a - capping protein (actin filament) muscle z-line, alpha 1a, pfn1 - profilin 1, wasb - wiskott-aldrich syndrome (eczema-thrombocytopenia) b, arpc1b - actin related protein 2/3 complex, subunit 1b, hcls1 - hematopoietic cell-specific lyn substrate 1, arpc3 - actin related protein 2/3 complex, subunit 3, scinlb - scinderin like b, hax1…
GO:0002682	regulation of immune system process	6.69e-07	0.00026	3.98	13851	231	271	18	[loxl3b - lysyl oxidase-like 3b, cxcr4b - chemokine (c-x-c motif), receptor 4b, nfkbiaa - nuclear factor of kappa light polypeptide gene enhancer in b-cells inhibitor, alpha a, stk10 - serine/threonine kinase 10, wasb - wiskott-aldrich syndrome (eczema-thrombocytopenia) b, cd74b - cd74 molecule, major histocompatibility complex, class ii invariant chain b, klf6a - kruppel-like factor 6a, csk - c-…
GO:0110053	regulation of actin filament organization	8.62e-07	0.00032	5.9	13851	104	271	12	[actr2a - arp2 actin-related protein 2a homolog (yeast), capza1a - capping protein (actin filament) muscle z-line, alpha 1a, pfn1 - profilin 1, wasb - wiskott-aldrich syndrome (eczema-thrombocytopenia) b, arpc1b - actin related protein 2/3 complex, subunit 1b, hcls1 - hematopoietic cell-specific lyn substrate 1, arpc3 - actin related protein 2/3 complex, subunit 3, scinlb - scinderin like b, hax1…
GO:1902531	regulation of intracellular signal transduction	9.52e-07	0.000339	3.1	13851	396	271	24	[bida - bh3 interacting domain death agonist, bcl2l10 - bcl2-like 10 (apoptosis facilitator), traf1 - tnf receptor-associated factor 1, cd74b - cd74 molecule, major histocompatibility complex, class ii invariant chain b, sesn1 - sestrin 1, bcl2l1 - bcl2-like 1, ikbkg - inhibitor of kappa light polypeptide gene enhancer in b-cells, kinase gamma, dusp5 - dual specificity phosphatase 5, mcl1a - myel…
GO:0001933	negative regulation of protein phosphorylation	1.06e-06	0.000364	8.36	13851	55	271	9	[dusp2 - dual specificity phosphatase 2, hexim1 - hexamethylene bis-acetamide inducible 1, ptprc - protein tyrosine phosphatase, receptor type, c, cdkn1bb - cyclin-dependent kinase inhibitor 1bb, sh3bp5la - sh3-binding domain protein 5-like, a, dusp1 - dual specificity phosphatase 1, dusp5 - dual specificity phosphatase 5, irak3 - interleukin-1 receptor-associated kinase 3, dusp7 - dual specifici…
GO:0006986	response to unfolded protein	1.16e-06	0.000382	16.14	13851	19	271	6	[hsc70 - heat shock cognate 70, hspd1 - heat shock 60kd protein 1 (chaperonin), hspa8 - heat shock protein 8, hspa5 - heat shock protein 5, hsp70l - heat shock cognate 70-kd protein, like, herpud1 - homocysteine-inducible, endoplasmic reticulum stress-inducible, ubiquitin-like domain member 1]
GO:0032956	regulation of actin cytoskeleton organization	1.44e-06	0.000454	4.77	13851	150	271	14	[actr2a - arp2 actin-related protein 2a homolog (yeast), capza1a - capping protein (actin filament) muscle z-line, alpha 1a, wasb - wiskott-aldrich syndrome (eczema-thrombocytopenia) b, arpc3 - actin related protein 2/3 complex, subunit 3, hcls1 - hematopoietic cell-specific lyn substrate 1, scinlb - scinderin like b, hax1 - hcls1 associated protein x-1, actr2b - arp2 actin-related protein 2b hom…
GO:0048583	regulation of response to stimulus	1.76e-06	0.000536	2.09	13851	1103	271	45	[bida - bh3 interacting domain death agonist, bcl2l10 - bcl2-like 10 (apoptosis facilitator), traf1 - tnf receptor-associated factor 1, cflara - casp8 and fadd-like apoptosis regulator a, bcl2l1 - bcl2-like 1, ikbkg - inhibitor of kappa light polypeptide gene enhancer in b-cells, kinase gamma, actr2b - arp2 actin-related protein 2b homolog (yeast), csk - c-src tyrosine kinase, cyth4a - cytohesin …
GO:0048523	negative regulation of cellular process	1.78e-06	0.000523	2.02	13851	1213	271	48	[capza1a - capping protein (actin filament) muscle z-line, alpha 1a, hexim1 - hexamethylene bis-acetamide inducible 1, birc2 - baculoviral iap repeat-containing 2, bcl2l10 - bcl2-like 10 (apoptosis facilitator), cflara - casp8 and fadd-like apoptosis regulator a, bcl2l1 - bcl2-like 1, arhgap4a - rho gtpase activating protein 4a, hax1 - hcls1 associated protein x-1, btg2 - b-cell translocation gen…
GO:0032970	regulation of actin filament-based process	1.82e-06	0.000519	4.68	13851	153	271	14	[actr2a - arp2 actin-related protein 2a homolog (yeast), capza1a - capping protein (actin filament) muscle z-line, alpha 1a, wasb - wiskott-aldrich syndrome (eczema-thrombocytopenia) b, arpc3 - actin related protein 2/3 complex, subunit 3, hcls1 - hematopoietic cell-specific lyn substrate 1, scinlb - scinderin like b, hax1 - hcls1 associated protein x-1, actr2b - arp2 actin-related protein 2b hom…
GO:0071417	cellular response to organonitrogen compound	1.86e-06	0.000514	9.29	13851	44	271	8	[rab44 - rab44, member ras oncogene family, pkma - pyruvate kinase, muscle, a, nr4a1 - nuclear receptor subfamily 4, group a, member 1, nr4a2b - nuclear receptor subfamily 4, group a, member 2b, rab8b - rab8b, member ras oncogene family, rap1b - ras related protein 1b, sesn1 - sestrin 1, nr4a3 - nuclear receptor subfamily 4, group a, member 3]
GO:0042326	negative regulation of phosphorylation	1.97e-06	0.000525	7.8	13851	59	271	9	[dusp2 - dual specificity phosphatase 2, hexim1 - hexamethylene bis-acetamide inducible 1, ptprc - protein tyrosine phosphatase, receptor type, c, cdkn1bb - cyclin-dependent kinase inhibitor 1bb, sh3bp5la - sh3-binding domain protein 5-like, a, dusp1 - dual specificity phosphatase 1, dusp5 - dual specificity phosphatase 5, irak3 - interleukin-1 receptor-associated kinase 3, dusp7 - dual specifici…
GO:0010563	negative regulation of phosphorus metabolic process	2.13e-06	0.000552	6.73	13851	76	271	10	[dusp2 - dual specificity phosphatase 2, hexim1 - hexamethylene bis-acetamide inducible 1, ptprc - protein tyrosine phosphatase, receptor type, c, cdkn1bb - cyclin-dependent kinase inhibitor 1bb, sh3bp5la - sh3-binding domain protein 5-like, a, dusp1 - dual specificity phosphatase 1, dusp5 - dual specificity phosphatase 5, irak3 - interleukin-1 receptor-associated kinase 3, uri1 - uri1, prefoldin…
GO:0045936	negative regulation of phosphate metabolic process	2.13e-06	0.000536	6.73	13851	76	271	10	[dusp2 - dual specificity phosphatase 2, hexim1 - hexamethylene bis-acetamide inducible 1, ptprc - protein tyrosine phosphatase, receptor type, c, cdkn1bb - cyclin-dependent kinase inhibitor 1bb, sh3bp5la - sh3-binding domain protein 5-like, a, dusp1 - dual specificity phosphatase 1, dusp5 - dual specificity phosphatase 5, irak3 - interleukin-1 receptor-associated kinase 3, uri1 - uri1, prefoldin…
GO:1901699	cellular response to nitrogen compound	2.23e-06	0.000544	9.09	13851	45	271	8	[pkma - pyruvate kinase, muscle, a, rab44 - rab44, member ras oncogene family, nr4a1 - nuclear receptor subfamily 4, group a, member 1, nr4a2b - nuclear receptor subfamily 4, group a, member 2b, rab8b - rab8b, member ras oncogene family, rap1b - ras related protein 1b, sesn1 - sestrin 1, nr4a3 - nuclear receptor subfamily 4, group a, member 3]
GO:0032535	regulation of cellular component size	2.54e-06	0.000603	5.33	13851	115	271	12	[actr2a - arp2 actin-related protein 2a homolog (yeast), capza1a - capping protein (actin filament) muscle z-line, alpha 1a, pfn1 - profilin 1, wasb - wiskott-aldrich syndrome (eczema-thrombocytopenia) b, arpc1b - actin related protein 2/3 complex, subunit 1b, hcls1 - hematopoietic cell-specific lyn substrate 1, arpc3 - actin related protein 2/3 complex, subunit 3, scinlb - scinderin like b, hax1…
GO:0006457	protein folding	2.95e-06	0.000681	5.8	13851	97	271	11	[hsc70 - heat shock cognate 70, hsp90aa1.2 - heat shock protein 90, alpha (cytosolic), class a member 1, tandem duplicate 2, dnajb1b - dnaj (hsp40) homolog, subfamily b, member 1b, hspd1 - heat shock 60kd protein 1 (chaperonin), ptges3b - prostaglandin e synthase 3b (cytosolic), hspa8 - heat shock protein 8, fkbp4 - fk506 binding protein 4, ptges3a - prostaglandin e synthase 3a (cytosolic), hsp90…
GO:0043086	negative regulation of catalytic activity	3.09e-06	0.000694	4.81	13851	138	271	13	[hexim1 - hexamethylene bis-acetamide inducible 1, cdkn1bb - cyclin-dependent kinase inhibitor 1bb, bcl2l1 - bcl2-like 1, mcl1a - myeloid cell leukemia sequence 1a, dusp5 - dual specificity phosphatase 5, dusp2 - dual specificity phosphatase 2, ptprc - protein tyrosine phosphatase, receptor type, c, sh3bp5la - sh3-binding domain protein 5-like, a, dusp1 - dual specificity phosphatase 1, oaz1a - o…
GO:0043066	negative regulation of apoptotic process	3.34e-06	0.000732	5.2	13851	118	271	12	[birc2 - baculoviral iap repeat-containing 2, bcl2l10 - bcl2-like 10 (apoptosis facilitator), hyou1 - hypoxia up-regulated 1, cd74b - cd74 molecule, major histocompatibility complex, class ii invariant chain b, pim1 - pim-1 oncogene, cd74a - cd74 molecule, major histocompatibility complex, class ii invariant chain a, cflara - casp8 and fadd-like apoptosis regulator a, bcl2l1 - bcl2-like 1, hax1 -…
GO:0071310	cellular response to organic substance	3.63e-06	0.000775	4.75	13851	140	271	13	[hsc70 - heat shock cognate 70, nr4a2b - nuclear receptor subfamily 4, group a, member 2b, sesn1 - sestrin 1, hsp70l - heat shock cognate 70-kd protein, like, rab44 - rab44, member ras oncogene family, pkma - pyruvate kinase, muscle, a, hspd1 - heat shock 60kd protein 1 (chaperonin), nr4a1 - nuclear receptor subfamily 4, group a, member 1, rab8b - rab8b, member ras oncogene family, rap1b - ras re…
GO:1902903	regulation of supramolecular fiber organization	3.65e-06	0.000761	5.15	13851	119	271	12	[actr2a - arp2 actin-related protein 2a homolog (yeast), capza1a - capping protein (actin filament) muscle z-line, alpha 1a, pfn1 - profilin 1, wasb - wiskott-aldrich syndrome (eczema-thrombocytopenia) b, arpc1b - actin related protein 2/3 complex, subunit 1b, hcls1 - hematopoietic cell-specific lyn substrate 1, arpc3 - actin related protein 2/3 complex, subunit 3, scinlb - scinderin like b, hax1…
GO:0007015	actin filament organization	3.8e-06	0.000774	4.12	13851	186	271	15	[actr2a - arp2 actin-related protein 2a homolog (yeast), sh3kbp1 - sh3-domain kinase binding protein 1, wasb - wiskott-aldrich syndrome (eczema-thrombocytopenia) b, arpc3 - actin related protein 2/3 complex, subunit 3, hcls1 - hematopoietic cell-specific lyn substrate 1, hsp90aa1.1 - heat shock protein 90, alpha (cytosolic), class a member 1, tandem duplicate 1, scinlb - scinderin like b, ppp1r12…
GO:0009966	regulation of signal transduction	4.05e-06	0.000806	2.22	13851	852	271	37	[bida - bh3 interacting domain death agonist, bcl2l10 - bcl2-like 10 (apoptosis facilitator), traf1 - tnf receptor-associated factor 1, cflara - casp8 and fadd-like apoptosis regulator a, bcl2l1 - bcl2-like 1, ikbkg - inhibitor of kappa light polypeptide gene enhancer in b-cells, kinase gamma, csk - c-src tyrosine kinase, cyth4a - cytohesin 4a, ddit3 - dna-damage-inducible transcript 3, cyth1b - …
GO:0051171	regulation of nitrogen compound metabolic process	4.26e-06	0.000828	1.62	13851	2499	271	79	[hexim1 - hexamethylene bis-acetamide inducible 1, birc2 - baculoviral iap repeat-containing 2, traf1 - tnf receptor-associated factor 1, cflara - casp8 and fadd-like apoptosis regulator a, cebpb - ccaat/enhancer binding protein (c/ebp), beta, jund - jun d proto-oncogene, celf2 - cugbp, elav-like family member 2, bcl2l1 - bcl2-like 1, hsp90aa1.1 - heat shock protein 90, alpha (cytosolic), class a…
GO:0044092	negative regulation of molecular function	4.45e-06	0.000845	4.34	13851	165	271	14	[hexim1 - hexamethylene bis-acetamide inducible 1, cdkn1bb - cyclin-dependent kinase inhibitor 1bb, bcl2l1 - bcl2-like 1, dusp5 - dual specificity phosphatase 5, mcl1a - myeloid cell leukemia sequence 1a, dusp2 - dual specificity phosphatase 2, ddit3 - dna-damage-inducible transcript 3, ptprc - protein tyrosine phosphatase, receptor type, c, sh3bp5la - sh3-binding domain protein 5-like, a, dusp1 …
GO:0043069	negative regulation of programmed cell death	4.74e-06	0.00088	5.03	13851	122	271	12	[birc2 - baculoviral iap repeat-containing 2, bcl2l10 - bcl2-like 10 (apoptosis facilitator), hyou1 - hypoxia up-regulated 1, cd74b - cd74 molecule, major histocompatibility complex, class ii invariant chain b, pim1 - pim-1 oncogene, cd74a - cd74 molecule, major histocompatibility complex, class ii invariant chain a, cflara - casp8 and fadd-like apoptosis regulator a, bcl2l1 - bcl2-like 1, hax1 -…
GO:0071375	cellular response to peptide hormone stimulus	5.31e-06	0.000966	12.78	13851	24	271	6	[rab44 - rab44, member ras oncogene family, pkma - pyruvate kinase, muscle, a, nr4a1 - nuclear receptor subfamily 4, group a, member 1, nr4a2b - nuclear receptor subfamily 4, group a, member 2b, rab8b - rab8b, member ras oncogene family, nr4a3 - nuclear receptor subfamily 4, group a, member 3]
GO:1901653	cellular response to peptide	5.31e-06	0.000946	12.78	13851	24	271	6	[rab44 - rab44, member ras oncogene family, pkma - pyruvate kinase, muscle, a, nr4a1 - nuclear receptor subfamily 4, group a, member 1, nr4a2b - nuclear receptor subfamily 4, group a, member 2b, rab8b - rab8b, member ras oncogene family, nr4a3 - nuclear receptor subfamily 4, group a, member 3]
GO:0010646	regulation of cell communication	5.56e-06	0.000971	2.11	13851	970	271	40	[bida - bh3 interacting domain death agonist, bcl2l10 - bcl2-like 10 (apoptosis facilitator), traf1 - tnf receptor-associated factor 1, cflara - casp8 and fadd-like apoptosis regulator a, bcl2l1 - bcl2-like 1, ikbkg - inhibitor of kappa light polypeptide gene enhancer in b-cells, kinase gamma, csk - c-src tyrosine kinase, cyth4a - cytohesin 4a, hmgn3 - high mobility group nucleosomal binding doma…
GO:0043254	regulation of protein complex assembly	6.1e-06	0.00104	4.91	13851	125	271	12	[actr2a - arp2 actin-related protein 2a homolog (yeast), capza1a - capping protein (actin filament) muscle z-line, alpha 1a, pfn1 - profilin 1, wasb - wiskott-aldrich syndrome (eczema-thrombocytopenia) b, arpc1b - actin related protein 2/3 complex, subunit 1b, hcls1 - hematopoietic cell-specific lyn substrate 1, arpc3 - actin related protein 2/3 complex, subunit 3, scinlb - scinderin like b, hax1…
GO:0010648	negative regulation of cell communication	6.3e-06	0.00106	3.15	13851	325	271	20	[bcl2l10 - bcl2-like 10 (apoptosis facilitator), cd74b - cd74 molecule, major histocompatibility complex, class ii invariant chain b, cflara - casp8 and fadd-like apoptosis regulator a, sesn1 - sestrin 1, bcl2l1 - bcl2-like 1, dusp5 - dual specificity phosphatase 5, mcl1a - myeloid cell leukemia sequence 1a, dusp2 - dual specificity phosphatase 2, rnf213a - ring finger protein 213a, b2m - beta-2-…
GO:0023057	negative regulation of signaling	6.3e-06	0.00104	3.15	13851	325	271	20	[bcl2l10 - bcl2-like 10 (apoptosis facilitator), cd74b - cd74 molecule, major histocompatibility complex, class ii invariant chain b, cflara - casp8 and fadd-like apoptosis regulator a, sesn1 - sestrin 1, bcl2l1 - bcl2-like 1, dusp5 - dual specificity phosphatase 5, mcl1a - myeloid cell leukemia sequence 1a, dusp2 - dual specificity phosphatase 2, rnf213a - ring finger protein 213a, b2m - beta-2-…
GO:0071900	regulation of protein serine/threonine kinase activity	6.43e-06	0.00104	5.35	13851	105	271	11	[dusp2 - dual specificity phosphatase 2, ccng1 - cyclin g1, hexim1 - hexamethylene bis-acetamide inducible 1, ccnl1b - cyclin l1b, cdkn1bb - cyclin-dependent kinase inhibitor 1bb, map2k6 - mitogen-activated protein kinase kinase 6, dusp1 - dual specificity phosphatase 1, dusp5 - dual specificity phosphatase 5, irak3 - interleukin-1 receptor-associated kinase 3, ccnd2a - cyclin d2, a, dusp7 - dual…
GO:0023051	regulation of signaling	6.45e-06	0.00102	2.09	13851	976	271	40	[bida - bh3 interacting domain death agonist, bcl2l10 - bcl2-like 10 (apoptosis facilitator), traf1 - tnf receptor-associated factor 1, cflara - casp8 and fadd-like apoptosis regulator a, bcl2l1 - bcl2-like 1, ikbkg - inhibitor of kappa light polypeptide gene enhancer in b-cells, kinase gamma, csk - c-src tyrosine kinase, cyth4a - cytohesin 4a, hmgn3 - high mobility group nucleosomal binding doma…
GO:0031400	negative regulation of protein modification process	6.66e-06	0.00104	5.94	13851	86	271	10	[dusp2 - dual specificity phosphatase 2, hexim1 - hexamethylene bis-acetamide inducible 1, ptprc - protein tyrosine phosphatase, receptor type, c, cdkn1bb - cyclin-dependent kinase inhibitor 1bb, sh3bp5la - sh3-binding domain protein 5-like, a, dusp1 - dual specificity phosphatase 1, dusp5 - dual specificity phosphatase 5, irak3 - interleukin-1 receptor-associated kinase 3, dusp7 - dual specifici…
GO:0019882	antigen processing and presentation	7.07e-06	0.00108	17.04	13851	15	271	5	[b2m - beta-2-microglobulin, mhc2dab - major histocompatibility complex class ii dab gene, cd74b - cd74 molecule, major histocompatibility complex, class ii invariant chain b, mhc2a - major histocompatibility complex class ii integral membrane alpha chain gene, cd74a - cd74 molecule, major histocompatibility complex, class ii invariant chain a]
GO:0048519	negative regulation of biological process	7.15e-06	0.00107	1.89	13851	1352	271	50	[birc2 - baculoviral iap repeat-containing 2, hexim1 - hexamethylene bis-acetamide inducible 1, bcl2l10 - bcl2-like 10 (apoptosis facilitator), cflara - casp8 and fadd-like apoptosis regulator a, bcl2l1 - bcl2-like 1, pnrc2 - proline-rich nuclear receptor coactivator 2, hax1 - hcls1 associated protein x-1, arhgap4a - rho gtpase activating protein 4a, btg2 - b-cell translocation gene 2, b2m - beta…
GO:0043435	response to corticotropin-releasing hormone	7.41e-06	0.00109	51.11	13851	3	271	3	[nr4a2b - nuclear receptor subfamily 4, group a, member 2b, nr4a1 - nuclear receptor subfamily 4, group a, member 1, nr4a3 - nuclear receptor subfamily 4, group a, member 3]
GO:0071376	cellular response to corticotropin-releasing hormone stimulus	7.41e-06	0.00107	51.11	13851	3	271	3	[nr4a1 - nuclear receptor subfamily 4, group a, member 1, nr4a2b - nuclear receptor subfamily 4, group a, member 2b, nr4a3 - nuclear receptor subfamily 4, group a, member 3]
GO:0035966	response to topologically incorrect protein	8.79e-06	0.00125	11.79	13851	26	271	6	[hsc70 - heat shock cognate 70, hspd1 - heat shock 60kd protein 1 (chaperonin), hspa8 - heat shock protein 8, hspa5 - heat shock protein 5, hsp70l - heat shock cognate 70-kd protein, like, herpud1 - homocysteine-inducible, endoplasmic reticulum stress-inducible, ubiquitin-like domain member 1]
GO:0035967	cellular response to topologically incorrect protein	1.01e-05	0.00142	15.97	13851	16	271	5	[hsc70 - heat shock cognate 70, hspd1 - heat shock 60kd protein 1 (chaperonin), hspa8 - heat shock protein 8, hspa5 - heat shock protein 5, hsp70l - heat shock cognate 70-kd protein, like]
GO:0060548	negative regulation of cell death	1.07e-05	0.00148	4.65	13851	132	271	12	[birc2 - baculoviral iap repeat-containing 2, bcl2l10 - bcl2-like 10 (apoptosis facilitator), hyou1 - hypoxia up-regulated 1, cd74b - cd74 molecule, major histocompatibility complex, class ii invariant chain b, pim1 - pim-1 oncogene, cd74a - cd74 molecule, major histocompatibility complex, class ii invariant chain a, cflara - casp8 and fadd-like apoptosis regulator a, bcl2l1 - bcl2-like 1, hax1 -…
GO:0045859	regulation of protein kinase activity	1.11e-05	0.00151	4.29	13851	155	271	13	[ccng1 - cyclin g1, hexim1 - hexamethylene bis-acetamide inducible 1, cdkn1bb - cyclin-dependent kinase inhibitor 1bb, dusp5 - dual specificity phosphatase 5, dusp2 - dual specificity phosphatase 2, ptprc - protein tyrosine phosphatase, receptor type, c, sh3bp5la - sh3-binding domain protein 5-like, a, ccnl1b - cyclin l1b, map2k6 - mitogen-activated protein kinase kinase 6, dusp1 - dual specifici…
GO:0060255	regulation of macromolecule metabolic process	1.2e-05	0.00161	1.57	13851	2611	271	80	[hexim1 - hexamethylene bis-acetamide inducible 1, birc2 - baculoviral iap repeat-containing 2, traf1 - tnf receptor-associated factor 1, cflara - casp8 and fadd-like apoptosis regulator a, cebpb - ccaat/enhancer binding protein (c/ebp), beta, jund - jun d proto-oncogene, celf2 - cugbp, elav-like family member 2, bcl2l1 - bcl2-like 1, pnrc2 - proline-rich nuclear receptor coactivator 2, ppp1r12a …
GO:0009968	negative regulation of signal transduction	1.37e-05	0.0018	3.09	13851	314	271	19	[bcl2l10 - bcl2-like 10 (apoptosis facilitator), cd74b - cd74 molecule, major histocompatibility complex, class ii invariant chain b, cflara - casp8 and fadd-like apoptosis regulator a, sesn1 - sestrin 1, bcl2l1 - bcl2-like 1, dusp5 - dual specificity phosphatase 5, mcl1a - myeloid cell leukemia sequence 1a, dusp2 - dual specificity phosphatase 2, rnf213a - ring finger protein 213a, b2m - beta-2-…
GO:0035970	peptidyl-threonine dephosphorylation	1.67e-05	0.00216	22.72	13851	9	271	4	[dusp2 - dual specificity phosphatase 2, dusp1 - dual specificity phosphatase 1, dusp5 - dual specificity phosphatase 5, dusp7 - dual specificity phosphatase 7]
GO:0048518	positive regulation of biological process	1.71e-05	0.00218	1.78	13851	1553	271	54	[birc2 - baculoviral iap repeat-containing 2, plin2 - perilipin 2, traf1 - tnf receptor-associated factor 1, arpc3 - actin related protein 2/3 complex, subunit 3, cflara - casp8 and fadd-like apoptosis regulator a, hsp90aa1.1 - heat shock protein 90, alpha (cytosolic), class a member 1, tandem duplicate 1, ikbkg - inhibitor of kappa light polypeptide gene enhancer in b-cells, kinase gamma, actr2b…
GO:0080090	regulation of primary metabolic process	1.74e-05	0.00218	1.56	13851	2550	271	78	[hexim1 - hexamethylene bis-acetamide inducible 1, birc2 - baculoviral iap repeat-containing 2, traf1 - tnf receptor-associated factor 1, cflara - casp8 and fadd-like apoptosis regulator a, cebpb - ccaat/enhancer binding protein (c/ebp), beta, jund - jun d proto-oncogene, celf2 - cugbp, elav-like family member 2, bcl2l1 - bcl2-like 1, ppp1r12a - protein phosphatase 1, regulatory (inhibitor) subun…
GO:0048585	negative regulation of response to stimulus	1.76e-05	0.00218	2.84	13851	378	271	21	[loxl3b - lysyl oxidase-like 3b, cxcr4b - chemokine (c-x-c motif), receptor 4b, bcl2l10 - bcl2-like 10 (apoptosis facilitator), cd74b - cd74 molecule, major histocompatibility complex, class ii invariant chain b, cflara - casp8 and fadd-like apoptosis regulator a, sesn1 - sestrin 1, bcl2l1 - bcl2-like 1, dusp5 - dual specificity phosphatase 5, mcl1a - myeloid cell leukemia sequence 1a, dusp2 - du…
GO:0031323	regulation of cellular metabolic process	1.77e-05	0.00217	1.55	13851	2638	271	80	[hexim1 - hexamethylene bis-acetamide inducible 1, birc2 - baculoviral iap repeat-containing 2, traf1 - tnf receptor-associated factor 1, cflara - casp8 and fadd-like apoptosis regulator a, celf2 - cugbp, elav-like family member 2, cebpb - ccaat/enhancer binding protein (c/ebp), beta, jund - jun d proto-oncogene, bcl2l1 - bcl2-like 1, hsp90aa1.1 - heat shock protein 90, alpha (cytosolic), class a…
GO:0070887	cellular response to chemical stimulus	1.84e-05	0.00222	3.44	13851	238	271	16	[hsc70 - heat shock cognate 70, nr4a2b - nuclear receptor subfamily 4, group a, member 2b, sesn1 - sestrin 1, hsp70l - heat shock cognate 70-kd protein, like, oser1 - oxidative stress responsive serine-rich 1, rab44 - rab44, member ras oncogene family, pkma - pyruvate kinase, muscle, a, hspd1 - heat shock 60kd protein 1 (chaperonin), hyou1 - hypoxia up-regulated 1, nr4a1 - nuclear receptor subfam…
GO:0097435	supramolecular fiber organization	1.98e-05	0.00235	3.13	13851	294	271	18	[actr2a - arp2 actin-related protein 2a homolog (yeast), loxl3b - lysyl oxidase-like 3b, sh3kbp1 - sh3-domain kinase binding protein 1, wasb - wiskott-aldrich syndrome (eczema-thrombocytopenia) b, arpc3 - actin related protein 2/3 complex, subunit 3, hcls1 - hematopoietic cell-specific lyn substrate 1, mef2aa - myocyte enhancer factor 2aa, hsp90aa1.1 - heat shock protein 90, alpha (cytosolic), cl…
GO:0043549	regulation of kinase activity	2.07e-05	0.00242	3.58	13851	214	271	15	[ccng1 - cyclin g1, hexim1 - hexamethylene bis-acetamide inducible 1, cdkn1bb - cyclin-dependent kinase inhibitor 1bb, cd74b - cd74 molecule, major histocompatibility complex, class ii invariant chain b, dusp5 - dual specificity phosphatase 5, dusp2 - dual specificity phosphatase 2, ptprc - protein tyrosine phosphatase, receptor type, c, sh3bp5la - sh3-binding domain protein 5-like, a, ccnl1b - c…
GO:0061077	chaperone-mediated protein folding	2.12e-05	0.00245	10.22	13851	30	271	6	[hsc70 - heat shock cognate 70, dnajb1b - dnaj (hsp40) homolog, subfamily b, member 1b, hspa8 - heat shock protein 8, fkbp4 - fk506 binding protein 4, hspa5 - heat shock protein 5, hsp70l - heat shock cognate 70-kd protein, like]
GO:0043407	negative regulation of MAP kinase activity	2.57e-05	0.00292	13.45	13851	19	271	5	[dusp2 - dual specificity phosphatase 2, dusp1 - dual specificity phosphatase 1, dusp5 - dual specificity phosphatase 5, irak3 - interleukin-1 receptor-associated kinase 3, dusp7 - dual specificity phosphatase 7]
GO:0051716	cellular response to stimulus	2.81e-05	0.00316	2.18	13851	751	271	32	[bcl2l10 - bcl2-like 10 (apoptosis facilitator), nr4a2b - nuclear receptor subfamily 4, group a, member 2b, tefa - thyrotroph embryonic factor a, bcl2l1 - bcl2-like 1, hsp90aa1.1 - heat shock protein 90, alpha (cytosolic), class a member 1, tandem duplicate 1, hsp70l - heat shock cognate 70-kd protein, like, rel - v-rel reticuloendotheliosis viral oncogene homolog, ddit3 - dna-damage-inducible tr…
GO:0080134	regulation of response to stress	2.86e-05	0.00317	3.48	13851	220	271	15	[actr2a - arp2 actin-related protein 2a homolog (yeast), cxcr4b - chemokine (c-x-c motif), receptor 4b, cd74b - cd74 molecule, major histocompatibility complex, class ii invariant chain b, traf1 - tnf receptor-associated factor 1, sesn1 - sestrin 1, actr2b - arp2 actin-related protein 2b homolog (yeast), b2m - beta-2-microglobulin, hyou1 - hypoxia up-regulated 1, cd74a - cd74 molecule, major hist…
GO:0090066	regulation of anatomical structure size	2.97e-05	0.00325	4.2	13851	146	271	12	[actr2a - arp2 actin-related protein 2a homolog (yeast), capza1a - capping protein (actin filament) muscle z-line, alpha 1a, pfn1 - profilin 1, wasb - wiskott-aldrich syndrome (eczema-thrombocytopenia) b, arpc1b - actin related protein 2/3 complex, subunit 1b, hcls1 - hematopoietic cell-specific lyn substrate 1, arpc3 - actin related protein 2/3 complex, subunit 3, scinlb - scinderin like b, hax1…
GO:0019222	regulation of metabolic process	3.24e-05	0.0035	1.51	13851	2813	271	83	[hexim1 - hexamethylene bis-acetamide inducible 1, birc2 - baculoviral iap repeat-containing 2, traf1 - tnf receptor-associated factor 1, cflara - casp8 and fadd-like apoptosis regulator a, celf2 - cugbp, elav-like family member 2, cebpb - ccaat/enhancer binding protein (c/ebp), beta, jund - jun d proto-oncogene, bcl2l1 - bcl2-like 1, hsp90aa1.1 - heat shock protein 90, alpha (cytosolic), class a…
GO:0035556	intracellular signal transduction	3.41e-05	0.00364	2.23	13851	689	271	30	[mknk1 - map kinase interacting serine/threonine kinase 1, pik3cd - phosphoinositide-3-kinase, catalytic, delta polypeptide, bcl2l10 - bcl2-like 10 (apoptosis facilitator), arhgef1b - rho guanine nucleotide exchange factor (gef) 1b, bcl2l1 - bcl2-like 1, rel - v-rel reticuloendotheliosis viral oncogene homolog, mknk2b - map kinase-interacting serine/threonine kinase 2b, si:ch211-195b13.1 - si:ch2…
GO:1901701	cellular response to oxygen-containing compound	3.41e-05	0.0036	5.54	13851	83	271	9	[oser1 - oxidative stress responsive serine-rich 1, rab44 - rab44, member ras oncogene family, pkma - pyruvate kinase, muscle, a, nr4a1 - nuclear receptor subfamily 4, group a, member 1, nr4a2b - nuclear receptor subfamily 4, group a, member 2b, rap1b - ras related protein 1b, rab8b - rab8b, member ras oncogene family, sesn1 - sestrin 1, nr4a3 - nuclear receptor subfamily 4, group a, member 3]
GO:0002685	regulation of leukocyte migration	4.5e-05	0.00469	9.02	13851	34	271	6	[cxcr4b - chemokine (c-x-c motif), receptor 4b, hspd1 - heat shock 60kd protein 1 (chaperonin), rac2 - ras-related c3 botulinum toxin substrate 2 (rho family, small gtp binding protein rac2), wasb - wiskott-aldrich syndrome (eczema-thrombocytopenia) b, stk10 - serine/threonine kinase 10, cxcr3.1 - chemokine (c-x-c motif) receptor 3, tandem duplicate 1]
GO:0051338	regulation of transferase activity	4.78e-05	0.00492	3.33	13851	230	271	15	[ccng1 - cyclin g1, hexim1 - hexamethylene bis-acetamide inducible 1, cdkn1bb - cyclin-dependent kinase inhibitor 1bb, cd74b - cd74 molecule, major histocompatibility complex, class ii invariant chain b, dusp5 - dual specificity phosphatase 5, dusp2 - dual specificity phosphatase 2, ptprc - protein tyrosine phosphatase, receptor type, c, sh3bp5la - sh3-binding domain protein 5-like, a, ccnl1b - c…
GO:0031399	regulation of protein modification process	5.02e-05	0.00511	2.64	13851	406	271	21	[ccng1 - cyclin g1, birc2 - baculoviral iap repeat-containing 2, hexim1 - hexamethylene bis-acetamide inducible 1, cdkn1bb - cyclin-dependent kinase inhibitor 1bb, traf1 - tnf receptor-associated factor 1, cd74b - cd74 molecule, major histocompatibility complex, class ii invariant chain b, dusp5 - dual specificity phosphatase 5, ppp1r12a - protein phosphatase 1, regulatory (inhibitor) subunit 12a…
GO:0002250	adaptive immune response	5.54e-05	0.00557	11.62	13851	22	271	5	[si:ch211-165d12.4 - si:ch211-165d12.4, mhc2a - major histocompatibility complex class ii integral membrane alpha chain gene, prkcbb - protein kinase c, beta b, syk - spleen tyrosine kinase, si:rp71-81e14.2 - si:rp71-81e14.2]
GO:0042221	response to chemical	5.71e-05	0.00568	2.49	13851	473	271	23	[hsc70 - heat shock cognate 70, cxcr4b - chemokine (c-x-c motif), receptor 4b, nr4a2b - nuclear receptor subfamily 4, group a, member 2b, sesn1 - sestrin 1, hsp90aa1.1 - heat shock protein 90, alpha (cytosolic), class a member 1, tandem duplicate 1, rel - v-rel reticuloendotheliosis viral oncogene homolog, hsp70l - heat shock cognate 70-kd protein, like, nptna - neuroplastin a, hsp90aa1.2 - heat …
GO:0050790	regulation of catalytic activity	6.58e-05	0.00646	2.41	13851	510	271	24	[ccng1 - cyclin g1, hexim1 - hexamethylene bis-acetamide inducible 1, bida - bh3 interacting domain death agonist, cdkn1bb - cyclin-dependent kinase inhibitor 1bb, cd74b - cd74 molecule, major histocompatibility complex, class ii invariant chain b, cflara - casp8 and fadd-like apoptosis regulator a, bcl2l1 - bcl2-like 1, dusp5 - dual specificity phosphatase 5, mcl1a - myeloid cell leukemia sequen…
GO:0006458	'de novo' protein folding	6.96e-05	0.00677	11.11	13851	23	271	5	[hsc70 - heat shock cognate 70, dnajb1b - dnaj (hsp40) homolog, subfamily b, member 1b, hspa8 - heat shock protein 8, hspa5 - heat shock protein 5, hsp70l - heat shock cognate 70-kd protein, like]
GO:0043409	negative regulation of MAPK cascade	6.96e-05	0.00669	11.11	13851	23	271	5	[dusp2 - dual specificity phosphatase 2, dusp1 - dual specificity phosphatase 1, dusp5 - dual specificity phosphatase 5, irak3 - interleukin-1 receptor-associated kinase 3, dusp7 - dual specificity phosphatase 7]
GO:0051085	chaperone cofactor-dependent protein refolding	6.96e-05	0.00661	11.11	13851	23	271	5	[hsc70 - heat shock cognate 70, dnajb1b - dnaj (hsp40) homolog, subfamily b, member 1b, hspa8 - heat shock protein 8, hspa5 - heat shock protein 5, hsp70l - heat shock cognate 70-kd protein, like]
GO:0051084	'de novo' posttranslational protein folding	6.96e-05	0.00654	11.11	13851	23	271	5	[hsc70 - heat shock cognate 70, dnajb1b - dnaj (hsp40) homolog, subfamily b, member 1b, hspa8 - heat shock protein 8, hspa5 - heat shock protein 5, hsp70l - heat shock cognate 70-kd protein, like]
GO:0001780	neutrophil homeostasis	7.2e-05	0.00669	30.67	13851	5	271	3	[rac2 - ras-related c3 botulinum toxin substrate 2 (rho family, small gtp binding protein rac2), nr4a2b - nuclear receptor subfamily 4, group a, member 2b, nr4a3 - nuclear receptor subfamily 4, group a, member 3]
GO:0051493	regulation of cytoskeleton organization	7.47e-05	0.00686	3.38	13851	212	271	14	[actr2a - arp2 actin-related protein 2a homolog (yeast), capza1a - capping protein (actin filament) muscle z-line, alpha 1a, wasb - wiskott-aldrich syndrome (eczema-thrombocytopenia) b, arpc3 - actin related protein 2/3 complex, subunit 3, hcls1 - hematopoietic cell-specific lyn substrate 1, scinlb - scinderin like b, hax1 - hcls1 associated protein x-1, actr2b - arp2 actin-related protein 2b hom…
GO:0071495	cellular response to endogenous stimulus	7.85e-05	0.00713	5.68	13851	72	271	8	[rab44 - rab44, member ras oncogene family, pkma - pyruvate kinase, muscle, a, nr4a1 - nuclear receptor subfamily 4, group a, member 1, nr4a2b - nuclear receptor subfamily 4, group a, member 2b, rap1b - ras related protein 1b, rab8b - rab8b, member ras oncogene family, sesn1 - sestrin 1, nr4a3 - nuclear receptor subfamily 4, group a, member 3]
GO:0043434	response to peptide hormone	8.66e-05	0.00779	8.07	13851	38	271	6	[rab44 - rab44, member ras oncogene family, pkma - pyruvate kinase, muscle, a, nr4a1 - nuclear receptor subfamily 4, group a, member 1, nr4a2b - nuclear receptor subfamily 4, group a, member 2b, rab8b - rab8b, member ras oncogene family, nr4a3 - nuclear receptor subfamily 4, group a, member 3]
GO:0000188	inactivation of MAPK activity	8.92e-05	0.00794	15.73	13851	13	271	4	[dusp2 - dual specificity phosphatase 2, dusp1 - dual specificity phosphatase 1, dusp5 - dual specificity phosphatase 5, dusp7 - dual specificity phosphatase 7]
GO:0042981	regulation of apoptotic process	9.62e-05	0.00848	3	13851	273	271	16	[bida - bh3 interacting domain death agonist, birc2 - baculoviral iap repeat-containing 2, bcl2l10 - bcl2-like 10 (apoptosis facilitator), cd74b - cd74 molecule, major histocompatibility complex, class ii invariant chain b, traf1 - tnf receptor-associated factor 1, cflara - casp8 and fadd-like apoptosis regulator a, pim1 - pim-1 oncogene, bcl2l1 - bcl2-like 1, hax1 - hcls1 associated protein x-1,…
GO:1901652	response to peptide	0.000101	0.00878	7.86	13851	39	271	6	[pkma - pyruvate kinase, muscle, a, rab44 - rab44, member ras oncogene family, nr4a1 - nuclear receptor subfamily 4, group a, member 1, nr4a2b - nuclear receptor subfamily 4, group a, member 2b, rab8b - rab8b, member ras oncogene family, nr4a3 - nuclear receptor subfamily 4, group a, member 3]
GO:0097193	intrinsic apoptotic signaling pathway	0.000101	0.00869	7.86	13851	39	271	6	[ddit3 - dna-damage-inducible transcript 3, bcl2l10 - bcl2-like 10 (apoptosis facilitator), crip1 - cysteine-rich protein 1, hic1 - hypermethylated in cancer 1, bcl2l1 - bcl2-like 1, mcl1a - myeloid cell leukemia sequence 1a]
GO:0010033	response to organic substance	0.000108	0.00924	2.75	13851	335	271	18	[hsc70 - heat shock cognate 70, cxcr4b - chemokine (c-x-c motif), receptor 4b, nr4a2b - nuclear receptor subfamily 4, group a, member 2b, sesn1 - sestrin 1, rel - v-rel reticuloendotheliosis viral oncogene homolog, hsp70l - heat shock cognate 70-kd protein, like, nptna - neuroplastin a, rab44 - rab44, member ras oncogene family, pkma - pyruvate kinase, muscle, a, hspd1 - heat shock 60kd protein 1…
GO:0043067	regulation of programmed cell death	0.000119	0.0101	2.94	13851	278	271	16	[bida - bh3 interacting domain death agonist, birc2 - baculoviral iap repeat-containing 2, bcl2l10 - bcl2-like 10 (apoptosis facilitator), cd74b - cd74 molecule, major histocompatibility complex, class ii invariant chain b, traf1 - tnf receptor-associated factor 1, cflara - casp8 and fadd-like apoptosis regulator a, pim1 - pim-1 oncogene, bcl2l1 - bcl2-like 1, hax1 - hcls1 associated protein x-1,…
GO:0065009	regulation of molecular function	0.000121	0.0101	2.18	13851	633	271	27	[bida - bh3 interacting domain death agonist, hexim1 - hexamethylene bis-acetamide inducible 1, cflara - casp8 and fadd-like apoptosis regulator a, bcl2l1 - bcl2-like 1, ppp1r12a - protein phosphatase 1, regulatory (inhibitor) subunit 12a, ddit3 - dna-damage-inducible transcript 3, ppp1r15a - protein phosphatase 1, regulatory subunit 15a, ptprc - protein tyrosine phosphatase, receptor type, c, sh…
GO:0008630	intrinsic apoptotic signaling pathway in response to DNA damage	0.00013	0.0108	9.83	13851	26	271	5	[bcl2l10 - bcl2-like 10 (apoptosis facilitator), crip1 - cysteine-rich protein 1, hic1 - hypermethylated in cancer 1, bcl2l1 - bcl2-like 1, mcl1a - myeloid cell leukemia sequence 1a]
GO:0048522	positive regulation of cellular process	0.000136	0.0112	1.74	13851	1352	271	46	[wbp2 - ww domain binding protein 2, birc2 - baculoviral iap repeat-containing 2, bida - bh3 interacting domain death agonist, wasb - wiskott-aldrich syndrome (eczema-thrombocytopenia) b, tefa - thyrotroph embryonic factor a, traf1 - tnf receptor-associated factor 1, cflara - casp8 and fadd-like apoptosis regulator a, arpc3 - actin related protein 2/3 complex, subunit 3, hsp90aa1.1 - heat shock p…
GO:0002718	regulation of cytokine production involved in immune response	0.000142	0.0115	25.56	13851	6	271	3	[cd74b - cd74 molecule, major histocompatibility complex, class ii invariant chain b, cd74a - cd74 molecule, major histocompatibility complex, class ii invariant chain a, cd226 - cd226 molecule]
GO:0002720	positive regulation of cytokine production involved in immune response	0.000142	0.0114	25.56	13851	6	271	3	[cd74b - cd74 molecule, major histocompatibility complex, class ii invariant chain b, cd74a - cd74 molecule, major histocompatibility complex, class ii invariant chain a, cd226 - cd226 molecule]
GO:0002683	negative regulation of immune system process	0.000154	0.0123	7.3	13851	42	271	6	[loxl3b - lysyl oxidase-like 3b, irf7 - interferon regulatory factor 7, cxcr4b - chemokine (c-x-c motif), receptor 4b, nfkbiaa - nuclear factor of kappa light polypeptide gene enhancer in b-cells inhibitor, alpha a, b2m - beta-2-microglobulin, irak3 - interleukin-1 receptor-associated kinase 3]
GO:1904029	regulation of cyclin-dependent protein kinase activity	0.000157	0.0124	9.46	13851	27	271	5	[ccng1 - cyclin g1, hexim1 - hexamethylene bis-acetamide inducible 1, ccnl1b - cyclin l1b, cdkn1bb - cyclin-dependent kinase inhibitor 1bb, ccnd2a - cyclin d2, a]
GO:0000079	regulation of cyclin-dependent protein serine/threonine kinase activity	0.000157	0.0123	9.46	13851	27	271	5	[ccng1 - cyclin g1, hexim1 - hexamethylene bis-acetamide inducible 1, ccnl1b - cyclin l1b, cdkn1bb - cyclin-dependent kinase inhibitor 1bb, ccnd2a - cyclin d2, a]
GO:0002697	regulation of immune effector process	0.000188	0.0146	9.13	13851	28	271	5	[loxl3b - lysyl oxidase-like 3b, cd74b - cd74 molecule, major histocompatibility complex, class ii invariant chain b, cd74a - cd74 molecule, major histocompatibility complex, class ii invariant chain a, cd226 - cd226 molecule, syk - spleen tyrosine kinase]
GO:0019220	regulation of phosphate metabolic process	0.000217	0.0167	2.45	13851	418	271	20	[ccng1 - cyclin g1, hexim1 - hexamethylene bis-acetamide inducible 1, cdkn1bb - cyclin-dependent kinase inhibitor 1bb, traf1 - tnf receptor-associated factor 1, cd74b - cd74 molecule, major histocompatibility complex, class ii invariant chain b, dusp5 - dual specificity phosphatase 5, ppp1r12a - protein phosphatase 1, regulatory (inhibitor) subunit 12a, dusp2 - dual specificity phosphatase 2, ppp…
GO:0051174	regulation of phosphorus metabolic process	0.000217	0.0166	2.45	13851	418	271	20	[ccng1 - cyclin g1, hexim1 - hexamethylene bis-acetamide inducible 1, cdkn1bb - cyclin-dependent kinase inhibitor 1bb, traf1 - tnf receptor-associated factor 1, cd74b - cd74 molecule, major histocompatibility complex, class ii invariant chain b, dusp5 - dual specificity phosphatase 5, ppp1r12a - protein phosphatase 1, regulatory (inhibitor) subunit 12a, dusp2 - dual specificity phosphatase 2, ppp…
GO:1902905	positive regulation of supramolecular fiber organization	0.00022	0.0167	5.68	13851	63	271	7	[actr2a - arp2 actin-related protein 2a homolog (yeast), pfn1 - profilin 1, wasb - wiskott-aldrich syndrome (eczema-thrombocytopenia) b, arpc1b - actin related protein 2/3 complex, subunit 1b, arpc3 - actin related protein 2/3 complex, subunit 3, wasa - wiskott-aldrich syndrome (eczema-thrombocytopenia) a, actr2b - arp2 actin-related protein 2b homolog (yeast)]
GO:0010941	regulation of cell death	0.000226	0.0169	2.78	13851	294	271	16	[bida - bh3 interacting domain death agonist, birc2 - baculoviral iap repeat-containing 2, bcl2l10 - bcl2-like 10 (apoptosis facilitator), cd74b - cd74 molecule, major histocompatibility complex, class ii invariant chain b, traf1 - tnf receptor-associated factor 1, cflara - casp8 and fadd-like apoptosis regulator a, pim1 - pim-1 oncogene, bcl2l1 - bcl2-like 1, hax1 - hcls1 associated protein x-1,…
GO:0032870	cellular response to hormone stimulus	0.000228	0.0169	6.81	13851	45	271	6	[pkma - pyruvate kinase, muscle, a, rab44 - rab44, member ras oncogene family, nr4a1 - nuclear receptor subfamily 4, group a, member 1, nr4a2b - nuclear receptor subfamily 4, group a, member 2b, rab8b - rab8b, member ras oncogene family, nr4a3 - nuclear receptor subfamily 4, group a, member 3]
GO:0001932	regulation of protein phosphorylation	0.000239	0.0176	2.67	13851	326	271	17	[ccng1 - cyclin g1, hexim1 - hexamethylene bis-acetamide inducible 1, cdkn1bb - cyclin-dependent kinase inhibitor 1bb, cd74b - cd74 molecule, major histocompatibility complex, class ii invariant chain b, traf1 - tnf receptor-associated factor 1, dusp5 - dual specificity phosphatase 5, dusp2 - dual specificity phosphatase 2, ptprc - protein tyrosine phosphatase, receptor type, c, sh3bp5la - sh3-bi…
GO:0002262	myeloid cell homeostasis	0.000245	0.0179	21.9	13851	7	271	3	[rac2 - ras-related c3 botulinum toxin substrate 2 (rho family, small gtp binding protein rac2), nr4a2b - nuclear receptor subfamily 4, group a, member 2b, nr4a3 - nuclear receptor subfamily 4, group a, member 3]
GO:0030838	positive regulation of actin filament polymerization	0.000258	0.0187	6.67	13851	46	271	6	[actr2a - arp2 actin-related protein 2a homolog (yeast), wasb - wiskott-aldrich syndrome (eczema-thrombocytopenia) b, arpc1b - actin related protein 2/3 complex, subunit 1b, arpc3 - actin related protein 2/3 complex, subunit 3, wasa - wiskott-aldrich syndrome (eczema-thrombocytopenia) a, actr2b - arp2 actin-related protein 2b homolog (yeast)]
GO:0051246	regulation of protein metabolic process	0.000275	0.0197	2.07	13851	666	271	27	[bida - bh3 interacting domain death agonist, hexim1 - hexamethylene bis-acetamide inducible 1, birc2 - baculoviral iap repeat-containing 2, traf1 - tnf receptor-associated factor 1, cflara - casp8 and fadd-like apoptosis regulator a, bcl2l1 - bcl2-like 1, ppp1r12a - protein phosphatase 1, regulatory (inhibitor) subunit 12a, ppp1r15a - protein phosphatase 1, regulatory subunit 15a, ptprc - protei…
GO:0032268	regulation of cellular protein metabolic process	0.000279	0.0198	2.11	13851	631	271	26	[bida - bh3 interacting domain death agonist, hexim1 - hexamethylene bis-acetamide inducible 1, birc2 - baculoviral iap repeat-containing 2, traf1 - tnf receptor-associated factor 1, cflara - casp8 and fadd-like apoptosis regulator a, bcl2l1 - bcl2-like 1, ppp1r12a - protein phosphatase 1, regulatory (inhibitor) subunit 12a, ptprc - protein tyrosine phosphatase, receptor type, c, ppp1r15a - prote…
GO:1902622	regulation of neutrophil migration	0.000279	0.0197	12.03	13851	17	271	4	[cxcr4b - chemokine (c-x-c motif), receptor 4b, rac2 - ras-related c3 botulinum toxin substrate 2 (rho family, small gtp binding protein rac2), hspd1 - heat shock 60kd protein 1 (chaperonin), wasb - wiskott-aldrich syndrome (eczema-thrombocytopenia) b]
GO:0034314	Arp2/3 complex-mediated actin nucleation	0.000279	0.0195	12.03	13851	17	271	4	[actr2a - arp2 actin-related protein 2a homolog (yeast), arpc1b - actin related protein 2/3 complex, subunit 1b, arpc3 - actin related protein 2/3 complex, subunit 3, actr2b - arp2 actin-related protein 2b homolog (yeast)]
GO:0044087	regulation of cellular component biogenesis	0.000293	0.0203	3.12	13851	213	271	13	[actr2a - arp2 actin-related protein 2a homolog (yeast), capza1a - capping protein (actin filament) muscle z-line, alpha 1a, wasb - wiskott-aldrich syndrome (eczema-thrombocytopenia) b, arpc3 - actin related protein 2/3 complex, subunit 3, hcls1 - hematopoietic cell-specific lyn substrate 1, scinlb - scinderin like b, hax1 - hcls1 associated protein x-1, actr2b - arp2 actin-related protein 2b hom…
GO:0051495	positive regulation of cytoskeleton organization	0.000295	0.0204	5.42	13851	66	271	7	[actr2a - arp2 actin-related protein 2a homolog (yeast), pfn1 - profilin 1, wasb - wiskott-aldrich syndrome (eczema-thrombocytopenia) b, arpc1b - actin related protein 2/3 complex, subunit 1b, arpc3 - actin related protein 2/3 complex, subunit 3, wasa - wiskott-aldrich syndrome (eczema-thrombocytopenia) a, actr2b - arp2 actin-related protein 2b homolog (yeast)]
GO:0002699	positive regulation of immune effector process	0.000353	0.0242	11.36	13851	18	271	4	[cd74b - cd74 molecule, major histocompatibility complex, class ii invariant chain b, cd74a - cd74 molecule, major histocompatibility complex, class ii invariant chain a, cd226 - cd226 molecule, syk - spleen tyrosine kinase]
GO:0035335	peptidyl-tyrosine dephosphorylation	0.000353	0.024	11.36	13851	18	271	4	[dusp2 - dual specificity phosphatase 2, dusp1 - dual specificity phosphatase 1, dusp5 - dual specificity phosphatase 5, dusp7 - dual specificity phosphatase 7]
GO:0032269	negative regulation of cellular protein metabolic process	0.000365	0.0246	3.23	13851	190	271	12	[dusp2 - dual specificity phosphatase 2, hexim1 - hexamethylene bis-acetamide inducible 1, ptprc - protein tyrosine phosphatase, receptor type, c, sh3bp5la - sh3-binding domain protein 5-like, a, cdkn1bb - cyclin-dependent kinase inhibitor 1bb, bcl2l1 - bcl2-like 1, dusp1 - dual specificity phosphatase 1, dusp5 - dual specificity phosphatase 5, mcl1a - myeloid cell leukemia sequence 1a, irak3 - i…
GO:1902230	negative regulation of intrinsic apoptotic signaling pathway in response to DNA damage	0.000381	0.0255	51.11	13851	2	271	2	[cd74b - cd74 molecule, major histocompatibility complex, class ii invariant chain b, cd74a - cd74 molecule, major histocompatibility complex, class ii invariant chain a]
GO:1902166	negative regulation of intrinsic apoptotic signaling pathway in response to DNA damage by p53 class mediator	0.000381	0.0253	51.11	13851	2	271	2	[cd74b - cd74 molecule, major histocompatibility complex, class ii invariant chain b, cd74a - cd74 molecule, major histocompatibility complex, class ii invariant chain a]
GO:0032729	positive regulation of interferon-gamma production	0.000381	0.0251	51.11	13851	2	271	2	[hspd1 - heat shock 60kd protein 1 (chaperonin), cd226 - cd226 molecule]
GO:0033005	positive regulation of mast cell activation	0.000381	0.0249	51.11	13851	2	271	2	[cd226 - cd226 molecule, syk - spleen tyrosine kinase]
GO:1905323	telomerase holoenzyme complex assembly	0.000381	0.0247	51.11	13851	2	271	2	[ptges3b - prostaglandin e synthase 3b (cytosolic), ptges3a - prostaglandin e synthase 3a (cytosolic)]
GO:0002830	positive regulation of type 2 immune response	0.000381	0.0245	51.11	13851	2	271	2	[cd74b - cd74 molecule, major histocompatibility complex, class ii invariant chain b, cd74a - cd74 molecule, major histocompatibility complex, class ii invariant chain a]
GO:0060368	regulation of Fc receptor mediated stimulatory signaling pathway	0.000381	0.0243	51.11	13851	2	271	2	[cd226 - cd226 molecule, csk - c-src tyrosine kinase]
GO:0090022	regulation of neutrophil chemotaxis	0.000386	0.0244	19.17	13851	8	271	3	[cxcr4b - chemokine (c-x-c motif), receptor 4b, rac2 - ras-related c3 botulinum toxin substrate 2 (rho family, small gtp binding protein rac2), hspd1 - heat shock 60kd protein 1 (chaperonin)]
GO:0032273	positive regulation of protein polymerization	0.000457	0.0287	6.01	13851	51	271	6	[actr2a - arp2 actin-related protein 2a homolog (yeast), wasb - wiskott-aldrich syndrome (eczema-thrombocytopenia) b, arpc1b - actin related protein 2/3 complex, subunit 1b, arpc3 - actin related protein 2/3 complex, subunit 3, wasa - wiskott-aldrich syndrome (eczema-thrombocytopenia) a, actr2b - arp2 actin-related protein 2b homolog (yeast)]
GO:0033554	cellular response to stress	0.000464	0.0289	2.15	13851	546	271	23	[hsc70 - heat shock cognate 70, bcl2l10 - bcl2-like 10 (apoptosis facilitator), sesn1 - sestrin 1, bcl2l1 - bcl2-like 1, hsp90aa1.1 - heat shock protein 90, alpha (cytosolic), class a member 1, tandem duplicate 1, rel - v-rel reticuloendotheliosis viral oncogene homolog, hsp70l - heat shock cognate 70-kd protein, like, mcl1a - myeloid cell leukemia sequence 1a, plk3 - polo-like kinase 3 (drosophi…
GO:0051248	negative regulation of protein metabolic process	0.00053	0.0328	3.1	13851	198	271	12	[dusp2 - dual specificity phosphatase 2, hexim1 - hexamethylene bis-acetamide inducible 1, ptprc - protein tyrosine phosphatase, receptor type, c, sh3bp5la - sh3-binding domain protein 5-like, a, cdkn1bb - cyclin-dependent kinase inhibitor 1bb, bcl2l1 - bcl2-like 1, dusp1 - dual specificity phosphatase 1, dusp5 - dual specificity phosphatase 5, mcl1a - myeloid cell leukemia sequence 1a, irak3 - i…
GO:0002700	regulation of production of molecular mediator of immune response	0.00057	0.0351	17.04	13851	9	271	3	[cd74b - cd74 molecule, major histocompatibility complex, class ii invariant chain b, cd74a - cd74 molecule, major histocompatibility complex, class ii invariant chain a, cd226 - cd226 molecule]
GO:0002702	positive regulation of production of molecular mediator of immune response	0.00057	0.0348	17.04	13851	9	271	3	[cd74b - cd74 molecule, major histocompatibility complex, class ii invariant chain b, cd74a - cd74 molecule, major histocompatibility complex, class ii invariant chain a, cd226 - cd226 molecule]
GO:0001776	leukocyte homeostasis	0.00057	0.0346	17.04	13851	9	271	3	[rac2 - ras-related c3 botulinum toxin substrate 2 (rho family, small gtp binding protein rac2), nr4a2b - nuclear receptor subfamily 4, group a, member 2b, nr4a3 - nuclear receptor subfamily 4, group a, member 3]
GO:0050776	regulation of immune response	0.00058	0.0349	3.83	13851	120	271	9	[loxl3b - lysyl oxidase-like 3b, b2m - beta-2-microglobulin, cd74b - cd74 molecule, major histocompatibility complex, class ii invariant chain b, cd74a - cd74 molecule, major histocompatibility complex, class ii invariant chain a, cd226 - cd226 molecule, prkcbb - protein kinase c, beta b, irak3 - interleukin-1 receptor-associated kinase 3, csk - c-src tyrosine kinase, syk - spleen tyrosine kinase]
GO:0006357	regulation of transcription by RNA polymerase II	0.000623	0.0372	1.64	13851	1406	271	45	[hexim1 - hexamethylene bis-acetamide inducible 1, nr4a2b - nuclear receptor subfamily 4, group a, member 2b, tefa - thyrotroph embryonic factor a, klf6a - kruppel-like factor 6a, jund - jun d proto-oncogene, cebpb - ccaat/enhancer binding protein (c/ebp), beta, rel - v-rel reticuloendotheliosis viral oncogene homolog, nfkb2 - nuclear factor of kappa light polypeptide gene enhancer in b-cells 2, …
GO:0006355	regulation of transcription, DNA-templated	0.000682	0.0405	1.55	13851	1746	271	53	[hexim1 - hexamethylene bis-acetamide inducible 1, jund - jun d proto-oncogene, cebpb - ccaat/enhancer binding protein (c/ebp), beta, actr2b - arp2 actin-related protein 2b homolog (yeast), tefb - thyrotroph embryonic factor b, hic1 - hypermethylated in cancer 1, uri1 - uri1, prefoldin-like chaperone, egr3 - early growth response 3, actr2a - arp2 actin-related protein 2a homolog (yeast), atf3 - a…
GO:1903506	regulation of nucleic acid-templated transcription	0.000691	0.0407	1.55	13851	1747	271	53	[hexim1 - hexamethylene bis-acetamide inducible 1, jund - jun d proto-oncogene, cebpb - ccaat/enhancer binding protein (c/ebp), beta, actr2b - arp2 actin-related protein 2b homolog (yeast), tefb - thyrotroph embryonic factor b, hic1 - hypermethylated in cancer 1, uri1 - uri1, prefoldin-like chaperone, egr3 - early growth response 3, actr2a - arp2 actin-related protein 2a homolog (yeast), atf3 - a…
GO:2001141	regulation of RNA biosynthetic process	0.000701	0.041	1.55	13851	1748	271	53	[hexim1 - hexamethylene bis-acetamide inducible 1, jund - jun d proto-oncogene, cebpb - ccaat/enhancer binding protein (c/ebp), beta, actr2b - arp2 actin-related protein 2b homolog (yeast), tefb - thyrotroph embryonic factor b, hic1 - hypermethylated in cancer 1, uri1 - uri1, prefoldin-like chaperone, egr3 - early growth response 3, actr2a - arp2 actin-related protein 2a homolog (yeast), atf3 - a…
GO:0071622	regulation of granulocyte chemotaxis	0.000803	0.0467	15.33	13851	10	271	3	[cxcr4b - chemokine (c-x-c motif), receptor 4b, hspd1 - heat shock 60kd protein 1 (chaperonin), rac2 - ras-related c3 botulinum toxin substrate 2 (rho family, small gtp binding protein rac2)]

## Sheet: Ery
GO Term	Description	P-value	FDR q-value	Enrichment	N	B	n	b	Genes
GO:0015669	gas transport	9.05e-07	0.00773	49.65	13851	12	93	4	[aqp1a.1 - aquaporin 1a, tandem duplicate 1, hbaa1 - hemoglobin alpha adult-1, cahz - carbonic anhydrase, hbbe2 - hemoglobin beta embryonic-2]
GO:0017144	drug metabolic process	1.44e-05	0.0614	5.46	13851	273	93	10	[ak1 - adenylate kinase 1, hbaa1 - hemoglobin alpha adult-1, idh3a - isocitrate dehydrogenase 3 (nad+) alpha, adka - adenosine kinase a, kmo - kynurenine 3-monooxygenase, gpx1a - glutathione peroxidase 1a, ogdha - oxoglutarate (alpha-ketoglutarate) dehydrogenase a (lipoamide), hbbe2 - hemoglobin beta embryonic-2, cyp2r1 - cytochrome p450, family 2, subfamily r, polypeptide 1, dpydb - dihydropyrim…
GO:0042744	hydrogen peroxide catabolic process	4.65e-05	0.133	40.62	13851	11	93	3	[hbaa1 - hemoglobin alpha adult-1, gpx1a - glutathione peroxidase 1a, hbbe2 - hemoglobin beta embryonic-2]
GO:0016999	antibiotic metabolic process	5.86e-05	0.125	12.01	13851	62	93	5	[hbaa1 - hemoglobin alpha adult-1, idh3a - isocitrate dehydrogenase 3 (nad+) alpha, gpx1a - glutathione peroxidase 1a, ogdha - oxoglutarate (alpha-ketoglutarate) dehydrogenase a (lipoamide), hbbe2 - hemoglobin beta embryonic-2]
GO:0042743	hydrogen peroxide metabolic process	7.98e-05	0.136	34.37	13851	13	93	3	[hbaa1 - hemoglobin alpha adult-1, gpx1a - glutathione peroxidase 1a, hbbe2 - hemoglobin beta embryonic-2]
GO:0015893	drug transport	0.00025	0.357	12.95	13851	46	93	4	[aqp1a.1 - aquaporin 1a, tandem duplicate 1, hbaa1 - hemoglobin alpha adult-1, cahz - carbonic anhydrase, hbbe2 - hemoglobin beta embryonic-2]
GO:0015670	carbon dioxide transport	0.000265	0.324	74.47	13851	4	93	2	[aqp1a.1 - aquaporin 1a, tandem duplicate 1, cahz - carbonic anhydrase]
GO:0042737	drug catabolic process	0.000361	0.386	8.18	13851	91	93	5	[hbaa1 - hemoglobin alpha adult-1, gpx1a - glutathione peroxidase 1a, hbbe2 - hemoglobin beta embryonic-2, cyp2r1 - cytochrome p450, family 2, subfamily r, polypeptide 1, dpydb - dihydropyrimidine dehydrogenase b]
GO:0017001	antibiotic catabolic process	0.000535	0.509	18.62	13851	24	93	3	[hbaa1 - hemoglobin alpha adult-1, gpx1a - glutathione peroxidase 1a, hbbe2 - hemoglobin beta embryonic-2]
GO:0035162	embryonic hemopoiesis	0.000573	0.49	10.45	13851	57	93	4	[alas2 - aminolevulinate, delta-, synthetase 2, etnppl - ethanolamine-phosphate phospho-lyase, epb41b - erythrocyte membrane protein band 4.1b (elliptocytosis 1, rh-linked), slc4a1a - solute carrier family 4, anion exchanger, member 1a]
GO:0019755	one-carbon compound transport	0.000657	0.511	49.65	13851	6	93	2	[aqp1a.1 - aquaporin 1a, tandem duplicate 1, cahz - carbonic anhydrase]
GO:0030218	erythrocyte differentiation	0.000742	0.528	9.77	13851	61	93	4	[tspo - translocator protein, alas2 - aminolevulinate, delta-, synthetase 2, epb41b - erythrocyte membrane protein band 4.1b (elliptocytosis 1, rh-linked), slc4a1a - solute carrier family 4, anion exchanger, member 1a]
GO:0051187	cofactor catabolic process	0.000763	0.501	16.55	13851	27	93	3	[hbaa1 - hemoglobin alpha adult-1, gpx1a - glutathione peroxidase 1a, hbbe2 - hemoglobin beta embryonic-2]
GO:0030097	hemopoiesis	0.000958	0.585	5.29	13851	169	93	6	[hspa9 - heat shock protein 9, alas2 - aminolevulinate, delta-, synthetase 2, ncor2 - nuclear receptor co-repressor 2, etnppl - ethanolamine-phosphate phospho-lyase, epb41b - erythrocyte membrane protein band 4.1b (elliptocytosis 1, rh-linked), slc4a1a - solute carrier family 4, anion exchanger, member 1a]

## Sheet: Neu
GO Term	Description	P-value	FDR q-value	Enrichment	N	B	n	b	Genes
GO:0099177	regulation of trans-synaptic signaling	0.000786	1	6.91	13851	109	92	5	[grin2da - glutamate receptor, ionotropic, n-methyl d-aspartate 2d, a, grm4 - glutamate receptor, metabotropic 4, grid2 - glutamate receptor, ionotropic, delta 2, grik4 - glutamate receptor, ionotropic, kainate 4, usp46 - ubiquitin specific peptidase 46]
GO:0050804	modulation of chemical synaptic transmission	0.000786	1	6.91	13851	109	92	5	[grin2da - glutamate receptor, ionotropic, n-methyl d-aspartate 2d, a, grm4 - glutamate receptor, metabotropic 4, grid2 - glutamate receptor, ionotropic, delta 2, grik4 - glutamate receptor, ionotropic, kainate 4, usp46 - ubiquitin specific peptidase 46]

## Sheet: Aci
GO Term	Description	P-value	FDR q-value	Enrichment	N	B	n	b	Genes
GO:0055114	oxidation-reduction process	8.32e-16	7.11e-12	8.37	13851	136	292	24	[echs1 - enoyl coenzyme a hydratase, short chain, 1, mitochondrial, acox1 - acyl-coenzyme a oxidase 1, palmitoyl, hao1 - hydroxyacid oxidase (glycolate oxidase) 1, ndufa7 - nadh dehydrogenase (ubiquinone) 1 alpha subcomplex, 7, ppp1r3ca - protein phosphatase 1, regulatory (inhibitor) subunit 3ca, phyh - phytanoyl-coa 2-hydroxylase, ndufa8 - nadh dehydrogenase (ubiquinone) 1 alpha subcomplex, 8, h…
GO:0019752	carboxylic acid metabolic process	2.64e-14	1.13e-10	4.19	13851	442	292	39	[echs1 - enoyl coenzyme a hydratase, short chain, 1, mitochondrial, got1 - glutamic-oxaloacetic transaminase 1, soluble, pgk1 - phosphoglycerate kinase 1, mpc1 - mitochondrial pyruvate carrier 1, rgn - regucalcin, pm20d1.2 - peptidase m20 domain containing 1, tandem duplicate 2, acadl - acyl-coenzyme a dehydrogenase, long chain, gcshb - glycine cleavage system protein h (aminomethyl carrier), b, …
GO:0006082	organic acid metabolic process	7.87e-14	2.24e-10	3.87	13851	503	292	41	[echs1 - enoyl coenzyme a hydratase, short chain, 1, mitochondrial, got1 - glutamic-oxaloacetic transaminase 1, soluble, pgk1 - phosphoglycerate kinase 1, rgn - regucalcin, mpc1 - mitochondrial pyruvate carrier 1, cyp2r1 - cytochrome p450, family 2, subfamily r, polypeptide 1, pm20d1.2 - peptidase m20 domain containing 1, tandem duplicate 2, acadl - acyl-coenzyme a dehydrogenase, long chain, gcsh…
GO:0043436	oxoacid metabolic process	1.46e-13	3.12e-10	3.97	13851	466	292	39	[echs1 - enoyl coenzyme a hydratase, short chain, 1, mitochondrial, got1 - glutamic-oxaloacetic transaminase 1, soluble, pgk1 - phosphoglycerate kinase 1, mpc1 - mitochondrial pyruvate carrier 1, rgn - regucalcin, pm20d1.2 - peptidase m20 domain containing 1, tandem duplicate 2, acadl - acyl-coenzyme a dehydrogenase, long chain, gcshb - glycine cleavage system protein h (aminomethyl carrier), b, …
GO:0044281	small molecule metabolic process	8.72e-13	1.49e-09	2.86	13851	911	292	55	[echs1 - enoyl coenzyme a hydratase, short chain, 1, mitochondrial, hint1 - histidine triad nucleotide binding protein 1, gda - guanine deaminase, rgn - regucalcin, pm20d1.2 - peptidase m20 domain containing 1, tandem duplicate 2, hadhaa - hydroxyacyl-coenzyme a dehydrogenase/3-ketoacyl-coenzyme a thiolase/enoyl-coenzyme a hydratase, alpha subunit a, ndufab1b - nadh dehydrogenase (ubiquinone) 1, …
GO:0019395	fatty acid oxidation	9.54e-13	1.36e-09	17.79	13851	32	292	12	[acaa1 - acetyl-coenzyme a acyltransferase 1, acox1 - acyl-coenzyme a oxidase 1, palmitoyl, echs1 - enoyl coenzyme a hydratase, short chain, 1, mitochondrial, acadl - acyl-coenzyme a dehydrogenase, long chain, hao1 - hydroxyacid oxidase (glycolate oxidase) 1, phyh - phytanoyl-coa 2-hydroxylase, hadhaa - hydroxyacyl-coenzyme a dehydrogenase/3-ketoacyl-coenzyme a thiolase/enoyl-coenzyme a hydratase…
GO:0032787	monocarboxylic acid metabolic process	2.52e-12	3.08e-09	5.62	13851	211	292	25	[echs1 - enoyl coenzyme a hydratase, short chain, 1, mitochondrial, pgk1 - phosphoglycerate kinase 1, mpc1 - mitochondrial pyruvate carrier 1, pm20d1.2 - peptidase m20 domain containing 1, tandem duplicate 2, acadl - acyl-coenzyme a dehydrogenase, long chain, hadhaa - hydroxyacyl-coenzyme a dehydrogenase/3-ketoacyl-coenzyme a thiolase/enoyl-coenzyme a hydratase, alpha subunit a, ndufab1b - nadh d…
GO:0034440	lipid oxidation	3.33e-12	3.56e-09	16.26	13851	35	292	12	[acaa1 - acetyl-coenzyme a acyltransferase 1, acox1 - acyl-coenzyme a oxidase 1, palmitoyl, echs1 - enoyl coenzyme a hydratase, short chain, 1, mitochondrial, acadl - acyl-coenzyme a dehydrogenase, long chain, hao1 - hydroxyacid oxidase (glycolate oxidase) 1, phyh - phytanoyl-coa 2-hydroxylase, hadhaa - hydroxyacyl-coenzyme a dehydrogenase/3-ketoacyl-coenzyme a thiolase/enoyl-coenzyme a hydratase…
GO:0006631	fatty acid metabolic process	1.65e-10	1.57e-07	6.72	13851	127	292	18	[echs1 - enoyl coenzyme a hydratase, short chain, 1, mitochondrial, acox1 - acyl-coenzyme a oxidase 1, palmitoyl, elovl2 - elongation of very long chain fatty acids (fen1/elo2, sur4/elo3, yeast)-like 2, hao1 - hydroxyacid oxidase (glycolate oxidase) 1, phyh - phytanoyl-coa 2-hydroxylase, hadhb - hydroxyacyl-coenzyme a dehydrogenase/3-ketoacyl-coenzyme a thiolase/enoyl-coenzyme a hydratase (trifun…
GO:0044282	small molecule catabolic process	3.07e-10	2.62e-07	5.41	13851	184	292	21	[echs1 - enoyl coenzyme a hydratase, short chain, 1, mitochondrial, acox1 - acyl-coenzyme a oxidase 1, palmitoyl, ptena - phosphatase and tensin homolog a, hao1 - hydroxyacid oxidase (glycolate oxidase) 1, phyh - phytanoyl-coa 2-hydroxylase, hadhb - hydroxyacyl-coenzyme a dehydrogenase/3-ketoacyl-coenzyme a thiolase/enoyl-coenzyme a hydratase (trifunctional protein), beta subunit, adh5 - alcohol …
GO:0009062	fatty acid catabolic process	4.07e-10	3.16e-07	13.04	13851	40	292	11	[acaa1 - acetyl-coenzyme a acyltransferase 1, acox1 - acyl-coenzyme a oxidase 1, palmitoyl, echs1 - enoyl coenzyme a hydratase, short chain, 1, mitochondrial, acadl - acyl-coenzyme a dehydrogenase, long chain, hao1 - hydroxyacid oxidase (glycolate oxidase) 1, phyh - phytanoyl-coa 2-hydroxylase, hadhaa - hydroxyacyl-coenzyme a dehydrogenase/3-ketoacyl-coenzyme a thiolase/enoyl-coenzyme a hydratase…
GO:0006635	fatty acid beta-oxidation	7.21e-10	5.13e-07	17.79	13851	24	292	9	[acaa1 - acetyl-coenzyme a acyltransferase 1, echs1 - enoyl coenzyme a hydratase, short chain, 1, mitochondrial, acox1 - acyl-coenzyme a oxidase 1, palmitoyl, acadl - acyl-coenzyme a dehydrogenase, long chain, hadhaa - hydroxyacyl-coenzyme a dehydrogenase/3-ketoacyl-coenzyme a thiolase/enoyl-coenzyme a hydratase, alpha subunit a, hadhb - hydroxyacyl-coenzyme a dehydrogenase/3-ketoacyl-coenzyme a …
GO:0001732	formation of cytoplasmic translation initiation complex	7.31e-10	4.81e-07	22.32	13851	17	292	8	[eif3ba - eukaryotic translation initiation factor 3, subunit ba, eif5 - eukaryotic translation initiation factor 5, eif3s6ip - eukaryotic translation initiation factor 3, subunit 6 interacting protein, eif3jb - eukaryotic translation initiation factor 3, subunit jb, eif3d - eukaryotic translation initiation factor 3, subunit d, eif3k - eukaryotic translation initiation factor 3, subunit k, eif3h…
GO:0006413	translational initiation	2.84e-09	1.74e-06	9.65	13851	59	292	12	[eif3ba - eukaryotic translation initiation factor 3, subunit ba, eif1axb - eukaryotic translation initiation factor 1a, x-linked, b, eif5 - eukaryotic translation initiation factor 5, eif2s1a - eukaryotic translation initiation factor 2, subunit 1 alpha a, eif3s6ip - eukaryotic translation initiation factor 3, subunit 6 interacting protein, eif3jb - eukaryotic translation initiation factor 3, su…
GO:0044242	cellular lipid catabolic process	6.25e-09	3.56e-06	7.3	13851	91	292	14	[echs1 - enoyl coenzyme a hydratase, short chain, 1, mitochondrial, acox1 - acyl-coenzyme a oxidase 1, palmitoyl, hao1 - hydroxyacid oxidase (glycolate oxidase) 1, phyh - phytanoyl-coa 2-hydroxylase, hadhb - hydroxyacyl-coenzyme a dehydrogenase/3-ketoacyl-coenzyme a thiolase/enoyl-coenzyme a hydratase (trifunctional protein), beta subunit, gpcpd1 - glycerophosphocholine phosphodiesterase gde1 hom…
GO:0072329	monocarboxylic acid catabolic process	6.82e-09	3.64e-06	10.23	13851	51	292	11	[acox1 - acyl-coenzyme a oxidase 1, palmitoyl, acaa1 - acetyl-coenzyme a acyltransferase 1, echs1 - enoyl coenzyme a hydratase, short chain, 1, mitochondrial, acadl - acyl-coenzyme a dehydrogenase, long chain, hao1 - hydroxyacid oxidase (glycolate oxidase) 1, phyh - phytanoyl-coa 2-hydroxylase, hadhaa - hydroxyacyl-coenzyme a dehydrogenase/3-ketoacyl-coenzyme a thiolase/enoyl-coenzyme a hydratase…
GO:0006629	lipid metabolic process	9.41e-09	4.73e-06	2.95	13851	563	292	35	[echs1 - enoyl coenzyme a hydratase, short chain, 1, mitochondrial, dhrs13a.3 - dehydrogenase/reductase (sdr family) member 13a, duplicate 3, ptena - phosphatase and tensin homolog a, gpcpd1 - glycerophosphocholine phosphodiesterase gde1 homolog (s. cerevisiae), chpt1 - choline phosphotransferase 1, cyp2r1 - cytochrome p450, family 2, subfamily r, polypeptide 1, pm20d1.2 - peptidase m20 domain co…
GO:0008152	metabolic process	1.51e-08	7.19e-06	1.46	13851	4785	292	147	[echs1 - enoyl coenzyme a hydratase, short chain, 1, mitochondrial, hsp90b1 - heat shock protein 90, beta (grp94), member 1, hint1 - histidine triad nucleotide binding protein 1, snrnp70 - small nuclear ribonucleoprotein 70 (u1), rbm39a - rna binding motif protein 39a, dhrs13a.3 - dehydrogenase/reductase (sdr family) member 13a, duplicate 3, ndufa7 - nadh dehydrogenase (ubiquinone) 1 alpha subcom…
GO:0016042	lipid catabolic process	1.58e-08	7.12e-06	5.79	13851	131	292	16	[echs1 - enoyl coenzyme a hydratase, short chain, 1, mitochondrial, acox1 - acyl-coenzyme a oxidase 1, palmitoyl, hao1 - hydroxyacid oxidase (glycolate oxidase) 1, pla2g12b - phospholipase a2, group xiib, phyh - phytanoyl-coa 2-hydroxylase, hadhb - hydroxyacyl-coenzyme a dehydrogenase/3-ketoacyl-coenzyme a thiolase/enoyl-coenzyme a hydratase (trifunctional protein), beta subunit, gpcpd1 - glycero…
GO:0044255	cellular lipid metabolic process	1.74e-08	7.42e-06	3.21	13851	443	292	30	[echs1 - enoyl coenzyme a hydratase, short chain, 1, mitochondrial, dhrs13a.3 - dehydrogenase/reductase (sdr family) member 13a, duplicate 3, ptena - phosphatase and tensin homolog a, gpcpd1 - glycerophosphocholine phosphodiesterase gde1 homolog (s. cerevisiae), chpt1 - choline phosphotransferase 1, psap - prosaposin, pm20d1.2 - peptidase m20 domain containing 1, tandem duplicate 2, acadl - acyl-…
GO:0016054	organic acid catabolic process	3.02e-08	1.23e-05	5.54	13851	137	292	16	[echs1 - enoyl coenzyme a hydratase, short chain, 1, mitochondrial, acox1 - acyl-coenzyme a oxidase 1, palmitoyl, hao1 - hydroxyacid oxidase (glycolate oxidase) 1, phyh - phytanoyl-coa 2-hydroxylase, hadhb - hydroxyacyl-coenzyme a dehydrogenase/3-ketoacyl-coenzyme a thiolase/enoyl-coenzyme a hydratase (trifunctional protein), beta subunit, amdhd1 - amidohydrolase domain containing 1, abcd3a - atp…
GO:0046395	carboxylic acid catabolic process	3.02e-08	1.17e-05	5.54	13851	137	292	16	[echs1 - enoyl coenzyme a hydratase, short chain, 1, mitochondrial, acox1 - acyl-coenzyme a oxidase 1, palmitoyl, hao1 - hydroxyacid oxidase (glycolate oxidase) 1, phyh - phytanoyl-coa 2-hydroxylase, hadhb - hydroxyacyl-coenzyme a dehydrogenase/3-ketoacyl-coenzyme a thiolase/enoyl-coenzyme a hydratase (trifunctional protein), beta subunit, amdhd1 - amidohydrolase domain containing 1, abcd3a - atp…
GO:0046394	carboxylic acid biosynthetic process	9.48e-08	3.52e-05	4.8	13851	168	292	17	[elovl2 - elongation of very long chain fatty acids (fen1/elo2, sur4/elo3, yeast)-like 2, got1 - glutamic-oxaloacetic transaminase 1, soluble, zgc:153031 - zgc:153031, zgc:101540 - zgc:101540, pgk1 - phosphoglycerate kinase 1, rgn - regucalcin, lpl - lipoprotein lipase, glula - glutamate-ammonia ligase (glutamine synthase) a, shmt1 - serine hydroxymethyltransferase 1 (soluble), hsd17b12b - hydrox…
GO:0016053	organic acid biosynthetic process	1.13e-07	4.02e-05	4.74	13851	170	292	17	[elovl2 - elongation of very long chain fatty acids (fen1/elo2, sur4/elo3, yeast)-like 2, got1 - glutamic-oxaloacetic transaminase 1, soluble, zgc:153031 - zgc:153031, zgc:101540 - zgc:101540, pgk1 - phosphoglycerate kinase 1, rgn - regucalcin, lpl - lipoprotein lipase, glula - glutamate-ammonia ligase (glutamine synthase) a, shmt1 - serine hydroxymethyltransferase 1 (soluble), hsd17b12b - hydrox…
GO:0006091	generation of precursor metabolites and energy	2.79e-07	9.53e-05	5.44	13851	122	292	14	[ndufa7 - nadh dehydrogenase (ubiquinone) 1 alpha subcomplex, 7, ppp1r3ca - protein phosphatase 1, regulatory (inhibitor) subunit 3ca, ndufa8 - nadh dehydrogenase (ubiquinone) 1 alpha subcomplex, 8, adh5 - alcohol dehydrogenase 5, uqcrfs1 - ubiquinol-cytochrome c reductase, rieske iron-sulfur polypeptide 1, pgk1 - phosphoglycerate kinase 1, cox6a1 - cytochrome c oxidase subunit via polypeptide 1,…
GO:0009056	catabolic process	3.12e-07	0.000103	2.23	13851	959	292	45	[echs1 - enoyl coenzyme a hydratase, short chain, 1, mitochondrial, hsp90b1 - heat shock protein 90, beta (grp94), member 1, hint1 - histidine triad nucleotide binding protein 1, ptena - phosphatase and tensin homolog a, gda - guanine deaminase, adh5 - alcohol dehydrogenase 5, gpcpd1 - glycerophosphocholine phosphodiesterase gde1 homolog (s. cerevisiae), aup1 - ancient ubiquitous protein 1, psma1…
GO:0044248	cellular catabolic process	5.52e-07	0.000175	2.29	13851	850	292	41	[echs1 - enoyl coenzyme a hydratase, short chain, 1, mitochondrial, hsp90b1 - heat shock protein 90, beta (grp94), member 1, hint1 - histidine triad nucleotide binding protein 1, gda - guanine deaminase, gpcpd1 - glycerophosphocholine phosphodiesterase gde1 homolog (s. cerevisiae), adh5 - alcohol dehydrogenase 5, aup1 - ancient ubiquitous protein 1, psma1 - proteasome (prosome, macropain) subunit…
GO:1990748	cellular detoxification	5.59e-07	0.000171	17.79	13851	16	292	6	[sod1 - superoxide dismutase 1, soluble, adh8b - alcohol dehydrogenase 8b, sod3a - superoxide dismutase 3, extracellular a, park7 - parkinson disease (autosomal recessive, early onset) 7, adh5 - alcohol dehydrogenase 5, prdx2 - peroxiredoxin 2]
GO:0098754	detoxification	5.98e-07	0.000176	13.28	13851	25	292	7	[acaa1 - acetyl-coenzyme a acyltransferase 1, sod1 - superoxide dismutase 1, soluble, adh8b - alcohol dehydrogenase 8b, sod3a - superoxide dismutase 3, extracellular a, park7 - parkinson disease (autosomal recessive, early onset) 7, adh5 - alcohol dehydrogenase 5, prdx2 - peroxiredoxin 2]
GO:0022904	respiratory electron transport chain	1e-06	0.000285	9.99	13851	38	292	8	[sdhc - succinate dehydrogenase complex, subunit c, integral membrane protein, ndufa7 - nadh dehydrogenase (ubiquinone) 1 alpha subcomplex, 7, ndufa8 - nadh dehydrogenase (ubiquinone) 1 alpha subcomplex, 8, ndufa5 - nadh dehydrogenase (ubiquinone) 1 alpha subcomplex, 5, uqcrfs1 - ubiquinol-cytochrome c reductase, rieske iron-sulfur polypeptide 1, cox6a1 - cytochrome c oxidase subunit via polypept…
GO:0044237	cellular metabolic process	1.01e-06	0.000278	1.43	13851	4283	292	129	[echs1 - enoyl coenzyme a hydratase, short chain, 1, mitochondrial, hsp90b1 - heat shock protein 90, beta (grp94), member 1, hint1 - histidine triad nucleotide binding protein 1, snrnp70 - small nuclear ribonucleoprotein 70 (u1), rbm39a - rna binding motif protein 39a, dhrs13a.3 - dehydrogenase/reductase (sdr family) member 13a, duplicate 3, ndufa7 - nadh dehydrogenase (ubiquinone) 1 alpha subcom…
GO:0009058	biosynthetic process	1.2e-06	0.000321	1.98	13851	1244	292	52	[hint1 - histidine triad nucleotide binding protein 1, rgn - regucalcin, pm20d1.2 - peptidase m20 domain containing 1, tandem duplicate 2, pcyt1bb - phosphate cytidylyltransferase 1, choline, beta b, ndufab1b - nadh dehydrogenase (ubiquinone) 1, alpha/beta subcomplex, 1b, faub - finkel-biskis-reilly murine sarcoma virus (fbr-musv) ubiquitously expressed b, oaz1a - ornithine decarboxylase antizyme…
GO:0022900	electron transport chain	1.52e-06	0.000393	9.49	13851	40	292	8	[sdhc - succinate dehydrogenase complex, subunit c, integral membrane protein, ndufa7 - nadh dehydrogenase (ubiquinone) 1 alpha subcomplex, 7, ndufa8 - nadh dehydrogenase (ubiquinone) 1 alpha subcomplex, 8, ndufa5 - nadh dehydrogenase (ubiquinone) 1 alpha subcomplex, 5, uqcrfs1 - ubiquinol-cytochrome c reductase, rieske iron-sulfur polypeptide 1, cox6a1 - cytochrome c oxidase subunit via polypept…
GO:0044249	cellular biosynthetic process	1.58e-06	0.000397	2.02	13851	1152	292	49	[hint1 - histidine triad nucleotide binding protein 1, rgn - regucalcin, pm20d1.2 - peptidase m20 domain containing 1, tandem duplicate 2, pcyt1bb - phosphate cytidylyltransferase 1, choline, beta b, ndufab1b - nadh dehydrogenase (ubiquinone) 1, alpha/beta subcomplex, 1b, faub - finkel-biskis-reilly murine sarcoma virus (fbr-musv) ubiquitously expressed b, oaz1a - ornithine decarboxylase antizyme…
GO:1901566	organonitrogen compound biosynthetic process	1.89e-06	0.000461	2.45	13851	640	292	33	[ckba - creatine kinase, brain a, eif1axb - eukaryotic translation initiation factor 1a, x-linked, b, got1 - glutamic-oxaloacetic transaminase 1, soluble, eif5 - eukaryotic translation initiation factor 5, eif3d - eukaryotic translation initiation factor 3, subunit d, nme4 - non-metastatic cells 4, protein expressed in, eif1b - eukaryotic translation initiation factor 1b, pgk1 - phosphoglycerate …
GO:0030258	lipid modification	2.11e-06	0.0005	4.97	13851	124	292	13	[echs1 - enoyl coenzyme a hydratase, short chain, 1, mitochondrial, acox1 - acyl-coenzyme a oxidase 1, palmitoyl, hao1 - hydroxyacid oxidase (glycolate oxidase) 1, ptena - phosphatase and tensin homolog a, phyh - phytanoyl-coa 2-hydroxylase, hadhb - hydroxyacyl-coenzyme a dehydrogenase/3-ketoacyl-coenzyme a thiolase/enoyl-coenzyme a hydratase (trifunctional protein), beta subunit, abcd3a - atp-bi…
GO:1901575	organic substance catabolic process	4.01e-06	0.000926	2.2	13851	821	292	38	[echs1 - enoyl coenzyme a hydratase, short chain, 1, mitochondrial, hsp90b1 - heat shock protein 90, beta (grp94), member 1, hint1 - histidine triad nucleotide binding protein 1, ptena - phosphatase and tensin homolog a, gda - guanine deaminase, adh5 - alcohol dehydrogenase 5, gpcpd1 - glycerophosphocholine phosphodiesterase gde1 homolog (s. cerevisiae), aup1 - ancient ubiquitous protein 1, psma1…
GO:1901576	organic substance biosynthetic process	6.25e-06	0.00141	1.92	13851	1210	292	49	[hint1 - histidine triad nucleotide binding protein 1, rgn - regucalcin, pcyt1bb - phosphate cytidylyltransferase 1, choline, beta b, ndufab1b - nadh dehydrogenase (ubiquinone) 1, alpha/beta subcomplex, 1b, faub - finkel-biskis-reilly murine sarcoma virus (fbr-musv) ubiquitously expressed b, oaz1a - ornithine decarboxylase antizyme 1a, fpgs - folylpolyglutamate synthase, pdhb - pyruvate dehydroge…
[truncated: 43 more rows]

[truncated: 1 more sheets: Isl]
