# Supplementary material for: Biliary epithelial cells are facultative liver stem cells during liver regeneration in adult zebrafish
Source: JCI Insight. 2023 Jan 10;8(1):e163929. doi: 10.1172/jci.insight.163929 (PMC9870093; doi:10.1172/jci.insight.163929)
Supplement: Supplemental table 3 [file jciinsight-8-163929-s194.xlsx]

## Sheet: Hep.1
GO Term	Description	P-value	FDR q-value	Enrichment	N	B	n	b	Genes
GO:0006412	translation	3.38e-86	2.88e-82	14.92	12472	245	314	92	[rps8a - ribosomal protein s8a, rplp0 - ribosomal protein, large, p0, rpl13a - ribosomal protein l13a, rpl4 - ribosomal protein l4, rpl22l1 - ribosomal protein l22-like 1, rps4x - ribosomal protein s4, x-linked, rps23 - ribosomal protein s23, eif3g - eukaryotic translation initiation factor 3, subunit g, rpl35a - ribosomal protein l35a, rpl23 - ribosomal protein l23, uba52 - ubiquitin a-52 residu…
GO:0043043	peptide biosynthetic process	2.02e-85	8.61e-82	14.68	12472	249	314	92	[rps8a - ribosomal protein s8a, rplp0 - ribosomal protein, large, p0, rpl13a - ribosomal protein l13a, rpl4 - ribosomal protein l4, rpl22l1 - ribosomal protein l22-like 1, rps4x - ribosomal protein s4, x-linked, rps23 - ribosomal protein s23, eif3g - eukaryotic translation initiation factor 3, subunit g, rpl35a - ribosomal protein l35a, rpl23 - ribosomal protein l23, uba52 - ubiquitin a-52 residu…
GO:0006518	peptide metabolic process	5.29e-80	1.5e-76	12.57	12472	297	314	94	[rps8a - ribosomal protein s8a, rplp0 - ribosomal protein, large, p0, rpl13a - ribosomal protein l13a, rpl4 - ribosomal protein l4, rpl22l1 - ribosomal protein l22-like 1, rps4x - ribosomal protein s4, x-linked, rps23 - ribosomal protein s23, eif3g - eukaryotic translation initiation factor 3, subunit g, rpl35a - ribosomal protein l35a, rpl23 - ribosomal protein l23, rpl18 - ribosomal protein l18…
GO:0043604	amide biosynthetic process	7.47e-75	1.59e-71	11.67	12472	313	314	92	[rps8a - ribosomal protein s8a, rplp0 - ribosomal protein, large, p0, rpl13a - ribosomal protein l13a, rpl4 - ribosomal protein l4, rpl22l1 - ribosomal protein l22-like 1, rps4x - ribosomal protein s4, x-linked, rps23 - ribosomal protein s23, eif3g - eukaryotic translation initiation factor 3, subunit g, rpl35a - ribosomal protein l35a, rpl23 - ribosomal protein l23, uba52 - ubiquitin a-52 residu…
GO:0043603	cellular amide metabolic process	4.13e-65	7.04e-62	8.86	12472	426	314	95	[rplp0 - ribosomal protein, large, p0, rps8a - ribosomal protein s8a, rpl13a - ribosomal protein l13a, suclg2 - succinate-coa ligase, gdp-forming, beta subunit, rpl4 - ribosomal protein l4, rps4x - ribosomal protein s4, x-linked, rpl22l1 - ribosomal protein l22-like 1, rps23 - ribosomal protein s23, eif3g - eukaryotic translation initiation factor 3, subunit g, rpl35a - ribosomal protein l35a, rp…
GO:0034645	cellular macromolecule biosynthetic process	2.64e-61	3.75e-58	7.61	12472	517	314	99	[rps8a - ribosomal protein s8a, rpl13a - ribosomal protein l13a, rps4x - ribosomal protein s4, x-linked, rpl22l1 - ribosomal protein l22-like 1, rps23 - ribosomal protein s23, rpl23 - ribosomal protein l23, rpl35a - ribosomal protein l35a, uba52 - ubiquitin a-52 residue ribosomal protein fusion product 1, rpl18 - ribosomal protein l18, rpl38 - ribosomal protein l38, rps17 - ribosomal protein s17,…
GO:1901566	organonitrogen compound biosynthetic process	1.59e-59	1.93e-56	6.69	12472	623	314	105	[rps8a - ribosomal protein s8a, rpl13a - ribosomal protein l13a, rps4x - ribosomal protein s4, x-linked, rpl22l1 - ribosomal protein l22-like 1, rps23 - ribosomal protein s23, gapdh - glyceraldehyde-3-phosphate dehydrogenase, rpl23 - ribosomal protein l23, rpl35a - ribosomal protein l35a, uba52 - ubiquitin a-52 residue ribosomal protein fusion product 1, rpl18 - ribosomal protein l18, rpl38 - rib…
GO:0009059	macromolecule biosynthetic process	9e-58	9.59e-55	7.01	12472	561	314	99	[rps8a - ribosomal protein s8a, rpl13a - ribosomal protein l13a, rpl22l1 - ribosomal protein l22-like 1, rps4x - ribosomal protein s4, x-linked, rps23 - ribosomal protein s23, rpl23 - ribosomal protein l23, rpl35a - ribosomal protein l35a, uba52 - ubiquitin a-52 residue ribosomal protein fusion product 1, rpl18 - ribosomal protein l18, rpl38 - ribosomal protein l38, rps17 - ribosomal protein s17,…
GO:0044271	cellular nitrogen compound biosynthetic process	1.72e-48	1.63e-45	5.4	12472	750	314	102	[rps8a - ribosomal protein s8a, rpl13a - ribosomal protein l13a, rps4x - ribosomal protein s4, x-linked, rpl22l1 - ribosomal protein l22-like 1, rps23 - ribosomal protein s23, gapdh - glyceraldehyde-3-phosphate dehydrogenase, rpl23 - ribosomal protein l23, rpl35a - ribosomal protein l35a, uba52 - ubiquitin a-52 residue ribosomal protein fusion product 1, rpl18 - ribosomal protein l18, rpl38 - rib…
GO:0044249	cellular biosynthetic process	7.56e-43	6.44e-40	4.1	12472	1113	314	115	[rps8a - ribosomal protein s8a, rpl13a - ribosomal protein l13a, rpl22l1 - ribosomal protein l22-like 1, rps4x - ribosomal protein s4, x-linked, rps23 - ribosomal protein s23, gapdh - glyceraldehyde-3-phosphate dehydrogenase, rpl23 - ribosomal protein l23, rpl35a - ribosomal protein l35a, rpl18 - ribosomal protein l18, uba52 - ubiquitin a-52 residue ribosomal protein fusion product 1, rpl38 - rib…
GO:1901576	organic substance biosynthetic process	2.36e-42	1.83e-39	3.98	12472	1167	314	117	[rps8a - ribosomal protein s8a, rpl13a - ribosomal protein l13a, rps4x - ribosomal protein s4, x-linked, rpl22l1 - ribosomal protein l22-like 1, rps23 - ribosomal protein s23, gapdh - glyceraldehyde-3-phosphate dehydrogenase, rpl23 - ribosomal protein l23, rpl35a - ribosomal protein l35a, rpl18 - ribosomal protein l18, uba52 - ubiquitin a-52 residue ribosomal protein fusion product 1, rpl38 - rib…
GO:0009058	biosynthetic process	6.16e-42	4.38e-39	3.91	12472	1199	314	118	[rps8a - ribosomal protein s8a, rpl13a - ribosomal protein l13a, rpl22l1 - ribosomal protein l22-like 1, rps4x - ribosomal protein s4, x-linked, rps23 - ribosomal protein s23, gapdh - glyceraldehyde-3-phosphate dehydrogenase, rpl23 - ribosomal protein l23, rpl35a - ribosomal protein l35a, rpl18 - ribosomal protein l18, uba52 - ubiquitin a-52 residue ribosomal protein fusion product 1, rpl38 - rib…
GO:0034641	cellular nitrogen compound metabolic process	1.23e-27	8.04e-25	2.76	12472	1730	314	120	[rps8a - ribosomal protein s8a, rpl13a - ribosomal protein l13a, suclg2 - succinate-coa ligase, gdp-forming, beta subunit, rps4x - ribosomal protein s4, x-linked, rpl22l1 - ribosomal protein l22-like 1, rps23 - ribosomal protein s23, gapdh - glyceraldehyde-3-phosphate dehydrogenase, pnp4b - purine nucleoside phosphorylase 4b, rpl23 - ribosomal protein l23, rpl35a - ribosomal protein l35a, rpl18 -…
GO:1901564	organonitrogen compound metabolic process	1.06e-22	6.44e-20	2.11	12472	2792	314	148	[hsp90b1 - heat shock protein 90, beta (grp94), member 1, rps8a - ribosomal protein s8a, rpl13a - ribosomal protein l13a, suclg2 - succinate-coa ligase, gdp-forming, beta subunit, rps4x - ribosomal protein s4, x-linked, rpl22l1 - ribosomal protein l22-like 1, rps23 - ribosomal protein s23, gapdh - glyceraldehyde-3-phosphate dehydrogenase, pnp4b - purine nucleoside phosphorylase 4b, rpl23 - riboso…
GO:0008152	metabolic process	9.63e-21	5.47e-18	1.71	12472	4512	314	194	[rps8a - ribosomal protein s8a, hsp90b1 - heat shock protein 90, beta (grp94), member 1, rpl13a - ribosomal protein l13a, rps23 - ribosomal protein s23, uqcrq - ubiquinol-cytochrome c reductase, complex iii subunit vii, rpl35a - ribosomal protein l35a, uba52 - ubiquitin a-52 residue ribosomal protein fusion product 1, rpl38 - ribosomal protein l38, nme2b.1 - nme/nm23 nucleoside diphosphate kinase…
GO:0019538	protein metabolic process	1.3e-19	6.9e-17	2.2	12472	2219	314	123	[rps8a - ribosomal protein s8a, hsp90b1 - heat shock protein 90, beta (grp94), member 1, rpl13a - ribosomal protein l13a, rpl22l1 - ribosomal protein l22-like 1, rps4x - ribosomal protein s4, x-linked, rps23 - ribosomal protein s23, gapdh - glyceraldehyde-3-phosphate dehydrogenase, rpl23 - ribosomal protein l23, rpl35a - ribosomal protein l35a, rpl18 - ribosomal protein l18, uba52 - ubiquitin a-5…
GO:0071704	organic substance metabolic process	1.36e-19	6.8e-17	1.72	12472	4271	314	185	[hsp90b1 - heat shock protein 90, beta (grp94), member 1, rps8a - ribosomal protein s8a, rpl13a - ribosomal protein l13a, suclg2 - succinate-coa ligase, gdp-forming, beta subunit, rpl22l1 - ribosomal protein l22-like 1, rps4x - ribosomal protein s4, x-linked, rps23 - ribosomal protein s23, gapdh - glyceraldehyde-3-phosphate dehydrogenase, hsd11b2 - hydroxysteroid 11-beta dehydrogenase 2, pnp4b - …
GO:0044267	cellular protein metabolic process	4.06e-19	1.92e-16	2.39	12472	1761	314	106	[rps8a - ribosomal protein s8a, rpl13a - ribosomal protein l13a, rpl22l1 - ribosomal protein l22-like 1, rps4x - ribosomal protein s4, x-linked, rps23 - ribosomal protein s23, gapdh - glyceraldehyde-3-phosphate dehydrogenase, rpl23 - ribosomal protein l23, rpl35a - ribosomal protein l35a, rpl18 - ribosomal protein l18, uba52 - ubiquitin a-52 residue ribosomal protein fusion product 1, rpl38 - rib…
GO:0044237	cellular metabolic process	1.06e-18	4.75e-16	1.73	12472	4089	314	178	[hsp90b1 - heat shock protein 90, beta (grp94), member 1, rps8a - ribosomal protein s8a, rpl13a - ribosomal protein l13a, suclg2 - succinate-coa ligase, gdp-forming, beta subunit, rpl22l1 - ribosomal protein l22-like 1, rps4x - ribosomal protein s4, x-linked, rps23 - ribosomal protein s23, gapdh - glyceraldehyde-3-phosphate dehydrogenase, hsd11b2 - hydroxysteroid 11-beta dehydrogenase 2, pnp4b - …
GO:0043009	chordate embryonic development	1.81e-18	7.71e-16	9.93	12472	100	314	25	[rpl28 - ribosomal protein l28, rps8a - ribosomal protein s8a, rplp0 - ribosomal protein, large, p0, rpl24 - ribosomal protein l24, rps4x - ribosomal protein s4, x-linked, rps14 - ribosomal protein s14, rplp2l - ribosomal protein, large p2, like, rpl35a - ribosomal protein l35a, rpl38 - ribosomal protein l38, rps3a - ribosomal protein s3a, rpl6 - ribosomal protein l6, rps15 - ribosomal protein s1…
GO:0009792	embryo development ending in birth or egg hatching	3.04e-18	1.23e-15	9.74	12472	102	314	25	[rpl28 - ribosomal protein l28, rps8a - ribosomal protein s8a, rplp0 - ribosomal protein, large, p0, rpl24 - ribosomal protein l24, rps4x - ribosomal protein s4, x-linked, rps14 - ribosomal protein s14, rplp2l - ribosomal protein, large p2, like, rpl35a - ribosomal protein l35a, rpl38 - ribosomal protein l38, rps3a - ribosomal protein s3a, rpl6 - ribosomal protein l6, rps15 - ribosomal protein s1…
GO:0002181	cytoplasmic translation	3.06e-18	1.19e-15	26.48	12472	21	314	14	[rplp0 - ribosomal protein, large, p0, rpl22l1 - ribosomal protein l22-like 1, rps21 - ribosomal protein s21, rpl36 - ribosomal protein l36, rpl35a - ribosomal protein l35a, rplp1 - ribosomal protein, large, p1, rps28 - ribosomal protein s28, rpl22 - ribosomal protein l22, rpl8 - ribosomal protein l8, rpl17 - ribosomal protein l17, rpl6 - ribosomal protein l6, rpl31 - ribosomal protein l31, rpsa …
GO:0022618	ribonucleoprotein complex assembly	1.28e-17	4.76e-15	8.25	12472	130	314	27	[rplp0 - ribosomal protein, large, p0, rpl24 - ribosomal protein l24, rps14 - ribosomal protein s14, eif3g - eukaryotic translation initiation factor 3, subunit g, rps10 - ribosomal protein s10, rps27.1 - ribosomal protein s27, isoform 1, rpl5b - ribosomal protein l5b, rpl38 - ribosomal protein l38, eif2s3 - eukaryotic translation initiation factor 2, subunit 3 gamma, rpl10 - ribosomal protein l1…
GO:0071826	ribonucleoprotein complex subunit organization	9.47e-17	3.36e-14	7.66	12472	140	314	27	[rplp0 - ribosomal protein, large, p0, rpl24 - ribosomal protein l24, rps14 - ribosomal protein s14, eif3g - eukaryotic translation initiation factor 3, subunit g, rps10 - ribosomal protein s10, rps27.1 - ribosomal protein s27, isoform 1, rpl5b - ribosomal protein l5b, rpl38 - ribosomal protein l38, eif2s3 - eukaryotic translation initiation factor 2, subunit 3 gamma, rpl10 - ribosomal protein l1…
GO:0009790	embryo development	1.98e-16	6.75e-14	8.27	12472	120	314	25	[rpl28 - ribosomal protein l28, rps8a - ribosomal protein s8a, rplp0 - ribosomal protein, large, p0, rpl24 - ribosomal protein l24, rps4x - ribosomal protein s4, x-linked, rps14 - ribosomal protein s14, rplp2l - ribosomal protein, large p2, like, rpl35a - ribosomal protein l35a, rpl38 - ribosomal protein l38, rps3a - ribosomal protein s3a, rpl6 - ribosomal protein l6, rps15 - ribosomal protein s1…
GO:0044260	cellular macromolecule metabolic process	4.25e-14	1.39e-11	1.92	12472	2438	314	118	[rps8a - ribosomal protein s8a, hsp90b1 - heat shock protein 90, beta (grp94), member 1, rpl13a - ribosomal protein l13a, rps4x - ribosomal protein s4, x-linked, rpl22l1 - ribosomal protein l22-like 1, rps23 - ribosomal protein s23, gapdh - glyceraldehyde-3-phosphate dehydrogenase, rpl23 - ribosomal protein l23, rpl35a - ribosomal protein l35a, rpl18 - ribosomal protein l18, uba52 - ubiquitin a-5…
GO:0006807	nitrogen compound metabolic process	4.26e-14	1.35e-11	1.67	12472	3703	314	156	[hsp90b1 - heat shock protein 90, beta (grp94), member 1, rps8a - ribosomal protein s8a, rpl13a - ribosomal protein l13a, suclg2 - succinate-coa ligase, gdp-forming, beta subunit, rpl22l1 - ribosomal protein l22-like 1, rps4x - ribosomal protein s4, x-linked, rps23 - ribosomal protein s23, gapdh - glyceraldehyde-3-phosphate dehydrogenase, pnp4b - purine nucleoside phosphorylase 4b, rpl23 - riboso…
GO:0044238	primary metabolic process	5.15e-14	1.57e-11	1.63	12472	4031	314	165	[hsp90b1 - heat shock protein 90, beta (grp94), member 1, rps8a - ribosomal protein s8a, rpl13a - ribosomal protein l13a, suclg2 - succinate-coa ligase, gdp-forming, beta subunit, rpl22l1 - ribosomal protein l22-like 1, rps4x - ribosomal protein s4, x-linked, rps23 - ribosomal protein s23, gapdh - glyceraldehyde-3-phosphate dehydrogenase, hsd11b2 - hydroxysteroid 11-beta dehydrogenase 2, pnp4b - …
GO:0034622	cellular protein-containing complex assembly	1.04e-12	3.05e-10	4.1	12472	339	314	35	[rplp0 - ribosomal protein, large, p0, rpl24 - ribosomal protein l24, rps14 - ribosomal protein s14, eif3g - eukaryotic translation initiation factor 3, subunit g, rps27.1 - ribosomal protein s27, isoform 1, msrb2 - methionine sulfoxide reductase b2, rps10 - ribosomal protein s10, fgg - fibrinogen, gamma polypeptide, rpl5b - ribosomal protein l5b, rpl38 - ribosomal protein l38, eif2s3 - eukaryoti…
GO:0043170	macromolecule metabolic process	1.35e-12	3.84e-10	1.71	12472	3185	314	137	[hsp90b1 - heat shock protein 90, beta (grp94), member 1, rps8a - ribosomal protein s8a, rpl13a - ribosomal protein l13a, rps4x - ribosomal protein s4, x-linked, rpl22l1 - ribosomal protein l22-like 1, rps23 - ribosomal protein s23, gapdh - glyceraldehyde-3-phosphate dehydrogenase, rpl35a - ribosomal protein l35a, rpl23 - ribosomal protein l23, rpl18 - ribosomal protein l18, uba52 - ubiquitin a-5…
GO:0000028	ribosomal small subunit assembly	6.5e-12	1.79e-09	25.53	12472	14	314	9	[rps28 - ribosomal protein s28, rps5 - ribosomal protein s5, rps14 - ribosomal protein s14, rps27.1 - ribosomal protein s27, isoform 1, rps10 - ribosomal protein s10, rps15 - ribosomal protein s15, rpsa - ribosomal protein sa, rps27.2 - ribosomal protein s27, isoform 2, rps19 - ribosomal protein s19]
GO:0065003	protein-containing complex assembly	7.46e-12	1.99e-09	3.5	12472	443	314	39	[rplp0 - ribosomal protein, large, p0, rpl24 - ribosomal protein l24, apoa1b - apolipoprotein a-ib, rps14 - ribosomal protein s14, eif3g - eukaryotic translation initiation factor 3, subunit g, msrb2 - methionine sulfoxide reductase b2, rps10 - ribosomal protein s10, rps27.1 - ribosomal protein s27, isoform 1, apoeb - apolipoprotein eb, fgg - fibrinogen, gamma polypeptide, rpl5b - ribosomal prote…
GO:0006414	translational elongation	1.16e-11	3e-09	14.44	12472	33	314	12	[rplp1 - ribosomal protein, large, p1, eif5a - eukaryotic translation initiation factor 5a, eif5a2 - eukaryotic translation initiation factor 5a2, gnb2l1 - guanine nucleotide binding protein (g protein), beta polypeptide 2-like 1, rplp2l - ribosomal protein, large p2, like, eef1b2 - eukaryotic translation elongation factor 1 beta 2, eef1db - elongation factor-1, delta, b, rplp2 - ribosomal protei…
GO:0000027	ribosomal large subunit assembly	7.39e-11	1.85e-08	21.03	12472	17	314	9	[rpl24 - ribosomal protein l24, rplp0 - ribosomal protein, large, p0, rpl10 - ribosomal protein l10, rsl24d1 - ribosomal l24 domain containing 1, rpl6 - ribosomal protein l6, rpl3 - ribosomal protein l3, rpl23a - ribosomal protein l23a, rpl5b - ribosomal protein l5b, rpl5a - ribosomal protein l5a]
GO:0017144	drug metabolic process	4.86e-10	1.18e-07	4.09	12472	262	314	27	[suclg2 - succinate-coa ligase, gdp-forming, beta subunit, gapdh - glyceraldehyde-3-phosphate dehydrogenase, hsd11b2 - hydroxysteroid 11-beta dehydrogenase 2, dao.3 - d-amino-acid oxidase, tandem duplicate 3, adh5 - alcohol dehydrogenase 5, cyp2n13 - cytochrome p450, family 2, subfamily n, polypeptide 13, ahcy - s-adenosylhomocysteine hydrolase, mdh1aa - malate dehydrogenase 1aa, nad (soluble), m…
GO:0043933	protein-containing complex subunit organization	9.53e-10	2.26e-07	2.92	12472	544	314	40	[rplp0 - ribosomal protein, large, p0, rpl24 - ribosomal protein l24, apoa1b - apolipoprotein a-ib, rps14 - ribosomal protein s14, eif3g - eukaryotic translation initiation factor 3, subunit g, msrb2 - methionine sulfoxide reductase b2, rps10 - ribosomal protein s10, rps27.1 - ribosomal protein s27, isoform 1, apoeb - apolipoprotein eb, fgg - fibrinogen, gamma polypeptide, rpl5b - ribosomal prote…
GO:0006091	generation of precursor metabolites and energy	5.85e-08	1.35e-05	5.25	12472	121	314	16	[cox6c - cytochrome c oxidase subunit vic, uqcrh - ubiquinol-cytochrome c reductase hinge protein, ppp1r3ca - protein phosphatase 1, regulatory (inhibitor) subunit 3ca, cox7c - cytochrome c oxidase, subunit viic, gapdh - glyceraldehyde-3-phosphate dehydrogenase, uqcrq - ubiquinol-cytochrome c reductase, complex iii subunit vii, pgam1a - phosphoglycerate mutase 1a, pygl - phosphorylase, glycogen; …
GO:0001732	formation of cytoplasmic translation initiation complex	9.39e-08	2.11e-05	16.36	12472	17	314	7	[eif3g - eukaryotic translation initiation factor 3, subunit g, eif3i - eukaryotic translation initiation factor 3, subunit i, eif3jb - eukaryotic translation initiation factor 3, subunit jb, eif3c - eukaryotic translation initiation factor 3, subunit c, eif3ha - eukaryotic translation initiation factor 3, subunit h, a, eif3ea - eukaryotic translation initiation factor 3, subunit e, a, eif3m - eu…
GO:0006413	translational initiation	2.06e-07	4.5e-05	7.41	12472	59	314	11	[eif2s3 - eukaryotic translation initiation factor 2, subunit 3 gamma, eif2s1b - eukaryotic translation initiation factor 2, subunit 1 alpha b, eif5a - eukaryotic translation initiation factor 5a, eif3g - eukaryotic translation initiation factor 3, subunit g, eif3jb - eukaryotic translation initiation factor 3, subunit jb, eif3i - eukaryotic translation initiation factor 3, subunit i, eif3c - euk…
GO:0030218	erythrocyte differentiation	2.56e-06	0.000546	6.51	12472	61	314	10	[rpl11 - ribosomal protein l11, rpl35 - ribosomal protein l35, rplp1 - ribosomal protein, large, p1, rpl27 - ribosomal protein l27, rps15a - ribosomal protein s15a, rps27.1 - ribosomal protein s27, isoform 1, rps29 - ribosomal protein s29, rps3 - ribosomal protein s3, rpl35a - ribosomal protein l35a, rps19 - ribosomal protein s19]
GO:0006417	regulation of translation	3.77e-06	0.000784	4.69	12472	110	314	13	[rpl13a - ribosomal protein l13a, eif5a - eukaryotic translation initiation factor 5a, cnot6l - ccr4-not transcription complex, subunit 6-like, gnb2l1 - guanine nucleotide binding protein (g protein), beta polypeptide 2-like 1, eif3ha - eukaryotic translation initiation factor 3, subunit h, a, rps3 - ribosomal protein s3, eif2s3 - eukaryotic translation initiation factor 2, subunit 3 gamma, rpl10…
GO:0045861	negative regulation of proteolysis	5.14e-06	0.00104	6.87	12472	52	314	9	[a2ml - alpha-2-macroglobulin-like, serping1 - serpin peptidase inhibitor, clade g (c1 inhibitor), member 1, serpind1 - serine (or cysteine) proteinase inhibitor, clade d (heparin cofactor), member 1, fetub - fetuin b, hsp90ab1 - heat shock protein 90, alpha (cytosolic), class b member 1, sb:cb37 - sb:cb37, serpina1l - serine (or cysteine) proteinase inhibitor, clade a (alpha-1 antiproteinase, an…
GO:0072376	protein activation cascade	5.81e-06	0.00115	9.59	12472	29	314	7	[fgb - fibrinogen, b beta polypeptide, bfb - complement component bfb, cfb - complement factor b, fga - fibrinogen alpha chain, c9 - complement component 9, fgg - fibrinogen, gamma polypeptide, c7b - complement component 7b]
GO:0034248	regulation of cellular amide metabolic process	6.84e-06	0.00132	4.45	12472	116	314	13	[rpl13a - ribosomal protein l13a, eif5a - eukaryotic translation initiation factor 5a, cnot6l - ccr4-not transcription complex, subunit 6-like, gnb2l1 - guanine nucleotide binding protein (g protein), beta polypeptide 2-like 1, eif3ha - eukaryotic translation initiation factor 3, subunit h, a, rps3 - ribosomal protein s3, eif2s3 - eukaryotic translation initiation factor 2, subunit 3 gamma, rpl10…
GO:0044281	small molecule metabolic process	1.47e-05	0.00279	1.97	12472	869	314	43	[ldhbb - lactate dehydrogenase bb, suclg2 - succinate-coa ligase, gdp-forming, beta subunit, apoa1b - apolipoprotein a-ib, gapdh - glyceraldehyde-3-phosphate dehydrogenase, hsd11b2 - hydroxysteroid 11-beta dehydrogenase 2, pnp4b - purine nucleoside phosphorylase 4b, dao.3 - d-amino-acid oxidase, tandem duplicate 3, adh5 - alcohol dehydrogenase 5, apoeb - apolipoprotein eb, ahcy - s-adenosylhomocy…
GO:0034377	plasma lipoprotein particle assembly	1.58e-05	0.00293	39.72	12472	3	314	3	[apoa1b - apolipoprotein a-ib, apoeb - apolipoprotein eb, apoa1a - apolipoprotein a-ia]
GO:0034380	high-density lipoprotein particle assembly	1.58e-05	0.00287	39.72	12472	3	314	3	[apoa1b - apolipoprotein a-ib, apoeb - apolipoprotein eb, apoa1a - apolipoprotein a-ia]
GO:0065005	protein-lipid complex assembly	1.58e-05	0.00281	39.72	12472	3	314	3	[apoa1b - apolipoprotein a-ib, apoeb - apolipoprotein eb, apoa1a - apolipoprotein a-ia]
GO:0010466	negative regulation of peptidase activity	1.67e-05	0.00291	6.91	12472	46	314	8	[a2ml - alpha-2-macroglobulin-like, serping1 - serpin peptidase inhibitor, clade g (c1 inhibitor), member 1, serpind1 - serine (or cysteine) proteinase inhibitor, clade d (heparin cofactor), member 1, fetub - fetuin b, sb:cb37 - sb:cb37, serpina1l - serine (or cysteine) proteinase inhibitor, clade a (alpha-1 antiproteinase, antitrypsin), member 1, like, kng1 - kininogen 1, serpina1 - serine (or c…
GO:0007275	multicellular organism development	1.8e-05	0.00308	2.14	12472	651	314	35	[rplp0 - ribosomal protein, large, p0, rpl24 - ribosomal protein l24, rpl28 - ribosomal protein l28, rps8a - ribosomal protein s8a, rps18 - ribosomal protein s18, rps4x - ribosomal protein s4, x-linked, rps14 - ribosomal protein s14, ndrg2 - n-myc downstream regulated gene 2, rplp2l - ribosomal protein, large p2, like, rpl35a - ribosomal protein l35a, zfp36l1b - zinc finger protein 36, c3h type-l…
GO:0006123	mitochondrial electron transport, cytochrome c to oxygen	2.55e-05	0.00426	19.86	12472	8	314	4	[cox4i1 - cytochrome c oxidase subunit iv isoform 1, cox7c - cytochrome c oxidase, subunit viic, cox5aa - cytochrome c oxidase subunit vaa, cox5ab - cytochrome c oxidase subunit vab]
GO:0055090	acylglycerol homeostasis	2.55e-05	0.00417	19.86	12472	8	314	4	[angptl4 - angiopoietin-like 4, apoa1b - apolipoprotein a-ib, pla2g12b - phospholipase a2, group xiib, apoa1a - apolipoprotein a-ia]
GO:0070328	triglyceride homeostasis	2.55e-05	0.0041	19.86	12472	8	314	4	[angptl4 - angiopoietin-like 4, apoa1b - apolipoprotein a-ib, pla2g12b - phospholipase a2, group xiib, apoa1a - apolipoprotein a-ia]
GO:0019646	aerobic electron transport chain	2.55e-05	0.00402	19.86	12472	8	314	4	[cox7c - cytochrome c oxidase, subunit viic, cox4i1 - cytochrome c oxidase subunit iv isoform 1, cox5aa - cytochrome c oxidase subunit vaa, cox5ab - cytochrome c oxidase subunit vab]
GO:0043627	response to estrogen	2.87e-05	0.00445	9.53	12472	25	314	6	[fbp1b - fructose-1,6-bisphosphatase 1b, hsp90ab1 - heat shock protein 90, alpha (cytosolic), class b member 1, c9 - complement component 9, aqp12 - aquaporin 12, ssr4 - signal sequence receptor, delta, ssr1 - signal sequence receptor, alpha]
GO:0046034	ATP metabolic process	4.23e-05	0.00644	6.11	12472	52	314	8	[cox6c - cytochrome c oxidase subunit vic, atp5l - atp synthase, h+ transporting, mitochondrial f0 complex, subunit g, aldob - aldolase b, fructose-bisphosphate, gapdh - glyceraldehyde-3-phosphate dehydrogenase, pklr - pyruvate kinase, liver and rbc, pgam1a - phosphoglycerate mutase 1a, ak2 - adenylate kinase 2, cox7b - cytochrome c oxidase subunit viib]
GO:0009060	aerobic respiration	4.73e-05	0.00707	11.68	12472	17	314	5	[uqcrh - ubiquinol-cytochrome c reductase hinge protein, cox4i1 - cytochrome c oxidase subunit iv isoform 1, cox7c - cytochrome c oxidase, subunit viic, cox5aa - cytochrome c oxidase subunit vaa, cox5ab - cytochrome c oxidase subunit vab]
GO:0009205	purine ribonucleoside triphosphate metabolic process	4.84e-05	0.00711	5.26	12472	68	314	9	[cox6c - cytochrome c oxidase subunit vic, nme2b.1 - nme/nm23 nucleoside diphosphate kinase 2b, tandem duplicate 1, atp5l - atp synthase, h+ transporting, mitochondrial f0 complex, subunit g, aldob - aldolase b, fructose-bisphosphate, gapdh - glyceraldehyde-3-phosphate dehydrogenase, pklr - pyruvate kinase, liver and rbc, pgam1a - phosphoglycerate mutase 1a, ak2 - adenylate kinase 2, cox7b - cyto…
GO:0009144	purine nucleoside triphosphate metabolic process	6.11e-05	0.00883	5.11	12472	70	314	9	[cox6c - cytochrome c oxidase subunit vic, nme2b.1 - nme/nm23 nucleoside diphosphate kinase 2b, tandem duplicate 1, atp5l - atp synthase, h+ transporting, mitochondrial f0 complex, subunit g, aldob - aldolase b, fructose-bisphosphate, gapdh - glyceraldehyde-3-phosphate dehydrogenase, pklr - pyruvate kinase, liver and rbc, pgam1a - phosphoglycerate mutase 1a, ak2 - adenylate kinase 2, cox7b - cyto…
GO:0000470	maturation of LSU-rRNA	8.52e-05	0.0121	10.45	12472	19	314	5	[rpl35 - ribosomal protein l35, nsa2 - nsa2 ribosome biogenesis homolog (s. cerevisiae), rpl10a - ribosomal protein l10a, rpl7a - ribosomal protein l7a, rpl7 - ribosomal protein l7]
GO:0045333	cellular respiration	0.000111	0.0155	9.93	12472	20	314	5	[uqcrh - ubiquinol-cytochrome c reductase hinge protein, cox4i1 - cytochrome c oxidase subunit iv isoform 1, cox7c - cytochrome c oxidase, subunit viic, cox5aa - cytochrome c oxidase subunit vaa, cox5ab - cytochrome c oxidase subunit vab]
GO:0006457	protein folding	0.000113	0.0155	4.27	12472	93	314	10	[hsp90b1 - heat shock protein 90, beta (grp94), member 1, dnajb1b - dnaj (hsp40) homolog, subfamily b, member 1b, ppiab - peptidylprolyl isomerase ab (cyclophilin a), hspa8 - heat shock protein 8, hsp90ab1 - heat shock protein 90, alpha (cytosolic), class b member 1, p4hb - procollagen-proline, 2-oxoglutarate 4-dioxygenase (proline 4-hydroxylase), beta polypeptide, ppiaa - peptidylprolyl isomeras…
GO:0050830	defense response to Gram-positive bacterium	0.000113	0.0153	14.44	12472	11	314	4	[hsp90b1 - heat shock protein 90, beta (grp94), member 1, rnasel2 - ribonuclease like 2, lygl1 - lysozyme g-like 1, rnasel3 - ribonuclease like 3]
GO:0009199	ribonucleoside triphosphate metabolic process	0.000117	0.0156	4.7	12472	76	314	9	[cox6c - cytochrome c oxidase subunit vic, nme2b.1 - nme/nm23 nucleoside diphosphate kinase 2b, tandem duplicate 1, atp5l - atp synthase, h+ transporting, mitochondrial f0 complex, subunit g, aldob - aldolase b, fructose-bisphosphate, gapdh - glyceraldehyde-3-phosphate dehydrogenase, pklr - pyruvate kinase, liver and rbc, pgam1a - phosphoglycerate mutase 1a, ak2 - adenylate kinase 2, cox7b - cyto…
GO:0010608	posttranscriptional regulation of gene expression	0.000129	0.017	3.37	12472	153	314	13	[rpl13a - ribosomal protein l13a, eif5a - eukaryotic translation initiation factor 5a, cnot6l - ccr4-not transcription complex, subunit 6-like, gnb2l1 - guanine nucleotide binding protein (g protein), beta polypeptide 2-like 1, eif3ha - eukaryotic translation initiation factor 3, subunit h, a, rps3 - ribosomal protein s3, eif2s3 - eukaryotic translation initiation factor 2, subunit 3 gamma, rpl10…
GO:0022607	cellular component assembly	0.000137	0.0177	1.8	12472	926	314	42	[rpl24 - ribosomal protein l24, rplp0 - ribosomal protein, large, p0, sdc4 - syndecan 4, apoa1b - apolipoprotein a-ib, rps14 - ribosomal protein s14, eif3g - eukaryotic translation initiation factor 3, subunit g, rps27.1 - ribosomal protein s27, isoform 1, msrb2 - methionine sulfoxide reductase b2, rps10 - ribosomal protein s10, apoeb - apolipoprotein eb, fgg - fibrinogen, gamma polypeptide, rpl5…
GO:0071391	cellular response to estrogen stimulus	0.000143	0.0182	9.46	12472	21	314	5	[fbp1b - fructose-1,6-bisphosphatase 1b, c9 - complement component 9, aqp12 - aquaporin 12, ssr4 - signal sequence receptor, delta, ssr1 - signal sequence receptor, alpha]
GO:0009126	purine nucleoside monophosphate metabolic process	0.000144	0.018	4.58	12472	78	314	9	[cox6c - cytochrome c oxidase subunit vic, atp5l - atp synthase, h+ transporting, mitochondrial f0 complex, subunit g, aldob - aldolase b, fructose-bisphosphate, adka - adenosine kinase a, gapdh - glyceraldehyde-3-phosphate dehydrogenase, pklr - pyruvate kinase, liver and rbc, pgam1a - phosphoglycerate mutase 1a, ak2 - adenylate kinase 2, cox7b - cytochrome c oxidase subunit viib]
GO:0009167	purine ribonucleoside monophosphate metabolic process	0.000144	0.0178	4.58	12472	78	314	9	[cox6c - cytochrome c oxidase subunit vic, atp5l - atp synthase, h+ transporting, mitochondrial f0 complex, subunit g, aldob - aldolase b, fructose-bisphosphate, adka - adenosine kinase a, gapdh - glyceraldehyde-3-phosphate dehydrogenase, pklr - pyruvate kinase, liver and rbc, pgam1a - phosphoglycerate mutase 1a, ak2 - adenylate kinase 2, cox7b - cytochrome c oxidase subunit viib]
GO:0010951	negative regulation of endopeptidase activity	0.000151	0.0184	7.22	12472	33	314	6	[serping1 - serpin peptidase inhibitor, clade g (c1 inhibitor), member 1, serpind1 - serine (or cysteine) proteinase inhibitor, clade d (heparin cofactor), member 1, fetub - fetuin b, serpina1l - serine (or cysteine) proteinase inhibitor, clade a (alpha-1 antiproteinase, antitrypsin), member 1, like, kng1 - kininogen 1, serpina1 - serine (or cysteine) proteinase inhibitor, clade a (alpha-1 antipr…
GO:0071825	protein-lipid complex subunit organization	0.000152	0.0183	23.83	12472	5	314	3	[apoa1b - apolipoprotein a-ib, apoeb - apolipoprotein eb, apoa1a - apolipoprotein a-ia]
GO:0071827	plasma lipoprotein particle organization	0.000152	0.018	23.83	12472	5	314	3	[apoa1b - apolipoprotein a-ib, apoeb - apolipoprotein eb, apoa1a - apolipoprotein a-ia]
GO:0015980	energy derivation by oxidation of organic compounds	0.000159	0.0185	5.92	12472	47	314	7	[uqcrh - ubiquinol-cytochrome c reductase hinge protein, ppp1r3ca - protein phosphatase 1, regulatory (inhibitor) subunit 3ca, cox7c - cytochrome c oxidase, subunit viic, cox4i1 - cytochrome c oxidase subunit iv isoform 1, cox5aa - cytochrome c oxidase subunit vaa, pygl - phosphorylase, glycogen; liver (hers disease, glycogen storage disease type vi), cox5ab - cytochrome c oxidase subunit vab]
GO:0050878	regulation of body fluid levels	0.000159	0.0183	5.92	12472	47	314	7	[f7i - coagulation factor viii, fgb - fibrinogen, b beta polypeptide, serping1 - serpin peptidase inhibitor, clade g (c1 inhibitor), member 1, serpind1 - serine (or cysteine) proteinase inhibitor, clade d (heparin cofactor), member 1, fga - fibrinogen alpha chain, kng1 - kininogen 1, fgg - fibrinogen, gamma polypeptide]
GO:0006364	rRNA processing	0.000219	0.0248	3.64	12472	120	314	11	[rpl35 - ribosomal protein l35, rps8a - ribosomal protein s8a, rps7 - ribosomal protein s7, rps28 - ribosomal protein s28, nsa2 - nsa2 ribosome biogenesis homolog (s. cerevisiae), rpl10a - ribosomal protein l10a, rps14 - ribosomal protein s14, rps21 - ribosomal protein s21, rpl7a - ribosomal protein l7a, rpl7 - ribosomal protein l7, rps16 - ribosomal protein s16]
GO:0051346	negative regulation of hydrolase activity	0.000265	0.0297	4.74	12472	67	314	8	[a2ml - alpha-2-macroglobulin-like, serping1 - serpin peptidase inhibitor, clade g (c1 inhibitor), member 1, serpind1 - serine (or cysteine) proteinase inhibitor, clade d (heparin cofactor), member 1, fetub - fetuin b, sb:cb37 - sb:cb37, serpina1l - serine (or cysteine) proteinase inhibitor, clade a (alpha-1 antiproteinase, antitrypsin), member 1, like, kng1 - kininogen 1, serpina1 - serine (or c…
GO:0042737	drug catabolic process	0.000304	0.0336	4.16	12472	86	314	9	[cyp2ad2 - cytochrome p450, family 2, subfamily ad, polypeptide 2, cyp2k18 - cytochrome p450, family 2, subfamily k, polypeptide 18, oxct1b - 3-oxoacid coa transferase 1b, cyp2k6 - cytochrome p450, family 2, subfamily k, polypeptide 6, dao.3 - d-amino-acid oxidase, tandem duplicate 3, cyp2n13 - cytochrome p450, family 2, subfamily n, polypeptide 13, hpda - 4-hydroxyphenylpyruvate dioxygenase a, p…
GO:1990748	cellular detoxification	0.000323	0.0353	11.35	12472	14	314	4	[sod1 - superoxide dismutase 1, soluble, adh5 - alcohol dehydrogenase 5, adh8a - alcohol dehydrogenase 8a, prdx2 - peroxiredoxin 2]
GO:0042541	hemoglobin biosynthetic process	0.000323	0.0349	11.35	12472	14	314	4	[rpl11 - ribosomal protein l11, rpl10a - ribosomal protein l10a, rps19 - ribosomal protein s19, tfa - transferrin-a]
GO:0042157	lipoprotein metabolic process	0.000323	0.0344	11.35	12472	14	314	4	[apoa1b - apolipoprotein a-ib, apoeb - apolipoprotein eb, apoa1a - apolipoprotein a-ia, apoc2 - apolipoprotein c-ii]
GO:0022613	ribonucleoprotein complex biogenesis	0.000325	0.0342	4.61	12472	69	314	8	[nop58 - nop58 ribonucleoprotein homolog (yeast), rplp0 - ribosomal protein, large, p0, rps7 - ribosomal protein s7, nsa2 - nsa2 ribosome biogenesis homolog (s. cerevisiae), rsl24d1 - ribosomal l24 domain containing 1, rpl7a - ribosomal protein l7a, rpl35a - ribosomal protein l35a, rpl14 - ribosomal protein l14]
GO:0044085	cellular component biogenesis	0.000325	0.0338	4.61	12472	69	314	8	[nop58 - nop58 ribonucleoprotein homolog (yeast), rplp0 - ribosomal protein, large, p0, rps7 - ribosomal protein s7, nsa2 - nsa2 ribosome biogenesis homolog (s. cerevisiae), rsl24d1 - ribosomal l24 domain containing 1, rpl7a - ribosomal protein l7a, rpl35a - ribosomal protein l35a, rpl14 - ribosomal protein l14]
GO:0009141	nucleoside triphosphate metabolic process	0.000332	0.0341	4.11	12472	87	314	9	[cox6c - cytochrome c oxidase subunit vic, nme2b.1 - nme/nm23 nucleoside diphosphate kinase 2b, tandem duplicate 1, atp5l - atp synthase, h+ transporting, mitochondrial f0 complex, subunit g, aldob - aldolase b, fructose-bisphosphate, gapdh - glyceraldehyde-3-phosphate dehydrogenase, pklr - pyruvate kinase, liver and rbc, pgam1a - phosphoglycerate mutase 1a, ak2 - adenylate kinase 2, cox7b - cyto…
GO:0022904	respiratory electron transport chain	0.00034	0.0345	6.27	12472	38	314	6	[uqcrh - ubiquinol-cytochrome c reductase hinge protein, cox7c - cytochrome c oxidase, subunit viic, cox4i1 - cytochrome c oxidase subunit iv isoform 1, uqcrq - ubiquinol-cytochrome c reductase, complex iii subunit vii, cox5aa - cytochrome c oxidase subunit vaa, cox5ab - cytochrome c oxidase subunit vab]
GO:0020027	hemoglobin metabolic process	0.000432	0.0433	10.59	12472	15	314	4	[rpl11 - ribosomal protein l11, rpl10a - ribosomal protein l10a, rps19 - ribosomal protein s19, tfa - transferrin-a]
GO:0006082	organic acid metabolic process	0.00045	0.0446	2.08	12472	478	314	25	[ldhbb - lactate dehydrogenase bb, suclg2 - succinate-coa ligase, gdp-forming, beta subunit, gapdh - glyceraldehyde-3-phosphate dehydrogenase, dao.3 - d-amino-acid oxidase, tandem duplicate 3, cyp2n13 - cytochrome p450, family 2, subfamily n, polypeptide 13, ahcy - s-adenosylhomocysteine hydrolase, mdh1aa - malate dehydrogenase 1aa, nad (soluble), prkab1a - protein kinase, amp-activated, beta 1 n…
GO:0022900	electron transport chain	0.000453	0.0443	5.96	12472	40	314	6	[uqcrh - ubiquinol-cytochrome c reductase hinge protein, cox7c - cytochrome c oxidase, subunit viic, cox4i1 - cytochrome c oxidase subunit iv isoform 1, uqcrq - ubiquinol-cytochrome c reductase, complex iii subunit vii, cox5aa - cytochrome c oxidase subunit vaa, cox5ab - cytochrome c oxidase subunit vab]
GO:0009161	ribonucleoside monophosphate metabolic process	0.000464	0.045	3.93	12472	91	314	9	[cox6c - cytochrome c oxidase subunit vic, atp5l - atp synthase, h+ transporting, mitochondrial f0 complex, subunit g, aldob - aldolase b, fructose-bisphosphate, adka - adenosine kinase a, gapdh - glyceraldehyde-3-phosphate dehydrogenase, pklr - pyruvate kinase, liver and rbc, pgam1a - phosphoglycerate mutase 1a, ak2 - adenylate kinase 2, cox7b - cytochrome c oxidase subunit viib]
GO:0055114	oxidation-reduction process	0.000499	0.0478	3.31	12472	132	314	11	[uqcrh - ubiquinol-cytochrome c reductase hinge protein, ppp1r3ca - protein phosphatase 1, regulatory (inhibitor) subunit 3ca, cox4i1 - cytochrome c oxidase subunit iv isoform 1, cox7c - cytochrome c oxidase, subunit viic, acadm - acyl-coenzyme a dehydrogenase, c-4 to c-12 straight chain, uqcrq - ubiquinol-cytochrome c reductase, complex iii subunit vii, cox5aa - cytochrome c oxidase subunit vaa,…
GO:0009617	response to bacterium	0.000504	0.0477	3.89	12472	92	314	9	[angptl4 - angiopoietin-like 4, hsp90b1 - heat shock protein 90, beta (grp94), member 1, cfb - complement factor b, rnasel2 - ribonuclease like 2, lygl1 - lysozyme g-like 1, zgc:73345 - zgc:73345, rnasel3 - ribonuclease like 3, cpt1b - carnitine palmitoyltransferase 1b (muscle), tfa - transferrin-a]
GO:0006108	malate metabolic process	0.000513	0.0481	17.02	12472	7	314	3	[me1 - malic enzyme 1, nadp(+)-dependent, cytosolic, mdh1aa - malate dehydrogenase 1aa, nad (soluble), mdh2 - malate dehydrogenase 2, nad (mitochondrial)]
GO:0072378	blood coagulation, fibrin clot formation	0.000513	0.0475	17.02	12472	7	314	3	[fgb - fibrinogen, b beta polypeptide, fga - fibrinogen alpha chain, fgg - fibrinogen, gamma polypeptide]
GO:0016072	rRNA metabolic process	0.000532	0.0488	3.29	12472	133	314	11	[rpl35 - ribosomal protein l35, rps8a - ribosomal protein s8a, rps7 - ribosomal protein s7, rps28 - ribosomal protein s28, nsa2 - nsa2 ribosome biogenesis homolog (s. cerevisiae), rpl10a - ribosomal protein l10a, rps14 - ribosomal protein s14, rps21 - ribosomal protein s21, rpl7a - ribosomal protein l7a, rpl7 - ribosomal protein l7, rps16 - ribosomal protein s16]
GO:0052547	regulation of peptidase activity	0.000575	0.0522	4.24	12472	75	314	8	[a2ml - alpha-2-macroglobulin-like, serping1 - serpin peptidase inhibitor, clade g (c1 inhibitor), member 1, serpind1 - serine (or cysteine) proteinase inhibitor, clade d (heparin cofactor), member 1, fetub - fetuin b, sb:cb37 - sb:cb37, serpina1l - serine (or cysteine) proteinase inhibitor, clade a (alpha-1 antiproteinase, antitrypsin), member 1, like, kng1 - kininogen 1, serpina1 - serine (or c…
GO:0010873	positive regulation of cholesterol esterification	0.000632	0.0567	39.72	12472	2	314	2	[apoa1b - apolipoprotein a-ib, apoa1a - apolipoprotein a-ia]
GO:0010872	regulation of cholesterol esterification	0.000632	0.0561	39.72	12472	2	314	2	[apoa1b - apolipoprotein a-ib, apoa1a - apolipoprotein a-ia]
GO:0006067	ethanol metabolic process	0.000632	0.0555	39.72	12472	2	314	2	[adh5 - alcohol dehydrogenase 5, adh8a - alcohol dehydrogenase 8a]
GO:0045903	positive regulation of translational fidelity	0.000632	0.0549	39.72	12472	2	314	2	[eif2s3 - eukaryotic translation initiation factor 2, subunit 3 gamma, rps9 - ribosomal protein s9]
GO:0009123	nucleoside monophosphate metabolic process	0.000638	0.0549	3.76	12472	95	314	9	[cox6c - cytochrome c oxidase subunit vic, atp5l - atp synthase, h+ transporting, mitochondrial f0 complex, subunit g, aldob - aldolase b, fructose-bisphosphate, adka - adenosine kinase a, gapdh - glyceraldehyde-3-phosphate dehydrogenase, pklr - pyruvate kinase, liver and rbc, pgam1a - phosphoglycerate mutase 1a, ak2 - adenylate kinase 2, cox7b - cytochrome c oxidase subunit viib]
GO:0030099	myeloid cell differentiation	0.00064	0.0545	3.45	12472	115	314	10	[rpl11 - ribosomal protein l11, rpl35 - ribosomal protein l35, rplp1 - ribosomal protein, large, p1, rpl27 - ribosomal protein l27, rps15a - ribosomal protein s15a, rps27.1 - ribosomal protein s27, isoform 1, rps29 - ribosomal protein s29, rps3 - ribosomal protein s3, rpl35a - ribosomal protein l35a, rps19 - ribosomal protein s19]
GO:0016999	antibiotic metabolic process	0.000666	0.0562	4.71	12472	59	314	7	[suclg2 - succinate-coa ligase, gdp-forming, beta subunit, suclg1 - succinate-coa ligase, gdp-forming, alpha subunit, adh5 - alcohol dehydrogenase 5, mdh1aa - malate dehydrogenase 1aa, nad (soluble), adh8a - alcohol dehydrogenase 8a, prdx2 - peroxiredoxin 2, mdh2 - malate dehydrogenase 2, nad (mitochondrial)]
GO:0030168	platelet activation	0.000806	0.0673	14.89	12472	8	314	3	[fgb - fibrinogen, b beta polypeptide, fga - fibrinogen alpha chain, fgg - fibrinogen, gamma polypeptide]
GO:0033344	cholesterol efflux	0.000806	0.0667	14.89	12472	8	314	3	[apoa1b - apolipoprotein a-ib, apoeb - apolipoprotein eb, apoa1a - apolipoprotein a-ia]

## Sheet: Hep.2
GO Term	Description	P-value	FDR q-value	Enrichment	N	B	n	b	Genes
GO:0019752	carboxylic acid metabolic process	2.46e-15	2.1e-11	11.65	12472	419	46	18	[bcat1 - branched chain aminotransferase 1, cytosolic, aspg - asparaginase homolog (s. cerevisiae), pck1 - phosphoenolpyruvate carboxykinase 1 (soluble), got1 - glutamic-oxaloacetic transaminase 1, soluble, prodha - proline dehydrogenase (oxidase) 1a, tat - tyrosine aminotransferase, tdo2b - tryptophan 2,3-dioxygenase b, cyp24a1 - cytochrome p450, family 24, subfamily a, polypeptide 1, lpin1 - li…
GO:0043436	oxoacid metabolic process	6e-15	2.56e-11	11.07	12472	441	46	18	[bcat1 - branched chain aminotransferase 1, cytosolic, aspg - asparaginase homolog (s. cerevisiae), pck1 - phosphoenolpyruvate carboxykinase 1 (soluble), got1 - glutamic-oxaloacetic transaminase 1, soluble, prodha - proline dehydrogenase (oxidase) 1a, tat - tyrosine aminotransferase, tdo2b - tryptophan 2,3-dioxygenase b, cyp24a1 - cytochrome p450, family 24, subfamily a, polypeptide 1, lpin1 - li…
GO:0006082	organic acid metabolic process	2.42e-14	6.89e-11	10.21	12472	478	46	18	[bcat1 - branched chain aminotransferase 1, cytosolic, aspg - asparaginase homolog (s. cerevisiae), pck1 - phosphoenolpyruvate carboxykinase 1 (soluble), got1 - glutamic-oxaloacetic transaminase 1, soluble, prodha - proline dehydrogenase (oxidase) 1a, tdo2b - tryptophan 2,3-dioxygenase b, tat - tyrosine aminotransferase, cyp24a1 - cytochrome p450, family 24, subfamily a, polypeptide 1, lpin1 - li…
GO:0044281	small molecule metabolic process	5.23e-13	1.11e-09	6.55	12472	869	46	21	[aspg - asparaginase homolog (s. cerevisiae), bcat1 - branched chain aminotransferase 1, cytosolic, prodha - proline dehydrogenase (oxidase) 1a, pck1 - phosphoenolpyruvate carboxykinase 1 (soluble), got1 - glutamic-oxaloacetic transaminase 1, soluble, tdo2b - tryptophan 2,3-dioxygenase b, tat - tyrosine aminotransferase, cyp24a1 - cytochrome p450, family 24, subfamily a, polypeptide 1, upp2 - uri…
GO:0044282	small molecule catabolic process	6.75e-13	1.15e-09	19.25	12472	169	46	12	[miox - myo-inositol oxygenase, pck1 - phosphoenolpyruvate carboxykinase 1 (soluble), prodha - proline dehydrogenase (oxidase) 1a, tat - tyrosine aminotransferase, tdo2b - tryptophan 2,3-dioxygenase b, cyp24a1 - cytochrome p450, family 24, subfamily a, polypeptide 1, cyp7a1a - cytochrome p450, family 7, subfamily a, polypeptide 1a, lpin1 - lipin 1, uroc1 - urocanate hydratase 1, arg2 - arginase, …
GO:0006520	cellular amino acid metabolic process	7.25e-13	1.03e-09	19.14	12472	170	46	12	[aspg - asparaginase homolog (s. cerevisiae), bcat1 - branched chain aminotransferase 1, cytosolic, got1 - glutamic-oxaloacetic transaminase 1, soluble, prodha - proline dehydrogenase (oxidase) 1a, tat - tyrosine aminotransferase, tdo2b - tryptophan 2,3-dioxygenase b, agxtb - alanine-glyoxylate aminotransferase b, uroc1 - urocanate hydratase 1, gnmt - glycine n-methyltransferase, arg2 - arginase,…
GO:1901605	alpha-amino acid metabolic process	1.01e-12	1.22e-09	22.94	12472	130	46	11	[bcat1 - branched chain aminotransferase 1, cytosolic, got1 - glutamic-oxaloacetic transaminase 1, soluble, prodha - proline dehydrogenase (oxidase) 1a, tdo2b - tryptophan 2,3-dioxygenase b, tat - tyrosine aminotransferase, agxtb - alanine-glyoxylate aminotransferase b, uroc1 - urocanate hydratase 1, gnmt - glycine n-methyltransferase, arg2 - arginase, type ii, tdh - l-threonine dehydrogenase, pa…
GO:0016054	organic acid catabolic process	6.61e-10	7.04e-07	19.37	12472	126	46	9	[pck1 - phosphoenolpyruvate carboxykinase 1 (soluble), prodha - proline dehydrogenase (oxidase) 1a, tdo2b - tryptophan 2,3-dioxygenase b, tat - tyrosine aminotransferase, lpin1 - lipin 1, uroc1 - urocanate hydratase 1, arg2 - arginase, type ii, tdh - l-threonine dehydrogenase, pah - phenylalanine hydroxylase]
GO:0046395	carboxylic acid catabolic process	6.61e-10	6.26e-07	19.37	12472	126	46	9	[pck1 - phosphoenolpyruvate carboxykinase 1 (soluble), prodha - proline dehydrogenase (oxidase) 1a, tat - tyrosine aminotransferase, tdo2b - tryptophan 2,3-dioxygenase b, lpin1 - lipin 1, uroc1 - urocanate hydratase 1, arg2 - arginase, type ii, tdh - l-threonine dehydrogenase, pah - phenylalanine hydroxylase]
GO:1901606	alpha-amino acid catabolic process	3.42e-09	2.91e-06	29.2	12472	65	46	7	[prodha - proline dehydrogenase (oxidase) 1a, tat - tyrosine aminotransferase, tdo2b - tryptophan 2,3-dioxygenase b, uroc1 - urocanate hydratase 1, tdh - l-threonine dehydrogenase, arg2 - arginase, type ii, pah - phenylalanine hydroxylase]
GO:0009063	cellular amino acid catabolic process	6.42e-09	4.98e-06	26.73	12472	71	46	7	[prodha - proline dehydrogenase (oxidase) 1a, tat - tyrosine aminotransferase, tdo2b - tryptophan 2,3-dioxygenase b, uroc1 - urocanate hydratase 1, arg2 - arginase, type ii, tdh - l-threonine dehydrogenase, pah - phenylalanine hydroxylase]
GO:1901575	organic substance catabolic process	5.51e-08	3.91e-05	5.27	12472	772	46	15	[pck1 - phosphoenolpyruvate carboxykinase 1 (soluble), prodha - proline dehydrogenase (oxidase) 1a, tdo2b - tryptophan 2,3-dioxygenase b, tat - tyrosine aminotransferase, cyp24a1 - cytochrome p450, family 24, subfamily a, polypeptide 1, upp2 - uridine phosphorylase 2, lpin1 - lipin 1, arg2 - arginase, type ii, tdh - l-threonine dehydrogenase, miox - myo-inositol oxygenase, lipg - lipase, endothel…
GO:0009056	catabolic process	6.67e-08	4.37e-05	4.78	12472	907	46	16	[prodha - proline dehydrogenase (oxidase) 1a, pck1 - phosphoenolpyruvate carboxykinase 1 (soluble), tdo2b - tryptophan 2,3-dioxygenase b, tat - tyrosine aminotransferase, cyp24a1 - cytochrome p450, family 24, subfamily a, polypeptide 1, upp2 - uridine phosphorylase 2, lpin1 - lipin 1, arg2 - arginase, type ii, tdh - l-threonine dehydrogenase, miox - myo-inositol oxygenase, lipg - lipase, endothel…
GO:0044248	cellular catabolic process	9.11e-08	5.54e-05	5.07	12472	802	46	15	[prodha - proline dehydrogenase (oxidase) 1a, pck1 - phosphoenolpyruvate carboxykinase 1 (soluble), tdo2b - tryptophan 2,3-dioxygenase b, tat - tyrosine aminotransferase, cyp24a1 - cytochrome p450, family 24, subfamily a, polypeptide 1, upp2 - uridine phosphorylase 2, lpin1 - lipin 1, arg2 - arginase, type ii, tdh - l-threonine dehydrogenase, miox - myo-inositol oxygenase, lipg - lipase, endothel…
GO:0032787	monocarboxylic acid metabolic process	5.88e-07	0.000334	10.85	12472	200	46	8	[pck1 - phosphoenolpyruvate carboxykinase 1 (soluble), lipg - lipase, endothelial, cyp24a1 - cytochrome p450, family 24, subfamily a, polypeptide 1, cyp7a1a - cytochrome p450, family 7, subfamily a, polypeptide 1a, agxtb - alanine-glyoxylate aminotransferase b, slc7a3a - solute carrier family 7 (cationic amino acid transporter, y+ system), member 3a, lpin1 - lipin 1, uroc1 - urocanate hydratase 1]
GO:1901361	organic cyclic compound catabolic process	6.84e-07	0.000364	10.63	12472	204	46	8	[prodha - proline dehydrogenase (oxidase) 1a, tat - tyrosine aminotransferase, tdo2b - tryptophan 2,3-dioxygenase b, upp2 - uridine phosphorylase 2, cyp24a1 - cytochrome p450, family 24, subfamily a, polypeptide 1, cyp7a1a - cytochrome p450, family 7, subfamily a, polypeptide 1a, uroc1 - urocanate hydratase 1, pah - phenylalanine hydroxylase]
GO:0009074	aromatic amino acid family catabolic process	7.51e-07	0.000377	54.23	12472	20	46	4	[tat - tyrosine aminotransferase, tdo2b - tryptophan 2,3-dioxygenase b, uroc1 - urocanate hydratase 1, pah - phenylalanine hydroxylase]
GO:0009072	aromatic amino acid family metabolic process	2.67e-06	0.00126	40.17	12472	27	46	4	[tdo2b - tryptophan 2,3-dioxygenase b, tat - tyrosine aminotransferase, uroc1 - urocanate hydratase 1, pah - phenylalanine hydroxylase]
GO:0044283	small molecule biosynthetic process	1.79e-05	0.00804	6.84	12472	317	46	8	[bcat1 - branched chain aminotransferase 1, cytosolic, pck1 - phosphoenolpyruvate carboxykinase 1 (soluble), got1 - glutamic-oxaloacetic transaminase 1, soluble, lipg - lipase, endothelial, upp2 - uridine phosphorylase 2, cyp7a1a - cytochrome p450, family 7, subfamily a, polypeptide 1a, agxtb - alanine-glyoxylate aminotransferase b, pah - phenylalanine hydroxylase]
GO:1901607	alpha-amino acid biosynthetic process	2.16e-05	0.00921	24.1	12472	45	46	4	[bcat1 - branched chain aminotransferase 1, cytosolic, got1 - glutamic-oxaloacetic transaminase 1, soluble, agxtb - alanine-glyoxylate aminotransferase b, pah - phenylalanine hydroxylase]
GO:0046394	carboxylic acid biosynthetic process	2.49e-05	0.0101	10.17	12472	160	46	6	[bcat1 - branched chain aminotransferase 1, cytosolic, got1 - glutamic-oxaloacetic transaminase 1, soluble, lipg - lipase, endothelial, cyp7a1a - cytochrome p450, family 7, subfamily a, polypeptide 1a, agxtb - alanine-glyoxylate aminotransferase b, pah - phenylalanine hydroxylase]
GO:0016053	organic acid biosynthetic process	2.67e-05	0.0103	10.04	12472	162	46	6	[bcat1 - branched chain aminotransferase 1, cytosolic, got1 - glutamic-oxaloacetic transaminase 1, soluble, lipg - lipase, endothelial, cyp7a1a - cytochrome p450, family 7, subfamily a, polypeptide 1a, agxtb - alanine-glyoxylate aminotransferase b, pah - phenylalanine hydroxylase]
GO:0008652	cellular amino acid biosynthetic process	3.04e-05	0.0113	22.13	12472	49	46	4	[bcat1 - branched chain aminotransferase 1, cytosolic, got1 - glutamic-oxaloacetic transaminase 1, soluble, agxtb - alanine-glyoxylate aminotransferase b, pah - phenylalanine hydroxylase]
GO:0042221	response to chemical	3.32e-05	0.0118	5.4	12472	452	46	9	[pck1 - phosphoenolpyruvate carboxykinase 1 (soluble), cyp24a1 - cytochrome p450, family 24, subfamily a, polypeptide 1, cyp7a1a - cytochrome p450, family 7, subfamily a, polypeptide 1a, agxtb - alanine-glyoxylate aminotransferase b, gpx1b - glutathione peroxidase 1b, lpin1 - lipin 1, ucp1 - uncoupling protein 1, pah - phenylalanine hydroxylase, chac1 - chac, cation transport regulator-like 1]
GO:1901700	response to oxygen-containing compound	3.39e-05	0.0115	9.63	12472	169	46	6	[pck1 - phosphoenolpyruvate carboxykinase 1 (soluble), cyp24a1 - cytochrome p450, family 24, subfamily a, polypeptide 1, cyp7a1a - cytochrome p450, family 7, subfamily a, polypeptide 1a, gpx1b - glutathione peroxidase 1b, lpin1 - lipin 1, ucp1 - uncoupling protein 1]
GO:0017144	drug metabolic process	4.43e-05	0.0145	7.24	12472	262	46	7	[pck1 - phosphoenolpyruvate carboxykinase 1 (soluble), tat - tyrosine aminotransferase, agxtb - alanine-glyoxylate aminotransferase b, gpx1b - glutathione peroxidase 1b, uroc1 - urocanate hydratase 1, gnmt - glycine n-methyltransferase, pah - phenylalanine hydroxylase]
GO:0006641	triglyceride metabolic process	5.12e-05	0.0162	40.67	12472	20	46	3	[lipg - lipase, endothelial, slc7a3a - solute carrier family 7 (cationic amino acid transporter, y+ system), member 3a, lpin1 - lipin 1]
GO:0008152	metabolic process	5.75e-05	0.0175	1.8	12472	4512	46	30	[bcat1 - branched chain aminotransferase 1, cytosolic, got1 - glutamic-oxaloacetic transaminase 1, soluble, pck1 - phosphoenolpyruvate carboxykinase 1 (soluble), tat - tyrosine aminotransferase, tdo2b - tryptophan 2,3-dioxygenase b, cyp24a1 - cytochrome p450, family 24, subfamily a, polypeptide 1, arg2 - arginase, type ii, tdh - l-threonine dehydrogenase, sgk1 - serum/glucocorticoid regulated kin…
GO:1901565	organonitrogen compound catabolic process	5.84e-05	0.0171	5.8	12472	374	46	8	[prodha - proline dehydrogenase (oxidase) 1a, tat - tyrosine aminotransferase, tdo2b - tryptophan 2,3-dioxygenase b, uroc1 - urocanate hydratase 1, arg2 - arginase, type ii, tdh - l-threonine dehydrogenase, pah - phenylalanine hydroxylase, chac1 - chac, cation transport regulator-like 1]
GO:0071391	cellular response to estrogen stimulus	5.96e-05	0.0169	38.73	12472	21	46	3	[agxtb - alanine-glyoxylate aminotransferase b, pah - phenylalanine hydroxylase, ucp1 - uncoupling protein 1]
GO:0006631	fatty acid metabolic process	7e-05	0.0192	11.49	12472	118	46	5	[pck1 - phosphoenolpyruvate carboxykinase 1 (soluble), lipg - lipase, endothelial, cyp24a1 - cytochrome p450, family 24, subfamily a, polypeptide 1, slc7a3a - solute carrier family 7 (cationic amino acid transporter, y+ system), member 3a, lpin1 - lipin 1]
GO:0016042	lipid catabolic process	7.89e-05	0.021	11.2	12472	121	46	5	[pck1 - phosphoenolpyruvate carboxykinase 1 (soluble), lipg - lipase, endothelial, cyp24a1 - cytochrome p450, family 24, subfamily a, polypeptide 1, cyp7a1a - cytochrome p450, family 7, subfamily a, polypeptide 1a, lpin1 - lipin 1]
GO:0071333	cellular response to glucose stimulus	7.95e-05	0.0205	135.57	12472	4	46	2	[pck1 - phosphoenolpyruvate carboxykinase 1 (soluble), cyp7a1a - cytochrome p450, family 7, subfamily a, polypeptide 1a]
GO:0071331	cellular response to hexose stimulus	7.95e-05	0.0199	135.57	12472	4	46	2	[pck1 - phosphoenolpyruvate carboxykinase 1 (soluble), cyp7a1a - cytochrome p450, family 7, subfamily a, polypeptide 1a]
GO:0071326	cellular response to monosaccharide stimulus	7.95e-05	0.0194	135.57	12472	4	46	2	[pck1 - phosphoenolpyruvate carboxykinase 1 (soluble), cyp7a1a - cytochrome p450, family 7, subfamily a, polypeptide 1a]
GO:0071322	cellular response to carbohydrate stimulus	7.95e-05	0.0188	135.57	12472	4	46	2	[pck1 - phosphoenolpyruvate carboxykinase 1 (soluble), cyp7a1a - cytochrome p450, family 7, subfamily a, polypeptide 1a]
GO:0043627	response to estrogen	0.000102	0.0235	32.54	12472	25	46	3	[agxtb - alanine-glyoxylate aminotransferase b, pah - phenylalanine hydroxylase, ucp1 - uncoupling protein 1]
GO:1901616	organic hydroxy compound catabolic process	0.000115	0.0258	31.28	12472	26	46	3	[miox - myo-inositol oxygenase, cyp24a1 - cytochrome p450, family 24, subfamily a, polypeptide 1, cyp7a1a - cytochrome p450, family 7, subfamily a, polypeptide 1a]
GO:1990845	adaptive thermogenesis	0.000132	0.0289	108.45	12472	5	46	2	[ucp2 - uncoupling protein 2, ucp1 - uncoupling protein 1]
GO:0006706	steroid catabolic process	0.000132	0.0282	108.45	12472	5	46	2	[cyp24a1 - cytochrome p450, family 24, subfamily a, polypeptide 1, cyp7a1a - cytochrome p450, family 7, subfamily a, polypeptide 1a]
GO:0006638	neutral lipid metabolic process	0.000178	0.037	27.11	12472	30	46	3	[lipg - lipase, endothelial, slc7a3a - solute carrier family 7 (cationic amino acid transporter, y+ system), member 3a, lpin1 - lipin 1]
GO:0006639	acylglycerol metabolic process	0.000178	0.0361	27.11	12472	30	46	3	[lipg - lipase, endothelial, slc7a3a - solute carrier family 7 (cationic amino acid transporter, y+ system), member 3a, lpin1 - lipin 1]
GO:0070887	cellular response to chemical stimulus	0.000186	0.0369	7.07	12472	230	46	6	[pck1 - phosphoenolpyruvate carboxykinase 1 (soluble), cyp7a1a - cytochrome p450, family 7, subfamily a, polypeptide 1a, agxtb - alanine-glyoxylate aminotransferase b, lpin1 - lipin 1, ucp1 - uncoupling protein 1, pah - phenylalanine hydroxylase]
GO:0071704	organic substance metabolic process	0.000196	0.0379	1.78	12472	4271	46	28	[bcat1 - branched chain aminotransferase 1, cytosolic, got1 - glutamic-oxaloacetic transaminase 1, soluble, pck1 - phosphoenolpyruvate carboxykinase 1 (soluble), tat - tyrosine aminotransferase, tdo2b - tryptophan 2,3-dioxygenase b, cyp24a1 - cytochrome p450, family 24, subfamily a, polypeptide 1, arg2 - arginase, type ii, tdh - l-threonine dehydrogenase, sgk1 - serum/glucocorticoid regulated kin…
GO:1901701	cellular response to oxygen-containing compound	0.000199	0.0376	13.73	12472	79	46	4	[pck1 - phosphoenolpyruvate carboxykinase 1 (soluble), cyp7a1a - cytochrome p450, family 7, subfamily a, polypeptide 1a, lpin1 - lipin 1, ucp1 - uncoupling protein 1]
GO:0043648	dicarboxylic acid metabolic process	0.000216	0.04	25.42	12472	32	46	3	[prodha - proline dehydrogenase (oxidase) 1a, got1 - glutamic-oxaloacetic transaminase 1, soluble, uroc1 - urocanate hydratase 1]
GO:0042737	drug catabolic process	0.000276	0.05	12.61	12472	86	46	4	[pck1 - phosphoenolpyruvate carboxykinase 1 (soluble), tat - tyrosine aminotransferase, gpx1b - glutathione peroxidase 1b, pah - phenylalanine hydroxylase]
GO:0006558	L-phenylalanine metabolic process	0.000367	0.0652	67.78	12472	8	46	2	[tat - tyrosine aminotransferase, pah - phenylalanine hydroxylase]
GO:0006559	L-phenylalanine catabolic process	0.000367	0.0639	67.78	12472	8	46	2	[tat - tyrosine aminotransferase, pah - phenylalanine hydroxylase]
GO:1902221	erythrose 4-phosphate/phosphoenolpyruvate family amino acid metabolic process	0.000367	0.0626	67.78	12472	8	46	2	[tat - tyrosine aminotransferase, pah - phenylalanine hydroxylase]
GO:1902222	erythrose 4-phosphate/phosphoenolpyruvate family amino acid catabolic process	0.000367	0.0614	67.78	12472	8	46	2	[tat - tyrosine aminotransferase, pah - phenylalanine hydroxylase]
GO:0001678	cellular glucose homeostasis	0.000367	0.0602	67.78	12472	8	46	2	[pck1 - phosphoenolpyruvate carboxykinase 1 (soluble), cyp7a1a - cytochrome p450, family 7, subfamily a, polypeptide 1a]
GO:0043567	regulation of insulin-like growth factor receptor signaling pathway	0.000471	0.0758	60.25	12472	9	46	2	[igfbp1b - insulin-like growth factor binding protein 1b, igfbp1a - insulin-like growth factor binding protein 1a]
GO:0009064	glutamine family amino acid metabolic process	0.000487	0.0769	19.37	12472	42	46	3	[prodha - proline dehydrogenase (oxidase) 1a, uroc1 - urocanate hydratase 1, arg2 - arginase, type ii]
GO:0044238	primary metabolic process	0.000596	0.0923	1.75	12472	4031	46	26	[bcat1 - branched chain aminotransferase 1, cytosolic, got1 - glutamic-oxaloacetic transaminase 1, soluble, pck1 - phosphoenolpyruvate carboxykinase 1 (soluble), tdo2b - tryptophan 2,3-dioxygenase b, tat - tyrosine aminotransferase, cyp24a1 - cytochrome p450, family 24, subfamily a, polypeptide 1, arg2 - arginase, type ii, tdh - l-threonine dehydrogenase, sgk1 - serum/glucocorticoid regulated kin…
GO:0019439	aromatic compound catabolic process	0.000674	0.103	7.06	12472	192	46	5	[tat - tyrosine aminotransferase, tdo2b - tryptophan 2,3-dioxygenase b, upp2 - uridine phosphorylase 2, uroc1 - urocanate hydratase 1, pah - phenylalanine hydroxylase]
GO:0006570	tyrosine metabolic process	0.000717	0.107	49.3	12472	11	46	2	[tat - tyrosine aminotransferase, pah - phenylalanine hydroxylase]
GO:0009409	response to cold	0.000717	0.105	49.3	12472	11	46	2	[ucp2 - uncoupling protein 2, ucp1 - uncoupling protein 1]
GO:0044237	cellular metabolic process	0.000761	0.11	1.72	12472	4089	46	26	[bcat1 - branched chain aminotransferase 1, cytosolic, got1 - glutamic-oxaloacetic transaminase 1, soluble, pck1 - phosphoenolpyruvate carboxykinase 1 (soluble), tdo2b - tryptophan 2,3-dioxygenase b, tat - tyrosine aminotransferase, cyp24a1 - cytochrome p450, family 24, subfamily a, polypeptide 1, arg2 - arginase, type ii, tdh - l-threonine dehydrogenase, sgk1 - serum/glucocorticoid regulated kin…
GO:1990542	mitochondrial transmembrane transport	0.000815	0.116	16.27	12472	50	46	3	[ucp2 - uncoupling protein 2, slc25a33 - solute carrier family 25, member 33, ucp1 - uncoupling protein 1]
GO:0006536	glutamate metabolic process	0.000858	0.12	45.19	12472	12	46	2	[prodha - proline dehydrogenase (oxidase) 1a, uroc1 - urocanate hydratase 1]
