# Supplementary material for: Biliary epithelial cells are facultative liver stem cells during liver regeneration in adult zebrafish
Source: JCI Insight. 2023 Jan 10;8(1):e163929. doi: 10.1172/jci.insight.163929 (PMC9870093; doi:10.1172/jci.insight.163929)
Supplement: Supplemental table 4 [file jciinsight-8-163929-s195.xlsx]

## Sheet: 0dpa.BEC.vs.mock.BEC.up
	p_val	avg_log2FC	pct.1	pct.2	p_val_adj
si:ch211-153b23.5	1.58904e-36	2.8063	0.455	0.137	4.31632e-32
nop2	3.4383e-35	2.8289	0.337	0.04	9.33945e-31
npm1a	5.37352e-32	2.70079	0.354	0.069	1.45961e-27
ncl	1.34719e-30	2.27918	0.394	0.105	3.65938e-26
txn	3.79882e-28	3.12321	0.292	0.046	1.03187e-23
tpm4a	9.63914e-28	2.17099	0.397	0.119	2.61828e-23
nop58	2.78584e-26	2.01071	0.35	0.087	7.56719e-22
dkc1	9.91753e-24	2.31679	0.289	0.061	2.6939e-19
ppan	1.0796e-23	2.57739	0.233	0.026	2.93253e-19
krt18a.1	4.49635e-23	1.54415	0.614	0.434	1.22134e-18
igfbp1a	1.90635e-22	2.53573	0.388	0.154	5.17822e-18
fbl	3.62935e-21	2.11147	0.274	0.061	9.85842e-17
gnl3	9.52952e-20	2.10204	0.242	0.048	2.5885e-15
rrs1	1.28153e-19	2.54673	0.175	0.012	3.48103e-15
ddx18	1.29279e-19	2.09017	0.258	0.057	3.51159e-15
pes	2.11693e-19	1.85411	0.255	0.055	5.75022e-15
cnn2	6.03058e-19	1.61641	0.364	0.143	1.63809e-14
hbegfa	8.05771e-18	1.81084	0.415	0.202	2.18871e-13
ezra	1.90751e-17	1.42871	0.405	0.182	5.18136e-13
pprc1	2.33809e-17	2.22107	0.141	0.004	6.35096e-13
ebna1bp2	8.76758e-17	1.94521	0.204	0.04	2.38154e-12
eif5b	1.30236e-16	2.10506	0.258	0.077	3.5376e-12
casq2	1.35888e-16	1.62976	0.136	0.004	3.69112e-12
rbm28	3.54615e-16	2.00566	0.19	0.034	9.6324e-12
snu13b	3.65472e-16	1.9519	0.149	0.012	9.92732e-12
higd1a	8.27962e-16	1.68154	0.328	0.137	2.24899e-11
grwd1	1.05663e-15	2.0249	0.16	0.02	2.87013e-11
msna	1.46108e-15	1.97736	0.175	0.028	3.96874e-11
pdap1a	8.45609e-15	1.47914	0.267	0.091	2.29693e-10
ftsj3	1.282e-14	1.83077	0.144	0.016	3.48229e-10
zmp:0000000624	2.82816e-14	1.8484	0.185	0.04	7.68213e-10
top1l	4.13305e-14	1.75539	0.216	0.059	1.12266e-09
eif4e1c	6.02712e-14	1.83009	0.137	0.014	1.63715e-09
si:ch211-222l21.1	9.39491e-14	1.56063	0.245	0.081	2.55194e-09
nap1l1	9.94142e-14	1.43108	0.334	0.15	2.70039e-09
cycsb	1.3641e-12	1.50578	0.23	0.077	3.70529e-08
c1qbp	1.52696e-12	1.36838	0.171	0.038	4.14769e-08
rrp1	1.75131e-12	1.70847	0.187	0.05	4.75707e-08
prmt1	1.92116e-12	1.7765	0.12	0.012	5.21843e-08
tsr1	2.74978e-12	1.57849	0.106	0.006	7.46922e-08
plekhg5b	3.20686e-12	1.35794	0.265	0.105	8.71081e-08
ccdc80	4.56398e-12	2.00527	0.136	0.022	1.23971e-07
mybbp1a	5.16887e-12	1.25915	0.179	0.046	1.40402e-07
smad1	7.83634e-12	1.56114	0.131	0.02	2.12858e-07
abcf2a	9.98061e-12	2.02434	0.13	0.02	2.71103e-07
pa2g4a	1.00643e-11	1.54623	0.141	0.026	2.73378e-07
nop16	1.45262e-11	1.54612	0.137	0.024	3.94574e-07
ddx27	1.8876e-11	1.51832	0.169	0.044	5.12728e-07
dusp5	2.2674e-11	1.65417	0.168	0.044	6.15894e-07
hnrnpabb	3.03427e-11	1.22336	0.226	0.081	8.24198e-07
etf1b	3.18391e-11	1.51467	0.15	0.034	8.64845e-07
ddx24	7.17931e-11	1.81022	0.143	0.032	1.95012e-06
tuba8l	7.37349e-11	1.39451	0.21	0.075	2.00286e-06
eif4g1a	9.20186e-11	1.29017	0.176	0.051	2.4995e-06
rpf2	9.3976e-11	1.52107	0.111	0.014	2.55267e-06
mycb	1.3143e-10	1.47042	0.149	0.036	3.57003e-06
bxdc2	1.43492e-10	1.26702	0.133	0.026	3.89767e-06
phlda2	1.4395e-10	1.11547	0.335	0.174	3.91011e-06
cd63	1.51639e-10	1.8157	0.179	0.055	4.11897e-06
pum3	1.79685e-10	1.42966	0.138	0.03	4.88079e-06
pfn2l	1.88463e-10	1.4293	0.191	0.063	5.11923e-06
snrpf	2.50356e-10	1.1357	0.264	0.117	6.80042e-06
mrps31	3.22251e-10	1.65063	0.131	0.028	8.75331e-06
arpp21	3.29334e-10	1.46936	0.149	0.038	8.94571e-06
jpt1b	3.91215e-10	1.34366	0.198	0.071	1.06266e-05
bms1	5.49825e-10	1.54983	0.159	0.046	1.49349e-05
zgc:113142	5.92981e-10	1.70484	0.257	0.119	1.61071e-05
rrp8	8.18856e-10	1.3141	0.103	0.014	2.22426e-05
rsl1d1	8.32375e-10	1.33508	0.243	0.109	2.26098e-05
ppig	8.67046e-10	1.57602	0.184	0.063	2.35516e-05
wdr43	1.00117e-09	1.32615	0.141	0.036	2.71949e-05
fosl1a	1.19317e-09	0.843659	0.332	0.176	3.241e-05
pcdh1b	1.50623e-09	1.58151	0.258	0.121	4.09136e-05
noc2l	1.56098e-09	1.56482	0.122	0.026	4.2401e-05
f3a	1.80819e-09	1.5626	0.103	0.016	4.9116e-05
ywhaqb	1.97932e-09	0.990921	0.239	0.105	5.37643e-05
eif4bb	2.43766e-09	1.39156	0.166	0.053	6.62142e-05
llph	2.43811e-09	1.44048	0.117	0.024	6.62264e-05
esf1	2.97235e-09	1.35021	0.127	0.03	8.07379e-05
gspt1l	3.80812e-09	1.3216	0.16	0.051	0.00010344
eif4a1a	3.93345e-09	1.86673	0.114	0.024	0.000106844
cdv3	7.38649e-09	1.37328	0.176	0.063	0.000200639
cdc42ep5	8.29181e-09	1.4493	0.125	0.032	0.000225231
sars1	9.0692e-09	1.69035	0.101	0.018	0.000246347
ptges3b	9.14379e-09	1.02378	0.163	0.055	0.000248373
ddx61	9.38873e-09	1.5001	0.157	0.051	0.000255026
mak16	1.62028e-08	1.46525	0.114	0.026	0.000440116
slirp	1.63398e-08	1.28569	0.175	0.065	0.000443838
pinx1	1.71589e-08	1.0239	0.22	0.097	0.000466087
rwdd1	1.72303e-08	1.261	0.162	0.055	0.000468026
cmss1	1.77484e-08	1.49203	0.109	0.024	0.0004821
nop56	1.77764e-08	1.23119	0.31	0.176	0.00048286
aldoaa	2.02548e-08	1.23116	0.169	0.061	0.000550182
cct4	2.32372e-08	0.967912	0.127	0.034	0.000631192
ppp1r9alb	2.32911e-08	1.05885	0.276	0.143	0.000632655
snrpg	2.33539e-08	1.15829	0.127	0.034	0.000634362
zgc:158803	2.57262e-08	1.35859	0.117	0.028	0.000698801
rrp15	2.63494e-08	1.6041	0.125	0.034	0.000715728
setb	2.84713e-08	1.13992	0.251	0.125	0.000773366
rpl7l1	3.18501e-08	1.42499	0.124	0.034	0.000865143
pa2g4b	3.58804e-08	1.16568	0.121	0.032	0.000974619
ankrd22	4.56917e-08	0.932275	0.153	0.051	0.00124112
ptp4a2b	5.83804e-08	1.45882	0.163	0.061	0.00158579
ipo7	6.02728e-08	0.986307	0.155	0.053	0.00163719
cfl1	7.86879e-08	1.04868	0.259	0.143	0.0021374
si:ch211-217k17.7	1.17342e-07	1.0596	0.243	0.123	0.00318736
utp3	1.56645e-07	1.07449	0.12	0.034	0.00425495
denr	2.30503e-07	0.766322	0.152	0.055	0.00626116
cct7	2.66947e-07	1.23828	0.112	0.032	0.00725109
sptlc2b	2.79078e-07	0.710793	0.173	0.071	0.00758059
mphosph10	3.34418e-07	1.08788	0.134	0.046	0.0090838
zc3h15	3.55473e-07	1.20225	0.12	0.038	0.00965573
ccdc137	3.56092e-07	1.15079	0.102	0.026	0.00967252
CT573476.1	3.6449e-07	0.845462	0.109	0.03	0.00990064
ddx10	3.86983e-07	0.634917	0.115	0.034	0.0105116
hypk	4.48663e-07	0.790223	0.227	0.115	0.012187
uqcrh	4.5512e-07	0.936911	0.249	0.133	0.0123624
CR769769.2	5.06622e-07	0.731987	0.207	0.097	0.0137614
nop53	5.32251e-07	0.856963	0.204	0.099	0.0144575
ccn2a	5.44869e-07	1.48321	0.165	0.071	0.0148003
baz1b	6.13671e-07	1.21666	0.187	0.087	0.0166691
hspa9	6.94181e-07	1.28678	0.122	0.04	0.018856
rab10	6.94344e-07	0.796154	0.184	0.083	0.0188605
pho	7.09758e-07	1.27817	0.127	0.044	0.0192792
cx30.3	7.9747e-07	1.10039	0.27	0.152	0.0216617
bccip	8.37976e-07	1.13002	0.115	0.036	0.022762
rbbp6	8.56717e-07	1.37507	0.117	0.038	0.023271
mt-nd5	9.08032e-07	1.65432	0.117	0.038	0.0246649
srrm2	9.35579e-07	0.783742	0.224	0.115	0.0254131
kri1	1.00757e-06	1.0542	0.136	0.05	0.0273687
wdr46	1.15182e-06	1.00747	0.125	0.044	0.0312868
si:dkey-67c22.2	1.20171e-06	1.10459	0.146	0.057	0.032642
grb10b	1.28867e-06	1.34444	0.108	0.034	0.0350043
twistnb	1.40407e-06	0.86324	0.103	0.03	0.0381387
fcf1	1.49201e-06	1.01933	0.127	0.046	0.0405274

## Sheet: 1dpa.BEC.vs.0dpa.BEC.up
	p_val	avg_log2FC	pct.1	pct.2	p_val_adj
myl6	1.17411e-62	2.82967	0.379	0.019	3.18924e-58
cfl1l	1.12916e-57	3.20599	0.377	0.031	3.06713e-53
fgg	3.02421e-52	1.91936	0.493	0.115	8.21467e-48
kng1	1.62533e-49	2.02517	0.356	0.038	4.4149e-45
adamtsl7	1.84467e-49	2.53842	0.285	0.004	5.01067e-45
actn1	4.52242e-47	2.29916	0.298	0.015	1.22842e-42
serpinb1	4.74984e-47	1.58073	0.432	0.083	1.2902e-42
s100v2	5.66784e-45	1.22681	0.503	0.131	1.53955e-40
zgc:77748	1.0037e-43	1.18171	0.444	0.096	2.72636e-39
si:ch73-359m17.9	5.15028e-43	2.67026	0.302	0.026	1.39897e-38
eef1b2	5.63128e-42	1.82864	0.374	0.071	1.52962e-37
si:ch211-153b23.5	8.63796e-42	1.50791	0.747	0.455	2.34633e-37
calm2a	2.58514e-41	1.49443	0.363	0.06	7.02201e-37
si:ch211-235e9.6	1.42789e-40	1.5172	0.322	0.042	3.87858e-36
ch25hl3	2.42087e-40	1.49987	0.323	0.044	6.57582e-36
mrpl57	4.55954e-40	1.53451	0.344	0.054	1.23851e-35
psmc2	1.08812e-39	1.67438	0.291	0.028	2.95567e-35
ap1s3b	1.40902e-39	1.21579	0.383	0.077	3.82732e-35
mrps33	2.40858e-39	1.30622	0.328	0.048	6.54243e-35
mtdhb	7.67502e-38	1.35243	0.31	0.042	2.08477e-33
si:dkey-102m7.3	1.79641e-36	1.62664	0.291	0.038	4.87958e-32
psmd12	1.84656e-35	1.12466	0.299	0.042	5.01581e-31
psma6b	4.13029e-35	1.49403	0.278	0.035	1.12191e-30
cav1	8.3283e-35	0.792347	0.419	0.105	2.26222e-30
psmd13	8.40648e-35	0.965415	0.306	0.05	2.28345e-30
csnk1g2a	1.63495e-33	1.10263	0.338	0.069	4.44103e-29
stard10	6.92428e-33	1.70502	0.229	0.017	1.88084e-28
polr2l	2.5505e-32	1.10182	0.305	0.055	6.92794e-28
slc51a	4.11527e-32	1.15429	0.425	0.131	1.11783e-27
csrp1a	4.57971e-32	1.07182	0.299	0.052	1.24399e-27
adrm1	1.82876e-31	1.48448	0.281	0.047	4.96747e-27
psma6a	3.27946e-31	1.25048	0.209	0.012	8.908e-27
srsf5a	4.60781e-31	0.999648	0.318	0.066	1.25162e-26
lsm6	4.7771e-31	1.31442	0.266	0.039	1.2976e-26
mgll	7.44429e-31	1.00328	0.354	0.086	2.02209e-26
taf15	1.1814e-30	1.25789	0.236	0.025	3.20902e-26
tmco1	3.67574e-30	1.08054	0.256	0.035	9.98441e-26
psmd14	3.92056e-30	1.18553	0.265	0.042	1.06494e-25
knop1	5.00049e-30	0.913263	0.356	0.092	1.35828e-25
nedd8	5.1719e-30	1.42834	0.237	0.028	1.40484e-25
pwp1	5.85363e-30	0.979047	0.334	0.077	1.59002e-25
bud31	6.63363e-30	1.32378	0.258	0.038	1.80189e-25
cyc1	7.37518e-30	1.20574	0.224	0.022	2.00332e-25
rab5if	2.2309e-29	1.1557	0.225	0.023	6.05978e-25
ilf2	3.09612e-29	1.35612	0.242	0.032	8.40999e-25
selenot1b	4.23213e-29	1.50389	0.219	0.022	1.14957e-24
pfdn6	5.41677e-29	1.29792	0.225	0.025	1.47136e-24
sub1b	1.22596e-28	0.572265	0.246	0.035	3.33007e-24
bhmt	1.35033e-28	1.70048	0.238	0.034	3.66791e-24
ppid	1.59574e-28	1.32803	0.24	0.034	4.33451e-24
snrpd3l	1.68945e-28	1.1916	0.293	0.061	4.58906e-24
psmb5	1.92625e-28	1.01311	0.281	0.054	5.23228e-24
smim15	2.09067e-28	1.20819	0.261	0.044	5.67888e-24
lsm3	2.74586e-28	1.34749	0.229	0.029	7.45858e-24
ndufb5	3.25416e-28	1.20047	0.216	0.023	8.83928e-24
rpa3	3.5469e-28	1.15557	0.207	0.019	9.63445e-24
nutf2l	4.24933e-28	1.46944	0.2	0.016	1.15425e-23
psmd6	4.39298e-28	1.2968	0.22	0.025	1.19327e-23
nucks1b	5.00971e-28	0.958124	0.285	0.058	1.36079e-23
mpzl2b	6.70036e-28	1.57885	0.22	0.026	1.82002e-23
hmga1a	8.99822e-28	1.27887	0.387	0.13	2.44419e-23
mcm6	2.60851e-27	1.34612	0.183	0.01	7.08549e-23
ndufc2	2.63411e-27	1.20118	0.244	0.039	7.15503e-23
srsf1a	2.85889e-27	0.773183	0.264	0.051	7.7656e-23
metap1	3.30162e-27	0.689763	0.282	0.058	8.9682e-23
mcts1	3.41804e-27	1.01382	0.275	0.055	9.28443e-23
rbmx2	4.16326e-27	1.10333	0.266	0.051	1.13087e-22
ifi46	4.7803e-27	1.10405	0.328	0.086	1.29847e-22
mrpl30	6.3738e-27	1.32479	0.18	0.01	1.73132e-22
ldhba	7.81483e-27	1.40988	0.199	0.019	2.12274e-22
cnn3a	8.01766e-27	1.0618	0.306	0.073	2.17784e-22
mtap	8.08365e-27	1.24401	0.25	0.044	2.19576e-22
mrpl52	8.2137e-27	1.06157	0.257	0.047	2.23109e-22
adssl	8.9658e-27	0.875936	0.253	0.045	2.43538e-22
wls	9.24589e-27	1.24665	0.211	0.023	2.51146e-22
gtf2f2a	1.03549e-26	1.1451	0.219	0.028	2.8127e-22
mrpl14	1.06901e-26	1.54752	0.162	0.003	2.90375e-22
ndufa5	1.22452e-26	1.08474	0.205	0.022	3.32618e-22
mrpl32	1.53085e-26	1.12154	0.168	0.006	4.15823e-22
tardbp	1.72425e-26	0.858192	0.286	0.063	4.68358e-22
rpl5a	2.79708e-26	0.956966	0.423	0.157	7.59771e-22
ndufa8	3.45484e-26	0.748169	0.261	0.05	9.38437e-22
ndufa7	5.2447e-26	1.08799	0.25	0.045	1.42462e-21
ccnd1	5.32027e-26	1.5024	0.168	0.007	1.44514e-21
lsm5	5.42947e-26	1.22857	0.217	0.029	1.47481e-21
NTR	5.67708e-26	2.11695	0.15	0	1.54207e-21
wdr3	6.45755e-26	0.863843	0.277	0.06	1.75407e-21
mrpl12	6.46891e-26	1.27147	0.248	0.045	1.75715e-21
zgc:198329	9.79389e-26	0.519254	0.469	0.181	2.66032e-21
timm8b	1.32576e-25	1.18371	0.252	0.048	3.60117e-21
hacd2	1.35999e-25	1.32212	0.219	0.031	3.69414e-21
timm9	1.88257e-25	1.20802	0.185	0.016	5.11362e-21
pgrmc1	1.94237e-25	0.811587	0.253	0.048	5.27606e-21
psmd4b	2.56418e-25	0.901834	0.246	0.045	6.96508e-21
uchl3	2.77296e-25	1.28005	0.195	0.02	7.53219e-21
cct8	2.83862e-25	1.17399	0.236	0.041	7.71055e-21
psmc6	3.04339e-25	1.09589	0.238	0.042	8.26675e-21
eny2	4.86949e-25	1.36532	0.209	0.029	1.3227e-20
cbx5	5.27809e-25	1.12606	0.237	0.042	1.43369e-20
lsm4	5.35657e-25	1.11596	0.252	0.05	1.45501e-20
anapc11	6.00777e-25	1.21524	0.174	0.012	1.63189e-20
uqcrc1	6.07861e-25	1.16259	0.205	0.026	1.65113e-20
hadh	6.15979e-25	1.14388	0.163	0.007	1.67318e-20
npm3	6.51446e-25	0.963402	0.216	0.031	1.76952e-20
psmc4	6.58403e-25	0.724438	0.269	0.058	1.78842e-20
mrpl36	7.08224e-25	1.20685	0.208	0.028	1.92375e-20
ckba	7.35383e-25	0.658287	0.278	0.063	1.99752e-20
thrap3b	8.62946e-25	0.905408	0.232	0.039	2.34402e-20
pdlim1	8.77218e-25	1.0327	0.344	0.108	2.38279e-20
mt-atp6	9.41707e-25	0.92039	0.31	0.087	2.55796e-20
cox14	1.5936e-24	1.14742	0.215	0.032	4.3287e-20
rpl22l1	1.69536e-24	0.799813	0.374	0.128	4.60511e-20
zgc:101858	2.18614e-24	0.983553	0.181	0.016	5.93822e-20
PSMD2	2.998e-24	0.9069	0.217	0.034	8.14346e-20
prdx3	3.0242e-24	1.12835	0.195	0.023	8.21463e-20
ndufs6	3.97255e-24	1.26217	0.199	0.025	1.07906e-19
mrpl34	4.00066e-24	1.26126	0.181	0.017	1.0867e-19
si:ch73-308l14.2	4.07429e-24	1.42604	0.193	0.023	1.1067e-19
dnajc8	4.49098e-24	1.1698	0.205	0.029	1.21988e-19
gar1	5.54483e-24	0.987103	0.257	0.057	1.50614e-19
ndufs3	5.68251e-24	1.14012	0.188	0.02	1.54354e-19
prkar2aa	6.5695e-24	0.637817	0.237	0.045	1.78447e-19
COX7A2	7.27005e-24	1.04099	0.204	0.028	1.97476e-19
czib	8.16416e-24	1.42061	0.152	0.006	2.21763e-19
eif3s6ip	8.56689e-24	0.950982	0.232	0.044	2.32702e-19
pbdc1	9.55564e-24	0.818362	0.27	0.063	2.5956e-19
hars	9.74715e-24	0.986644	0.256	0.055	2.64762e-19
hnrnpc	1.21883e-23	1.01792	0.192	0.023	3.31071e-19
acmsd	1.39866e-23	1.21128	0.185	0.02	3.79919e-19
ACBD3	1.50657e-23	1.17711	0.193	0.025	4.09229e-19
ppme1	1.51551e-23	1.44176	0.168	0.013	4.11657e-19
vmp1	1.60517e-23	1.06206	0.281	0.073	4.36013e-19
ndufb10	1.60931e-23	1.3497	0.229	0.044	4.37136e-19
sumo3a	2.332e-23	1.03502	0.232	0.045	6.33442e-19
ubxn1	2.39756e-23	1.06347	0.236	0.047	6.51248e-19
snrpc	2.83956e-23	1.18181	0.171	0.015	7.7131e-19
zgc:171480	2.96481e-23	1.26519	0.167	0.013	8.05331e-19
hnrnpl	3.00565e-23	0.788236	0.211	0.034	8.16424e-19
spint2	3.23613e-23	0.640459	0.429	0.165	8.7903e-19
sf3b5	3.45582e-23	1.118	0.22	0.039	9.38704e-19
polr2eb	3.75923e-23	0.640456	0.289	0.074	1.02112e-18
bcas2	3.79582e-23	0.882189	0.233	0.047	1.03106e-18
mtch2	4.30079e-23	1.19109	0.179	0.019	1.16822e-18
serpine1	5.22824e-23	1.18625	0.249	0.055	1.42015e-18
eif3ba	5.27427e-23	1.00701	0.253	0.057	1.43265e-18
mrpl35	6.49256e-23	1.233	0.162	0.012	1.76357e-18
uchl5	7.01973e-23	1.30099	0.167	0.015	1.90677e-18
mrpl13	7.03708e-23	0.734486	0.181	0.02	1.91148e-18
alyref	8.24181e-23	0.803317	0.277	0.071	2.23872e-18
ugt8	1.17106e-22	0.79787	0.318	0.095	3.18096e-18
eef2b	1.36465e-22	1.32538	0.325	0.108	3.70679e-18
tbca	1.37393e-22	0.935031	0.234	0.048	3.732e-18
si:dkey-286j15.1	1.38799e-22	1.09393	0.205	0.034	3.7702e-18
ccdc25	1.52368e-22	1.00093	0.229	0.045	4.13877e-18
si:ch211-114n24.6	1.54821e-22	0.84857	0.228	0.044	4.20541e-18
tomm5	1.75544e-22	0.974522	0.246	0.055	4.76829e-18
coa6	1.77939e-22	0.907128	0.208	0.035	4.83337e-18
si:dkey-239h2.3	1.9738e-22	1.16142	0.205	0.034	5.36144e-18
polr2d	2.0879e-22	0.907258	0.197	0.029	5.67137e-18
mrpl42	2.15835e-22	0.891034	0.151	0.009	5.86272e-18
ddx39ab	2.18539e-22	0.878083	0.253	0.058	5.93617e-18
hpda	2.25935e-22	1.13501	0.236	0.05	6.13708e-18
si:ch211-107o10.3	2.35675e-22	0.848562	0.215	0.038	6.40165e-18
ppa1b	2.54041e-22	1.08286	0.196	0.029	6.90051e-18
emc10	3.04081e-22	1.18985	0.217	0.041	8.25974e-18
pdcd5	3.32099e-22	0.898683	0.151	0.009	9.0208e-18
ndufs7	3.94284e-22	1.01918	0.212	0.038	1.07099e-17
ahcy	4.18559e-22	0.675215	0.208	0.035	1.13693e-17
ywhah	1.09463e-21	1.2203	0.203	0.035	2.97335e-17
phb2b	1.16091e-21	1.10614	0.188	0.028	3.15339e-17
ndufs4	1.22114e-21	1.1604	0.213	0.041	3.31697e-17
pin1	1.28462e-21	0.911816	0.164	0.016	3.48941e-17
psme3	1.31592e-21	0.487221	0.257	0.063	3.57443e-17
ppm1g	1.41813e-21	0.465473	0.245	0.057	3.85207e-17
psmc3	1.42436e-21	0.99111	0.249	0.06	3.86898e-17
prdx4	1.54274e-21	1.0771	0.17	0.019	4.19053e-17
rbbp9	1.63722e-21	0.968373	0.147	0.009	4.44718e-17
adka	1.6427e-21	0.431988	0.195	0.031	4.46206e-17
nip7	1.65519e-21	0.963768	0.215	0.041	4.49598e-17
sap18	1.6639e-21	0.433643	0.26	0.064	4.51966e-17
idh3a	1.69505e-21	0.770093	0.237	0.052	4.60427e-17
hprt1	2.04673e-21	1.06099	0.172	0.02	5.55953e-17
ap1m2	2.11001e-21	1.0199	0.179	0.023	5.73143e-17
ndufa2	2.27249e-21	1.37502	0.176	0.023	6.17276e-17
sdhc	2.44099e-21	0.92372	0.196	0.032	6.63046e-17
u2af1	2.63194e-21	0.774173	0.203	0.035	7.14913e-17
morf4l1	2.83626e-21	0.727544	0.212	0.039	7.70414e-17
mrps6	3.02867e-21	1.30878	0.144	0.009	8.22677e-17
CABZ01033205.1	3.11618e-21	0.687188	0.272	0.071	8.46447e-17
ssb	3.2956e-21	0.59706	0.27	0.074	8.95183e-17
atp5po	4.76674e-21	0.652739	0.302	0.095	1.29479e-16
pcbd1	4.91603e-21	1.11472	0.14	0.007	1.33534e-16
s100u	5.31735e-21	0.575858	0.343	0.115	1.44435e-16
pfdn1	5.35313e-21	0.822898	0.246	0.06	1.45407e-16
f5	5.40421e-21	1.13183	0.208	0.039	1.46795e-16
psme3ip1	5.49467e-21	1.18224	0.154	0.013	1.49252e-16
gria4a	5.85283e-21	0.582451	0.236	0.052	1.5898e-16
smarcb1a	7.1362e-21	0.954446	0.208	0.039	1.93841e-16
m6pr	8.27366e-21	1.04503	0.18	0.026	2.24737e-16
phb	8.86122e-21	0.897286	0.17	0.02	2.40697e-16
magoh	9.73319e-21	0.76011	0.302	0.093	2.64383e-16
fxyd1	1.11629e-20	0.710639	0.625	0.366	3.03218e-16
eif2b3	1.43403e-20	1.3416	0.136	0.007	3.89525e-16
lig1	1.60246e-20	1.09573	0.185	0.029	4.35276e-16
usp14	1.69126e-20	0.862679	0.168	0.02	4.59398e-16
tagln2	2.03537e-20	1.85102	0.37	0.16	5.52867e-16
ndufs2	2.50875e-20	1.09366	0.15	0.013	6.81451e-16
mrps18c	2.64315e-20	1.11003	0.166	0.02	7.17958e-16
kdelr2b	3.16438e-20	1.1062	0.196	0.036	8.59541e-16
chordc1b	3.9654e-20	0.956514	0.155	0.016	1.07712e-15
tmem147	4.80451e-20	0.955244	0.174	0.025	1.30505e-15
fkbp3	5.53277e-20	0.817845	0.226	0.052	1.50287e-15
coa3a	5.80318e-20	0.679823	0.245	0.063	1.57632e-15
CU467861.6	6.77937e-20	0.826247	0.238	0.06	1.84148e-15
emc6	6.8164e-20	0.816009	0.187	0.032	1.85154e-15
rpl7l1	7.52313e-20	0.406537	0.352	0.124	2.04351e-15
cfb	8.00383e-20	1.03596	0.332	0.12	2.17408e-15
imp3	8.43377e-20	1.06969	0.166	0.022	2.29087e-15
cdkn2aipnl	1.00184e-19	1.22771	0.164	0.022	2.72129e-15
si:dkey-188i13.10	1.00287e-19	0.930333	0.172	0.025	2.7241e-15
pin4	1.03042e-19	1.1732	0.152	0.016	2.79893e-15
jagn1b	1.06206e-19	1.06031	0.15	0.015	2.88488e-15
flii	1.09512e-19	0.649957	0.238	0.06	2.97467e-15
cox6b1	1.16593e-19	1.10547	0.176	0.028	3.16701e-15
arl4ca	1.17472e-19	0.657172	0.392	0.157	3.19088e-15
uqcc2	1.21781e-19	0.928614	0.162	0.02	3.30794e-15
mcm5	1.23737e-19	1.1416	0.121	0.003	3.36105e-15
cars1	1.50078e-19	0.465097	0.183	0.031	4.07657e-15
mrps26	1.51877e-19	0.595263	0.217	0.048	4.12543e-15
mrpl24	1.53799e-19	1.06034	0.187	0.034	4.17765e-15
tmed7	1.57833e-19	0.981973	0.174	0.026	4.28722e-15
hells	1.67826e-19	1.09435	0.123	0.004	4.55867e-15
tomm7	1.80218e-19	0.936443	0.211	0.047	4.89525e-15
chchd10	2.06289e-19	1.05124	0.16	0.02	5.60342e-15
timm10	2.39729e-19	1.00015	0.154	0.017	6.51175e-15
mesd	2.4321e-19	1.07876	0.166	0.023	6.60633e-15
tmod2	2.50429e-19	0.390667	0.22	0.051	6.80241e-15
hirip3	2.81685e-19	1.00894	0.16	0.02	7.65141e-15
glipr2l	2.90763e-19	1.33151	0.13	0.007	7.898e-15
phf5a	3.16708e-19	0.624658	0.199	0.039	8.60275e-15
ube2nb	4.05478e-19	0.737548	0.189	0.035	1.1014e-14
slc25a15b	4.19962e-19	0.900113	0.143	0.013	1.14074e-14
ngdn	5.39879e-19	0.49183	0.295	0.095	1.46647e-14
smfn	6.33973e-19	0.976749	0.179	0.031	1.72206e-14
aurkaip1	6.44975e-19	0.874439	0.168	0.026	1.75195e-14
nedd8l	6.95796e-19	0.797722	0.16	0.022	1.88999e-14
ptges3a	7.22579e-19	0.878588	0.204	0.045	1.96274e-14
sar1b	7.44317e-19	0.753967	0.207	0.045	2.02179e-14
eif1ad	7.51083e-19	0.703145	0.201	0.042	2.04017e-14
tax1bp3	8.16656e-19	0.596066	0.265	0.077	2.21828e-14
btf3l4	8.34092e-19	0.822373	0.184	0.034	2.26564e-14
plgrkt	9.19323e-19	1.21091	0.159	0.022	2.49716e-14
dldh	9.68033e-19	1.04692	0.159	0.022	2.62947e-14
vps25	9.73893e-19	1.20019	0.18	0.032	2.64539e-14
rpsa	1.00771e-18	1.11706	0.428	0.222	2.73724e-14
bzw1a	1.03115e-18	0.740694	0.228	0.058	2.8009e-14
tufm	1.04438e-18	1.10296	0.199	0.042	2.83684e-14
sgta	1.06772e-18	0.780685	0.216	0.051	2.90026e-14
mrto4	1.06913e-18	0.654188	0.262	0.077	2.90407e-14
mcm2	1.08631e-18	0.59824	0.123	0.006	2.95074e-14
flna	1.20701e-18	1.05576	0.224	0.057	3.27861e-14
mphosph10	1.21518e-18	0.462827	0.354	0.134	3.30081e-14
ddt	1.25367e-18	1.10486	0.132	0.01	3.40535e-14
hspg2	1.32021e-18	0.73101	0.15	0.017	3.58608e-14
itpk1a	1.38965e-18	1.20068	0.18	0.034	3.7747e-14
prr13	1.65456e-18	0.317127	0.293	0.093	4.49427e-14
CU137648.2	1.65512e-18	1.28728	0.166	0.026	4.49579e-14
si:ch211-288g17.3	1.90397e-18	1.0567	0.121	0.006	5.17175e-14
got2b	1.97987e-18	0.961268	0.142	0.015	5.37793e-14
klhdc4	2.00665e-18	1.10874	0.201	0.045	5.45066e-14
bccip	2.07021e-18	0.40881	0.319	0.115	5.62332e-14
pdhb	2.40327e-18	1.13516	0.15	0.019	6.528e-14
slc25a20	2.49069e-18	1.20255	0.14	0.015	6.76547e-14
pnn	2.55596e-18	0.578242	0.273	0.086	6.94275e-14
emd	2.59087e-18	0.763548	0.223	0.055	7.03758e-14
rcc2	2.70443e-18	1.11591	0.154	0.02	7.34605e-14
psmc1b	2.76687e-18	0.846017	0.183	0.035	7.51564e-14
hsd17b12b	2.85273e-18	0.928356	0.166	0.026	7.74888e-14
rwdd	2.87934e-18	0.928165	0.144	0.016	7.82115e-14
CABZ01115113.1	2.90957e-18	0.757113	0.213	0.052	7.90327e-14
gcsha	2.96995e-18	0.861774	0.138	0.013	8.06727e-14
cbx1a	3.09842e-18	0.923695	0.199	0.044	8.41624e-14
myef2	3.10203e-18	0.959597	0.14	0.015	8.42605e-14
rtraf	3.13451e-18	0.879211	0.171	0.029	8.51427e-14
magt1	3.74774e-18	0.877408	0.143	0.016	1.018e-13
nifk	3.77524e-18	0.855969	0.16	0.023	1.02547e-13
immt	4.45554e-18	1.08847	0.136	0.013	1.21026e-13
tcf25	4.48193e-18	0.9027	0.183	0.035	1.21743e-13
nom1	4.62636e-18	0.598692	0.195	0.041	1.25666e-13
MYG1	4.71925e-18	0.917681	0.183	0.036	1.28189e-13
pcna	4.72979e-18	1.16264	0.158	0.023	1.28475e-13
si:ch211-149l1.2	4.84793e-18	0.880141	0.212	0.051	1.31684e-13
llph	4.97724e-18	0.641077	0.323	0.117	1.35197e-13
naa15b	5.39441e-18	0.727157	0.208	0.05	1.46528e-13
ptrhd1	5.42155e-18	0.875181	0.126	0.009	1.47266e-13
sdhaf2	6.39513e-18	1.26547	0.138	0.015	1.73711e-13
aimp2	7.01466e-18	0.828586	0.168	0.029	1.90539e-13
hsbp1b	7.44583e-18	0.907706	0.181	0.036	2.02251e-13
CU694197.1	9.07141e-18	0.608079	0.205	0.048	2.46407e-13
dhx9	9.22427e-18	1.09823	0.131	0.012	2.50559e-13
gemin8	9.296e-18	1.11237	0.121	0.007	2.52507e-13
mrpl39	1.02174e-17	0.916116	0.134	0.013	2.77537e-13
CABZ01102240.1	1.09333e-17	0.923978	0.189	0.041	2.96982e-13
cdk2ap2	1.09617e-17	0.806667	0.138	0.015	2.97753e-13
mrpl18	1.22922e-17	0.842941	0.164	0.028	3.33892e-13
srsf2a	1.25568e-17	0.654735	0.216	0.054	3.41081e-13
C7H16orf87	1.26932e-17	0.90147	0.195	0.044	3.44786e-13
trmt112	1.38303e-17	0.786481	0.179	0.035	3.75671e-13
crb3b	1.44758e-17	0.449365	0.335	0.125	3.93207e-13
ppp1caa	1.49337e-17	0.67256	0.24	0.07	4.05643e-13
tsr1	1.62549e-17	0.743672	0.295	0.106	4.41533e-13
wdr83os	1.70625e-17	0.82584	0.25	0.076	4.63469e-13
ap2a1	1.8051e-17	0.911885	0.175	0.034	4.9032e-13
sephs2	1.87788e-17	1.07791	0.156	0.025	5.10089e-13
sumo2b	2.17319e-17	0.687082	0.159	0.026	5.90305e-13
si:dkey-33i11.9	2.36741e-17	0.969624	0.174	0.034	6.4306e-13
mrpl45	2.41704e-17	0.794383	0.142	0.017	6.5654e-13
zgc:152791	2.42676e-17	1.27978	0.199	0.048	6.59182e-13
parp2	2.51977e-17	1.08228	0.138	0.016	6.84444e-13
im:7138535	2.53152e-17	1.13024	0.135	0.015	6.87638e-13
hdgfl2	2.70916e-17	0.772021	0.221	0.06	7.35889e-13
smn1	2.78476e-17	0.940794	0.171	0.032	7.56423e-13
dlst	2.87652e-17	0.712542	0.181	0.038	7.8135e-13
mrpl11	2.89372e-17	0.706722	0.253	0.08	7.86021e-13
tuba8l4	2.91407e-17	0.709166	0.327	0.128	7.91548e-13
mdc1	2.96984e-17	0.880176	0.128	0.012	8.06698e-13
mif	3.10922e-17	0.955483	0.177	0.036	8.44557e-13
supt16h	3.37109e-17	0.892977	0.174	0.034	9.1569e-13
txnl4a	3.39266e-17	0.988236	0.131	0.013	9.21547e-13
rbm4.3	3.67596e-17	0.474768	0.242	0.071	9.98501e-13
prxl2b	4.25561e-17	0.491965	0.303	0.109	1.15595e-12
chaf1a	4.388e-17	0.873375	0.152	0.023	1.19191e-12
dync1i2a	4.80545e-17	0.738902	0.152	0.023	1.3053e-12
rbmx	4.86664e-17	0.784034	0.164	0.029	1.32193e-12
cops5	5.31019e-17	0.967757	0.139	0.017	1.44241e-12
efhd2	5.49946e-17	1.073	0.148	0.022	1.49382e-12
dnajc2	5.54151e-17	0.6749	0.23	0.066	1.50524e-12
adi1	5.62341e-17	1.12545	0.105	0.003	1.52749e-12
mid1ip1b	6.42179e-17	0.549689	0.217	0.058	1.74435e-12
timm13	6.55636e-17	0.954324	0.105	0.003	1.78091e-12
BOLA2	6.58551e-17	1.28752	0.131	0.015	1.78882e-12
syncripl	6.74253e-17	0.720458	0.23	0.066	1.83147e-12
ppih	7.48775e-17	0.837373	0.151	0.023	2.0339e-12
upf3b	7.66877e-17	0.579279	0.163	0.029	2.08307e-12
eif4eb	7.77655e-17	0.760608	0.159	0.028	2.11235e-12
si:ch211-51e12.7	8.44827e-17	0.668263	0.213	0.057	2.2948e-12
mrps36	9.14202e-17	0.883762	0.155	0.026	2.48325e-12
apex1	1.02709e-16	1.19791	0.114	0.007	2.78987e-12
mrpl16	1.04467e-16	0.987278	0.118	0.009	2.83763e-12
nap1l4a	1.0549e-16	0.277949	0.244	0.074	2.86543e-12
clic1	1.06153e-16	0.80271	0.15	0.023	2.88344e-12
ap3d1	1.1019e-16	0.847465	0.167	0.032	2.9931e-12
mrps10	1.22551e-16	0.730761	0.174	0.035	3.32885e-12
cdh2	1.31371e-16	0.575875	0.221	0.06	3.56842e-12
rpl7	1.36611e-16	0.903989	0.437	0.235	3.71076e-12
ergic2	1.39807e-16	0.969045	0.148	0.023	3.79758e-12
NDUFB1	1.45319e-16	0.939859	0.136	0.017	3.94729e-12
zgc:175088	1.51857e-16	1.05668	0.139	0.019	4.1249e-12
mrpl47	1.56459e-16	0.780805	0.168	0.034	4.24988e-12
trmt6	1.64132e-16	0.596528	0.216	0.058	4.45832e-12
mrps14	1.65567e-16	0.833463	0.146	0.022	4.4973e-12
polr2f	1.75134e-16	0.393288	0.314	0.121	4.75717e-12
cxcl20	1.76413e-16	0.351039	0.295	0.108	4.79191e-12
fga	1.79043e-16	0.610355	0.16	0.029	4.86333e-12
brms1	1.79984e-16	0.933877	0.135	0.017	4.8889e-12
txn2	1.87458e-16	0.845352	0.139	0.019	5.09193e-12
rpn1	1.89203e-16	0.865556	0.132	0.016	5.13932e-12
lyrm4	1.93128e-16	1.10692	0.119	0.01	5.24593e-12
lxn	1.94634e-16	0.729596	0.163	0.031	5.28684e-12
c1d	1.97669e-16	0.811665	0.168	0.034	5.3693e-12
fam162a	2.00997e-16	0.780491	0.184	0.042	5.45968e-12
ndufa9a	2.17155e-16	0.721566	0.154	0.026	5.89858e-12
si:ch73-234b20.5	2.21184e-16	0.462659	0.22	0.061	6.00803e-12
pfdn5	2.22947e-16	0.519834	0.18	0.041	6.05592e-12
copz1	3.04251e-16	0.595629	0.171	0.035	8.26438e-12
muc13b	3.10041e-16	0.290818	0.191	0.045	8.42163e-12
qars1	3.43406e-16	0.662354	0.199	0.051	9.32794e-12
hmgb1a	3.62915e-16	0.688187	0.314	0.124	9.85785e-12
mrpl48	3.78618e-16	1.06827	0.121	0.012	1.02844e-11
ndufa10	3.85404e-16	0.893704	0.146	0.023	1.04687e-11
dlat	4.46859e-16	1.07351	0.114	0.009	1.2138e-11
hadhab	4.5007e-16	0.818811	0.125	0.013	1.22253e-11
mrpl27	4.68585e-16	0.688225	0.163	0.032	1.27282e-11
ube2v1	5.0866e-16	0.749265	0.197	0.051	1.38167e-11
btf3	5.39127e-16	0.28278	0.38	0.168	1.46443e-11
vtna	5.73102e-16	0.884672	0.13	0.016	1.55672e-11
ube2d3	5.89331e-16	0.878038	0.159	0.031	1.6008e-11
trmt10a	5.91172e-16	1.00615	0.156	0.029	1.6058e-11
cmss1	6.18777e-16	0.286342	0.295	0.109	1.68078e-11
lyrm7	6.44151e-16	0.887687	0.13	0.016	1.74971e-11
prkcsh	6.50423e-16	0.680202	0.166	0.034	1.76674e-11
unm-sa911	6.5359e-16	0.773578	0.177	0.039	1.77535e-11
dynlt3	6.61242e-16	0.799549	0.154	0.028	1.79613e-11
EPB41L2	6.85265e-16	0.638236	0.244	0.079	1.86139e-11
mpc2	7.07115e-16	1.10975	0.109	0.007	1.92074e-11
mtrex	7.62676e-16	0.774102	0.154	0.028	2.07166e-11
rpl34	8.47519e-16	1.01889	0.325	0.144	2.30212e-11
psmb4	8.70231e-16	0.782003	0.26	0.089	2.36381e-11
exosc9	9.12828e-16	0.773382	0.17	0.036	2.47951e-11
dohh	9.40502e-16	0.593557	0.162	0.032	2.55469e-11
mrpl40	9.79319e-16	0.997982	0.115	0.01	2.66012e-11
kpna4	1.02337e-15	0.486099	0.27	0.096	2.77977e-11
tcea1	1.02342e-15	0.692589	0.201	0.054	2.77992e-11
itpa	1.03005e-15	0.806585	0.109	0.007	2.79791e-11
farsa	1.04319e-15	0.814944	0.155	0.029	2.8336e-11
si:dkey-23i12.5	1.1175e-15	0.770631	0.224	0.067	3.03547e-11
chchd6b	1.27092e-15	0.423566	0.175	0.039	3.4522e-11
lpp	1.2866e-15	0.645723	0.168	0.035	3.49478e-11
psmg1	1.30279e-15	0.844143	0.152	0.028	3.53878e-11
polr2k	1.3237e-15	0.889018	0.154	0.029	3.59557e-11
mrps25	1.34456e-15	1.03103	0.121	0.013	3.65222e-11
timm44	1.40544e-15	0.776385	0.151	0.028	3.8176e-11
tmed9	1.41343e-15	0.597279	0.199	0.052	3.8393e-11
rpl23	1.50588e-15	0.961997	0.424	0.245	4.09042e-11
smim20	1.56978e-15	0.911104	0.107	0.007	4.26399e-11
C25H12orf73	1.58092e-15	1.00402	0.127	0.016	4.29425e-11
zgc:112185	1.60673e-15	0.947866	0.18	0.044	4.36435e-11
CABZ01079281.1	1.64861e-15	0.714647	0.152	0.028	4.47811e-11
CR407701.1	1.72076e-15	0.884188	0.219	0.066	4.67409e-11
rbm19	1.75957e-15	0.60585	0.221	0.067	4.77953e-11
trappc1	1.76539e-15	1.15653	0.126	0.016	4.79532e-11
usp10	1.85649e-15	0.256404	0.204	0.054	5.04279e-11
snrnp27	1.8938e-15	0.671793	0.166	0.035	5.14414e-11
ndufa11	1.90597e-15	1.05813	0.154	0.031	5.17719e-11
ube2e1	1.96497e-15	0.631462	0.179	0.042	5.33744e-11
zgc:194224	1.99462e-15	0.728073	0.163	0.034	5.418e-11
FO704772.2	2.08637e-15	1.1423	0.123	0.015	5.6672e-11
mrpl54	2.2243e-15	0.810715	0.17	0.038	6.04187e-11
CR388047.3	2.23968e-15	0.501685	0.192	0.05	6.08366e-11
zgc:86598	2.2751e-15	0.978898	0.193	0.052	6.17985e-11
psmb10	2.36755e-15	0.960301	0.126	0.016	6.43097e-11
leo1	2.38727e-15	0.730777	0.208	0.06	6.48454e-11
yeats4	2.56717e-15	0.766697	0.139	0.022	6.97321e-11
ctnnb1	2.60049e-15	0.474608	0.187	0.047	7.0637e-11
kazald2	2.68629e-15	0.753076	0.113	0.01	7.29677e-11
gtf2e2	2.7525e-15	0.900818	0.128	0.017	7.47661e-11
mrps18b	2.84176e-15	1.08939	0.122	0.015	7.71908e-11
mcfd2	2.90391e-15	1.06808	0.109	0.009	7.88788e-11
CR936321.5	2.95935e-15	0.694486	0.168	0.038	8.03849e-11
msmo1	3.04487e-15	0.822485	0.106	0.007	8.27078e-11
nhp2	3.13117e-15	0.577674	0.245	0.083	8.50521e-11
fen1	3.20947e-15	0.534254	0.125	0.016	8.71787e-11
nr2f1a	3.54204e-15	0.631576	0.119	0.013	9.62125e-11
rps26l	3.57267e-15	0.941631	0.434	0.248	9.70444e-11
snrnp40	3.67194e-15	1.01498	0.109	0.009	9.97409e-11
farsb	3.96466e-15	0.732997	0.122	0.015	1.07692e-10
adtrp1	4.07032e-15	0.764086	0.174	0.042	1.10562e-10
mrps7	4.12903e-15	0.789443	0.14	0.023	1.12157e-10
tomm40	4.35459e-15	0.816551	0.139	0.023	1.18284e-10
tubb4b	4.46311e-15	0.745884	0.272	0.102	1.21231e-10
mrps11	4.81175e-15	0.558793	0.152	0.029	1.30702e-10
brk1	5.01822e-15	0.77274	0.188	0.05	1.3631e-10
mphosph8	5.0711e-15	0.335239	0.275	0.101	1.37746e-10
glrx5	5.65191e-15	0.897859	0.127	0.017	1.53523e-10
klc4	5.67214e-15	0.934145	0.13	0.019	1.54072e-10
ddx39aa	5.97609e-15	0.457072	0.148	0.028	1.62329e-10
atox1	6.04602e-15	0.811918	0.118	0.013	1.64228e-10
ccdc58	6.78223e-15	0.872261	0.107	0.009	1.84226e-10
dcaf13	7.28744e-15	0.850062	0.119	0.015	1.97949e-10
sco1	7.37572e-15	1.04219	0.135	0.022	2.00347e-10
uqcrc2b	7.56553e-15	0.962453	0.143	0.026	2.05502e-10
rack1	7.6465e-15	0.801734	0.381	0.192	2.07702e-10
ddx51	7.80703e-15	0.274065	0.183	0.047	2.12062e-10
agrn	7.91517e-15	1.06928	0.138	0.023	2.15e-10
hnrnph1l	8.06695e-15	0.573071	0.187	0.05	2.19123e-10
sec13	8.19212e-15	0.380979	0.203	0.058	2.22523e-10
srsf7a	8.22033e-15	0.834857	0.146	0.028	2.23289e-10
dpy30	8.24625e-15	0.654588	0.13	0.019	2.23993e-10
sf3a2	8.25068e-15	0.563515	0.188	0.051	2.24113e-10
tfam	8.26637e-15	0.887093	0.131	0.02	2.2454e-10
mrps17	8.3818e-15	0.788091	0.117	0.013	2.27675e-10
actl6a	8.67706e-15	0.814022	0.11	0.01	2.35695e-10
eif4ebp1	9.03718e-15	0.571971	0.158	0.034	2.45477e-10
ube2l3a	9.36783e-15	0.429514	0.15	0.029	2.54458e-10
abce1	9.98281e-15	0.51846	0.175	0.044	2.71163e-10
sdf2l1	1.04798e-14	0.893073	0.106	0.009	2.84662e-10
tktb	1.0575e-14	0.691085	0.148	0.029	2.8725e-10
pdia5	1.06334e-14	0.836462	0.106	0.009	2.88836e-10
ndufab1a	1.06615e-14	0.610924	0.192	0.052	2.89597e-10
rhocb	1.09375e-14	0.563769	0.158	0.034	2.97096e-10
rida	1.10713e-14	0.947134	0.119	0.015	3.00731e-10
mettl1	1.12549e-14	1.01845	0.125	0.017	3.05716e-10
znf330	1.14061e-14	0.573579	0.176	0.044	3.09825e-10
supt4h1	1.19176e-14	0.786208	0.139	0.025	3.23719e-10
isg20	1.33591e-14	0.526728	0.226	0.073	3.62872e-10
mrps18a	1.36495e-14	0.908414	0.118	0.015	3.70761e-10
dynlrb1	1.40526e-14	0.559168	0.156	0.034	3.81712e-10
mrpl20	1.47373e-14	0.603359	0.143	0.026	4.0031e-10
hagh	1.50028e-14	0.975685	0.111	0.012	4.07521e-10
vars1	1.52187e-14	0.641392	0.171	0.041	4.13385e-10
polr2h	1.5943e-14	0.706984	0.115	0.013	4.33059e-10
hint1	1.64726e-14	0.62127	0.228	0.074	4.47446e-10
mrpl21	1.69268e-14	0.696393	0.134	0.022	4.59783e-10
ilf3a	1.70496e-14	0.502768	0.118	0.015	4.63118e-10
znf593	1.71379e-14	0.841783	0.193	0.055	4.65517e-10
erp44	1.76207e-14	0.691944	0.155	0.034	4.78632e-10
uri1	1.79071e-14	0.674855	0.135	0.023	4.8641e-10
si:ch73-86n18.1	1.79512e-14	0.642388	0.212	0.067	4.87608e-10
eif6	1.82292e-14	0.55048	0.232	0.077	4.95159e-10
erlec1	2.03163e-14	0.489997	0.13	0.02	5.51853e-10
timm23a	2.03733e-14	0.822077	0.127	0.019	5.53399e-10
slc3a2b	2.09823e-14	0.618147	0.168	0.041	5.69942e-10
CR522881.1	2.21302e-14	0.485965	0.156	0.034	6.01123e-10
ISCU	2.23105e-14	1.04847	0.117	0.015	6.0602e-10
hsd17b10	2.28958e-14	0.825199	0.107	0.01	6.21918e-10
rbb4l	2.29756e-14	0.571832	0.13	0.02	6.24087e-10
mapk3	2.44507e-14	0.684176	0.138	0.025	6.64154e-10
cavin2b	2.44797e-14	0.474112	0.204	0.061	6.64943e-10
zbtb8os	2.52456e-14	0.795716	0.151	0.032	6.85746e-10
RPL37A	2.59429e-14	0.975239	0.404	0.227	7.04687e-10
si:zfos-1192g2.3	2.76024e-14	0.707784	0.107	0.01	7.49764e-10
pam16	2.77982e-14	0.619483	0.152	0.032	7.55082e-10
hspb8	2.88464e-14	0.800692	0.166	0.039	7.83554e-10
CU929070.5	2.93067e-14	0.773141	0.136	0.025	7.96057e-10
lyar	2.97539e-14	0.673067	0.232	0.079	8.08205e-10
pelo	2.99396e-14	0.826401	0.103	0.009	8.13248e-10
timm8a	3.01319e-14	0.850454	0.119	0.016	8.18472e-10
rab11a	3.0951e-14	0.583512	0.193	0.055	8.40723e-10
ctsk	3.21068e-14	0.535518	0.256	0.093	8.72118e-10
ap1s1	3.21123e-14	0.736794	0.151	0.032	8.72266e-10
trnau1apa	3.2544e-14	0.679775	0.156	0.035	8.83992e-10
naa15a	3.26825e-14	0.469193	0.166	0.039	8.87756e-10
larp7	3.57302e-14	1.03868	0.13	0.022	9.70539e-10
drg2	3.59103e-14	0.653825	0.148	0.031	9.75431e-10
dnajc9	3.74768e-14	0.816948	0.125	0.019	1.01798e-09
mrps5	3.86008e-14	0.823244	0.162	0.039	1.04851e-09
pdcd10a	3.95705e-14	0.655193	0.213	0.069	1.07485e-09
sec22ba	4.05708e-14	0.669799	0.113	0.013	1.10202e-09
si:dkey-167k11.5	4.10271e-14	0.695952	0.102	0.009	1.11442e-09
cttn	4.56239e-14	0.402441	0.174	0.044	1.23928e-09
snw1	4.67772e-14	0.55371	0.17	0.042	1.27061e-09
nt5c2b	4.7474e-14	0.579945	0.191	0.054	1.28954e-09
prps1b	5.59693e-14	0.885485	0.105	0.01	1.52029e-09
znrd2	5.76156e-14	0.527228	0.13	0.022	1.56501e-09
ppp6r3	5.92599e-14	0.786806	0.159	0.038	1.60968e-09
mt-atp8	6.41653e-14	0.288006	0.181	0.05	1.74292e-09
gars1	6.46477e-14	0.720383	0.164	0.041	1.75602e-09
ndufv2	6.49091e-14	0.46026	0.123	0.019	1.76313e-09
strap	6.57003e-14	0.411739	0.105	0.01	1.78462e-09
gps1	6.61607e-14	0.784226	0.114	0.015	1.79712e-09
mrpl4	6.64117e-14	0.817196	0.107	0.012	1.80394e-09
eprs1	6.70541e-14	0.782159	0.114	0.015	1.82139e-09
mrpl43	6.77192e-14	0.680912	0.121	0.017	1.83946e-09
stt3b	6.89335e-14	0.863295	0.179	0.05	1.87244e-09
capn2a	6.89537e-14	0.783294	0.114	0.015	1.87299e-09
hadhb	6.93027e-14	0.847376	0.101	0.009	1.88247e-09
limk2	7.13446e-14	0.677665	0.135	0.025	1.93793e-09
ppp1r2	7.23983e-14	0.447466	0.184	0.052	1.96656e-09
nansa	7.30714e-14	0.673564	0.132	0.023	1.98484e-09
si:ch211-162e15.3	7.51629e-14	0.613054	0.107	0.012	2.04165e-09
rpf1	7.56415e-14	0.27531	0.264	0.099	2.05465e-09
ppfibp1b	7.60339e-14	0.813446	0.117	0.016	2.06531e-09
oxa1l	7.64433e-14	0.474426	0.15	0.032	2.07643e-09
mccc2	8.54385e-14	0.850934	0.107	0.012	2.32077e-09
hmga2	8.72163e-14	0.859356	0.103	0.01	2.36906e-09
rpl35	8.83549e-14	0.948638	0.383	0.207	2.39998e-09
ciapin1	9.0441e-14	0.957189	0.16	0.039	2.45665e-09
itga2.3	9.21784e-14	0.843665	0.103	0.01	2.50384e-09
zc3h15	9.30296e-14	0.336569	0.298	0.12	2.52696e-09
micos10	9.80825e-14	0.413628	0.191	0.055	2.66422e-09
cav2	9.89916e-14	0.639495	0.14	0.028	2.68891e-09
dnajb6b	1.0367e-13	0.574925	0.146	0.031	2.816e-09
uck2a	1.04338e-13	0.661669	0.113	0.015	2.83414e-09
zgc:162025	1.19635e-13	0.882726	0.155	0.036	3.24966e-09
cpsf6	1.27238e-13	0.662858	0.125	0.02	3.45617e-09
parp1	1.29368e-13	0.612979	0.115	0.016	3.51403e-09
eif2b4	1.30855e-13	0.454888	0.223	0.076	3.55442e-09
ik	1.31858e-13	0.782076	0.118	0.017	3.58167e-09
tomm22	1.4375e-13	0.60348	0.195	0.058	3.90469e-09
ppil1	1.4479e-13	0.604679	0.154	0.035	3.93293e-09
tsr2	1.45231e-13	0.369359	0.187	0.054	3.94492e-09
sec62	1.49798e-13	0.501703	0.196	0.06	4.06896e-09
atpaf1	1.58425e-13	0.700667	0.144	0.031	4.30331e-09
trmt2a	1.59289e-13	1.05638	0.105	0.012	4.32676e-09
naa50	1.61836e-13	0.371068	0.181	0.051	4.39596e-09
sdhb	1.62666e-13	0.512934	0.136	0.026	4.4185e-09
ubr7	1.68136e-13	0.758192	0.109	0.013	4.56709e-09
dnajc11a	1.70125e-13	0.755657	0.126	0.022	4.62109e-09
taf13	1.74228e-13	0.826669	0.121	0.019	4.73256e-09
pwp2h	1.74831e-13	0.690995	0.17	0.045	4.74893e-09
ostc	1.78774e-13	0.506968	0.184	0.054	4.85604e-09
etfb	1.81998e-13	0.481201	0.17	0.045	4.9436e-09
rap1ab	1.8468e-13	0.784849	0.132	0.025	5.01647e-09
rpn2	1.85437e-13	0.653365	0.14	0.029	5.03702e-09
actr1	1.9184e-13	0.29569	0.136	0.026	5.21096e-09
cops9	1.94713e-13	0.659838	0.123	0.02	5.28899e-09
ptgesl	1.94928e-13	1.05646	0.101	0.01	5.29483e-09
dsc2l	1.99724e-13	0.390923	0.174	0.047	5.4251e-09
smarce1	1.99937e-13	0.584863	0.138	0.028	5.43088e-09
lamtor2	2.01154e-13	0.830765	0.131	0.025	5.46394e-09
hnrnpa0l	2.0206e-13	0.699358	0.238	0.089	5.48855e-09
nutf2	2.03494e-13	0.817191	0.119	0.019	5.5275e-09
kpnb1	2.09715e-13	0.646721	0.151	0.035	5.69648e-09
nr1h4	2.11864e-13	0.931243	0.119	0.019	5.75487e-09
STMP1	2.15306e-13	0.435389	0.18	0.051	5.84835e-09
aldh6a1	2.22013e-13	0.647877	0.111	0.015	6.03053e-09
ralbp1	2.23942e-13	0.473335	0.13	0.023	6.08294e-09
ddx19	2.24629e-13	0.655778	0.114	0.016	6.10158e-09
snrpa1	2.29959e-13	0.538715	0.179	0.051	6.24639e-09
ppifb	2.3e-13	0.746905	0.107	0.013	6.24749e-09
sumo3b	2.37326e-13	0.519393	0.123	0.02	6.44648e-09
gtf2a2	2.43632e-13	0.762441	0.131	0.025	6.61778e-09
rps3	2.46066e-13	0.602779	0.441	0.243	6.68389e-09
ddx5	2.48271e-13	0.42937	0.229	0.082	6.74378e-09
dbn1	2.53583e-13	0.42333	0.184	0.052	6.88807e-09
vma21	2.57656e-13	0.66464	0.159	0.039	6.9987e-09
fam207a	2.57844e-13	0.526478	0.229	0.082	7.00382e-09
ube2ib	2.74075e-13	0.7989	0.136	0.028	7.44469e-09
ifi45	2.82965e-13	1.3399	0.261	0.109	7.68617e-09
mapk12a	2.95596e-13	0.768262	0.119	0.019	8.02928e-09
apoa2	2.98194e-13	1.03948	0.168	0.047	8.09985e-09
esf1	3.02819e-13	0.370005	0.299	0.127	8.22549e-09
dynll2b	3.13959e-13	0.795875	0.138	0.029	8.52807e-09
h2az2a	3.18587e-13	0.718778	0.144	0.032	8.65378e-09
selenow2a	3.22371e-13	1.00775	0.103	0.012	8.75658e-09
ctnnb2	3.24645e-13	1.01857	0.115	0.017	8.81832e-09
cox5ab	3.3515e-13	0.482132	0.213	0.071	9.10367e-09
CR933791.1	3.461e-13	0.548014	0.122	0.02	9.4011e-09
bxdc2	3.4819e-13	0.280642	0.309	0.133	9.45788e-09
elavl1a	3.495e-13	0.580396	0.151	0.035	9.49348e-09
krtcap2	3.52856e-13	0.707124	0.125	0.022	9.58463e-09
si:dkey-56m19.5	3.61172e-13	0.355562	0.491	0.276	9.81051e-09
myh10	3.66686e-13	0.643348	0.146	0.032	9.9603e-09
gtf2f1	3.85226e-13	0.468496	0.215	0.074	1.04639e-08
rpl27	3.89932e-13	0.853725	0.372	0.204	1.05917e-08
rpa2	3.92977e-13	0.660403	0.106	0.013	1.06744e-08
srsf11	4.21272e-13	0.323785	0.237	0.087	1.1443e-08
mrpl22	4.22909e-13	0.935862	0.111	0.016	1.14875e-08
hnrnpl2	4.4215e-13	0.805856	0.128	0.025	1.20101e-08
srp14	4.47745e-13	0.61706	0.191	0.06	1.21621e-08
hmgb3b	4.66181e-13	0.277497	0.225	0.079	1.26629e-08
timm17a	4.71393e-13	0.468044	0.144	0.032	1.28044e-08
elof1	4.79199e-13	0.555214	0.106	0.013	1.30165e-08
sypl2a	4.80416e-13	0.685074	0.164	0.044	1.30496e-08
mrpl53	5.07231e-13	0.800917	0.105	0.013	1.37779e-08
mrps21	5.13169e-13	0.725961	0.14	0.031	1.39392e-08
noc3l	5.4925e-13	0.650617	0.197	0.064	1.49193e-08
nmt1a	5.67541e-13	0.29669	0.17	0.047	1.54161e-08
fip1l1b	5.70059e-13	0.751166	0.14	0.031	1.54845e-08
mrps24	6.109e-13	0.805045	0.107	0.015	1.65939e-08
si:dkey-13a21.4	6.12986e-13	0.767704	0.102	0.012	1.66505e-08
sod2	6.2562e-13	1.00613	0.113	0.017	1.69937e-08
ebag9	6.34914e-13	0.738806	0.111	0.016	1.72462e-08
ufsp2	6.46195e-13	0.764145	0.105	0.013	1.75526e-08
slc39a7	7.50529e-13	0.708654	0.103	0.013	2.03866e-08
ralbb	7.66573e-13	0.455632	0.176	0.051	2.08224e-08
bud23	8.29612e-13	0.37777	0.126	0.023	2.25347e-08
zc3h13	8.66819e-13	0.382988	0.236	0.087	2.35454e-08
rcor1	8.80869e-13	0.883535	0.103	0.013	2.39271e-08
mrpl15	9.00944e-13	0.356195	0.11	0.016	2.44724e-08
rap1aa	9.44128e-13	0.692318	0.146	0.035	2.56453e-08
asph	1.02743e-12	0.432677	0.163	0.044	2.79082e-08
rab13	1.04029e-12	0.900735	0.103	0.013	2.82574e-08
u2af2a	1.07637e-12	0.849218	0.132	0.028	2.92373e-08
xrn2	1.13635e-12	0.442778	0.167	0.047	3.08667e-08
si:ch211-282b22.1	1.19269e-12	0.542921	0.226	0.083	3.2397e-08
tmem167a	1.20228e-12	0.995365	0.114	0.019	3.26575e-08
cfl2	1.21571e-12	0.58713	0.103	0.013	3.30224e-08
polr2j	1.24058e-12	0.621353	0.115	0.019	3.36977e-08
rps17	1.30549e-12	0.878421	0.319	0.159	3.5461e-08
tns1b	1.34544e-12	0.458214	0.115	0.019	3.65461e-08
hkdc1	1.39194e-12	0.489171	0.162	0.044	3.78093e-08
si:dkey-88p24.11	1.39209e-12	0.393324	0.106	0.015	3.78134e-08
nr2f2	1.46041e-12	0.273847	0.232	0.085	3.9669e-08
psmc1a	1.49041e-12	0.339594	0.258	0.102	4.04839e-08
aldh7a1	1.49577e-12	0.593895	0.115	0.019	4.06296e-08
ndufab1b	1.58002e-12	0.674033	0.159	0.042	4.29182e-08
capns1b	1.59528e-12	0.255518	0.164	0.045	4.33326e-08
si:rp71-77l1.1	1.68856e-12	0.998416	0.117	0.02	4.58665e-08
fblim1	1.75098e-12	0.716098	0.102	0.013	4.75618e-08
spink2.1	1.78987e-12	0.260732	0.23	0.087	4.86181e-08
selenok	1.86477e-12	0.823904	0.14	0.034	5.06528e-08
nsfl1c	1.88136e-12	0.821982	0.16	0.045	5.11034e-08
cryl1	1.93972e-12	0.606026	0.151	0.038	5.26887e-08
zyx	1.96089e-12	0.509965	0.117	0.02	5.32637e-08
nolc1	2.09873e-12	0.329879	0.221	0.08	5.70077e-08
yars1	2.11665e-12	0.629423	0.183	0.057	5.74946e-08
brd7	2.16465e-12	0.602381	0.114	0.019	5.87983e-08
rpl5b	2.17556e-12	0.72184	0.392	0.213	5.90948e-08
vps29	2.1899e-12	0.664153	0.122	0.023	5.94842e-08
si:ch211-271b14.1	2.19039e-12	0.596521	0.107	0.016	5.94975e-08
emc4	2.24522e-12	0.647293	0.119	0.022	6.0987e-08
ccdc9	2.34568e-12	0.474402	0.2	0.069	6.37156e-08
arglu1b	2.37192e-12	0.685078	0.146	0.036	6.44284e-08
srp54	2.38439e-12	0.575996	0.13	0.028	6.47671e-08
si:ch211-137i24.10	2.46855e-12	0.411136	0.736	0.506	6.70533e-08
zcchc17	2.47035e-12	0.784337	0.103	0.015	6.71021e-08
glod5	2.54787e-12	0.607245	0.151	0.039	6.92078e-08
api5	2.64527e-12	0.657559	0.159	0.044	7.18535e-08
vps35	2.75581e-12	0.323088	0.119	0.022	7.4856e-08
zc3h18	3.07189e-12	0.67169	0.125	0.025	8.34418e-08
AK6	3.1193e-12	0.346674	0.17	0.05	8.47294e-08
itga3a	3.16108e-12	0.419799	0.17	0.048	8.58644e-08
sf3b6	3.27369e-12	0.456548	0.204	0.07	8.89233e-08
psmg3	3.35133e-12	0.603383	0.159	0.044	9.10323e-08
emc2	3.42225e-12	0.746679	0.121	0.023	9.29586e-08
ush2a	3.45717e-12	0.65019	0.34	0.169	9.39071e-08
si:dkey-19e4.5	3.49713e-12	0.65412	0.106	0.016	9.49926e-08
pcbp2	3.50491e-12	0.857788	0.118	0.022	9.52039e-08
osbpl2b	3.55102e-12	0.734403	0.163	0.047	9.64564e-08
os9	3.5687e-12	0.543556	0.118	0.022	9.69367e-08
ssbp1	3.69735e-12	0.873475	0.117	0.022	1.00431e-07
srsf3a	3.79909e-12	0.501639	0.151	0.039	1.03195e-07
eif1axa	4.0216e-12	0.275037	0.162	0.045	1.09239e-07
CR394546.3	4.28927e-12	0.622905	0.185	0.061	1.16509e-07
spink4	4.57988e-12	0.37012	0.167	0.05	1.24403e-07
cd82a	4.79533e-12	0.8526	0.102	0.015	1.30256e-07
si:ch211-153b23.4	5.00717e-12	0.619891	0.175	0.054	1.3601e-07
hp1bp3	5.01985e-12	0.828882	0.105	0.016	1.36354e-07
pmp22b	5.17434e-12	0.748478	0.167	0.05	1.40551e-07
atp5meb	5.34151e-12	0.389986	0.24	0.096	1.45091e-07
rac1a	5.431e-12	0.388975	0.128	0.028	1.47522e-07
tmem214	5.45857e-12	0.925837	0.107	0.017	1.48271e-07
nucks1a	5.64019e-12	0.391238	0.152	0.041	1.53205e-07
prkab1b	5.79344e-12	0.416631	0.102	0.015	1.57367e-07
larp1b	5.87383e-12	0.405727	0.114	0.02	1.59551e-07
mrpl28	5.9075e-12	0.704926	0.163	0.048	1.60465e-07
rps26	6.03797e-12	0.505166	0.36	0.188	1.64009e-07
sf1	6.95599e-12	0.74553	0.127	0.028	1.88946e-07
cmah	6.96402e-12	0.404769	0.181	0.058	1.89164e-07
hnrnpm	7.35123e-12	0.271331	0.221	0.083	1.99681e-07
calua	7.60878e-12	0.600123	0.11	0.019	2.06677e-07
ccdc137	7.65523e-12	0.337139	0.252	0.102	2.07939e-07
drg1	7.74264e-12	0.635168	0.118	0.023	2.10313e-07
sytl4	8.12861e-12	0.419487	0.119	0.023	2.20797e-07
prkrip1	8.60147e-12	0.625229	0.147	0.039	2.33642e-07
twistnb	8.86839e-12	0.281123	0.252	0.103	2.40892e-07
cox8b	8.89412e-12	0.341119	0.244	0.098	2.41591e-07
mbnl2	9.02363e-12	0.673394	0.184	0.061	2.45109e-07
arf5	9.05519e-12	0.447834	0.146	0.038	2.45966e-07
cd2bp2	9.32858e-12	0.577284	0.185	0.061	2.53392e-07
cd3eap	9.44427e-12	0.258386	0.168	0.051	2.56535e-07
mrps34	9.50593e-12	0.550037	0.103	0.016	2.5821e-07
atp5f1d	9.84272e-12	0.578327	0.191	0.066	2.67358e-07
rps12	9.9921e-12	0.781152	0.502	0.369	2.71416e-07
ier3ip1	1.06817e-11	0.305673	0.154	0.042	2.90146e-07
dus3l	1.15922e-11	0.383536	0.139	0.035	3.14879e-07
zpr1	1.16741e-11	0.62047	0.109	0.019	3.17102e-07
sept7a	1.20259e-11	0.41345	0.249	0.102	3.26661e-07
akap8l	1.41405e-11	0.384244	0.171	0.054	3.84098e-07
rars1	1.44319e-11	0.689762	0.132	0.032	3.92015e-07
si:dkey-12j5.1	1.49685e-11	0.433853	0.172	0.054	4.06589e-07
noc4l	1.53694e-11	0.650515	0.144	0.038	4.17479e-07
pagr1	1.57486e-11	1.09876	0.11	0.02	4.2778e-07
oxsr1a	1.59131e-11	0.694149	0.119	0.025	4.32248e-07
kif3a	1.65221e-11	0.611038	0.122	0.026	4.4879e-07
psmd3	1.67436e-11	0.545241	0.187	0.064	4.54806e-07
gusb	1.75944e-11	0.532531	0.164	0.051	4.77916e-07
calr3a	1.80964e-11	0.899346	0.171	0.055	4.91553e-07
AL953907.2	1.91102e-11	0.420634	0.187	0.063	5.1909e-07
szrd1	1.9203e-11	0.517955	0.217	0.083	5.21612e-07
si:dkey-240h12.4	1.96194e-11	0.396754	0.148	0.041	5.32922e-07
tmem14ca	1.99907e-11	0.71222	0.142	0.038	5.43007e-07
ogfod1	2.04836e-11	0.621622	0.105	0.017	5.56395e-07
aars1	2.08065e-11	0.633464	0.127	0.029	5.65168e-07
fkbp1b	2.19177e-11	0.525344	0.107	0.019	5.9535e-07
znf706	2.25898e-11	0.859843	0.134	0.034	6.13606e-07
anxa4	2.31992e-11	0.476393	0.721	0.529	6.30159e-07
rps19bp1	2.41287e-11	0.462098	0.125	0.028	6.55407e-07
vamp3	2.424e-11	0.669301	0.103	0.017	6.58431e-07
smdt1b	2.51027e-11	0.647524	0.101	0.016	6.81864e-07
bcar1	2.70872e-11	0.436797	0.11	0.02	7.3577e-07
selenot1a	2.81638e-11	0.37257	0.175	0.057	7.65015e-07
idi1	2.96372e-11	0.35916	0.121	0.026	8.05035e-07
prpf19	3.04849e-11	0.437836	0.101	0.016	8.28062e-07
rpl31	3.23306e-11	0.755697	0.404	0.248	8.78195e-07
them6	3.31252e-11	0.727434	0.102	0.017	8.99778e-07
commd7	3.40234e-11	0.844745	0.102	0.017	9.24178e-07
egr2a	3.53366e-11	0.675647	0.109	0.02	9.59847e-07
thoc7	3.67967e-11	0.459148	0.15	0.042	9.9951e-07
ptcd3	3.68488e-11	0.514978	0.136	0.035	1.00092e-06
jpt2	4.01473e-11	0.672741	0.119	0.026	1.09052e-06
ttf1	4.04796e-11	0.532287	0.152	0.045	1.09955e-06
zgc:194392	4.17579e-11	0.735221	0.119	0.026	1.13427e-06
bysl	4.25874e-11	0.315673	0.14	0.038	1.1568e-06
lgals3a	4.77219e-11	0.393977	0.175	0.058	1.29627e-06
csnk2b	5.05882e-11	0.728519	0.162	0.051	1.37413e-06
enc1	5.07476e-11	0.334701	0.166	0.052	1.37846e-06
rpl38	5.13893e-11	0.820386	0.411	0.255	1.39589e-06
acadvl	5.14427e-11	0.771903	0.11	0.022	1.39734e-06
rnf40	5.26381e-11	0.462904	0.142	0.039	1.42981e-06
clptm1	5.33817e-11	0.722027	0.13	0.032	1.45001e-06
tmx1	5.40285e-11	0.354089	0.127	0.031	1.46758e-06
hnrnpa0a	5.53563e-11	0.758298	0.151	0.045	1.50364e-06
srp19	5.65318e-11	0.314656	0.154	0.047	1.53557e-06
macroh2a2	5.72287e-11	0.519253	0.115	0.025	1.5545e-06
ccdc12	6.20251e-11	0.700457	0.126	0.031	1.68479e-06
rps13	6.56206e-11	0.685884	0.38	0.219	1.78245e-06
acadm	6.56922e-11	0.572864	0.115	0.025	1.7844e-06
eif4a3	6.58384e-11	0.384953	0.208	0.08	1.78837e-06
ddx52	6.92339e-11	0.37266	0.152	0.045	1.8806e-06
rpl11	7.22485e-11	0.625711	0.461	0.305	1.96249e-06
tmem30c	7.45549e-11	0.503682	0.128	0.032	2.02513e-06
si:dkey-112e7.2	7.46463e-11	0.616689	0.103	0.019	2.02762e-06
dnm1l	7.46833e-11	0.814721	0.114	0.025	2.02862e-06
rbm22	7.73066e-11	0.47986	0.103	0.019	2.09988e-06
eif2b1	7.76151e-11	0.720737	0.101	0.017	2.10826e-06
eif4a1b	8.04577e-11	0.412128	0.146	0.042	2.18547e-06
sf3b1	8.17959e-11	0.449869	0.115	0.025	2.22182e-06
gorasp2	8.99114e-11	0.291762	0.101	0.017	2.44226e-06
rpl9	8.99935e-11	0.645042	0.339	0.181	2.44449e-06
ap2s1	9.05271e-11	0.627914	0.117	0.026	2.45899e-06
gpia	9.31661e-11	0.466629	0.106	0.02	2.53067e-06
anp32e	9.90458e-11	0.535805	0.132	0.035	2.69038e-06
si:dkey-151g10.6	1.0236e-10	1.09274	0.454	0.36	2.7804e-06
bag1	1.03633e-10	0.579383	0.114	0.025	2.81499e-06
laptm4a	1.06269e-10	0.662099	0.117	0.026	2.88658e-06
stat2	1.07355e-10	0.742516	0.102	0.019	2.91607e-06
bag2	1.09014e-10	0.543241	0.114	0.025	2.96115e-06
hdac9b	1.1396e-10	0.711457	0.11	0.023	3.09551e-06
C11H1orf50	1.15314e-10	0.506906	0.114	0.025	3.13227e-06
sap30l	1.18862e-10	0.385626	0.143	0.041	3.22864e-06
fam177a1	1.27268e-10	0.269905	0.148	0.044	3.45698e-06
ppp1r14ab	1.37273e-10	0.659209	0.126	0.032	3.72875e-06
polr1d	1.41328e-10	0.276652	0.132	0.035	3.83889e-06
ilk	1.50693e-10	0.425852	0.11	0.023	4.09327e-06
ndfip1	1.51605e-10	0.526803	0.177	0.063	4.11804e-06
fundc2	1.55624e-10	0.455016	0.11	0.023	4.2272e-06
ino80e	1.73957e-10	0.269924	0.121	0.029	4.72518e-06
dhx16	1.76648e-10	0.287979	0.155	0.048	4.7983e-06
hnrnpd	1.76833e-10	0.674986	0.155	0.05	4.80332e-06
dnajc21	1.90369e-10	0.663956	0.183	0.067	5.17099e-06
hm13	1.9327e-10	0.469336	0.143	0.042	5.2498e-06
rnf7	1.99794e-10	0.710941	0.109	0.023	5.427e-06
psmb6	2.06543e-10	0.427195	0.167	0.057	5.61033e-06
CABZ01032488.1	2.09149e-10	0.665912	0.111	0.025	5.68112e-06
sod1	2.14072e-10	0.515135	0.144	0.044	5.81484e-06
cyp20a1	2.15486e-10	0.583653	0.101	0.019	5.85324e-06
abt1	2.20554e-10	0.274481	0.216	0.087	5.9909e-06
smarcc1a	2.42468e-10	0.485944	0.135	0.038	6.58615e-06
uba52	2.47658e-10	0.356891	0.383	0.21	6.72713e-06
utp15	2.54472e-10	0.530934	0.117	0.028	6.91223e-06
eif2a	2.62401e-10	0.885111	0.113	0.026	7.1276e-06
pak2a	2.62956e-10	0.350497	0.106	0.022	7.14268e-06
utp11	2.71417e-10	0.25518	0.213	0.086	7.37251e-06
aco2	2.77378e-10	0.508554	0.114	0.026	7.53442e-06
atf6	3.00072e-10	0.426331	0.126	0.034	8.15086e-06
rpl23a	3.14746e-10	0.686424	0.395	0.245	8.54945e-06
ltv1	3.20122e-10	0.410287	0.142	0.042	8.69548e-06
trir	3.24515e-10	0.303314	0.111	0.025	8.8148e-06
si:ch73-71c20.5	3.44305e-10	0.504063	0.121	0.031	9.35236e-06
tdrd3	3.50391e-10	0.633168	0.113	0.026	9.51768e-06
dcun1d5	3.55836e-10	0.544676	0.123	0.032	9.66557e-06
fam210aa	4.02803e-10	0.320792	0.159	0.052	1.09413e-05
chmp6b	4.21684e-10	0.580949	0.119	0.031	1.14542e-05
cab39l1	4.26684e-10	0.355534	0.136	0.039	1.159e-05
sox11b	4.58527e-10	0.61917	0.114	0.028	1.2455e-05
arglu1a	5.48761e-10	0.30853	0.109	0.025	1.4906e-05
dpm2	5.57328e-10	0.518862	0.106	0.023	1.51387e-05
thop1	5.64984e-10	0.512718	0.111	0.026	1.53467e-05
mphosph6	5.89945e-10	0.786898	0.128	0.036	1.60247e-05
coa5	6.30752e-10	0.599823	0.106	0.023	1.71331e-05
imp4	6.41366e-10	0.483615	0.109	0.025	1.74214e-05
rbm4.2	7.55169e-10	0.497336	0.176	0.066	2.05127e-05
C5H9orf78	7.79812e-10	0.490344	0.126	0.035	2.1182e-05
rnf20	8.12292e-10	0.558046	0.14	0.044	2.20643e-05
cdkn1a	8.1783e-10	0.284825	0.179	0.066	2.22147e-05
fubp3	8.32068e-10	0.424473	0.105	0.023	2.26015e-05
rps5	8.51491e-10	0.430318	0.409	0.248	2.31291e-05
si:ch73-376l24.6	8.78576e-10	0.767909	0.132	0.039	2.38648e-05
kdm1a	9.06372e-10	0.409997	0.144	0.045	2.46198e-05
stau2	9.20573e-10	0.538632	0.113	0.028	2.50055e-05
eif4e2rs1	9.64354e-10	0.444719	0.107	0.025	2.61948e-05
bcam	9.69399e-10	0.322533	0.212	0.089	2.63318e-05
rps23	1.06386e-09	0.568519	0.43	0.278	2.88975e-05
cald1a	1.08103e-09	0.4513	0.368	0.216	2.9364e-05
fis1	1.16568e-09	0.454621	0.119	0.032	3.16634e-05
rpl36	1.28042e-09	0.445338	0.461	0.297	3.47799e-05
rrp7a	1.30589e-09	0.46442	0.109	0.026	3.54719e-05
pdcl	1.30706e-09	0.682827	0.109	0.026	3.55037e-05
nap1l4b	1.44086e-09	0.575543	0.101	0.022	3.91382e-05
CABZ01112387.1	1.47247e-09	0.413389	0.103	0.023	3.99968e-05
sf3b4	1.5564e-09	0.532918	0.107	0.026	4.22765e-05
tspan14	1.57172e-09	0.398233	0.111	0.028	4.26927e-05
srprb	1.60464e-09	0.284116	0.175	0.066	4.3587e-05
gng12a	1.67488e-09	0.574973	0.107	0.026	4.54948e-05
wdr36	1.69008e-09	0.341673	0.125	0.035	4.59076e-05
snx12	1.73188e-09	0.6732	0.11	0.028	4.7043e-05
AL935174.6	1.83306e-09	0.361981	0.128	0.038	4.97914e-05
rbbp4	1.84164e-09	0.273779	0.204	0.085	5.00244e-05
ewsr1b	1.88058e-09	0.339555	0.184	0.071	5.10821e-05
ska2	1.94762e-09	0.292735	0.143	0.047	5.29033e-05
ywhae2	1.94917e-09	0.517677	0.115	0.031	5.29452e-05
sept8a	2.07586e-09	0.531168	0.102	0.023	5.63865e-05
cops4	2.09802e-09	0.516141	0.105	0.025	5.69884e-05
gata6	2.16331e-09	0.512868	0.118	0.032	5.87619e-05
luc7l3	2.17758e-09	0.40562	0.237	0.108	5.91497e-05
atp2a2b	2.29422e-09	0.294518	0.135	0.042	6.2318e-05
pold3	2.31229e-09	0.349472	0.105	0.025	6.28087e-05
rplp2l	2.37818e-09	0.719493	0.449	0.309	6.45985e-05
gnl2	2.51039e-09	0.392129	0.159	0.057	6.81898e-05
ciao2b	2.59616e-09	0.367541	0.11	0.028	7.05195e-05
strn3	2.83997e-09	0.407145	0.156	0.055	7.71422e-05
ccdc43	2.89972e-09	0.373461	0.113	0.029	7.87651e-05
gpa33b	2.91082e-09	0.373657	0.111	0.029	7.90667e-05
eif3ea	3.04438e-09	0.304069	0.25	0.12	8.26946e-05
tm9sf3	3.05292e-09	0.578483	0.109	0.028	8.29266e-05
lars1b	3.12808e-09	0.456551	0.101	0.023	8.49681e-05
fam3a	3.14267e-09	0.481423	0.119	0.034	8.53644e-05
ppp1r15a	3.17296e-09	1.05137	0.152	0.055	8.61872e-05
psmb1	3.20515e-09	0.283743	0.188	0.076	8.70616e-05
abcf1	3.32022e-09	0.41049	0.313	0.168	9.01871e-05
prps1a	3.42212e-09	0.294754	0.148	0.051	9.2955e-05
psma5	3.50451e-09	0.364796	0.15	0.052	9.5193e-05
vapal	3.72617e-09	0.265686	0.125	0.036	0.000101214
lsm12a	3.76583e-09	0.449385	0.131	0.041	0.000102291
med19a	4.22338e-09	0.332348	0.121	0.035	0.00011472
zgc:92242	4.68406e-09	0.544613	0.105	0.026	0.000127233
lsm7	4.77697e-09	0.485277	0.193	0.08	0.000129757
lrrfip2	5.00295e-09	0.522075	0.118	0.034	0.000135895
gpatch8	5.39427e-09	0.452921	0.134	0.044	0.000146525
vps4b	5.507e-09	0.315446	0.147	0.051	0.000149587
cdk11b	5.54085e-09	0.271233	0.164	0.061	0.000150506
rps18	5.78313e-09	0.563483	0.43	0.277	0.000157087
rbm34	6.63528e-09	0.303288	0.174	0.069	0.000180234
sept7b	6.84082e-09	0.667278	0.17	0.067	0.000185817
znf622	7.85065e-09	0.426536	0.111	0.031	0.000213247
pfdn2	8.66574e-09	0.420904	0.134	0.044	0.000235387
bud13	8.93946e-09	0.450185	0.103	0.026	0.000242823
ddost	9.06921e-09	0.673925	0.117	0.035	0.000246347
uso1	9.11295e-09	0.587767	0.102	0.026	0.000247535
psmd10	9.27662e-09	0.272936	0.154	0.057	0.000251981
ptpn11a	1.01242e-08	0.607433	0.102	0.026	0.000275004
napab	1.05029e-08	0.482125	0.121	0.036	0.00028529
rpl6	1.05314e-08	0.474915	0.38	0.239	0.000286066
rpl4	1.06558e-08	0.613731	0.359	0.222	0.000289443
lratd1	1.10477e-08	0.302721	0.162	0.061	0.000300088
rps16	1.1097e-08	0.574821	0.367	0.229	0.000301428
wdr12	1.13925e-08	0.471245	0.115	0.034	0.000309455
arfgap2	1.19369e-08	0.422754	0.11	0.031	0.000324242
si:dkeyp-27c8.2	1.21011e-08	0.474231	0.148	0.054	0.000328703
gpx1b	1.23558e-08	0.7309	0.192	0.083	0.000335621
lrrc47	1.26551e-08	0.403723	0.151	0.055	0.000343751
ctnnd1	1.2729e-08	0.257687	0.138	0.047	0.000345759
atad1b	1.33071e-08	0.452604	0.136	0.047	0.00036146
rpl37	1.44506e-08	0.740754	0.405	0.28	0.000392522
s100v1	1.46375e-08	0.698161	0.126	0.041	0.000397597
ost4	1.58399e-08	0.425204	0.191	0.083	0.00043026
ddx10	1.59931e-08	0.257312	0.238	0.115	0.00043442
ppdpfb	1.65427e-08	0.37409	0.233	0.112	0.000449349
faf1	1.85505e-08	0.418288	0.106	0.029	0.000503887
hnf1bb	1.88412e-08	0.418798	0.111	0.032	0.000511784
ccng1	2.05695e-08	0.702378	0.138	0.05	0.000558728
swap70b	2.31173e-08	0.397812	0.113	0.034	0.000627935
lamc1	2.34798e-08	0.25308	0.101	0.026	0.000637781
tmem126a	2.38595e-08	0.454858	0.118	0.036	0.000648096
copb2	2.49963e-08	0.279579	0.13	0.044	0.000678974
ube2kb	2.73071e-08	0.325578	0.139	0.05	0.000741744
dnajb1a	3.03777e-08	0.656766	0.103	0.029	0.000825149
eif3jb	3.12509e-08	0.328557	0.241	0.118	0.000848867
slc38a2	3.30687e-08	0.284576	0.174	0.071	0.000898246
STEEP1	3.65604e-08	0.524419	0.106	0.031	0.000993089
hspa4b	3.67855e-08	0.369404	0.164	0.066	0.000999205
schip1	3.74253e-08	0.731916	0.11	0.034	0.00101658
tomm20b	3.812e-08	0.325733	0.189	0.083	0.00103545
rcl1	3.83626e-08	0.557538	0.118	0.038	0.00104204
C8H5orf51	4.04703e-08	0.605402	0.118	0.038	0.00109929
psmd1	4.10014e-08	0.301144	0.18	0.077	0.00111372
ndufb4	4.3869e-08	0.353408	0.132	0.047	0.00119161
hcfc1a	4.65498e-08	0.259018	0.101	0.028	0.00126443
cbln17	5.10457e-08	0.561196	0.16	0.066	0.00138656
tra2a	5.56902e-08	0.29474	0.127	0.044	0.00151271
rab11fip1b	7.75274e-08	0.350973	0.127	0.045	0.00210588
basp1	7.98697e-08	0.265802	0.42	0.264	0.0021695
CU929259.1	8.26354e-08	0.253466	0.203	0.095	0.00224463
eif4g2a	8.35816e-08	0.293856	0.103	0.031	0.00227033
rpl24	8.96926e-08	0.458955	0.38	0.248	0.00243632
pak1ip1	9.14377e-08	0.250855	0.123	0.042	0.00248372
mt-co3	9.35813e-08	0.278966	0.183	0.083	0.00254195
ddx54	9.85554e-08	0.579373	0.117	0.039	0.00267706
stip1	9.97774e-08	1.08089	0.118	0.041	0.00271025
BX927308.1	1.04415e-07	0.298824	0.121	0.041	0.00283621
lsm14ab	1.05543e-07	0.252229	0.167	0.071	0.00286686
gnaia	1.1083e-07	0.316501	0.122	0.042	0.00301049
stx4	1.12048e-07	0.372597	0.11	0.035	0.00304356
faua	1.26999e-07	0.425283	0.438	0.308	0.00344966
ldlra	1.43603e-07	0.353932	0.114	0.038	0.00390069
cad	1.8595e-07	0.288958	0.109	0.035	0.00505095
hnrnpk	1.87577e-07	0.395817	0.103	0.032	0.00509516
tgif1	1.89927e-07	0.479882	0.122	0.044	0.00515898
snx3	2.22272e-07	0.269622	0.117	0.041	0.00603759
cotl1	2.30395e-07	0.35566	0.105	0.034	0.00625822
rps14	2.42115e-07	0.328957	0.401	0.259	0.00657656
zgc:153867	2.60253e-07	0.378059	0.285	0.163	0.00706925
meaf6	2.72918e-07	0.372239	0.107	0.035	0.00741326
eef2a.1	3.03227e-07	0.550135	0.122	0.045	0.00823655
tnrc6b	3.11432e-07	0.51815	0.109	0.036	0.00845942
ddx49	3.30267e-07	0.294752	0.131	0.051	0.00897104
rps9	3.81023e-07	0.431325	0.407	0.284	0.0103497
iqgap1	3.90704e-07	0.340138	0.122	0.045	0.0106127
ccdc85b	3.99905e-07	0.307712	0.15	0.063	0.0108626
eif3k	4.27484e-07	0.25452	0.163	0.071	0.0116117
lmna	4.54329e-07	0.278848	0.126	0.048	0.0123409
xrcc5	4.60098e-07	0.357946	0.117	0.042	0.0124977
rpl3	5.86542e-07	0.27791	0.346	0.219	0.0159322
RPS17	6.22777e-07	0.360652	0.352	0.224	0.0169165
id2a	6.22818e-07	0.279704	0.181	0.087	0.0169176
slc38a3b	7.40047e-07	0.406891	0.118	0.044	0.0201019
bop1	7.5151e-07	0.339029	0.127	0.05	0.0204133
fosb	8.02107e-07	0.320561	0.101	0.034	0.0217876
sptlc3	8.43733e-07	0.263534	0.142	0.06	0.0229183
btr02	1.18796e-06	0.500556	0.121	0.047	0.0322685
zgc:158564	1.21116e-06	0.312602	0.119	0.045	0.0328988
impdh2	1.24657e-06	0.364532	0.121	0.047	0.0338605
ndufb7	1.31323e-06	0.341808	0.132	0.055	0.0356712
dbnlb	1.35377e-06	0.409642	0.106	0.038	0.0367725
ola1	1.42638e-06	0.353258	0.136	0.058	0.0387448
ttc4	1.42727e-06	0.25276	0.123	0.048	0.0387689
rpl13a	1.4595e-06	0.468802	0.37	0.251	0.0396444
rpl29	1.62348e-06	0.57075	0.355	0.243	0.0440987

## Sheet: 2dpa.BEC.vs.1dpa.BEC.up
	p_val	avg_log2FC	pct.1	pct.2	p_val_adj
hmgn2	1.2363e-105	2.83669	0.575	0.069	3.35817e-101
hmgb2b	3.7151e-96	2.34143	0.571	0.086	1.00913e-91
si:ch73-1a9.3	1.57111e-95	2.35334	0.528	0.049	4.26761e-91
h2az2b	1.70799e-94	2.17708	0.562	0.082	4.63941e-90
fth1a	2.29969e-93	1.86535	0.46	0.012	6.24664e-89
fthl27	6.19335e-90	1.84721	0.497	0.034	1.6823e-85
hspa5	8.59032e-86	2.86084	0.467	0.034	2.33339e-81
si:ch73-281n10.2	1.6557e-79	2.30456	0.523	0.09	4.49738e-75
cox6a1	3.66729e-79	1.72907	0.579	0.127	9.96146e-75
ptmab	1.10115e-77	2.23242	0.594	0.172	2.99106e-73
CR318588.4	1.00535e-73	2.48229	0.458	0.048	2.73084e-69
CR383676.2	3.5645e-73	2.24807	0.499	0.083	9.68224e-69
hmgb2a	1.27858e-72	2.4846	0.536	0.139	3.473e-68
cox7c	1.76954e-72	1.64998	0.588	0.16	4.80659e-68
hsp90b1	2.92034e-72	2.08238	0.52	0.099	7.93252e-68
mdh1aa	6.04445e-72	1.45282	0.455	0.052	1.64185e-67
atp5f1b	9.45545e-72	1.74315	0.585	0.163	2.56838e-67
stmn1a	1.85541e-70	1.81174	0.426	0.041	5.03985e-66
sec61g	1.01139e-69	1.41026	0.507	0.09	2.74724e-65
b2m	7.66684e-69	1.53165	0.431	0.046	2.08254e-64
cox6c	1.58552e-66	1.57982	0.586	0.167	4.30675e-62
COX5B	1.37158e-65	1.55198	0.572	0.163	3.72562e-61
ssr2	1.89569e-65	1.39162	0.487	0.086	5.14927e-61
hspa8	8.35001e-65	1.74833	0.572	0.167	2.26811e-60
TXN	4.6067e-63	1.6007	0.595	0.2	1.25132e-58
s100a10b	6.75356e-62	1.86537	0.406	0.049	1.83447e-57
calr3b	3.68598e-61	1.53708	0.489	0.101	1.00122e-56
tmsb4x	9.6221e-61	2.47809	0.48	0.099	2.61365e-56
atp5md	8.30464e-60	1.42783	0.577	0.176	2.25579e-55
atp5pd	1.21419e-59	1.25084	0.578	0.176	3.2981e-55
prdx2	1.52082e-58	1.33095	0.473	0.101	4.13099e-54
atp5f1e	1.70843e-58	1.50137	0.595	0.204	4.64062e-54
hspe1	1.82669e-58	1.56726	0.612	0.233	4.96185e-54
pdia3	1.04295e-56	1.32017	0.531	0.146	2.83297e-52
ran	1.40037e-56	1.22676	0.6	0.207	3.80383e-52
cox7b	7.23629e-56	1.27874	0.59	0.203	1.96559e-51
cox4i1	1.53952e-55	1.38295	0.5	0.13	4.18181e-51
hmgn6	1.64352e-55	1.40312	0.425	0.078	4.4643e-51
mt-co2	3.79666e-55	1.91947	0.508	0.147	1.03129e-50
zgc:194627	1.63969e-54	1.70312	0.275	0	4.45388e-50
serpinf2b	2.87029e-54	1.37685	0.332	0.025	7.79658e-50
anp32a	7.75981e-54	1.38472	0.446	0.098	2.1078e-49
mdh2	1.50955e-53	1.17582	0.437	0.086	4.10039e-49
gcshb	1.55751e-53	1.01029	0.345	0.033	4.23066e-49
atp5l	3.2306e-53	1.19552	0.623	0.244	8.77527e-49
slc43a3b	5.04352e-53	1.62299	0.348	0.037	1.36997e-48
calr3a	1.01188e-52	1.32346	0.555	0.171	2.74858e-48
mgst3a	1.28109e-52	1.06488	0.4	0.062	3.47982e-48
npc2	2.38179e-52	1.39352	0.404	0.069	6.46964e-48
tram1	3.82685e-52	1.03302	0.328	0.028	1.03949e-47
atp1b1a	1.04905e-51	1.38007	0.535	0.164	2.84954e-47
cenpx	1.58158e-51	1.10168	0.364	0.046	4.29606e-47
ugt5g1	4.08317e-51	1.36136	0.281	0.009	1.10911e-46
atp5mf	4.56506e-51	1.08391	0.597	0.216	1.24001e-46
ndufb2	6.20497e-50	1.10074	0.48	0.126	1.68545e-45
cox6b2	7.67966e-50	1.22681	0.524	0.167	2.08603e-45
ndufb9	2.01834e-49	0.988793	0.396	0.069	5.4824e-45
si:ch211-39i2.2	2.48819e-49	2.39671	0.289	0.017	6.75866e-45
tbx2b	5.59914e-49	1.19762	0.259	0.004	1.5209e-44
psma1	7.51832e-49	1.11284	0.409	0.082	2.0422e-44
hspd1	1.3405e-48	1.24161	0.559	0.193	3.6412e-44
atp5mc3b	2.39932e-48	1.05016	0.633	0.277	6.51727e-44
ftcd	3.08665e-48	1.66001	0.279	0.015	8.38428e-44
fabp10a	3.20732e-48	2.6767	0.282	0.017	8.71204e-44
si:ch211-195b15.8	4.29055e-48	1.618	0.287	0.019	1.16544e-43
hsp90ab1	5.59512e-48	1.26953	0.644	0.294	1.5198e-43
mt-nd4	1.20755e-47	1.19679	0.418	0.087	3.28008e-43
CABZ01080568.1	2.10635e-47	2.0461	0.291	0.021	5.72147e-43
ndufb8	3.68831e-47	0.982785	0.47	0.128	1.00186e-42
smtnl1	4.13544e-47	1.97449	0.241	0	1.12331e-42
ssr4	6.40614e-47	0.899118	0.403	0.081	1.7401e-42
smc4	5.76615e-46	1.05299	0.286	0.021	1.56626e-41
dbi	6.37549e-46	1.07883	0.414	0.091	1.73178e-41
chchd2	6.85993e-46	1.41414	0.328	0.046	1.86336e-41
serp1	1.66126e-45	1.16856	0.296	0.028	4.51248e-41
gapdhs	1.97165e-45	1.26882	0.372	0.074	5.35559e-41
atp5f1d	4.11576e-45	0.905175	0.548	0.191	1.11796e-40
h3f3b.1	5.74613e-45	1.15871	0.489	0.16	1.56082e-40
h3f3d	1.0405e-44	1.02526	0.481	0.142	2.82632e-40
pnrc2	1.70692e-44	1.36204	0.356	0.065	4.63652e-40
eno3	1.00755e-43	0.858515	0.408	0.093	2.7368e-39
ppiaa	1.10453e-43	1.12034	0.59	0.246	3.00022e-39
cox7a2a	1.62088e-43	0.883117	0.547	0.195	4.4028e-39
slc25a3b	2.6489e-43	0.962771	0.528	0.18	7.19521e-39
fetub	3.65267e-43	1.68029	0.222	0	9.92176e-39
ppiab	4.35062e-43	1.0519	0.584	0.232	1.18176e-38
tpi1b	4.76016e-43	0.917812	0.28	0.025	1.293e-38
snrpb	7.14444e-43	0.859568	0.476	0.138	1.94064e-38
atp6v1g1	8.66738e-43	0.911744	0.274	0.023	2.35432e-38
si:ch211-156b7.4	8.85693e-43	0.828399	0.399	0.09	2.40581e-38
mt-cyb	1.20712e-42	1.38629	0.458	0.14	3.27889e-38
adh8b	1.27474e-42	1.10982	0.415	0.098	3.46257e-38
uqcrq	2.10886e-42	0.915793	0.519	0.175	5.7283e-38
fkbp1aa	2.48452e-42	0.841598	0.488	0.151	6.74869e-38
aqp12	2.59129e-42	0.925748	0.342	0.058	7.03873e-38
tubb2b	3.49048e-42	1.11389	0.391	0.089	9.48118e-38
hsp70.1	3.65942e-42	2.06799	0.324	0.056	9.94008e-38
atp5mc1	6.25414e-42	0.931062	0.585	0.242	1.69881e-37
cebpb	9.35239e-42	1.4516	0.284	0.032	2.54039e-37
marcksb	1.07428e-41	0.804412	0.254	0.016	2.91808e-37
mibp	1.3859e-41	1.13016	0.274	0.026	3.76452e-37
hmgn7	1.47184e-41	0.978201	0.539	0.195	3.99795e-37
fkbp4	1.58268e-41	0.966937	0.267	0.023	4.29903e-37
kctd5a	2.03636e-41	0.840611	0.291	0.033	5.53136e-37
si:dkey-44g23.5	2.42008e-41	0.992653	0.26	0.02	6.57366e-37
slc25a5	2.46253e-41	1.08574	0.63	0.303	6.68898e-37
gpx1a	7.62997e-41	1.07756	0.237	0.011	2.07253e-36
si:ch1073-325m22.2	7.94192e-41	0.716528	0.447	0.126	2.15727e-36
uqcr10	1.42492e-40	0.888185	0.513	0.17	3.8705e-36
atp5f1c	1.61327e-40	0.789455	0.577	0.226	4.38213e-36
atp5if1b	1.72306e-40	0.811544	0.476	0.15	4.68035e-36
mad2l1	1.9087e-40	1.05773	0.229	0.008	5.1846e-36
itm2bb	2.82084e-40	1.35517	0.23	0.009	7.66224e-36
f2	4.12376e-40	1.15798	0.231	0.009	1.12014e-35
mrps15	5.01004e-40	0.493497	0.346	0.065	1.36088e-35
hsp90aa1.2	7.59785e-40	2.80903	0.254	0.021	2.0638e-35
psme1	8.56884e-40	0.726155	0.402	0.097	2.32755e-35
ndufb3	9.0206e-40	0.880732	0.363	0.081	2.45027e-35
eif5	1.44705e-39	0.868864	0.466	0.139	3.93062e-35
glo1	1.97209e-39	0.806309	0.321	0.053	5.35678e-35
ndufa1	2.06988e-39	0.781047	0.425	0.113	5.6224e-35
mcl1a	2.26058e-39	2.18687	0.276	0.034	6.14041e-35
bckdhbl	2.45841e-39	0.877163	0.356	0.073	6.67779e-35
ndufa3	2.65162e-39	0.855931	0.438	0.123	7.20259e-35
ndufa6	6.08518e-39	0.651991	0.408	0.099	1.65292e-34
xbp1	1.05249e-38	1.19799	0.425	0.125	2.85888e-34
f10	1.25425e-38	0.977971	0.368	0.083	3.40692e-34
mCherry	1.25942e-38	1.34797	0.325	0.064	3.42096e-34
rpl21	2.00782e-38	1.0242	0.635	0.317	5.45385e-34
cox6a2	2.43656e-38	0.78427	0.392	0.097	6.61843e-34
si:ch211-288g17.3	2.51165e-38	0.835367	0.421	0.121	6.82238e-34
rpl34	2.53979e-38	0.979298	0.647	0.325	6.89883e-34
mknk2b	2.54399e-38	1.21293	0.272	0.033	6.91023e-34
si:dkeyp-73d8.9	5.04356e-38	1.93571	0.2	0.001	1.36998e-33
cox8a	5.1215e-38	0.810279	0.468	0.152	1.39115e-33
hspa4a	7.22078e-38	1.65899	0.261	0.03	1.96138e-33
cox6b1	7.99615e-38	0.613698	0.51	0.176	2.17199e-33
abcb11b	1.00693e-37	0.69649	0.313	0.053	2.73513e-33
snrpe	1.23321e-37	0.58704	0.488	0.159	3.34976e-33
glrx	2.30972e-37	0.814062	0.395	0.105	6.2739e-33
cart3	2.45129e-37	1.37516	0.206	0.005	6.65844e-33
arpc4	3.56746e-37	0.984063	0.224	0.013	9.6903e-33
mt-co3	5.92457e-37	1.33478	0.486	0.183	1.60929e-32
ube2t	6.53596e-37	0.75458	0.257	0.028	1.77536e-32
glud1a	6.64787e-37	0.890678	0.324	0.062	1.80576e-32
pgk1	1.0351e-36	0.818643	0.251	0.025	2.81163e-32
si:dkey-28b4.7	1.04766e-36	0.72912	0.375	0.09	2.84575e-32
gstr	1.0802e-36	0.727757	0.474	0.159	2.93414e-32
hmox1a	1.57718e-36	1.42916	0.236	0.02	4.28409e-32
mpc1	1.72178e-36	0.74165	0.352	0.078	4.67687e-32
alas1	1.82713e-36	1.03368	0.241	0.023	4.96303e-32
UBB	4.40784e-36	1.53576	0.339	0.078	1.1973e-31
serpind1	4.80472e-36	0.962153	0.195	0.003	1.30511e-31
cd63	1.43444e-35	1.14616	0.319	0.066	3.89637e-31
si:dkey-30c15.10	2.17356e-35	0.929143	0.223	0.016	5.90404e-31
her6	2.40929e-35	1.55477	0.283	0.048	6.54434e-31
mt-nd3	3.59114e-35	0.825472	0.358	0.086	9.75462e-31
nupr1b	5.37047e-35	0.991037	0.258	0.034	1.45878e-30
rps4x	7.44615e-35	0.920704	0.638	0.33	2.0226e-30
adipor2	8.18908e-35	0.824402	0.23	0.02	2.2244e-30
mapre1a	9.60587e-35	0.682518	0.252	0.03	2.60924e-30
rfc3	1.03466e-34	0.686637	0.286	0.048	2.81046e-30
si:dkey-86l18.10	1.08316e-34	0.962856	0.292	0.052	2.94219e-30
fthl31	1.16965e-34	0.948383	0.248	0.029	3.17711e-30
grb2b	1.17521e-34	0.91065	0.233	0.023	3.19222e-30
psma5	1.63179e-34	0.633886	0.46	0.15	4.43243e-30
hsp70.2	1.70922e-34	1.73765	0.301	0.062	4.64277e-30
suclg1	1.87985e-34	0.821119	0.335	0.077	5.10623e-30
rpl29	2.0488e-34	0.965135	0.649	0.355	5.56515e-30
serping1	2.51005e-34	0.994721	0.214	0.015	6.81805e-30
manf	2.67547e-34	0.757811	0.317	0.068	7.26738e-30
art4	2.95764e-34	0.958754	0.217	0.016	8.03383e-30
dlgap5	3.73044e-34	0.972232	0.2	0.009	1.0133e-29
psma2	3.85036e-34	0.654616	0.358	0.089	1.04587e-29
psmb6	4.10321e-34	0.636114	0.475	0.167	1.11456e-29
anp32b	4.66563e-34	0.814385	0.443	0.148	1.26732e-29
cox5aa	5.65528e-34	0.786929	0.513	0.201	1.53614e-29
sri	5.86842e-34	0.601684	0.325	0.07	1.59404e-29
si:dkey-42i9.4	6.56772e-34	0.698692	0.282	0.046	1.78399e-29
psmb2	7.27211e-34	0.687463	0.505	0.187	1.97532e-29
zgc:110425	7.40926e-34	1.36684	0.197	0.008	2.01258e-29
serpinf2a	7.9588e-34	0.906312	0.184	0.003	2.16185e-29
cdc14b	9.33677e-34	1.01519	0.254	0.034	2.53615e-29
atf3	1.14334e-33	1.32036	0.464	0.18	3.10566e-29
zgc:110540	1.8074e-33	1.02739	0.188	0.005	4.90943e-29
sat1a.1	1.86901e-33	1.26116	0.381	0.117	5.07679e-29
rnaseka	2.0996e-33	0.844147	0.191	0.007	5.70314e-29
tyms	2.11632e-33	0.666216	0.26	0.038	5.74857e-29
ppib	2.22474e-33	0.6691	0.46	0.162	6.04305e-29
hyou1	2.61887e-33	0.976127	0.37	0.105	7.11365e-29
sub1a	3.64457e-33	0.567439	0.511	0.197	9.89975e-29
AL954322.2	5.44866e-33	0.851319	0.179	0.003	1.48002e-28
capza1a	7.46423e-33	0.960673	0.231	0.026	2.02751e-28
deptor	1.14665e-32	0.867839	0.195	0.009	3.11463e-28
fam50a	1.37318e-32	0.676669	0.302	0.061	3.72998e-28
calr	1.88796e-32	0.778813	0.418	0.138	5.12826e-28
kpna2	1.97177e-32	1.32014	0.23	0.028	5.35592e-28
vdac1	2.14602e-32	0.644826	0.346	0.089	5.82923e-28
tpt1	2.84517e-32	0.76786	0.598	0.285	7.72833e-28
cd9a	3.05738e-32	0.903728	0.206	0.016	8.30476e-28
arl6ip1	3.13149e-32	0.73185	0.228	0.025	8.50606e-28
sec61b	3.2466e-32	0.635976	0.447	0.152	8.81873e-28
atp6v0ca	3.93854e-32	0.803338	0.251	0.038	1.06982e-27
rps20	4.28065e-32	0.927962	0.651	0.374	1.16275e-27
ccnb1	5.98334e-32	0.991826	0.171	0.001	1.62525e-27
cirbpa	8.40493e-32	0.725009	0.628	0.307	2.28303e-27
eci1	9.33794e-32	0.614433	0.234	0.029	2.53646e-27
hsp70l	9.67769e-32	1.3914	0.291	0.061	2.62875e-27
eml2	1.10496e-31	0.803305	0.232	0.029	3.0014e-27
cnbpa	1.17049e-31	0.570007	0.411	0.131	3.1794e-27
tcp1	1.39595e-31	0.659481	0.456	0.16	3.79182e-27
rplp1	1.62572e-31	0.875008	0.664	0.376	4.41594e-27
CABZ01058261.1	1.73499e-31	1.03894	0.204	0.016	4.71275e-27
cox5ab	2.07682e-31	0.706769	0.518	0.213	5.64126e-27
apoa2	2.37431e-31	0.540366	0.463	0.168	6.44935e-27
rhoaa	2.61499e-31	0.641179	0.396	0.125	7.10308e-27
mt-nd1	3.47204e-31	0.860124	0.434	0.151	9.43111e-27
FADS6	5.91491e-31	0.926624	0.282	0.056	1.60667e-26
pklr	7.10759e-31	0.607193	0.283	0.057	1.93063e-26
hdac1	7.52577e-31	0.737527	0.404	0.134	2.04423e-26
rrm1	8.76097e-31	0.746838	0.228	0.029	2.37974e-26
psmb7	8.83561e-31	0.5731	0.457	0.166	2.40002e-26
atp6v0e1	9.49603e-31	0.76681	0.608	0.297	2.57941e-26
hnrnpa1a	9.66992e-31	0.678652	0.386	0.121	2.62664e-26
cfhl4	1.18735e-30	0.989077	0.171	0.004	3.22521e-26
odc1	1.37534e-30	0.791962	0.253	0.044	3.73584e-26
psma4	1.51009e-30	0.688133	0.578	0.252	4.10185e-26
birc5a	1.69163e-30	0.822117	0.177	0.007	4.59497e-26
ubb	1.72207e-30	1.28673	0.34	0.101	4.67767e-26
atp5pb	2.10446e-30	0.577637	0.572	0.258	5.71633e-26
agxta	2.12652e-30	0.656208	0.231	0.03	5.77626e-26
spcs1	2.48935e-30	0.616901	0.422	0.14	6.76183e-26
grhprb	3.19868e-30	0.867267	0.175	0.007	8.68857e-26
ppt1	3.97615e-30	0.623104	0.276	0.056	1.08004e-25
atp5fa1	4.57608e-30	0.699518	0.503	0.207	1.243e-25
atp5pf	6.91945e-30	0.602297	0.551	0.241	1.87953e-25
erh	7.11656e-30	0.698567	0.301	0.07	1.93307e-25
bri3	7.66733e-30	0.889854	0.195	0.016	2.08268e-25
mt-co1	7.82068e-30	1.01509	0.432	0.162	2.12433e-25
eif3g	8.59346e-30	0.60799	0.475	0.18	2.33424e-25
si:ch211-266i6.3	8.8349e-30	0.911282	0.17	0.005	2.39983e-25
ptgr1	9.91568e-30	0.759656	0.23	0.032	2.6934e-25
NC-002333.4	1.32767e-29	1.15723	0.553	0.264	3.60636e-25
clic2	1.62056e-29	0.771542	0.313	0.078	4.40193e-25
cks1b	1.76318e-29	0.83653	0.194	0.016	4.78932e-25
rpz2	1.79703e-29	0.68347	0.354	0.105	4.88126e-25
capgb	2.0613e-29	0.956313	0.189	0.015	5.5991e-25
urahb	2.13194e-29	0.820336	0.174	0.008	5.791e-25
sod2	2.28078e-29	0.440209	0.377	0.113	6.19529e-25
rpl28	2.38418e-29	0.735131	0.655	0.334	6.47615e-25
gbp1	2.56695e-29	0.604093	0.233	0.034	6.97259e-25
lrrc17	3.66453e-29	0.931936	0.23	0.034	9.95396e-25
cat	5.75755e-29	0.66704	0.206	0.023	1.56392e-24
rpl17	5.84091e-29	0.770063	0.632	0.347	1.58657e-24
aldh7a1	6.16242e-29	0.603494	0.37	0.115	1.6739e-24
zgc:153911	6.7775e-29	1.02547	0.329	0.094	1.84097e-24
hnrnpa0l	7.17086e-29	0.669516	0.546	0.238	1.94782e-24
hsdl2	8.23352e-29	0.497647	0.275	0.057	2.23647e-24
snrpg	9.21934e-29	0.604315	0.463	0.175	2.50425e-24
cp	1.01318e-28	1.10701	0.216	0.028	2.75209e-24
b2ml	1.07176e-28	0.537612	0.324	0.087	2.91121e-24
ndufb6	1.22104e-28	0.667546	0.309	0.079	3.31672e-24
cox4i1l	1.25835e-28	0.672581	0.258	0.049	3.41806e-24
sugt1	1.36741e-28	0.743839	0.249	0.045	3.71429e-24
cdca7b	1.46163e-28	0.760438	0.229	0.036	3.97024e-24
chmp2bb	1.49433e-28	1.03174	0.224	0.034	4.05906e-24
cndp2	1.63186e-28	0.730666	0.179	0.012	4.43261e-24
rps29	1.79751e-28	0.797741	0.638	0.339	4.88257e-24
rbm8a	1.87163e-28	0.652719	0.464	0.181	5.08391e-24
st13	2.06692e-28	0.557995	0.284	0.065	5.61439e-24
ifi30	2.40989e-28	0.705452	0.168	0.008	6.54597e-24
igfbp5b	2.41413e-28	0.88467	0.259	0.052	6.55749e-24
pmt	2.47356e-28	0.42702	0.339	0.095	6.71894e-24
bsg	2.61075e-28	0.848554	0.261	0.054	7.09157e-24
pkp1b	2.61884e-28	0.620851	0.302	0.077	7.11357e-24
ldha	2.67352e-28	0.833177	0.22	0.032	7.26209e-24
ybx1	2.75315e-28	0.744164	0.615	0.313	7.47837e-24
tspan31	2.90252e-28	0.48239	0.22	0.032	7.88411e-24
mrpl48	3.03675e-28	0.281004	0.391	0.121	8.24873e-24
gng5	3.16505e-28	0.442188	0.374	0.117	8.59723e-24
naca	3.45026e-28	0.679713	0.626	0.342	9.37195e-24
dnajb1b	5.02895e-28	1.51765	0.311	0.09	1.36601e-23
calml4a	5.48291e-28	0.650443	0.269	0.057	1.48932e-23
seta	6.30881e-28	0.446612	0.504	0.209	1.71366e-23
esd	7.98898e-28	0.506106	0.266	0.056	2.17005e-23
irf2bp2b	8.09176e-28	0.742317	0.199	0.023	2.19797e-23
rhoca	1.07663e-27	0.529176	0.296	0.073	2.92444e-23
snrpd1	1.14106e-27	0.53678	0.472	0.188	3.09945e-23
hnrnpabb	1.28996e-27	0.547781	0.527	0.237	3.50392e-23
eef1a1l1	1.33468e-27	0.838542	0.636	0.37	3.62539e-23
prelid3b	1.4646e-27	0.925404	0.275	0.064	3.97829e-23
h3f3c	1.53177e-27	0.558513	0.291	0.07	4.16075e-23
zgc:85777	2.05462e-27	0.510228	0.251	0.048	5.58097e-23
tpx2	2.06799e-27	0.837316	0.161	0.007	5.61728e-23
si:zfos-169g10.3	2.23589e-27	0.36646	0.3	0.075	6.07335e-23
tax1bp1b	3.07151e-27	0.780388	0.235	0.042	8.34314e-23
si:ch73-46j18.5	3.11658e-27	0.623343	0.346	0.105	8.46558e-23
edf1	3.18184e-27	0.428711	0.364	0.115	8.64284e-23
lgals9l3	3.75436e-27	0.764631	0.22	0.034	1.0198e-22
ntn1a	3.75967e-27	0.855817	0.159	0.007	1.02124e-22
khdrbs1a	3.80589e-27	0.682087	0.539	0.254	1.03379e-22
ndufs5	3.92017e-27	0.420435	0.495	0.203	1.06483e-22
dhfr	4.19225e-27	0.616064	0.243	0.046	1.13874e-22
CABZ01005379.1	4.30608e-27	0.696811	0.217	0.033	1.16966e-22
aurkb	4.48042e-27	0.822294	0.174	0.013	1.21702e-22
ndufb4	5.12771e-27	0.514804	0.389	0.132	1.39284e-22
romo1	6.41702e-27	0.53237	0.38	0.127	1.74306e-22
rpl7a	7.19895e-27	0.782992	0.633	0.362	1.95545e-22
zfand2a	7.6516e-27	0.971769	0.21	0.03	2.07841e-22
smc1al	7.86564e-27	0.57229	0.329	0.097	2.13654e-22
zgc:162944	8.63663e-27	0.340978	0.403	0.138	2.34597e-22
atf4a	8.94106e-27	0.723658	0.253	0.052	2.42866e-22
cbx3a	9.29823e-27	0.4567	0.434	0.162	2.52568e-22
psmb1	9.92824e-27	0.555325	0.465	0.188	2.69681e-22
eef1db	1.08318e-26	0.539788	0.508	0.217	2.94224e-22
calm3a	1.19032e-26	0.655645	0.428	0.163	3.23328e-22
rpa2	1.39301e-26	0.629108	0.344	0.106	3.78382e-22
ndufv3	1.48071e-26	0.525271	0.332	0.097	4.02207e-22
gstp1	1.80927e-26	0.591418	0.23	0.041	4.91453e-22
itih2	1.91151e-26	0.865413	0.139	0	5.19224e-22
ost4	1.96709e-26	0.45894	0.474	0.191	5.34322e-22
nme3	2.38596e-26	0.368735	0.241	0.046	6.48099e-22
eif3i	2.42942e-26	0.533885	0.45	0.179	6.59905e-22
vdac2	2.54618e-26	0.506054	0.478	0.2	6.91619e-22
mapkapk2a	2.55666e-26	0.582923	0.284	0.072	6.94466e-22
hsd3b7	2.98326e-26	0.839975	0.174	0.015	8.10343e-22
gatm	3.08158e-26	0.793044	0.154	0.007	8.3705e-22
sdc4	3.16341e-26	0.810416	0.348	0.114	8.59278e-22
wbp2nl	3.19047e-26	0.819956	0.148	0.004	8.66627e-22
atp5mc3a	3.25005e-26	0.496178	0.404	0.147	8.82811e-22
ndufb11	3.3432e-26	0.407217	0.304	0.081	9.08113e-22
uqcrh	3.47569e-26	0.436417	0.543	0.242	9.44102e-22
mt2	3.91852e-26	1.28269	0.218	0.037	1.06439e-21
zgc:112265	3.98609e-26	0.760544	0.144	0.003	1.08274e-21
rps27.1	5.10456e-26	0.645846	0.638	0.355	1.38655e-21
psme2	5.92699e-26	0.563938	0.298	0.079	1.60995e-21
rpl39	6.26949e-26	0.729629	0.661	0.362	1.70298e-21
dnajb6a	6.56381e-26	0.785743	0.194	0.025	1.78293e-21
rps16	8.31138e-26	0.76235	0.643	0.367	2.25762e-21
igsf5a	8.50869e-26	0.567899	0.181	0.019	2.31121e-21
hs3st1l2	9.16004e-26	0.819772	0.246	0.052	2.48814e-21
mki67	1.1179e-25	0.635788	0.23	0.045	3.03656e-21
rpl15	1.19462e-25	0.686225	0.64	0.366	3.24494e-21
spc25	1.2919e-25	0.641594	0.193	0.025	3.50919e-21
g6pca.2	1.55029e-25	0.874992	0.148	0.005	4.21104e-21
reep5	1.65818e-25	0.318364	0.3	0.082	4.50411e-21
echs1	1.71446e-25	0.629952	0.282	0.074	4.657e-21
si:ch211-286b5.5	1.7324e-25	0.471019	0.325	0.098	4.70573e-21
rpl3	2.09859e-25	0.715479	0.626	0.346	5.70039e-21
ambp	2.55424e-25	0.85518	0.153	0.008	6.93808e-21
gapdh	2.56805e-25	0.576558	0.292	0.081	6.9756e-21
cdk1	2.57464e-25	0.824494	0.147	0.005	6.99351e-21
dhdhl	2.69384e-25	0.545401	0.353	0.115	7.31727e-21
rps3a	2.89935e-25	0.686737	0.63	0.35	7.87552e-21
si:dkeyp-73d8.6	3.62297e-25	1.4651	0.136	0.001	9.84107e-21
prpf19	4.24717e-25	0.312074	0.334	0.101	1.15366e-20
tp53	4.36879e-25	0.52604	0.311	0.087	1.18669e-20
ggcx	4.87422e-25	0.551882	0.239	0.05	1.32399e-20
acadm	5.84767e-25	0.574898	0.348	0.115	1.5884e-20
creb3l3l	5.85524e-25	0.568249	0.212	0.036	1.59046e-20
nucks1a	5.95039e-25	0.367152	0.41	0.152	1.6163e-20
wsb1	6.2264e-25	0.662744	0.21	0.034	1.69128e-20
ndrg1a	6.51723e-25	0.699829	0.228	0.045	1.77027e-20
zfand5a	7.5296e-25	0.64087	0.237	0.05	2.04526e-20
rps19	7.68441e-25	0.73621	0.66	0.4	2.08732e-20
cct4	9.69591e-25	0.53184	0.508	0.225	2.6337e-20
si:ch73-206d17.1	9.99823e-25	0.375963	0.305	0.087	2.71582e-20
decr1	1.02706e-24	0.762388	0.213	0.038	2.78982e-20
btbd10b	1.07254e-24	0.576556	0.305	0.087	2.91333e-20
atp5po	1.21968e-24	0.524557	0.574	0.302	3.31301e-20
rfk	1.39738e-24	0.683876	0.185	0.024	3.79572e-20
skp1	1.45614e-24	0.390778	0.34	0.109	3.9553e-20
clic5b	1.52653e-24	0.502354	0.221	0.041	4.14652e-20
hnf4a	1.55761e-24	0.717033	0.165	0.015	4.23093e-20
ccng2	1.7051e-24	0.812712	0.149	0.008	4.63156e-20
crip1	1.86596e-24	0.847299	0.166	0.016	5.06852e-20
nme2b.1	2.25034e-24	0.673083	0.638	0.35	6.11261e-20
mcl1b	2.3529e-24	1.09249	0.249	0.061	6.39119e-20
hsp70.3	2.60939e-24	1.16553	0.327	0.111	7.08789e-20
pdia6	3.60733e-24	0.609951	0.241	0.054	9.79859e-20
ndufa12	3.70644e-24	0.357165	0.369	0.131	1.00678e-19
slc39a7	3.88557e-24	0.428243	0.326	0.103	1.05544e-19
rps6	3.95453e-24	0.70398	0.621	0.359	1.07417e-19
a2ml	4.03075e-24	0.828647	0.13	0.001	1.09487e-19
si:dkey-108k21.10	4.44776e-24	0.984818	0.155	0.012	1.20815e-19
smc2	4.47391e-24	0.534191	0.188	0.026	1.21525e-19
ccni	4.56956e-24	0.487328	0.24	0.053	1.24123e-19
hsp90aa1.1	4.60968e-24	0.459656	0.163	0.015	1.25213e-19
ptges3b	4.64945e-24	0.549904	0.463	0.199	1.26293e-19
afap1l1a	5.32587e-24	0.439021	0.259	0.064	1.44667e-19
slbp	5.37591e-24	0.54074	0.185	0.025	1.46026e-19
ndufv2	5.81137e-24	0.367199	0.36	0.123	1.57854e-19
arf2a	6.0896e-24	0.389979	0.359	0.121	1.65412e-19
pane1	7.39953e-24	0.675121	0.132	0.003	2.00994e-19
cmpk	8.27475e-24	0.290792	0.365	0.125	2.24767e-19
hadhb	9.10797e-24	0.326233	0.325	0.101	2.474e-19
tuba1b	9.40314e-24	0.476303	0.258	0.065	2.55418e-19
CABZ01032488.1	1.02015e-23	0.505596	0.335	0.111	2.77104e-19
fkbp2	1.08309e-23	0.523153	0.379	0.142	2.94201e-19
zgc:193541	1.08717e-23	0.426111	0.515	0.233	2.95308e-19
ncor2	1.11254e-23	0.599378	0.188	0.028	3.02198e-19
ical1	1.16289e-23	0.669338	0.228	0.049	3.15875e-19
cfl1	1.19206e-23	0.426834	0.54	0.25	3.23799e-19
rpl4	1.26777e-23	0.663495	0.624	0.359	3.44365e-19
gnai2a	1.44164e-23	0.721651	0.208	0.04	3.91594e-19
tnfrsf9a	1.5144e-23	1.15093	0.167	0.019	4.11357e-19
knstrn	1.52447e-23	0.512834	0.141	0.007	4.14093e-19
rps21	1.57643e-23	0.64095	0.641	0.355	4.28205e-19
CABZ01065076.1	1.67405e-23	0.620229	0.147	0.009	4.54722e-19
rrm2	1.76961e-23	0.788388	0.155	0.013	4.80678e-19
her9	1.83169e-23	0.997848	0.23	0.052	4.97542e-19
sem1	1.89956e-23	0.365972	0.454	0.187	5.15978e-19
ssr3	1.9313e-23	0.539149	0.304	0.093	5.24599e-19
oser1	2.1276e-23	0.594577	0.162	0.016	5.77921e-19
oaz1a	2.16048e-23	0.462578	0.434	0.181	5.86851e-19
cenpf	2.64655e-23	0.952344	0.136	0.005	7.18883e-19
pfn1	2.88271e-23	1.04619	0.151	0.012	7.83031e-19
selenoh	3.29934e-23	0.28099	0.318	0.099	8.96199e-19
pdcd4b	3.42949e-23	0.89232	0.195	0.033	9.31552e-19
g6pca.1	3.4988e-23	0.673414	0.166	0.019	9.50379e-19
si:dkey-79d12.5	3.82758e-23	0.872133	0.224	0.049	1.03969e-18
chmp4ba	3.85928e-23	0.66698	0.168	0.02	1.0483e-18
cct5	4.0947e-23	0.515941	0.43	0.176	1.11224e-18
uqcrb	4.22019e-23	0.287316	0.278	0.077	1.14633e-18
cpn1	4.45307e-23	0.57833	0.177	0.024	1.20959e-18
rpl18	4.45494e-23	0.603294	0.652	0.387	1.2101e-18
G3BP2	4.55854e-23	0.382581	0.296	0.087	1.23824e-18
rps13	4.7124e-23	0.655822	0.64	0.38	1.28003e-18
prdx1	4.97537e-23	0.264069	0.325	0.105	1.35146e-18
ranbp1	5.52413e-23	0.3375	0.519	0.23	1.50052e-18
si:dkey-33i11.4	6.75557e-23	0.329752	0.274	0.075	1.83502e-18
rrbp1a	7.88669e-23	0.382202	0.296	0.089	2.14226e-18
ccna2	8.01382e-23	0.533432	0.124	0.001	2.17679e-18
rpl10	9.98188e-23	0.622048	0.648	0.375	2.71138e-18
lgmn	1.24651e-22	0.337901	0.132	0.005	3.38589e-18
rnasekb	1.28829e-22	0.662977	0.168	0.021	3.49939e-18
wu:fj16a03	1.29953e-22	1.17804	0.144	0.011	3.52992e-18
aldob	1.35752e-22	0.449779	0.346	0.121	3.68744e-18
cdca8	1.58516e-22	0.720923	0.129	0.004	4.30578e-18
ankrd12	1.61421e-22	0.585565	0.172	0.023	4.38469e-18
mrps16	2.17704e-22	0.278193	0.303	0.093	5.91348e-18
psma3	2.23531e-22	0.502255	0.431	0.181	6.07177e-18
ctsz	2.33743e-22	0.641433	0.14	0.009	6.34915e-18
top2a	2.75726e-22	0.861348	0.143	0.011	7.48955e-18
ncapd2	2.87068e-22	0.55877	0.14	0.009	7.79763e-18
BX927308.1	2.89454e-22	0.366003	0.344	0.121	7.86245e-18
tma7	3.01805e-22	0.378394	0.607	0.313	8.19793e-18
zgc:162608	3.10419e-22	0.597239	0.138	0.008	8.43191e-18
si:dkey-194e6.1	3.20284e-22	0.890621	0.154	0.016	8.69989e-18
serpina7	3.54646e-22	0.905363	0.14	0.009	9.63324e-18
pdcd5	3.72155e-22	0.364689	0.389	0.151	1.01089e-17
RPS17	4.05179e-22	0.574758	0.631	0.352	1.10059e-17
cdo1	4.37673e-22	0.71382	0.136	0.008	1.18885e-17
timp2b	4.4341e-22	0.695099	0.204	0.04	1.20444e-17
rpl35a	4.64806e-22	0.603632	0.637	0.372	1.26255e-17
ddt	5.11781e-22	0.320029	0.364	0.132	1.39015e-17
h2ax	5.15833e-22	0.592494	0.2	0.04	1.40116e-17
aldh2.2	5.55489e-22	0.715332	0.164	0.021	1.50888e-17
mtdha	5.63843e-22	0.259451	0.438	0.184	1.53157e-17
sat1a.2	5.78686e-22	0.831492	0.263	0.077	1.57188e-17
nfkbiab	6.00851e-22	0.782684	0.252	0.069	1.63209e-17
si:ch211-186e20.7	6.33112e-22	0.855082	0.132	0.007	1.71972e-17
c3a.1	6.33433e-22	0.61731	0.342	0.123	1.72059e-17
gap43	6.38033e-22	0.803191	0.182	0.029	1.73309e-17
hsph1	6.45493e-22	0.692514	0.186	0.032	1.75335e-17
jak1	7.68165e-22	0.477969	0.209	0.044	2.08657e-17
ywhaba	7.68275e-22	0.462379	0.404	0.163	2.08687e-17
atp1a1a.1	7.88972e-22	0.523754	0.404	0.164	2.14308e-17
zgc:163080	8.39992e-22	0.572156	0.231	0.057	2.28167e-17
usf1l	9.15705e-22	0.563363	0.225	0.053	2.48733e-17
dhrs9	9.42751e-22	0.521791	0.276	0.083	2.56079e-17
pclaf	9.70469e-22	0.609047	0.239	0.061	2.63608e-17
junba	1.20285e-21	0.848913	0.406	0.183	3.26731e-17
wee1	1.20694e-21	0.362384	0.194	0.037	3.27841e-17
cst3	1.56018e-21	0.451597	0.278	0.083	4.23792e-17
zgc:152830	1.57954e-21	0.410964	0.137	0.009	4.2905e-17
ehd1a	1.64049e-21	0.581239	0.175	0.028	4.45608e-17
tnfrsf19	1.7365e-21	0.636591	0.208	0.045	4.71687e-17
pabpc1a	2.11051e-21	0.479715	0.611	0.327	5.73279e-17
trim33	2.26111e-21	0.632659	0.129	0.007	6.14184e-17
nudc	2.33703e-21	0.405201	0.427	0.175	6.34808e-17
pcna	2.35355e-21	0.302023	0.385	0.158	6.39296e-17
si:ch211-113a14.12	2.50611e-21	0.86237	0.153	0.017	6.80734e-17
tmpoa	2.56348e-21	0.386352	0.209	0.044	6.96318e-17
timm13	3.05975e-21	0.340456	0.311	0.105	8.3112e-17
plk1	3.26843e-21	0.594035	0.118	0.003	8.87804e-17
lsp1b	3.33841e-21	0.466923	0.144	0.013	9.06811e-17
cdc20	3.34071e-21	0.630375	0.125	0.005	9.07438e-17
scpep1	3.48247e-21	0.582278	0.131	0.008	9.45944e-17
slc29a2	3.54104e-21	0.491826	0.115	0.001	9.61853e-17
sgk1	3.60187e-21	0.694378	0.402	0.171	9.78376e-17
selenof	3.61689e-21	0.402689	0.266	0.077	9.82456e-17
si:ch211-248a14.8	3.85945e-21	0.655777	0.222	0.053	1.04834e-16
pdzd3b	3.9356e-21	0.623548	0.118	0.003	1.06903e-16
glulb	4.13237e-21	0.549343	0.172	0.026	1.12247e-16
mcm4	4.40007e-21	0.418554	0.293	0.097	1.19519e-16
hspbp1	4.61294e-21	1.01271	0.17	0.026	1.25301e-16
cycsb	4.75373e-21	0.406688	0.545	0.274	1.29125e-16
sdha	4.86412e-21	0.426345	0.259	0.073	1.32124e-16
sh3kbp1	5.50622e-21	0.374162	0.229	0.056	1.49566e-16
kras	5.557e-21	0.726323	0.17	0.026	1.50945e-16
haus1	5.73715e-21	0.605331	0.132	0.009	1.55838e-16
eif3d	6.26229e-21	0.437215	0.299	0.102	1.70103e-16
tmem258	6.60821e-21	0.402584	0.441	0.195	1.79499e-16
nusap1	6.90344e-21	0.657563	0.124	0.005	1.87518e-16
vbp1	7.89553e-21	0.374421	0.318	0.11	2.14466e-16
dynll1	9.0899e-21	0.445616	0.461	0.213	2.46909e-16
net1	9.17955e-21	0.523257	0.17	0.026	2.49344e-16
irf2a	9.52657e-21	0.504452	0.239	0.061	2.5877e-16
acaa1	9.57983e-21	0.672523	0.147	0.016	2.60217e-16
rad21a	9.7626e-21	0.511841	0.282	0.091	2.65182e-16
npepl1	1.00924e-20	0.335369	0.293	0.094	2.74139e-16
rpl12	1.02807e-20	0.529646	0.628	0.367	2.79255e-16
rpl27	1.10541e-20	0.561608	0.633	0.372	3.00261e-16
rpl24	1.11701e-20	0.543812	0.638	0.38	3.03413e-16
sqstm1	1.14912e-20	0.444089	0.172	0.028	3.12136e-16
rasgef1ba	1.27585e-20	0.598609	0.131	0.009	3.46558e-16
rpl37	1.29922e-20	0.62076	0.655	0.405	3.52907e-16
banf1	1.33206e-20	0.384176	0.442	0.197	3.61828e-16
marcksa	1.35207e-20	0.435776	0.177	0.03	3.67263e-16
dusp1	1.3761e-20	0.612399	0.184	0.034	3.7379e-16
chordc1a	1.48966e-20	0.504969	0.176	0.03	4.04637e-16
mcm5	1.67252e-20	0.488676	0.329	0.121	4.54308e-16
hmgn3	1.81451e-20	0.473832	0.214	0.05	4.92877e-16
taf9	1.92863e-20	0.335251	0.268	0.079	5.23874e-16
psma8	2.20633e-20	0.362	0.379	0.15	5.99305e-16
acbd3	2.21119e-20	0.286841	0.292	0.094	6.00626e-16
ddx23	2.27022e-20	0.445162	0.268	0.082	6.16661e-16
acsl4b	2.44787e-20	0.559967	0.127	0.008	6.64914e-16
CABZ01072848.1	2.48677e-20	0.365096	0.13	0.009	6.75481e-16
si:ch211-161h7.4	2.57537e-20	0.723433	0.183	0.034	6.99548e-16
cacybp	2.61715e-20	0.300419	0.336	0.125	7.10898e-16
ppdpfb	2.6757e-20	0.67877	0.478	0.233	7.268e-16
ankrd11	2.67955e-20	0.330505	0.23	0.06	7.27845e-16
tomm6	3.53512e-20	0.316952	0.368	0.143	9.60245e-16
btg1	3.76324e-20	0.470269	0.284	0.094	1.02221e-15
mrpl38	3.92046e-20	0.364296	0.26	0.079	1.06491e-15
zgc:158343	4.11174e-20	1.02362	0.196	0.044	1.11687e-15
nptx1l	4.27156e-20	0.644885	0.217	0.054	1.16028e-15
rfc2	4.43017e-20	0.333156	0.225	0.057	1.20337e-15
zgc:174904	4.63382e-20	0.531297	0.123	0.007	1.25868e-15
srsf9	4.68881e-20	0.276077	0.359	0.139	1.27362e-15
mrpl21	4.71239e-20	0.25282	0.352	0.134	1.28003e-15
aspm	4.93957e-20	0.654826	0.112	0.003	1.34173e-15
serf2	4.98777e-20	0.54479	0.213	0.052	1.35483e-15
lbr	5.0709e-20	0.267764	0.166	0.026	1.37741e-15
hmgb1b	5.23566e-20	0.428911	0.261	0.079	1.42216e-15
rpl13a	5.3061e-20	0.521174	0.643	0.37	1.4413e-15
junbb	5.32441e-20	0.536445	0.446	0.208	1.44627e-15
hif1ab	5.48018e-20	0.707852	0.174	0.032	1.48858e-15
hadhaa	6.00489e-20	0.375664	0.289	0.095	1.63111e-15
arhgef39	6.58936e-20	0.627697	0.121	0.007	1.78987e-15
uba2	7.0904e-20	0.463791	0.204	0.046	1.92596e-15
vdac3	8.28677e-20	0.343394	0.218	0.054	2.25093e-15
fdx1	9.71462e-20	0.475872	0.239	0.068	2.63878e-15
spc24	1.14495e-19	0.301384	0.12	0.007	3.11004e-15
rtca	1.17025e-19	0.441935	0.29	0.098	3.17874e-15
ezh2	1.26557e-19	0.468954	0.182	0.036	3.43766e-15
sf3b4	1.44015e-19	0.386433	0.304	0.107	3.91187e-15
si:ch211-69g19.2	1.4931e-19	0.711869	0.106	0.001	4.05571e-15
rgs8	1.51993e-19	0.493114	0.199	0.045	4.12859e-15
si:ch211-113a14.24	1.62352e-19	0.634298	0.126	0.009	4.40997e-15
mat2al	1.62513e-19	0.460982	0.129	0.011	4.41433e-15
gchfr	1.68538e-19	0.826221	0.146	0.019	4.57799e-15
rbx1	1.69936e-19	0.263204	0.452	0.207	4.61597e-15
rpn1	1.82328e-19	0.286239	0.351	0.132	4.95257e-15
naa10	1.95959e-19	0.309511	0.398	0.167	5.32283e-15
calm3b	2.0008e-19	0.320756	0.347	0.132	5.43477e-15
tecrb	2.35614e-19	0.318277	0.185	0.037	6.39999e-15
foxa1	2.71431e-19	0.410265	0.172	0.032	7.37288e-15
p4hb	2.73992e-19	0.549492	0.208	0.052	7.44244e-15
h2az2a	2.79076e-19	0.273901	0.36	0.144	7.58053e-15
cenps	2.93068e-19	0.457998	0.142	0.017	7.96061e-15
clta	2.93813e-19	0.357598	0.288	0.097	7.98085e-15
esco2	3.01182e-19	0.662895	0.117	0.007	8.18099e-15
fubp1	3.03402e-19	0.368271	0.253	0.077	8.2413e-15
si:dkeyp-73d8.8	3.21904e-19	1.04054	0.104	0.001	8.74389e-15
rpl36a	3.48727e-19	0.54561	0.655	0.396	9.47248e-15
cct6a	3.69523e-19	0.310351	0.437	0.195	1.00373e-14
zgc:110339	3.77147e-19	0.416912	0.201	0.048	1.02444e-14
tomm40l	3.91298e-19	0.253103	0.26	0.081	1.06288e-14
si:rp71-77l1.1	4.32388e-19	0.581714	0.309	0.117	1.1745e-14
zgc:195173	4.46203e-19	0.528958	0.129	0.012	1.21202e-14
FH	4.76666e-19	0.429861	0.196	0.045	1.29477e-14
sdcbp2	5.16926e-19	0.581437	0.162	0.028	1.40413e-14
ostf1	5.30898e-19	0.662672	0.194	0.045	1.44208e-14
prc1b	5.55571e-19	0.583914	0.109	0.004	1.5091e-14
rps15	5.93084e-19	0.571842	0.643	0.399	1.61099e-14
golga7	6.4234e-19	0.277616	0.255	0.078	1.74479e-14
histh1l	6.44792e-19	0.832782	0.148	0.021	1.75145e-14
glud1b	6.62863e-19	0.299111	0.229	0.064	1.80053e-14
selenow1	6.73035e-19	0.71055	0.22	0.06	1.82817e-14
rpl18a	7.25517e-19	0.5276	0.635	0.385	1.97072e-14
CT027598.2	7.4447e-19	0.445182	0.172	0.033	2.0222e-14
atp6v1e1b	7.71831e-19	0.526326	0.128	0.012	2.09653e-14
tspan36	8.57711e-19	0.511077	0.155	0.025	2.3298e-14
slc16a10	1.14442e-18	0.384551	0.151	0.023	3.10859e-14
tsc22d3	1.20513e-18	0.450936	0.207	0.053	3.2735e-14
rpl19	1.22417e-18	0.47367	0.655	0.399	3.32521e-14
rps2	1.29756e-18	0.527044	0.643	0.403	3.52455e-14
numa1	1.37935e-18	0.562835	0.114	0.007	3.74674e-14
e2f8	1.42862e-18	0.513628	0.101	0.001	3.88055e-14
si:ch211-214j24.10	1.44549e-18	0.49766	0.213	0.057	3.92639e-14
rps24	1.56062e-18	0.576116	0.647	0.408	4.23912e-14
si:ch211-210c8.6	1.61628e-18	0.484125	0.143	0.02	4.39031e-14
marcksl1b	1.69127e-18	0.447058	0.156	0.026	4.59399e-14
MZT1	2.00184e-18	0.40814	0.202	0.05	5.4376e-14
C5H9orf78	2.03662e-18	0.252662	0.327	0.126	5.53207e-14
rbm22	2.14671e-18	0.278795	0.292	0.103	5.83111e-14
rpl9	2.43768e-18	0.333479	0.611	0.339	6.62147e-14
cep55l	2.46216e-18	0.504213	0.1	0.001	6.68797e-14
dnaja2a	2.54774e-18	0.301329	0.412	0.183	6.92042e-14
rltgr	2.54805e-18	0.404185	0.183	0.04	6.92128e-14
adcy6b	2.59763e-18	0.318573	0.177	0.037	7.05596e-14
jun	2.63116e-18	0.910477	0.497	0.294	7.14702e-14
ccl35.1	2.68197e-18	0.667398	0.106	0.004	7.28505e-14
rpl35	2.71452e-18	0.522635	0.629	0.383	7.37345e-14
CT573344.1	2.79916e-18	0.537489	0.13	0.015	7.60335e-14
kif20bb	2.84611e-18	0.41894	0.109	0.005	7.73088e-14
clns1a	3.05983e-18	0.308473	0.276	0.093	8.31142e-14
psmd7	3.35843e-18	0.259718	0.499	0.242	9.12251e-14
rad23b	3.45689e-18	0.369495	0.354	0.15	9.38995e-14
rplp0	3.48994e-18	0.455323	0.646	0.401	9.47973e-14
psmb12	3.73491e-18	0.544317	0.228	0.068	1.01451e-13
angptl4	4.1211e-18	0.88514	0.229	0.072	1.11941e-13
mt-nd2	4.14956e-18	0.269798	0.396	0.174	1.12714e-13
herpud1	4.40971e-18	0.59667	0.132	0.016	1.19781e-13
qdprb1	4.42263e-18	0.267486	0.216	0.058	1.20132e-13
eif3s10	4.5368e-18	0.375986	0.453	0.212	1.23233e-13
mcm2	5.20301e-18	0.470519	0.315	0.123	1.41329e-13
nsa2	5.38908e-18	0.260275	0.4	0.177	1.46384e-13
hist2h2l	5.74655e-18	0.270348	0.253	0.081	1.56094e-13
fam32a	5.79466e-18	0.283332	0.245	0.077	1.574e-13
rplp2	5.84955e-18	0.282862	0.562	0.295	1.58891e-13
gamt	6.58138e-18	0.587469	0.107	0.005	1.7877e-13
si:dkey-6i22.5	6.75706e-18	0.524274	0.111	0.007	1.83542e-13
gstk1	7.63342e-18	0.36722	0.21	0.057	2.07347e-13
ak2	8.23783e-18	0.440252	0.263	0.09	2.23764e-13
chtf18	8.36505e-18	0.380706	0.15	0.025	2.2722e-13
kpna3	8.94929e-18	0.277444	0.314	0.121	2.4309e-13
dnajc19	9.03359e-18	0.438225	0.223	0.065	2.4538e-13
eif1	9.50362e-18	0.275764	0.468	0.228	2.58147e-13
si:ch211-212k18.7	1.00243e-17	0.487368	0.175	0.038	2.7229e-13
CR383676.3	1.00456e-17	0.551687	0.292	0.111	2.72869e-13
ss18	1.13549e-17	0.363653	0.264	0.087	3.08432e-13
ube2d2	1.13628e-17	0.321336	0.446	0.215	3.08648e-13
snrnp70	1.14203e-17	0.253845	0.391	0.171	3.10208e-13
impdh1b	1.15682e-17	0.360436	0.194	0.048	3.14228e-13
nudt21	1.21814e-17	0.341718	0.217	0.061	3.30883e-13
acp1	1.31026e-17	0.252182	0.27	0.093	3.55906e-13
rps28	1.40576e-17	0.545961	0.643	0.421	3.81846e-13
CR626907.1	1.45066e-17	0.649947	0.115	0.009	3.94042e-13
hint1	1.57064e-17	0.294718	0.464	0.228	4.26634e-13
eef1g	1.58694e-17	0.517197	0.641	0.395	4.3106e-13
si:ch211-194k22.8	1.64373e-17	0.290477	0.197	0.05	4.46487e-13
tmem45b	1.8036e-17	0.606468	0.126	0.015	4.89911e-13
vtnb	1.93251e-17	0.277721	0.246	0.079	5.24929e-13
rps7	2.12255e-17	0.543712	0.633	0.404	5.76548e-13
PPP2CA	2.19936e-17	0.390137	0.195	0.05	5.97412e-13
rpl10a	2.57069e-17	0.423591	0.638	0.385	6.98276e-13
rps14	2.75207e-17	0.482366	0.648	0.401	7.47544e-13
atad2	2.75508e-17	0.411832	0.16	0.032	7.48362e-13
spdl1	2.79753e-17	0.540584	0.104	0.005	7.59894e-13
lig1	2.93576e-17	0.35925	0.399	0.185	7.9744e-13
wif1	3.12857e-17	0.381231	0.244	0.078	8.49813e-13
zswim6	3.15979e-17	0.417936	0.198	0.053	8.58295e-13
si:ch211-113a14.18	3.23098e-17	0.773995	0.136	0.02	8.77632e-13
bmp6	3.34473e-17	0.54135	0.136	0.02	9.08529e-13
cenpk	3.56197e-17	0.491088	0.119	0.012	9.67539e-13
prpf40a	3.91543e-17	0.368309	0.247	0.082	1.06355e-12
zgc:174260	4.40366e-17	0.626428	0.106	0.007	1.19617e-12
pfdn4	4.42501e-17	0.313276	0.328	0.132	1.20196e-12
mhc1uka	4.58024e-17	0.301522	0.229	0.07	1.24413e-12
etnppl	5.14846e-17	0.490441	0.108	0.008	1.39848e-12
C2H14orf119	5.50343e-17	0.333259	0.172	0.038	1.4949e-12
kif15	5.50576e-17	0.499538	0.115	0.011	1.49553e-12
pomp	5.8589e-17	0.290016	0.495	0.257	1.59145e-12
gpatch1	7.56701e-17	0.300588	0.186	0.046	2.05543e-12
zgc:56095	7.59008e-17	0.362305	0.139	0.023	2.06169e-12
dap3	7.65235e-17	0.419028	0.263	0.095	2.07861e-12
rpl5b	7.74832e-17	0.368003	0.644	0.392	2.10468e-12
puf60a	7.92625e-17	0.294715	0.217	0.065	2.15301e-12
agpat3	9.51448e-17	0.321523	0.196	0.053	2.58442e-12
MED9	9.52077e-17	0.310433	0.15	0.028	2.58613e-12
ncbp2	9.97054e-17	0.276382	0.261	0.091	2.7083e-12
sccpdhb	1.04155e-16	0.288503	0.154	0.03	2.82916e-12
fuca1.1	1.0694e-16	0.403323	0.133	0.02	2.90482e-12
rpl13	1.10049e-16	0.475178	0.649	0.407	2.98926e-12
bod1	1.18892e-16	0.347272	0.164	0.036	3.22946e-12
acat1	1.27545e-16	0.46373	0.171	0.04	3.4645e-12
tmem54b	1.34197e-16	0.378413	0.201	0.057	3.6452e-12
mttp	1.36232e-16	0.345407	0.106	0.008	3.70048e-12
wbp2	1.37145e-16	0.545225	0.109	0.009	3.72527e-12
pdcd4a	1.3998e-16	0.636207	0.133	0.021	3.80227e-12
nipsnap3a	1.44294e-16	0.313021	0.168	0.038	3.91945e-12
zgc:112496	1.62728e-16	0.331035	0.143	0.025	4.42019e-12
chmp1b	1.7042e-16	0.397544	0.183	0.046	4.62911e-12
mrps24	1.71927e-16	0.267454	0.287	0.107	4.67006e-12
rad51	2.06316e-16	0.386421	0.144	0.026	5.60416e-12
cpt1ab	2.10229e-16	0.299352	0.201	0.057	5.71044e-12
macroh2a2	2.11917e-16	0.398842	0.296	0.115	5.7563e-12
anapc10	2.32376e-16	0.310101	0.142	0.025	6.31202e-12
lcn15	2.49183e-16	0.423632	0.12	0.015	6.76856e-12
si:ch211-276i12.11	2.51055e-16	0.335358	0.201	0.057	6.81941e-12
ftr82	2.52386e-16	0.343132	0.279	0.103	6.85556e-12
gatc	2.53243e-16	0.411232	0.166	0.038	6.87885e-12
rps15a	2.6435e-16	0.514141	0.63	0.407	7.18053e-12
thyn1	2.71552e-16	0.294599	0.247	0.086	7.37616e-12
srrm1	2.84445e-16	0.269019	0.295	0.117	7.72637e-12
dnpep	2.9224e-16	0.419645	0.196	0.056	7.93811e-12
CU929070.5	2.92304e-16	0.279427	0.332	0.136	7.93987e-12
h1-0	2.9355e-16	0.896703	0.104	0.008	7.97369e-12
nono	3.09881e-16	0.277714	0.318	0.131	8.4173e-12
apooa	3.41433e-16	0.33163	0.17	0.04	9.27435e-12
uqcc3	3.6181e-16	0.525544	0.14	0.025	9.82784e-12
asf1ba	3.80386e-16	0.385527	0.128	0.019	1.03324e-11
rps11	4.31238e-16	0.46671	0.641	0.399	1.17137e-11
ier5	4.89523e-16	0.545996	0.294	0.121	1.32969e-11
zgc:110239	5.40319e-16	0.474789	0.142	0.026	1.46767e-11
rpl23a	5.60111e-16	0.441713	0.636	0.395	1.52143e-11
rps27a	5.81939e-16	0.410552	0.638	0.388	1.58072e-11
prim1	6.90672e-16	0.373596	0.125	0.019	1.87607e-11
supt4h1	6.91559e-16	0.3012	0.322	0.139	1.87848e-11
mrpl51	7.14721e-16	0.280255	0.225	0.072	1.9414e-11
si:ch211-214j24.14	7.28444e-16	0.433858	0.105	0.009	1.97867e-11
ahsa1b	7.93228e-16	0.409063	0.232	0.079	2.15465e-11
si:ch1073-429i10.3	8.24878e-16	0.288984	0.151	0.032	2.24062e-11
rhbdd1	8.58287e-16	0.404317	0.126	0.019	2.33137e-11
TSTD1	8.60985e-16	0.325652	0.199	0.057	2.33869e-11
zgc:162396	9.67374e-16	0.270058	0.163	0.037	2.62768e-11
mus81	1.02844e-15	0.457763	0.107	0.011	2.79355e-11
atp6ap2	1.07804e-15	0.410221	0.111	0.012	2.92829e-11
hapln1b	1.12588e-15	0.354416	0.102	0.008	3.05822e-11
ociad1	1.17383e-15	0.371944	0.244	0.086	3.18848e-11
pola2	1.18994e-15	0.335205	0.155	0.034	3.23224e-11
prim2	1.27875e-15	0.507425	0.156	0.036	3.47347e-11
uba52	1.32695e-15	0.343531	0.625	0.383	3.60439e-11
rhoab	1.34836e-15	0.490036	0.286	0.115	3.66254e-11
ehmt1b	1.73022e-15	0.32967	0.216	0.07	4.69979e-11
samm50	1.73705e-15	0.259185	0.243	0.086	4.71834e-11
max	2.10471e-15	0.277873	0.225	0.074	5.71703e-11
robo2	2.24881e-15	0.35134	0.284	0.113	6.10846e-11
nelfe	2.53718e-15	0.397109	0.15	0.033	6.89175e-11
slmapa	2.62492e-15	0.297042	0.259	0.097	7.13006e-11
rnaseh2b	2.94871e-15	0.384831	0.153	0.034	8.00957e-11
isoc2	3.13228e-15	0.5107	0.135	0.025	8.5082e-11
dcxr	3.13571e-15	0.538392	0.102	0.009	8.51754e-11
si:dkey-7i4.24	3.22993e-15	0.666666	0.244	0.091	8.77346e-11
rpl8	3.26428e-15	0.456912	0.633	0.404	8.86675e-11
chac1	3.34806e-15	0.759709	0.196	0.062	9.09434e-11
CABZ01063556.1	3.84572e-15	0.620461	0.118	0.017	1.04461e-10
si:ch211-197h24.6	3.92862e-15	0.341092	0.124	0.02	1.06713e-10
tspan7	4.16734e-15	0.422701	0.126	0.021	1.13198e-10
gabarapa	4.44283e-15	0.250655	0.197	0.06	1.20681e-10
c9	4.6413e-15	0.569125	0.131	0.024	1.26072e-10
ccng1	4.89343e-15	0.448116	0.309	0.138	1.3292e-10
daam1b	4.98903e-15	0.359448	0.16	0.038	1.35517e-10
zgc:165508	5.08053e-15	0.420512	0.118	0.017	1.38003e-10
gadd45aa	5.24097e-15	0.428031	0.135	0.025	1.4236e-10
clk4a	6.25427e-15	0.505986	0.173	0.046	1.69885e-10
si:dkey-167k11.5	6.9793e-15	0.330704	0.267	0.102	1.89579e-10
ndufa4l	7.00125e-15	0.369908	0.449	0.236	1.90175e-10
lef1	7.12264e-15	0.403279	0.126	0.021	1.93472e-10
rps9	7.72903e-15	0.409328	0.638	0.407	2.09944e-10
RPL37A	8.29293e-15	0.401542	0.635	0.404	2.25261e-10
diabloa	8.74541e-15	0.53162	0.13	0.024	2.37551e-10
si:dkey-4e7.3	8.86861e-15	0.297964	0.128	0.023	2.40898e-10
nfe2l2a	8.94741e-15	0.283042	0.229	0.079	2.43038e-10
lygl1	9.33912e-15	0.303954	0.1	0.009	2.53679e-10
skap2	1.04353e-14	0.326836	0.162	0.041	2.83454e-10
dck	1.05347e-14	0.367385	0.116	0.017	2.86155e-10
si:dkey-151g10.6	1.19001e-14	0.516666	0.677	0.454	3.23242e-10
rps5	1.23464e-14	0.447746	0.647	0.409	3.35365e-10
stard13a	1.26748e-14	0.4011	0.176	0.049	3.44287e-10
acaa2	1.29615e-14	0.381702	0.143	0.032	3.52074e-10
klf6a	1.31795e-14	0.75687	0.363	0.189	3.57996e-10
rack1	1.3255e-14	0.427455	0.607	0.381	3.60046e-10
cenph	1.33933e-14	0.399413	0.107	0.013	3.63802e-10
fh	1.44161e-14	0.427483	0.136	0.028	3.91584e-10
rhoua	1.50658e-14	0.427401	0.136	0.028	4.09231e-10
id3	1.53483e-14	0.399077	0.129	0.024	4.16905e-10
plcg2	1.57479e-14	0.366211	0.175	0.049	4.2776e-10
bambia	1.62493e-14	0.530699	0.128	0.024	4.41381e-10
decr2	1.68637e-14	0.390845	0.101	0.011	4.58068e-10
brms1la	1.69056e-14	0.416099	0.177	0.05	4.59208e-10
kif22	1.71201e-14	0.376428	0.109	0.015	4.65033e-10
cldn7b	1.71304e-14	0.293884	0.345	0.156	4.65313e-10
dtd1	1.84407e-14	0.308394	0.214	0.073	5.00905e-10
mhc1uba	2.07638e-14	0.507854	0.14	0.03	5.64008e-10
hcls1	2.10331e-14	0.538592	0.114	0.017	5.71321e-10
nocta	2.15567e-14	0.369253	0.181	0.053	5.85545e-10
cited4b	2.16084e-14	0.681244	0.105	0.013	5.86948e-10
ccnd2a	2.28976e-14	0.446809	0.196	0.062	6.21969e-10
si:ch211-13c6.2	2.31781e-14	0.304114	0.187	0.056	6.29588e-10
rpl22	2.40901e-14	0.365098	0.6	0.367	6.54359e-10
dusp5	2.42218e-14	0.510728	0.284	0.119	6.57936e-10
sesn1	2.42291e-14	0.397077	0.13	0.025	6.58136e-10
clasrp	2.48575e-14	0.313402	0.208	0.069	6.75204e-10
rpl6	2.52807e-14	0.38943	0.621	0.38	6.86699e-10
cebpd	2.58625e-14	0.515681	0.321	0.144	7.02504e-10
adh5	2.85329e-14	0.273211	0.232	0.086	7.75039e-10
nupr1a	2.9429e-14	0.432399	0.114	0.017	7.99381e-10
gemin7	2.95462e-14	0.2688	0.211	0.073	8.02563e-10
hsbp1a	3.03247e-14	0.376356	0.132	0.026	8.2371e-10
si:ch211-222l21.1	3.17498e-14	0.35343	0.601	0.4	8.62419e-10
mthfd1b	3.26163e-14	0.502916	0.126	0.024	8.85957e-10
dscc1	3.38752e-14	0.252988	0.1	0.011	9.20151e-10
slc25a36a	3.67716e-14	0.278686	0.144	0.033	9.98826e-10
pdcd10b	3.80558e-14	0.303941	0.178	0.052	1.03371e-09
srsf5b	4.0194e-14	0.257297	0.172	0.048	1.09179e-09
CABZ01079281.1	4.20831e-14	0.450702	0.332	0.152	1.1431e-09
tdrd3	4.34394e-14	0.255665	0.277	0.113	1.17994e-09
phrf1	4.61437e-14	0.355009	0.177	0.052	1.2534e-09
neil1	5.3293e-14	0.457504	0.13	0.026	1.4476e-09
slc7a3a	5.67419e-14	0.350498	0.138	0.03	1.54128e-09
rpz5	6.17432e-14	0.283372	0.313	0.138	1.67713e-09
nasp	6.34793e-14	0.273176	0.351	0.172	1.72429e-09
ctsh	6.35252e-14	0.382207	0.156	0.041	1.72554e-09
plrg1	6.73676e-14	0.287304	0.174	0.05	1.82991e-09
tmsb1	7.0086e-14	1.31159	0.1	0.012	1.90375e-09
fgb	8.66127e-14	0.368949	0.332	0.155	2.35266e-09
cdca7a	9.22095e-14	0.433085	0.154	0.041	2.50469e-09
cnp	9.25903e-14	0.265098	0.256	0.101	2.51503e-09
rpl30	9.85396e-14	0.406149	0.628	0.399	2.67663e-09
aarsd1	1.0443e-13	0.250929	0.161	0.044	2.83664e-09
paics	1.05272e-13	0.309623	0.143	0.034	2.85949e-09
selenbp1	1.0909e-13	0.483795	0.102	0.013	2.96322e-09
arglu1a	1.19784e-13	0.265701	0.266	0.109	3.25368e-09
thoc2	1.22742e-13	0.25978	0.228	0.085	3.33403e-09
cmbl	1.23506e-13	0.477755	0.148	0.037	3.35479e-09
pleca	1.24968e-13	0.48292	0.137	0.032	3.3945e-09
psat1	1.34737e-13	0.398901	0.12	0.023	3.65985e-09
ppp1r15a	1.55594e-13	0.309467	0.318	0.152	4.22641e-09
rpl32	1.73108e-13	0.389889	0.652	0.421	4.70213e-09
tex2	1.9965e-13	0.348633	0.119	0.023	5.42309e-09
gtf2h5	2.03618e-13	0.258135	0.202	0.07	5.53087e-09
rpl14	2.04818e-13	0.367882	0.598	0.368	5.56346e-09
anapc16	2.28353e-13	0.308806	0.153	0.041	6.20275e-09
dnph1	2.40667e-13	0.386232	0.103	0.015	6.53725e-09
rasgrp3	2.57707e-13	0.285743	0.149	0.038	7.00008e-09
rbm4.1	2.99779e-13	0.251069	0.135	0.03	8.1429e-09
traf4a	3.23946e-13	0.281956	0.214	0.078	8.79935e-09
gins4	3.25703e-13	0.495163	0.115	0.021	8.84707e-09
DHDH	3.52559e-13	0.300265	0.126	0.026	9.57657e-09
rnf113a	3.57131e-13	0.298685	0.223	0.083	9.70075e-09
NDUFAF8	3.72107e-13	0.355912	0.133	0.03	1.01076e-08
p4ha1b	3.73027e-13	0.457233	0.182	0.06	1.01325e-08
elob	4.20991e-13	0.333112	0.272	0.115	1.14354e-08
zgc:92606	4.21005e-13	0.298994	0.107	0.017	1.14358e-08
chtf8	4.62092e-13	0.268538	0.104	0.016	1.25518e-08
MPC2	4.67333e-13	0.276292	0.172	0.053	1.26942e-08
arl6ip4	5.01164e-13	0.311111	0.211	0.077	1.36131e-08
cfh	5.4774e-13	0.426346	0.144	0.037	1.48782e-08
gins1	5.54683e-13	0.30665	0.106	0.017	1.50669e-08
fam168b	6.21216e-13	0.296222	0.153	0.042	1.68741e-08
pmp22a	6.58083e-13	0.322155	0.124	0.026	1.78755e-08
alpl	7.11402e-13	0.434938	0.124	0.026	1.93238e-08
gadd45ga	7.39292e-13	0.383179	0.437	0.241	2.00814e-08
eef1b2	7.68523e-13	0.296963	0.6	0.374	2.08754e-08
g3bp2	8.04795e-13	0.251185	0.204	0.073	2.18607e-08
txnipa	8.33032e-13	0.272353	0.111	0.02	2.26276e-08
rps26	8.65052e-13	0.340612	0.584	0.36	2.34974e-08
fbxl6	8.92512e-13	0.401679	0.12	0.025	2.42433e-08
id2b	9.06819e-13	0.434472	0.236	0.095	2.46319e-08
rplp2l	9.15912e-13	0.351691	0.661	0.449	2.48789e-08
ccdc88b	9.69858e-13	0.496099	0.138	0.034	2.63443e-08
smarca2	9.70056e-13	0.407162	0.165	0.05	2.63496e-08
adgre10	9.86106e-13	0.555327	0.129	0.03	2.67856e-08
eci2	1.09435e-12	0.280366	0.178	0.058	2.97258e-08
agt	1.09922e-12	0.331769	0.107	0.019	2.98582e-08
adam8a	1.10955e-12	0.304798	0.175	0.057	3.01387e-08
arrdc1a	1.11646e-12	0.375854	0.147	0.04	3.03263e-08
trnau1apb	1.27502e-12	0.269939	0.21	0.078	3.46334e-08
fam53b	1.29173e-12	0.267332	0.2	0.072	3.50874e-08
mrpl19	1.34444e-12	0.302041	0.194	0.068	3.65191e-08
zc4h2	1.46117e-12	0.387979	0.121	0.026	3.96897e-08
fundc1	1.67694e-12	0.270261	0.198	0.072	4.55506e-08
hnf4g	1.67928e-12	0.261875	0.17	0.054	4.56144e-08
stra6l	1.69778e-12	0.346309	0.205	0.075	4.61169e-08
hibadhb	1.86704e-12	0.296607	0.171	0.054	5.07144e-08
nccrp1	2.55521e-12	0.492741	0.102	0.017	6.94072e-08
hcfc1b	2.74749e-12	0.412192	0.148	0.042	7.46302e-08
eif4ebp3l	2.85356e-12	0.363349	0.107	0.02	7.75112e-08
rnf10	2.9165e-12	0.285904	0.196	0.07	7.92208e-08
mrps2	3.0796e-12	0.271211	0.186	0.065	8.36513e-08
ildr1b	3.90042e-12	0.260245	0.115	0.024	1.05947e-07
rps8a	4.11487e-12	0.338577	0.631	0.407	1.11772e-07
mrpl46	5.01448e-12	0.252635	0.226	0.09	1.36208e-07
zcrb1	5.58392e-12	0.295608	0.108	0.021	1.51676e-07
pigbos1	6.50503e-12	0.2846	0.132	0.034	1.76696e-07
rps25	6.73165e-12	0.35659	0.618	0.409	1.82852e-07
txndc12	6.87486e-12	0.30804	0.144	0.041	1.86742e-07
ech1	7.75496e-12	0.253875	0.127	0.032	2.10648e-07
pdia4	7.92559e-12	0.295175	0.176	0.061	2.15283e-07
zgc:162730	8.02341e-12	0.573682	0.193	0.073	2.1794e-07
psmc3ip	8.06398e-12	0.348103	0.117	0.026	2.19042e-07
eif4ebp2	8.31202e-12	0.336196	0.152	0.046	2.25779e-07
tra2b	8.51209e-12	0.305271	0.115	0.025	2.31214e-07
snrpd3	8.93401e-12	0.314026	0.107	0.021	2.42675e-07
htatip2	1.04977e-11	0.299818	0.138	0.038	2.85148e-07
gins2	1.15981e-11	0.284848	0.133	0.036	3.15038e-07
sb:cb37	1.18115e-11	0.53026	0.101	0.019	3.20835e-07
tent5ba	2.23564e-11	0.313613	0.302	0.147	6.07266e-07
h2ax1	2.32387e-11	0.399181	0.229	0.098	6.31233e-07
lmnb1	2.43728e-11	0.250395	0.188	0.07	6.62037e-07
bzw1b	2.44851e-11	0.275828	0.185	0.069	6.6509e-07
si:dkey-71h2.2	2.54373e-11	0.28403	0.125	0.033	6.90955e-07
si:dkey-45k15.1	2.63989e-11	0.395944	0.128	0.034	7.17072e-07
tusc3	2.74196e-11	0.444956	0.123	0.032	7.44798e-07
ip6k2a	2.84753e-11	0.31135	0.172	0.061	7.73476e-07
MRPL49	2.84922e-11	0.355798	0.155	0.05	7.73934e-07
akt1s1	3.10807e-11	0.293108	0.114	0.026	8.44245e-07
fpgs	3.15716e-11	0.265538	0.15	0.046	8.57579e-07
orc6	3.32705e-11	0.347776	0.103	0.021	9.03728e-07
ncoa5	3.78591e-11	0.301562	0.116	0.028	1.02837e-06
cbx7a	3.8028e-11	0.698312	0.153	0.052	1.03295e-06
hspb1	3.90353e-11	0.393556	0.121	0.032	1.06032e-06
abcg2a	4.3858e-11	0.310053	0.111	0.025	1.19131e-06
cox19	4.69198e-11	0.264727	0.111	0.025	1.27448e-06
cse1l	4.6947e-11	0.28711	0.152	0.049	1.27522e-06
rnasel3	6.13519e-11	0.358115	0.211	0.087	1.6665e-06
dnase1l4.2	6.2844e-11	0.376459	0.104	0.023	1.70703e-06
mpp1	6.85437e-11	0.403768	0.142	0.045	1.86185e-06
rasd1	7.29947e-11	0.301843	0.152	0.05	1.98275e-06
smdt1b	7.38375e-11	0.275758	0.231	0.101	2.00565e-06
si:dkey-33c12.4	7.696e-11	0.297962	0.224	0.097	2.09046e-06
chmp2a	9.80999e-11	0.276011	0.166	0.06	2.66469e-06
rpl23	9.90709e-11	0.335648	0.648	0.424	2.69106e-06
lman1	1.00195e-10	0.262767	0.12	0.032	2.7216e-06
acot13	1.14803e-10	0.349563	0.103	0.023	3.1184e-06
ap3m1	1.40428e-10	0.381163	0.109	0.026	3.81446e-06
setd2	1.6678e-10	0.263933	0.148	0.049	4.53023e-06
tmem106ba	1.66813e-10	0.355746	0.14	0.045	4.53113e-06
tmc5	2.15611e-10	0.357133	0.117	0.032	5.85665e-06
eno1a	2.19683e-10	0.271535	0.108	0.026	5.96725e-06
si:dkey-87o1.2	2.21242e-10	0.295818	0.101	0.023	6.0096e-06
ripply1	2.25936e-10	0.360979	0.109	0.028	6.1371e-06
vsig8b	2.3087e-10	0.295802	0.205	0.086	6.27112e-06
midn	2.44475e-10	0.353824	0.163	0.06	6.64068e-06
cdc34b	2.5149e-10	0.44984	0.115	0.03	6.83122e-06
kmt5c	3.02476e-10	0.396724	0.107	0.026	8.21616e-06
atic	3.17617e-10	0.341468	0.107	0.026	8.62744e-06
mt-atp6	3.50102e-10	0.306663	0.492	0.31	9.50983e-06
znfx1	4.03294e-10	0.336101	0.116	0.032	1.09547e-05
pola1	4.45482e-10	0.257938	0.159	0.058	1.21006e-05
mrpl10	5.38675e-10	0.328158	0.125	0.037	1.4632e-05
b3gnt3.4	6.43407e-10	0.286947	0.243	0.115	1.74769e-05
atp1a1a.4	7.73838e-10	0.583902	0.113	0.032	2.10198e-05
si:ch211-222k6.3	1.00883e-09	0.598264	0.111	0.03	2.74029e-05
bcs1l	1.26215e-09	0.297858	0.118	0.036	3.42839e-05
tfdp1a	1.26979e-09	0.292933	0.129	0.041	3.44913e-05
zgc:86896	1.4062e-09	0.343686	0.182	0.077	3.81965e-05
nme2b.2	1.48736e-09	0.250036	0.107	0.029	4.0401e-05
txndc17	1.54348e-09	0.266798	0.172	0.069	4.19256e-05
cdk2	1.83738e-09	0.285232	0.102	0.026	4.99088e-05
zfr	1.8562e-09	0.27172	0.185	0.077	5.042e-05
CR855996.2	1.86393e-09	0.250049	0.167	0.066	5.06301e-05
letm2	2.02348e-09	0.488003	0.101	0.026	5.49639e-05
aopep	4.20915e-09	0.260403	0.173	0.072	0.000114333
gck	4.72171e-09	0.281062	0.1	0.026	0.000128256
rtn1a	5.52554e-09	0.268749	0.106	0.03	0.00015009
si:ch73-335l21.4	5.53615e-09	0.384621	0.217	0.103	0.000150378
cnep1r1	6.56609e-09	0.257016	0.13	0.045	0.000178355
tfa	1.02552e-08	0.704244	0.386	0.248	0.000278562
si:dkey-154b15.1	2.58958e-08	0.374979	0.103	0.032	0.000703408
phf6	2.94386e-08	0.427678	0.101	0.03	0.000799642
CR318588.3	3.19966e-08	0.377452	0.12	0.042	0.000869125
med8	4.30523e-08	0.259721	0.106	0.034	0.00116943
dpp3	5.2858e-08	0.270521	0.147	0.061	0.00143578
CR318588.1	1.41896e-07	0.321996	0.223	0.121	0.00385431
kctd12.2	7.36217e-07	0.39826	0.107	0.041	0.0199979
pdzd11	1.23765e-06	0.252779	0.148	0.069	0.0336184

## Sheet: 3dpa.HC.vs.2dpa.BEC.up
	p_val	avg_log2FC	pct.1	pct.2	p_val_adj
apoa1b	1.32109e-191	6.73127	0.726	0.03	3.58849e-187
apoc2	1.61805e-182	3.80019	0.675	0.004	4.3951e-178
serpina1l	6.64337e-174	4.20858	0.706	0.047	1.80454e-169
fbp1b	2.40313e-172	3.02352	0.678	0.026	6.52763e-168
serpina1	2.62277e-169	3.7911	0.692	0.047	7.12422e-165
agxtb	3.27357e-165	3.57902	0.703	0.068	8.89199e-161
apom	1.51985e-160	3.57494	0.713	0.09	4.12836e-156
apoc1	1.22188e-157	6.4895	0.625	0.02	3.31898e-153
tdo2a	3.40724e-150	2.67077	0.58	0.003	9.25507e-146
fabp10a	5.62398e-145	4.39752	0.773	0.282	1.52764e-140
scp2a	1.99831e-142	2.72964	0.663	0.081	5.42801e-138
zgc:123103	1.55858e-138	3.00104	0.555	0.009	4.23358e-134
mgst1.2	7.90687e-136	2.73102	0.658	0.094	2.14774e-131
si:ch73-281k2.5	1.66977e-134	2.48492	0.562	0.02	4.53559e-130
ttc36	2.95701e-134	2.11482	0.527	0.001	8.03212e-130
shbg	8.79058e-134	1.96972	0.526	0.001	2.38779e-129
serpina7	3.96119e-133	3.64048	0.696	0.14	1.07598e-128
gpd1b	9.74001e-132	2.18279	0.595	0.046	2.64568e-127
ces3	1.07036e-128	2.23917	0.521	0.007	2.90741e-124
ambp	1.68535e-128	2.53516	0.702	0.153	4.5779e-124
gpx4a	5.52262e-128	2.85872	0.626	0.084	1.50011e-123
rbp2a	3.86562e-127	3.2745	0.507	0.002	1.05002e-122
ces2a	3.03725e-126	2.13237	0.501	0.001	8.25009e-122
uox	5.18009e-126	3.27448	0.499	0	1.40707e-121
pnp4b	9.22294e-126	2.17011	0.514	0.008	2.50523e-121
pck1	9.70601e-125	2.60919	0.528	0.016	2.63644e-120
cfhl4	1.1258e-122	2.42846	0.71	0.171	3.05802e-118
pygl	1.22898e-121	1.61237	0.49	0.002	3.33827e-117
gstt1a	5.40219e-120	1.87759	0.564	0.045	1.4674e-115
mat1a	1.40356e-119	1.74126	0.514	0.019	3.8125e-115
zgc:174259	2.49917e-119	2.34427	0.621	0.083	6.78851e-115
si:ch211-288g17.4	1.04548e-118	2.05337	0.482	0.003	2.83983e-114
serpinc1	1.68283e-118	1.84193	0.527	0.026	4.57107e-114
gapdh	1.02602e-117	2.74638	0.746	0.292	2.78697e-113
tfa	1.74115e-117	3.28993	0.767	0.386	4.72948e-113
gamt	4.4603e-117	2.23216	0.634	0.107	1.21155e-112
apoeb	1.40423e-116	3.42617	0.591	0.086	3.81431e-112
apoa2	1.96004e-114	3.88755	0.771	0.463	5.32406e-110
itih2	1.23346e-113	2.00358	0.669	0.139	3.35046e-109
zgc:174260	4.23835e-112	2.06011	0.632	0.106	1.15126e-107
cyp2ad2	8.69925e-112	2.11644	0.464	0.007	2.36298e-107
miox	8.97303e-108	1.57015	0.438	0	2.43734e-103
bhmt	3.97274e-106	2.94747	0.736	0.333	1.07912e-101
c3a.2	1.03127e-105	2.02311	0.456	0.011	2.80123e-101
wu:fj16a03	1.45749e-104	2.75148	0.636	0.144	3.95899e-100
cfh	2.11519e-104	2.32999	0.643	0.144	5.7455e-100
sult3st2	2.97234e-104	2.55727	0.438	0.005	8.07378e-100
asgrl2	7.27825e-103	1.70782	0.489	0.034	1.97699e-98
cdo1	1.14725e-101	1.67431	0.639	0.136	3.11627e-97
apoa4b.1	1.52192e-101	1.99329	0.504	0.044	4.13399e-97
aldob	5.81323e-100	2.10537	0.757	0.346	1.57905e-95
c3a.3	1.09689e-99	1.89536	0.52	0.055	2.97948e-95
fetub	1.85404e-99	2.12327	0.7	0.222	5.03612e-95
cbln5	2.411e-97	1.77227	0.415	0.005	6.549e-93
sult2st2	1.24017e-96	1.60172	0.555	0.085	3.36869e-92
rnasel2	2.10197e-96	1.78459	0.398	0	5.70959e-92
fabp1b.1	1.31801e-95	3.1225	0.395	0	3.58011e-91
zgc:174904	3.67921e-95	2.58394	0.581	0.123	9.99383e-91
si:rp71-15k1.1	4.41685e-95	1.51945	0.406	0.005	1.19975e-90
aldh1l1	1.06487e-91	1.88	0.619	0.154	2.89252e-87
BX004999.1	2.31945e-90	1.20625	0.415	0.016	6.30031e-86
vmo1b	1.43633e-88	1.19658	0.375	0.002	3.90151e-84
c8b	2.31724e-88	1.169	0.391	0.009	6.29432e-84
gstz1	6.23411e-88	1.62404	0.493	0.063	1.69337e-83
nbn	8.10316e-88	1.63227	0.5	0.07	2.20106e-83
proca	3.7475e-87	1.15932	0.381	0.007	1.01793e-82
CR855311.1	5.62408e-87	2.10996	0.422	0.027	1.52767e-82
hao1	9.97478e-87	1.28594	0.365	0.001	2.70945e-82
IYD	1.24947e-84	1.14516	0.376	0.009	3.39393e-80
ndrg2	3.09573e-84	1.26527	0.433	0.037	8.40893e-80
habp2	3.39211e-83	1.25905	0.359	0.003	9.214e-79
grhprb	7.85419e-83	1.48084	0.622	0.175	2.13343e-78
cbln9	1.03497e-81	1.22276	0.347	0.001	2.8113e-77
cyp4v8	3.16444e-81	1.14803	0.357	0.005	8.59557e-77
akr1b1.1	5.79769e-81	1.11576	0.415	0.031	1.57483e-76
uraha	2.54086e-80	1.25332	0.345	0.002	6.90174e-76
angptl3	3.15202e-80	1.3733	0.477	0.066	8.56184e-76
si:dkey-105h12.2	1.50687e-79	1.4825	0.503	0.083	4.0931e-75
ucp1	1.63754e-79	2.0647	0.341	0.002	4.44804e-75
oxct1b	2.00768e-79	1.49637	0.338	0.001	5.45346e-75
tenm4	6.252e-79	1.43745	0.491	0.082	1.69823e-74
zgc:112265	9.6852e-79	1.87838	0.561	0.144	2.63079e-74
si:dkey-7f3.14	2.2428e-78	1.91781	0.358	0.011	6.09212e-74
si:ch211-284e20.8	5.05066e-78	1.04254	0.344	0.005	1.37191e-73
agxta	5.30261e-78	1.67936	0.648	0.231	1.44035e-73
glud1b	7.97942e-78	1.74846	0.636	0.229	2.16745e-73
f7	1.89434e-77	1.36234	0.489	0.079	5.14559e-73
dbi	2.68751e-77	1.90579	0.729	0.414	7.30008e-73
cyp8b1	3.01389e-77	1.06974	0.342	0.005	8.18663e-73
kng1	3.93582e-77	1.55616	0.67	0.277	1.06909e-72
rbp2b	4.06739e-77	1.59441	0.33	0.001	1.10482e-72
lpl	4.79744e-77	1.0097	0.327	0	1.30313e-72
f2	5.87554e-77	1.46455	0.658	0.231	1.59597e-72
olfm1b	2.94369e-76	1.07246	0.359	0.014	7.99594e-72
C20H6orf58	3.38731e-76	1.38532	0.375	0.021	9.20094e-72
si:ch1073-126c3.2	4.3237e-76	1.17847	0.521	0.095	1.17445e-71
sord	4.42007e-76	1.13174	0.456	0.059	1.20062e-71
pah	1.51067e-75	1.30632	0.321	0	4.10343e-71
g6pca.2	1.14237e-74	1.43524	0.571	0.148	3.10302e-70
gnmt	1.4233e-74	1.21978	0.491	0.084	3.86612e-70
slc38a4	1.461e-74	1.62818	0.455	0.069	3.96852e-70
dpys	2.28023e-74	1.01554	0.349	0.013	6.1938e-70
fgb	2.06905e-73	1.83368	0.709	0.332	5.62016e-69
fads2	9.08449e-73	1.3015	0.365	0.024	2.46762e-68
plg	1.65565e-71	1.18215	0.317	0.004	4.49724e-67
sod1	6.0552e-70	1.5792	0.615	0.228	1.64477e-65
msrb2	6.96735e-70	1.02847	0.303	0.001	1.89254e-65
si:ch211-117n7.7	1.04463e-69	1.00577	0.305	0.002	2.83754e-65
si:ch73-15n24.1	2.14932e-69	1.23167	0.304	0.002	5.83819e-65
pbld	2.33847e-69	1.08075	0.324	0.01	6.35199e-65
tat	5.77351e-69	1.97464	0.325	0.012	1.56826e-64
slc25a38a	1.81209e-68	0.976597	0.308	0.005	4.92218e-64
aldh9a1a.1	2.23175e-68	1.09745	0.436	0.065	6.06211e-64
erlin2	4.80192e-68	0.88428	0.301	0.003	1.30434e-63
c8a	1.87745e-67	0.995759	0.396	0.048	5.09971e-63
folr	3.44753e-67	1.02337	0.432	0.067	9.36452e-63
cyp3a65	7.65712e-67	0.972208	0.368	0.036	2.0799e-62
suclg1	9.48237e-67	1.41154	0.685	0.335	2.5757e-62
gpt2l	3.52594e-66	0.953911	0.341	0.023	9.57751e-62
pcyt1bb	5.04913e-66	1.08308	0.293	0.003	1.3715e-61
si:ch211-186e20.7	2.51662e-65	1.48974	0.528	0.132	6.83591e-61
si:ch211-270n8.1	2.91164e-65	1.56052	0.281	0	7.90888e-61
CR626907.1	1.00342e-64	1.31182	0.496	0.115	2.72558e-60
elovl2	1.26605e-64	1.61107	0.413	0.066	3.43898e-60
aldh6a1	1.30273e-64	1.41293	0.611	0.232	3.5386e-60
urad	2.39262e-64	1.10688	0.412	0.059	6.49907e-60
mdh1aa	3.611e-64	1.60278	0.723	0.455	9.80856e-60
vtnb	3.9415e-64	1.30746	0.642	0.246	1.07063e-59
amt	5.86906e-64	0.831475	0.341	0.025	1.59421e-59
cbln8	4.12471e-63	1.74168	0.276	0.001	1.12039e-58
fga	6.13563e-63	1.39333	0.69	0.304	1.66662e-58
creb3l3a	1.16763e-62	1.00276	0.277	0.002	3.17164e-58
cfhl1	1.82855e-62	1.0552	0.3	0.011	4.96689e-58
ly97.3	1.93622e-62	1.11711	0.376	0.046	5.25934e-58
ccl39.2	2.03772e-62	1.45158	0.273	0.001	5.53505e-58
DHRS11	2.2314e-62	0.810243	0.344	0.027	6.06116e-58
leap2	3.05178e-62	0.900527	0.281	0.004	8.28954e-58
hpda	4.76863e-62	1.35354	0.705	0.365	1.2953e-57
si:dkeyp-73d8.8	4.9238e-62	1.96142	0.472	0.104	1.33745e-57
itih3a	6.48957e-62	1.01187	0.274	0.002	1.76276e-57
hgd	1.51744e-61	1.05349	0.298	0.013	4.12183e-57
cbln13	1.92666e-61	0.889456	0.288	0.009	5.23338e-57
AMDHD1	3.97378e-61	0.756584	0.301	0.013	1.0794e-56
eno3	4.38403e-61	1.41806	0.703	0.408	1.19083e-56
apobb.2	4.38594e-61	0.787237	0.28	0.005	1.19135e-56
diabloa	7.46964e-61	2.17067	0.483	0.13	2.02898e-56
itgb1b.2	7.62975e-61	1.11326	0.317	0.022	2.07247e-56
gpx3	1.79729e-60	0.955006	0.28	0.007	4.88199e-56
si:ch73-141c7.1	2.45029e-60	1.16377	0.376	0.051	6.65572e-56
ldhbb	2.51737e-59	0.974804	0.33	0.03	6.83794e-55
rdh1	3.39804e-59	0.84932	0.266	0.003	9.23009e-55
igfbp2a	3.40536e-59	0.817193	0.28	0.009	9.24998e-55
itln3	4.4713e-59	1.26059	0.288	0.013	1.21454e-54
afmid	7.49014e-59	0.795833	0.314	0.023	2.03455e-54
eif4ebp3	1.53902e-58	0.990345	0.413	0.074	4.18045e-54
cetp	1.6213e-58	0.841079	0.267	0.004	4.40393e-54
slco1d1	2.92925e-58	0.848299	0.266	0.004	7.95671e-54
glyctk	3.18964e-58	0.846669	0.312	0.023	8.66403e-54
soat2	3.58149e-58	0.881073	0.28	0.01	9.7284e-54
si:ch211-201h21.5	8.30945e-58	1.00835	0.325	0.031	2.25709e-53
angptl2b	8.48974e-58	0.816707	0.261	0.003	2.30607e-53
cbln10	1.27225e-57	1.08059	0.257	0.002	3.45581e-53
kmo	6.48331e-57	0.760848	0.287	0.014	1.76106e-52
ugt1a1	8.72951e-57	0.930063	0.301	0.021	2.3712e-52
c8g	8.97321e-57	0.833547	0.266	0.007	2.43739e-52
acsbg1	1.65234e-56	0.873206	0.264	0.007	4.48824e-52
cyp4v7	2.20479e-56	0.907913	0.312	0.027	5.98888e-52
ftcd	2.44677e-56	1.12326	0.659	0.279	6.64617e-52
allc	3.53971e-56	0.965449	0.257	0.004	9.6149e-52
a1cf	4.89358e-56	1.03064	0.57	0.195	1.32924e-51
si:dkeyp-73d8.9	9.5605e-56	2.46746	0.524	0.2	2.59692e-51
cat	1.47732e-55	1.04957	0.565	0.206	4.01284e-51
qdpra	1.92519e-55	0.847081	0.31	0.027	5.2294e-51
zgc:103559	5.0678e-55	0.788832	0.247	0.002	1.37657e-50
kynu	2.35238e-54	0.707706	0.286	0.018	6.38977e-50
si:ch211-186e20.2	7.92087e-54	0.932214	0.294	0.023	2.15154e-49
zgc:172253	1.39532e-53	0.698416	0.234	0	3.79011e-49
gstk1	1.51347e-53	0.849453	0.594	0.21	4.11103e-49
gatm	3.09946e-53	1.09737	0.501	0.154	8.41905e-49
CR559930.1	3.42291e-53	0.908499	0.264	0.012	9.29766e-49
acaa1	7.59261e-53	0.882288	0.499	0.147	2.06238e-48
cyp46a1.4	1.82839e-52	0.725751	0.342	0.048	4.96645e-48
zgc:64106	3.29477e-52	1.08319	0.463	0.125	8.94959e-48
rnd1b	3.57807e-52	0.770839	0.256	0.01	9.7191e-48
crp3	3.62816e-52	1.14841	0.259	0.011	9.85517e-48
si:dkey-86l18.10	6.18143e-52	1.32109	0.639	0.292	1.67906e-47
hao2	1.05634e-51	0.739272	0.327	0.042	2.86933e-47
cox8b	1.73563e-51	1.30115	0.574	0.24	4.7145e-47
fn1b	2.77161e-51	0.754363	0.247	0.008	7.52852e-47
ugt5c2	5.04519e-51	0.913018	0.233	0.003	1.37042e-46
cx28.9	8.87762e-51	0.952991	0.274	0.019	2.41143e-46
cfhl2	2.35132e-50	0.752905	0.322	0.04	6.38689e-46
gch1	2.99749e-50	0.782481	0.273	0.02	8.14208e-46
NTR	3.54004e-50	1.38149	0.678	0.363	9.61582e-46
gstt1b	4.14813e-50	0.803326	0.287	0.025	1.12676e-45
pter	5.61803e-50	0.720328	0.332	0.047	1.52603e-45
nr0b1	1.26484e-49	0.751634	0.23	0.004	3.43569e-45
gstr	1.45102e-49	1.29839	0.714	0.474	3.9414e-45
ahcy	2.34514e-49	1.15314	0.618	0.302	6.37011e-45
nipal4	2.97223e-49	0.697417	0.241	0.009	8.07347e-45
cideb	4.16444e-49	0.78585	0.216	0	1.13119e-44
tpi1b	9.62638e-49	0.970759	0.615	0.28	2.61481e-44
zgc:113054	1.28985e-48	0.814975	0.26	0.018	3.50362e-44
slc41a1	2.70476e-48	0.649752	0.237	0.009	7.34695e-44
zgc:136493	2.96598e-48	0.762734	0.33	0.049	8.05649e-44
GK3P	3.54831e-48	0.798244	0.325	0.047	9.63829e-44
aldh8a1	4.24081e-48	0.703745	0.331	0.05	1.15193e-43
BX908782.2	5.20361e-48	2.26749	0.335	0.06	1.41346e-43
tm4sf5	5.36212e-48	0.619427	0.294	0.033	1.45651e-43
haao	8.93497e-48	0.789729	0.259	0.019	2.42701e-43
upp1	1.21064e-47	0.732241	0.27	0.023	3.28847e-43
adma	1.32833e-47	1.10903	0.274	0.026	3.60813e-43
zgc:153031	1.38392e-47	0.771964	0.222	0.004	3.75915e-43
cox5b2	1.48731e-47	0.804966	0.261	0.02	4.03999e-43
ptgdsa	2.90155e-47	0.794211	0.214	0.002	7.88149e-43
pgam1a	3.56795e-47	0.974243	0.54	0.199	9.69162e-43
mgst1.1	4.36058e-47	0.887168	0.301	0.038	1.18446e-42
nme4	5.46553e-47	0.622885	0.213	0.002	1.4846e-42
cfb	9.6636e-47	1.20107	0.658	0.327	2.62492e-42
si:ch211-222e20.4	1.18132e-46	0.813961	0.243	0.014	3.20883e-42
sult1st6	1.51297e-46	0.727603	0.232	0.009	4.10969e-42
prg4b	1.84154e-46	0.805179	0.247	0.015	5.00218e-42
c1r	3.00721e-46	0.766685	0.21	0.002	8.1685e-42
adh8a	4.65298e-46	1.10297	0.298	0.038	1.26389e-41
cyp2p9	7.24487e-46	0.673588	0.281	0.031	1.96792e-41
apobb.1	1.00657e-45	0.798998	0.205	0.001	2.73414e-41
c4b	1.85298e-45	0.919638	0.345	0.067	5.03326e-41
si:ch211-117n7.6	2.24704e-45	0.677101	0.21	0.003	6.10364e-41
zgc:85843	2.34399e-45	0.624709	0.224	0.009	6.36699e-41
selenop	3.01712e-45	0.666294	0.379	0.082	8.19541e-41
BX649434.1	5.68624e-45	0.648749	0.31	0.045	1.54455e-40
esyt2a	6.33022e-45	0.727767	0.32	0.053	1.71948e-40
ndufs3	1.10225e-44	0.86737	0.56	0.228	2.99404e-40
cox7a1	1.14228e-44	0.884679	0.361	0.075	3.10279e-40
BX530068.1	1.52085e-44	0.724701	0.226	0.01	4.13108e-40
akr1a1a	1.58972e-44	0.753528	0.206	0.003	4.31815e-40
steap4	1.6187e-44	0.770589	0.227	0.011	4.39688e-40
fahd2a	1.70726e-44	0.705282	0.345	0.067	4.63743e-40
si:ch73-132f6.5	1.96588e-44	0.633056	0.334	0.06	5.33992e-40
pm20d1.2	2.02547e-44	0.724629	0.303	0.045	5.5018e-40
ctsla	4.07223e-44	1.33532	0.442	0.146	1.10614e-39
zgc:172051	4.5242e-44	0.681889	0.213	0.007	1.22891e-39
acads	5.42083e-44	0.694572	0.423	0.115	1.47246e-39
gsta.1	9.71747e-44	0.862367	0.366	0.086	2.63956e-39
ndufc2	1.81211e-43	0.820851	0.545	0.208	4.92225e-39
prozb	1.8318e-43	0.631387	0.226	0.012	4.97571e-39
cldn15la	1.87511e-43	0.747497	0.349	0.07	5.09335e-39
gldc	1.91865e-43	0.757421	0.273	0.033	5.21162e-39
si:ch211-120k19.1	2.51084e-43	0.719177	0.216	0.009	6.8202e-39
upb1	2.5847e-43	0.727191	0.385	0.093	7.02082e-39
c3a.1	2.89196e-43	1.1562	0.638	0.342	7.85542e-39
crym	3.60642e-43	0.72403	0.232	0.015	9.79611e-39
selenbp1	3.6538e-43	0.620919	0.399	0.102	9.92483e-39
pla2g12b	4.39703e-43	0.826719	0.273	0.035	1.19437e-38
gatd3a	8.85667e-43	0.662776	0.369	0.082	2.40574e-38
bmp1a	8.87621e-43	0.642999	0.332	0.063	2.41105e-38
hyi	8.97678e-43	0.711993	0.3	0.048	2.43836e-38
uacaa	9.42945e-43	0.725705	0.335	0.062	2.56132e-38
faxdc2	9.73954e-43	0.585581	0.402	0.097	2.64555e-38
cyb5r2	1.17033e-42	0.734179	0.207	0.007	3.17898e-38
nqo1	1.41134e-42	0.652249	0.23	0.015	3.83362e-38
ppdpfa	2.49814e-42	0.921334	0.321	0.06	6.7857e-38
apoa4b.2	3.17287e-42	0.716887	0.19	0.001	8.61845e-38
hdlbpa	4.28358e-42	0.865308	0.555	0.245	1.16355e-37
ehhadh	5.17788e-42	0.660996	0.259	0.028	1.40647e-37
cyp1a	5.23069e-42	0.573041	0.327	0.061	1.42081e-37
aqp12	5.3598e-42	0.950815	0.653	0.342	1.45588e-37
esr2b	5.43193e-42	0.555031	0.199	0.004	1.47548e-37
si:dkeyp-73d8.6	7.47275e-42	1.3878	0.446	0.136	2.02982e-37
rtn4a	1.12225e-41	1.04547	0.662	0.361	3.04836e-37
slc16a9a	1.12691e-41	0.853986	0.209	0.009	3.06101e-37
hemgn	1.63869e-41	0.543296	0.271	0.034	4.45116e-37
zgc:65894	5.40807e-41	0.739319	0.236	0.021	1.469e-36
ndufa2	6.0698e-41	0.785394	0.55	0.223	1.64874e-36
cxcl18b	6.07199e-41	1.10903	0.207	0.01	1.64933e-36
TST	1.02432e-40	0.721592	0.436	0.133	2.78236e-36
cfhl5	1.15712e-40	0.791442	0.193	0.004	3.14307e-36
cebpa	1.24373e-40	0.75925	0.23	0.019	3.37834e-36
sdhc	2.14898e-40	0.881357	0.538	0.219	5.83727e-36
gstp1	3.13815e-40	0.891549	0.545	0.23	8.52415e-36
ctss2.2	3.16146e-40	0.758559	0.311	0.059	8.58747e-36
c3b.1	4.01757e-40	0.595878	0.195	0.005	1.09129e-35
SERP1	5.18031e-40	0.932901	0.555	0.245	1.40713e-35
etnppl	7.61168e-40	0.843567	0.391	0.108	2.06756e-35
ebpl	7.63076e-40	0.689547	0.214	0.014	2.07274e-35
gusb	1.02522e-39	0.721973	0.472	0.161	2.7848e-35
CR626882.3	1.21785e-39	0.677655	0.209	0.012	3.30806e-35
rac2	1.32129e-39	0.705785	0.335	0.074	3.58901e-35
tmem135	1.59819e-39	0.69807	0.261	0.035	4.34117e-35
crip3	1.7665e-39	0.682031	0.188	0.004	4.79834e-35
klf15	3.13441e-39	0.681535	0.273	0.043	8.51399e-35
acot16	3.34457e-39	0.533422	0.18	0.002	9.08487e-35
gyg1a	3.87834e-39	0.685334	0.396	0.114	1.05347e-34
si:ch211-127b11.1	4.43744e-39	0.484455	0.18	0.002	1.20534e-34
sdr16c5b	5.44799e-39	0.706307	0.358	0.091	1.47984e-34
prdx2	6.81813e-39	0.948112	0.696	0.473	1.85201e-34
aspg	7.42138e-39	0.556605	0.281	0.046	2.01587e-34
acbd7	8.42874e-39	0.648202	0.234	0.024	2.2895e-34
gde1	8.98182e-39	0.638582	0.217	0.018	2.43973e-34
sod3a	1.15148e-38	0.625785	0.19	0.007	3.12777e-34
nipsnap1	1.24783e-38	0.659757	0.305	0.058	3.38949e-34
masp2	1.81181e-38	0.591237	0.178	0.002	4.92142e-34
dhrs13a.1	4.16348e-38	0.672059	0.29	0.053	1.13093e-33
cx32.3	6.35594e-38	0.424748	0.264	0.037	1.72647e-33
f9b	9.33801e-38	0.682697	0.263	0.04	2.53648e-33
hamp	1.04014e-37	2.10451	0.213	0.018	2.82534e-33
rcn3	1.31959e-37	0.717925	0.212	0.016	3.5844e-33
nupr1b	1.94073e-37	1.18201	0.554	0.258	5.27161e-33
sult1st3	2.01959e-37	0.724694	0.179	0.004	5.48581e-33
CR293511.2	2.17607e-37	0.509897	0.239	0.028	5.91085e-33
il6r	2.74138e-37	0.542211	0.172	0.002	7.4464e-33
CU682777.2	2.97849e-37	0.457216	0.239	0.027	8.09048e-33
ppp1r3cb	3.40842e-37	0.658738	0.209	0.016	9.25829e-33
si:dkey-90m5.4	3.8343e-37	0.690166	0.27	0.045	1.04151e-32
nfkbiaa	4.59024e-37	1.07683	0.376	0.109	1.24685e-32
agmat	7.1884e-37	0.739793	0.196	0.012	1.95258e-32
serpinf2a	7.60363e-37	0.695789	0.482	0.184	2.06537e-32
comta	7.76463e-37	0.623432	0.189	0.009	2.10911e-32
hsd11b1la	1.33744e-36	0.56923	0.362	0.096	3.63289e-32
zgc:136439	1.37596e-36	0.631354	0.294	0.059	3.73753e-32
pck2	1.82072e-36	0.509721	0.209	0.018	4.94562e-32
ppp1r1b	1.92592e-36	0.605501	0.233	0.028	5.23139e-32
si:ch211-262h13.5	2.02816e-36	0.619633	0.162	0	5.50908e-32
BX001030.2	2.60414e-36	0.702235	0.186	0.009	7.07363e-32
slc27a2a	2.69522e-36	0.607494	0.301	0.061	7.32103e-32
CABZ01033205.1	3.2237e-36	0.872268	0.555	0.255	8.75654e-32
gk5	4.25731e-36	0.584221	0.212	0.02	1.15641e-31
zgc:154058	4.34397e-36	0.645407	0.257	0.039	1.17995e-31
ndufb5	5.00628e-36	0.799121	0.557	0.251	1.35985e-31
srd5a2a	8.06686e-36	0.655288	0.22	0.023	2.1912e-31
micos10	9.08485e-36	0.717573	0.592	0.275	2.46772e-31
hbl4	9.10187e-36	0.614465	0.159	0	2.47234e-31
gpx4b	9.50412e-36	0.709195	0.491	0.191	2.5816e-31
shmt1	1.61798e-35	0.723903	0.524	0.232	4.39491e-31
mlsl	2.13734e-35	0.585889	0.193	0.013	5.80566e-31
CABZ01058650.1	2.18105e-35	0.55284	0.233	0.03	5.92439e-31
si:ch211-113d11.5	2.53279e-35	0.666297	0.161	0.001	6.87981e-31
atp5mc1	2.70594e-35	0.875895	0.754	0.585	7.35015e-31
bfb	4.0559e-35	0.798145	0.257	0.044	1.1017e-30
si:ch211-197g15.7	4.10869e-35	0.943365	0.26	0.047	1.11604e-30
ndufa5	5.32874e-35	0.672366	0.528	0.224	1.44744e-30
tmem86b	6.49955e-35	0.519425	0.197	0.015	1.76547e-30
prdx3	7.03963e-35	0.80511	0.54	0.244	1.91218e-30
slc25a27	1.31233e-34	0.631356	0.186	0.012	3.56467e-30
decr2	1.70131e-34	0.557361	0.365	0.101	4.62126e-30
chpt1	1.70494e-34	0.530521	0.339	0.088	4.63114e-30
zfp36l1b	1.73938e-34	0.522525	0.374	0.109	4.72467e-30
epdl1	1.75568e-34	0.689524	0.342	0.091	4.76895e-30
capga	1.90769e-34	0.720708	0.172	0.007	5.18186e-30
tmem14ca	2.03033e-34	0.587757	0.551	0.245	5.515e-30
ndufs7	2.50283e-34	0.71164	0.538	0.234	6.79843e-30
dgat2	3.00276e-34	0.479702	0.249	0.038	8.15639e-30
acy3.2	3.67886e-34	0.520414	0.19	0.014	9.99288e-30
ivd	4.41118e-34	0.642091	0.42	0.143	1.19821e-29
hhipl2	6.95487e-34	0.491841	0.166	0.005	1.88915e-29
itih3b	8.58054e-34	0.55869	0.169	0.007	2.33073e-29
snx3	9.13819e-34	0.460666	0.382	0.118	2.48221e-29
ssr3	9.889e-34	0.805983	0.588	0.304	2.68615e-29
ugp2a	1.77355e-33	0.47803	0.175	0.009	4.81748e-29
hsp70.3	1.89115e-33	0.780719	0.639	0.327	5.13692e-29
aldh16a1	1.95311e-33	0.461564	0.305	0.072	5.30522e-29
phyh	2.01998e-33	0.430443	0.331	0.085	5.48688e-29
gkup	2.62119e-33	0.564318	0.239	0.037	7.11994e-29
tufm	3.45955e-33	0.617415	0.501	0.212	9.39717e-29
fabp2	4.83399e-33	0.66118	0.232	0.035	1.31306e-28
ckmt1	4.93405e-33	0.463719	0.274	0.056	1.34024e-28
dio2	6.57673e-33	0.551982	0.156	0.003	1.78644e-28
cth	6.75975e-33	0.57549	0.227	0.033	1.83615e-28
porb	8.806e-33	0.364982	0.318	0.08	2.39198e-28
tusc2b	9.28705e-33	0.701793	0.419	0.147	2.52264e-28
aldh4a1	1.3222e-32	0.415342	0.246	0.043	3.59149e-28
apoba	1.57188e-32	0.627134	0.145	0	4.2697e-28
lman1	2.00351e-32	0.434199	0.381	0.12	5.44214e-28
sdsl	2.27241e-32	0.577634	0.148	0.001	6.17256e-28
mat2al	3.10458e-32	0.59024	0.392	0.129	8.43298e-28
acbd5a	3.2935e-32	0.627931	0.318	0.085	8.94612e-28
rnasel3	3.43384e-32	0.598275	0.501	0.211	9.32735e-28
sec14l7	3.77737e-32	0.639429	0.179	0.013	1.02605e-27
eci2	4.08825e-32	0.692108	0.453	0.178	1.11049e-27
c3a.6	4.39569e-32	0.561778	0.152	0.003	1.194e-27
pnpo	6.53836e-32	0.571381	0.297	0.072	1.77602e-27
cox6b1	7.17527e-32	0.883433	0.716	0.51	1.94902e-27
hoga1	1.15634e-31	0.360766	0.315	0.079	3.14096e-27
slc25a5	1.9049e-31	0.777532	0.786	0.63	5.17428e-27
slc25a42	2.42176e-31	0.562816	0.324	0.09	6.57822e-27
dnajb1b	2.49206e-31	0.908019	0.616	0.311	6.76919e-27
plxnb2a	2.89307e-31	0.515564	0.193	0.021	7.85844e-27
f5	3.30732e-31	0.768602	0.479	0.206	8.98368e-27
si:dkey-58f10.7	3.76782e-31	0.544092	0.158	0.007	1.02345e-26
BX571960.2	6.85535e-31	0.496107	0.159	0.008	1.86212e-26
eef1da	7.3524e-31	0.789514	0.662	0.414	1.99713e-26
si:zfos-1897c11.1	8.36657e-31	0.528503	0.151	0.004	2.27261e-26
cited4b	1.17088e-30	0.376182	0.355	0.105	3.18045e-26
cyp2p7	1.3512e-30	0.521758	0.216	0.032	3.67027e-26
ttr	1.3817e-30	0.648427	0.227	0.037	3.75311e-26
ephx5	1.50718e-30	0.500192	0.166	0.011	4.09396e-26
eevs	1.5204e-30	0.487096	0.139	0.001	4.12986e-26
tdh	1.72899e-30	0.828988	0.214	0.034	4.69646e-26
igf2a	1.78977e-30	0.390263	0.341	0.097	4.86156e-26
decr1	1.79013e-30	0.554747	0.496	0.213	4.86252e-26
si:ch73-263o4.4	1.79603e-30	0.650962	0.22	0.035	4.87856e-26
tp53inp1	1.97197e-30	0.416932	0.271	0.06	5.35647e-26
c3b.2	3.00882e-30	0.435296	0.148	0.004	8.17285e-26
l2hgdh	3.131e-30	0.542651	0.202	0.027	8.50473e-26
zgc:162730	4.44091e-30	0.579364	0.469	0.193	1.20628e-25
selenou1a	5.06751e-30	0.365224	0.337	0.097	1.37649e-25
gstm.1	1.04113e-29	0.522791	0.44	0.176	2.82802e-25
zgc:153913	1.19847e-29	0.487464	0.246	0.049	3.2554e-25
cope	1.34798e-29	0.641387	0.452	0.185	3.66152e-25
lcat	1.37186e-29	0.536847	0.156	0.009	3.72637e-25
acot15	1.58119e-29	0.474468	0.209	0.032	4.29497e-25
hacd2	1.61775e-29	0.706763	0.483	0.211	4.3943e-25
hagh	1.94383e-29	0.482081	0.433	0.162	5.28003e-25
ndufs6	1.95274e-29	0.660878	0.503	0.224	5.30423e-25
rrbp1b	2.02927e-29	0.723945	0.347	0.116	5.5121e-25
si:dkey-183c2.4	2.29464e-29	0.436356	0.138	0.002	6.23294e-25
tuba8l2	2.39568e-29	0.871752	0.46	0.204	6.50738e-25
gda	2.79683e-29	0.51514	0.158	0.01	7.59704e-25
abhd3	3.20177e-29	0.517556	0.163	0.012	8.69697e-25
elovl5	3.30344e-29	0.546593	0.212	0.034	8.97314e-25
lpin2	3.91319e-29	0.654103	0.277	0.069	1.06294e-24
aqp10a	4.96747e-29	0.373098	0.136	0.002	1.34931e-24
arrdc3a	7.45518e-29	0.590938	0.308	0.086	2.02505e-24
cyb5a	8.33677e-29	0.594987	0.489	0.224	2.26452e-24
ano6	8.49721e-29	0.604343	0.251	0.056	2.3081e-24
f7i	8.9631e-29	0.435854	0.2	0.028	2.43465e-24
brdt	1.02362e-28	0.877806	0.325	0.102	2.78045e-24
hp	1.12877e-28	0.516733	0.146	0.007	3.06608e-24
vtg7	1.20635e-28	0.814255	0.131	0.001	3.2768e-24
pon3.2	1.33311e-28	0.415094	0.195	0.026	3.62111e-24
agxt2	1.8128e-28	0.610661	0.237	0.048	4.9241e-24
si:dkey-74k8.3	3.51806e-28	0.371426	0.236	0.047	9.55612e-24
rsrp1	4.00333e-28	0.691272	0.558	0.286	1.08742e-23
pde4bb	4.09911e-28	0.498281	0.338	0.112	1.11344e-23
pgm1	4.71294e-28	0.545673	0.32	0.101	1.28018e-23
uba5	5.6393e-28	0.521886	0.352	0.119	1.5318e-23
CR626907.2	6.02366e-28	0.444955	0.146	0.008	1.63621e-23
pdia4	6.89162e-28	0.838792	0.419	0.176	1.87197e-23
hvcn1	8.05004e-28	0.409506	0.149	0.009	2.18663e-23
aspdh	8.22725e-28	0.639262	0.349	0.12	2.23477e-23
im:7142702	9.11018e-28	0.438476	0.136	0.004	2.4746e-23
txndc17	1.71477e-27	0.272585	0.438	0.172	4.65783e-23
f9a	1.78006e-27	0.408518	0.166	0.016	4.83518e-23
paics	1.81201e-27	0.540854	0.386	0.143	4.92195e-23
ahsg2	1.98852e-27	0.447237	0.122	0	5.40143e-23
prdx6	2.19839e-27	0.613823	0.46	0.205	5.97148e-23
khk	2.20702e-27	0.552217	0.317	0.097	5.99494e-23
slc51a	2.9021e-27	0.711284	0.626	0.368	7.88297e-23
cyc1	3.27332e-27	0.607937	0.487	0.226	8.89133e-23
vegfab	4.8568e-27	0.506838	0.219	0.043	1.31925e-22
mao	4.97318e-27	0.441696	0.156	0.013	1.35087e-22
mfsd2ab	5.02413e-27	0.461179	0.232	0.049	1.36471e-22
igf2b	5.31452e-27	0.281996	0.183	0.024	1.44358e-22
osbpl3a	5.62242e-27	0.554308	0.271	0.072	1.52722e-22
asmtl	6.16008e-27	0.493679	0.213	0.039	1.67326e-22
CR626907.3	7.49653e-27	0.38977	0.26	0.065	2.03628e-22
BX005398.2	8.06321e-27	0.424234	0.126	0.002	2.19021e-22
cyp2aa6	9.08774e-27	0.344321	0.241	0.055	2.4685e-22
dhrs11b	1.21481e-26	0.467017	0.195	0.032	3.29978e-22
ostc	1.46055e-26	0.525839	0.547	0.269	3.9673e-22
slc25a1b	1.55559e-26	0.422588	0.165	0.018	4.22545e-22
zfp36l1a	1.6e-26	0.525321	0.251	0.06	4.34608e-22
ndufab1a	2.17866e-26	0.608335	0.585	0.316	5.91788e-22
adprh	2.3325e-26	0.556491	0.247	0.06	6.33576e-22
fah	2.43819e-26	0.407911	0.148	0.011	6.62286e-22
si:ch211-214j24.10	2.63039e-26	0.790107	0.466	0.213	7.14492e-22
oat	3.1435e-26	0.500743	0.239	0.056	8.5387e-22
hjv	4.31121e-26	0.373067	0.119	0.001	1.17105e-21
ppp1r3b	4.38823e-26	0.376718	0.151	0.012	1.19198e-21
gpx1a	4.41078e-26	0.653362	0.48	0.237	1.1981e-21
pdk2b	4.49222e-26	0.579625	0.246	0.06	1.22022e-21
tob1a	5.14726e-26	0.562755	0.477	0.222	1.39815e-21
cant1b	5.83147e-26	0.547526	0.251	0.062	1.584e-21
afap1l2	7.18491e-26	0.35493	0.253	0.061	1.95164e-21
si:dkey-286h2.3	7.47988e-26	0.487139	0.115	0	2.03176e-21
cdc42ep4a	7.9507e-26	0.369659	0.232	0.053	2.15965e-21
crata	9.83664e-26	0.364041	0.219	0.045	2.67193e-21
RALGDS	9.87324e-26	0.512073	0.186	0.028	2.68187e-21
evi5b	1.07671e-25	0.505072	0.223	0.047	2.92467e-21
zgc:162396	1.09236e-25	0.517437	0.403	0.163	2.96719e-21
ugt5b4	1.39692e-25	0.37757	0.179	0.025	3.79446e-21
spink2.1	1.41564e-25	0.648796	0.52	0.265	3.84531e-21
acad11	1.73534e-25	0.348282	0.293	0.088	4.71369e-21
socs3b	2.24703e-25	0.566414	0.256	0.069	6.10362e-21
si:ch211-214j24.14	2.72507e-25	0.545053	0.315	0.105	7.40212e-21
ndufa11	2.76466e-25	0.560515	0.521	0.259	7.50964e-21
c9	3.12491e-25	0.530804	0.359	0.131	8.48818e-21
cyp2x12	3.17366e-25	0.409482	0.112	0	8.62061e-21
slc7a2	3.28852e-25	0.456101	0.17	0.023	8.93261e-21
slc25a11	4.14319e-25	0.338176	0.344	0.12	1.12541e-20
aldh9a1b	4.14727e-25	0.461386	0.232	0.055	1.12652e-20
cdab	4.56762e-25	0.491446	0.145	0.012	1.2407e-20
atp6v1e1b	4.67704e-25	0.448262	0.354	0.128	1.27042e-20
aifm1	4.78759e-25	0.335732	0.381	0.146	1.30045e-20
pabpc1b	5.3039e-25	0.333441	0.271	0.075	1.4407e-20
acsf2	6.43735e-25	0.361192	0.161	0.019	1.74858e-20
dap	6.55188e-25	0.674946	0.494	0.261	1.77969e-20
CABZ01073265.1	7.06415e-25	0.497916	0.45	0.204	1.91883e-20
cdk5rap3	8.32335e-25	0.502544	0.347	0.126	2.26087e-20
si:ch73-335l21.4	8.67131e-25	1.07693	0.452	0.217	2.35539e-20
atp5f1e	9.67097e-25	0.72607	0.753	0.595	2.62693e-20
atp5mc3b	1.09358e-24	0.682962	0.749	0.633	2.97049e-20
tln1	1.09916e-24	0.400239	0.23	0.055	2.98566e-20
slc25a25a	1.14312e-24	0.642971	0.467	0.229	3.10506e-20
cyp2n13	1.29319e-24	0.408596	0.119	0.003	3.51269e-20
acy1	1.39071e-24	0.46527	0.195	0.036	3.7776e-20
thnsl2	1.43104e-24	0.382702	0.148	0.014	3.88712e-20
phospho2	1.48198e-24	0.392399	0.193	0.035	4.02551e-20
cryz	1.69279e-24	0.394076	0.301	0.097	4.59812e-20
cx28.1	1.8083e-24	0.535633	0.145	0.013	4.91188e-20
pex3	1.98077e-24	0.503578	0.359	0.133	5.38036e-20
si:ch211-254c8.3	2.27326e-24	0.48692	0.118	0.003	6.17487e-20
pxmp2	2.75453e-24	0.458343	0.223	0.05	7.48213e-20
dpp4	3.27901e-24	0.279602	0.169	0.024	8.90678e-20
dusp2	3.50765e-24	0.269895	0.297	0.094	9.52782e-20
pdia6	3.59413e-24	0.623683	0.489	0.241	9.76273e-20
BX248517.1	3.94337e-24	0.357024	0.111	0.001	1.07114e-19
krtcap2	4.04903e-24	0.604547	0.482	0.239	1.09984e-19
blvrb	5.12955e-24	0.362083	0.25	0.067	1.39334e-19
si:dkey-16i5.8	5.49335e-24	0.401943	0.229	0.056	1.49216e-19
ppp1r3ca	5.62132e-24	0.481039	0.142	0.013	1.52692e-19
nfasca	5.80369e-24	0.578814	0.195	0.038	1.57646e-19
pmt	7.00322e-24	0.561969	0.585	0.339	1.90229e-19
slc37a4a	7.01959e-24	0.468304	0.227	0.057	1.90673e-19
pllp	7.07746e-24	0.334765	0.291	0.092	1.92245e-19
gc	7.25801e-24	0.529983	0.251	0.069	1.97149e-19
hmgcra	7.56331e-24	0.405507	0.158	0.02	2.05442e-19
zgc:136858	8.1651e-24	0.356962	0.139	0.012	2.21789e-19
cpt2	9.46064e-24	0.355788	0.271	0.079	2.56979e-19
pycr1b	1.03076e-23	0.473712	0.399	0.17	2.79986e-19
prdx5	1.23246e-23	0.484741	0.303	0.101	3.34774e-19
arl4aa	1.42859e-23	0.549604	0.209	0.047	3.88048e-19
klf11b	1.51094e-23	0.56634	0.287	0.092	4.10417e-19
cox7b	1.75204e-23	0.695431	0.74	0.59	4.75906e-19
pcbd1	1.84972e-23	0.625039	0.547	0.296	5.02441e-19
ACOT12	1.99088e-23	0.345271	0.111	0.002	5.40784e-19
adh5	2.22752e-23	0.389407	0.486	0.232	6.05062e-19
zgc:136472	2.2942e-23	0.41663	0.122	0.007	6.23175e-19
mccc1	2.42233e-23	0.497589	0.286	0.091	6.57978e-19
hnmt	2.62312e-23	0.46487	0.131	0.01	7.12519e-19
epas1a	2.84437e-23	0.341855	0.122	0.007	7.72615e-19
CR936442.1	3.11725e-23	0.407877	0.119	0.005	8.46738e-19
ufsp2	3.2697e-23	0.464795	0.406	0.17	8.8815e-19
fabp7a	3.47588e-23	0.629701	0.109	0.002	9.44153e-19
eppk1	4.33772e-23	0.458504	0.179	0.032	1.17825e-18
ache	4.43787e-23	0.411091	0.112	0.003	1.20546e-18
fosb	4.47708e-23	0.504519	0.29	0.094	1.21611e-18
cyp2x9	4.86881e-23	0.403315	0.102	0	1.32251e-18
galnt14	5.65995e-23	0.307613	0.158	0.022	1.53741e-18
si:ch211-207d6.2	5.73214e-23	0.377615	0.138	0.013	1.55702e-18
chid1	7.01394e-23	0.354514	0.312	0.107	1.9052e-18
si:ch211-212c13.8	7.07868e-23	0.347721	0.132	0.011	1.92278e-18
rassf1	7.34528e-23	0.588634	0.308	0.112	1.9952e-18
slc25a10	7.76039e-23	0.416372	0.27	0.082	2.10795e-18
gstt2	8.11356e-23	0.480941	0.291	0.097	2.20389e-18
acsl4a	8.37067e-23	0.399203	0.256	0.073	2.27373e-18
nadkb	8.4545e-23	0.453092	0.297	0.1	2.2965e-18
tob1b	9.26526e-23	0.448643	0.562	0.313	2.51672e-18
plin2	9.48883e-23	0.591421	0.27	0.088	2.57745e-18
pitpnbl	1.04837e-22	0.420009	0.399	0.167	2.84768e-18
hacl1	1.17196e-22	0.431025	0.244	0.069	3.18339e-18
ufm1	1.2004e-22	0.530873	0.416	0.188	3.26064e-18
C1H4orf33	1.35372e-22	0.301319	0.362	0.141	3.67712e-18
slc26a6	1.36552e-22	0.347913	0.125	0.009	3.70916e-18
rassf6	1.77448e-22	0.395664	0.22	0.055	4.82002e-18
si:dkey-4e7.3	1.8392e-22	0.359222	0.338	0.128	4.99582e-18
zgc:194392	1.8527e-22	0.521962	0.435	0.196	5.03249e-18
atp5pd	1.8901e-22	0.64052	0.756	0.578	5.13407e-18
aplp1	1.91774e-22	0.4704	0.226	0.059	5.20915e-18
agt	1.99701e-22	0.54073	0.301	0.107	5.42447e-18
gys2	2.46634e-22	0.350494	0.132	0.012	6.69933e-18
zgc:110843	2.57515e-22	0.346464	0.158	0.023	6.99489e-18
angptl4	3.34235e-22	0.754494	0.464	0.229	9.07883e-18
sfxn2	3.68413e-22	0.443359	0.189	0.039	1.00072e-17
ppib	3.88542e-22	0.620524	0.682	0.46	1.0554e-17
f7l	4.68933e-22	0.402929	0.116	0.007	1.27376e-17
sh3bgrl2	4.76254e-22	0.352471	0.189	0.039	1.29365e-17
tsku	4.98148e-22	0.252013	0.159	0.024	1.35312e-17
tkfc	5.40377e-22	0.30681	0.23	0.06	1.46783e-17
cblc	5.55033e-22	0.311672	0.101	0.001	1.50764e-17
atf5b	5.63469e-22	0.317712	0.246	0.071	1.53055e-17
sdhaf4	6.002e-22	0.293732	0.429	0.19	1.63032e-17
cygb1	6.0238e-22	0.255646	0.219	0.055	1.63625e-17
atp5meb	6.36215e-22	0.694276	0.686	0.492	1.72815e-17
si:ch1073-392o20.2	6.7882e-22	0.398862	0.232	0.062	1.84388e-17
si:dkey-11f4.20	7.28564e-22	0.560052	0.112	0.005	1.979e-17
pnrc2	8.60535e-22	0.667082	0.584	0.356	2.33747e-17
nit2	2.09406e-21	0.344113	0.256	0.077	5.6881e-17
adh8b	2.63294e-21	0.320325	0.632	0.415	7.15185e-17
zgc:162816	2.94233e-21	0.35293	0.2	0.047	7.99226e-17
atp5pb	3.49871e-21	0.617246	0.754	0.572	9.50355e-17
zgc:64002	3.55709e-21	0.449947	0.158	0.026	9.66213e-17
gsta.2	4.18072e-21	0.31707	0.121	0.01	1.13561e-16
mrps30	4.61366e-21	0.428999	0.398	0.176	1.25321e-16
retsat	4.90899e-21	0.402814	0.188	0.04	1.33343e-16
nudt12	4.96439e-21	0.393526	0.156	0.026	1.34848e-16
lpin1	5.07874e-21	0.569579	0.246	0.075	1.37954e-16
f11r.2	6.23877e-21	0.366871	0.25	0.075	1.69464e-16
abhd14b	6.57721e-21	0.359509	0.253	0.078	1.78657e-16
sccpdha.1	7.78185e-21	0.326047	0.108	0.005	2.11378e-16
si:dkey-93m18.6	7.87348e-21	0.425702	0.128	0.013	2.13867e-16
marc1	8.66783e-21	0.301552	0.283	0.096	2.35444e-16
tmem258	9.71799e-21	0.527584	0.685	0.441	2.6397e-16
qsox1	1.1115e-20	0.443998	0.256	0.081	3.01917e-16
prr13	1.23759e-20	0.464099	0.452	0.221	3.36167e-16
si:dkey-24l11.2	1.26857e-20	0.326402	0.217	0.059	3.44583e-16
auh	1.86027e-20	0.479706	0.442	0.214	5.05305e-16
ormdl1	2.28891e-20	0.398455	0.222	0.062	6.21736e-16
surf1	2.30058e-20	0.386724	0.26	0.086	6.24905e-16
pon2	2.56239e-20	0.318737	0.155	0.026	6.96023e-16
s100a10a	2.92244e-20	0.802161	0.21	0.056	7.93824e-16
ttpa	3.16751e-20	0.298236	0.105	0.005	8.60391e-16
snx7	3.2332e-20	0.324591	0.284	0.1	8.78233e-16
DEPDC4	3.32761e-20	0.393744	0.21	0.057	9.03878e-16
GNPAT	3.67196e-20	0.323142	0.108	0.007	9.97415e-16
btd	3.95643e-20	0.436509	0.173	0.036	1.07468e-15
mob2a	4.45608e-20	0.393528	0.334	0.136	1.21041e-15
CABZ01065076.1	4.87128e-20	0.460561	0.341	0.147	1.32319e-15
slc22a18	5.3145e-20	0.329068	0.232	0.069	1.44358e-15
gmpr2	5.39372e-20	0.277317	0.246	0.077	1.4651e-15
thrap3b	5.72912e-20	0.63744	0.432	0.22	1.5562e-15
pccb	5.97282e-20	0.410107	0.294	0.109	1.6224e-15
lipca	6.20991e-20	0.377483	0.143	0.022	1.6868e-15
fam114a2	6.62209e-20	0.276292	0.349	0.144	1.79876e-15
aqp11	6.68963e-20	0.286951	0.17	0.035	1.8171e-15
spcs2	6.98068e-20	0.545668	0.467	0.243	1.89616e-15
ssr2	7.18295e-20	0.65342	0.665	0.487	1.9511e-15
st3gal8	7.25018e-20	0.34152	0.107	0.007	1.96937e-15
npepps	7.43169e-20	0.365482	0.339	0.139	2.01867e-15
dpydb	8.76152e-20	0.476713	0.233	0.069	2.37989e-15
sec23b	9.36743e-20	0.306904	0.297	0.109	2.54448e-15
egln3	9.55951e-20	0.453745	0.217	0.062	2.59665e-15
p4hb	1.13763e-19	0.447951	0.422	0.208	3.09014e-15
abcb11a	1.28746e-19	0.485096	0.159	0.031	3.49711e-15
mid1ip1b	1.30705e-19	0.409199	0.48	0.259	3.55035e-15
arpc1a	1.35792e-19	0.401812	0.543	0.295	3.68851e-15
acat2	1.43478e-19	0.476573	0.217	0.063	3.8973e-15
nocta	1.49833e-19	0.578289	0.389	0.181	4.06991e-15
uqcrfs1	1.52229e-19	0.536767	0.587	0.361	4.135e-15
dio1	1.60023e-19	0.274023	0.102	0.005	4.3467e-15
mrps33	1.98842e-19	0.543245	0.483	0.258	5.40114e-15
mttp	2.26433e-19	0.413541	0.281	0.106	6.1506e-15
cox17	2.40762e-19	0.623292	0.499	0.275	6.53982e-15
ndufs4	2.41135e-19	0.455287	0.548	0.311	6.54995e-15
si:ch211-262i1.3	2.5595e-19	0.312736	0.263	0.091	6.95238e-15
cox4i1	2.60146e-19	0.550605	0.689	0.5	7.06635e-15
zgc:153675	2.68909e-19	0.528192	0.168	0.036	7.30438e-15
GFP	2.78206e-19	0.614688	0.315	0.132	7.55691e-15
aco1	3.03307e-19	0.372503	0.159	0.032	8.23873e-15
sb:cb1058	3.13701e-19	0.518692	0.643	0.437	8.52106e-15
ssr1	3.38099e-19	0.688459	0.466	0.258	9.18379e-15
slc6a22.2	3.42414e-19	0.30555	0.107	0.008	9.30099e-15
si:ch211-51e12.7	3.79494e-19	0.503071	0.398	0.185	1.03082e-14
pgp	3.97777e-19	0.328052	0.213	0.061	1.08048e-14
sec61g	4.12884e-19	0.693733	0.67	0.507	1.12152e-14
hpxb	4.16961e-19	0.40767	0.119	0.013	1.13259e-14
dnph1	4.36782e-19	0.352222	0.281	0.103	1.18643e-14
zgc:77439	4.54499e-19	0.292845	0.212	0.06	1.23455e-14
pnpla6	6.64006e-19	0.535072	0.257	0.09	1.80364e-14
atp2c1	7.18812e-19	0.3571	0.243	0.079	1.95251e-14
serpine1	7.94263e-19	0.445322	0.474	0.253	2.15746e-14
akr7a3	8.65239e-19	0.423945	0.31	0.128	2.35025e-14
arfgap2	9.75227e-19	0.446553	0.347	0.152	2.64901e-14
galk1	1.01128e-18	0.326107	0.134	0.02	2.74695e-14
ddit3	1.02131e-18	0.351552	0.445	0.216	2.7742e-14
lipg	1.03547e-18	0.369403	0.18	0.044	2.81266e-14
ak4	1.04223e-18	0.258529	0.138	0.022	2.83102e-14
coa7	1.04715e-18	0.374566	0.351	0.154	2.84437e-14
rbp5	1.29e-18	0.340486	0.109	0.01	3.50404e-14
zgc:101569	1.36853e-18	0.331768	0.224	0.069	3.71733e-14
CR354588.1	1.4922e-18	0.387355	0.162	0.035	4.05325e-14
mgat1b	1.58375e-18	0.349887	0.139	0.023	4.30193e-14
hadh	1.59449e-18	0.441051	0.517	0.301	4.33112e-14
nipsnap3a	1.71957e-18	0.332612	0.369	0.168	4.67087e-14
si:ch73-1a9.4	1.72516e-18	0.43985	0.315	0.129	4.68604e-14
ndufb7	1.92882e-18	0.555996	0.501	0.291	5.23926e-14
bet1	2.33827e-18	0.345459	0.315	0.13	6.35144e-14
gcshb	2.41847e-18	0.510636	0.554	0.345	6.56929e-14
atp5f1b	2.45438e-18	0.524569	0.743	0.585	6.66682e-14
chchd3a	2.51706e-18	0.352959	0.355	0.155	6.8371e-14
apmap	2.66377e-18	0.280581	0.246	0.082	7.23561e-14
slc16a1b	2.83965e-18	0.285357	0.295	0.114	7.71335e-14
CU856539.2	3.09419e-18	0.381162	0.143	0.026	8.40474e-14
dtnbp1a	3.09661e-18	0.284653	0.311	0.128	8.41133e-14
bpnt1	3.41827e-18	0.330296	0.29	0.109	9.28504e-14
si:ch73-18b11.2	3.8053e-18	0.323758	0.104	0.009	1.03363e-13
pla2g15	3.82536e-18	0.267593	0.139	0.024	1.03908e-13
rbks	4.11156e-18	0.333027	0.145	0.027	1.11682e-13
bbox1	4.29978e-18	0.28128	0.257	0.091	1.16795e-13
chchd2	4.30732e-18	0.41118	0.565	0.328	1.17e-13
rilp	4.42586e-18	0.38885	0.219	0.068	1.2022e-13
selenop2	4.93789e-18	0.419261	0.226	0.072	1.34128e-13
atp5mea	5.02621e-18	0.382387	0.42	0.213	1.36527e-13
dad1	5.4781e-18	0.455613	0.629	0.412	1.48802e-13
si:ch211-235e9.6	5.68475e-18	0.467464	0.51	0.295	1.54415e-13
cgref1	6.31358e-18	0.359818	0.334	0.143	1.71496e-13
C19H6orf62	6.77157e-18	0.429521	0.344	0.154	1.83936e-13
hsp70l	6.93731e-18	0.267657	0.534	0.291	1.88438e-13
krt18a.2	7.29097e-18	0.364721	0.114	0.013	1.98045e-13
flvcr2b	7.44242e-18	0.304054	0.153	0.032	2.02159e-13
lias	7.77787e-18	0.305191	0.315	0.13	2.1127e-13
ecpas	8.07391e-18	0.265675	0.209	0.062	2.19312e-13
zgc:123105	9.60529e-18	0.284402	0.286	0.112	2.60909e-13
p4ha2	9.69994e-18	0.410499	0.175	0.044	2.6348e-13
ephx2	1.16951e-17	0.254223	0.118	0.015	3.17673e-13
si:ch211-210c8.6	1.32638e-17	0.305525	0.331	0.143	3.60286e-13
psip1b	1.34988e-17	0.372357	0.376	0.178	3.66669e-13
ndufa8	1.43557e-17	0.494649	0.548	0.336	3.89943e-13
dera	1.45006e-17	0.373643	0.27	0.104	3.93879e-13
acox1	1.49193e-17	0.399764	0.389	0.19	4.05254e-13
zgc:92606	1.53588e-17	0.47269	0.278	0.107	4.17192e-13
atp5md	1.60907e-17	0.57521	0.733	0.577	4.37071e-13
nars1	1.81762e-17	0.666344	0.45	0.254	4.93719e-13
coq3	1.94518e-17	0.351583	0.268	0.101	5.28369e-13
si:dkey-44g23.5	2.23497e-17	0.475053	0.462	0.26	6.07086e-13
arhgef16	2.31237e-17	0.329749	0.146	0.03	6.28108e-13
CU467043.1	2.33226e-17	0.309108	0.108	0.012	6.33512e-13
ppa1b	2.33335e-17	0.539524	0.494	0.289	6.33807e-13
zgc:162608	2.4763e-17	0.615753	0.312	0.138	6.72637e-13
cyp2x7	2.92914e-17	0.253587	0.121	0.018	7.95641e-13
id3	3.01843e-17	0.39253	0.304	0.129	8.19895e-13
pbxip1b	3.16883e-17	0.295915	0.247	0.088	8.60751e-13
C5H11orf54	3.47811e-17	0.375414	0.283	0.113	9.4476e-13
foxo3b	3.65851e-17	0.264807	0.125	0.02	9.9376e-13
si:ch211-212k18.7	3.8167e-17	0.313003	0.374	0.175	1.03673e-12
mid1ip1l	4.20463e-17	0.253468	0.158	0.036	1.1421e-12
cyp46a1.2	4.22354e-17	0.269052	0.153	0.034	1.14724e-12
acat1	5.03767e-17	0.350256	0.357	0.171	1.36838e-12
ugt2a4	5.2421e-17	0.293012	0.293	0.118	1.42391e-12
pex5	5.63494e-17	0.272715	0.297	0.123	1.53062e-12
bsg	5.90013e-17	0.253184	0.48	0.261	1.60265e-12
isoc2	6.25473e-17	0.362427	0.311	0.135	1.69897e-12
phyhd1	6.42655e-17	0.331685	0.244	0.091	1.74564e-12
nsdhl	7.14143e-17	0.283073	0.165	0.04	1.93983e-12
zgc:175088	7.70569e-17	0.343695	0.42	0.212	2.0931e-12
arl4ab	8.98505e-17	0.274971	0.355	0.163	2.44061e-12
ndufa7	9.28986e-17	0.47804	0.466	0.259	2.52341e-12
tbca	9.36823e-17	0.411627	0.455	0.244	2.54469e-12
grn1	9.90241e-17	0.302033	0.132	0.024	2.68979e-12
elovl8b	1.02459e-16	0.412294	0.205	0.065	2.78309e-12
ndufaf6	1.05954e-16	0.321477	0.183	0.051	2.87804e-12
hmgb3b	1.22315e-16	0.514003	0.557	0.339	3.32245e-12
gosr2	1.48417e-16	0.489834	0.332	0.152	4.03145e-12
tomm20b	1.61042e-16	0.516835	0.408	0.216	4.37437e-12
rmdn1	1.64729e-16	0.397498	0.345	0.16	4.47453e-12
pgk1	1.70687e-16	0.340883	0.452	0.251	4.63637e-12
dpm1	1.965e-16	0.265374	0.327	0.144	5.33752e-12
hnrnph3	2.15339e-16	0.352555	0.176	0.049	5.84924e-12
sec61b	2.33519e-16	0.568985	0.628	0.447	6.34308e-12
cox7a2l	2.37448e-16	0.418372	0.523	0.319	6.44979e-12
tcn2	2.61822e-16	0.36368	0.128	0.023	7.11188e-12
pi4k2b	2.73103e-16	0.271818	0.159	0.039	7.41829e-12
pdk2a	2.90889e-16	0.29487	0.226	0.08	7.90143e-12
osbpl2b	3.48239e-16	0.566359	0.436	0.251	9.45922e-12
fahd1	3.57761e-16	0.34381	0.256	0.097	9.71785e-12
im:7152348	3.83418e-16	0.38824	0.165	0.044	1.04148e-11
gcdha	4.31614e-16	0.363565	0.244	0.092	1.17239e-11
hint2	4.39231e-16	0.395807	0.294	0.126	1.19308e-11
bach1b	4.44135e-16	0.421585	0.188	0.056	1.2064e-11
serf2	5.23034e-16	0.390314	0.408	0.213	1.42072e-11
ddost	6.5249e-16	0.262297	0.429	0.226	1.77236e-11
gck	6.63873e-16	0.487533	0.251	0.1	1.80328e-11
kyat3	6.78022e-16	0.259684	0.21	0.069	1.84171e-11
ndufb6	7.12771e-16	0.370138	0.516	0.309	1.9361e-11
atf4b	7.43791e-16	0.307456	0.322	0.148	2.02036e-11
zgc:92161	7.47341e-16	0.384564	0.178	0.051	2.03e-11
gmppb	7.65844e-16	0.296076	0.298	0.129	2.08026e-11
rgn	8.3552e-16	0.300909	0.207	0.069	2.26952e-11
cox7a2a	8.57502e-16	0.49878	0.712	0.547	2.32923e-11
tomm5	9.30533e-16	0.398572	0.425	0.23	2.52761e-11
ppp1r7	1.09177e-15	0.490369	0.31	0.14	2.96558e-11
CABZ01020840.1	1.26283e-15	0.36627	0.205	0.068	3.43021e-11
oaz2a	1.29547e-15	0.37084	0.243	0.093	3.51889e-11
hsd17b4	1.30675e-15	0.296793	0.158	0.04	3.54953e-11
abcf2a	1.57655e-15	0.353563	0.365	0.175	4.28237e-11
hmgcl	1.66233e-15	0.251764	0.281	0.12	4.51538e-11
mcl1a	1.84907e-15	0.438061	0.504	0.276	5.02262e-11
mccc2	1.96719e-15	0.336103	0.463	0.263	5.34348e-11
faah2a	2.01209e-15	0.29809	0.168	0.047	5.46544e-11
anxa11b	2.05303e-15	0.292874	0.217	0.077	5.57666e-11
srp19	2.38402e-15	0.310157	0.399	0.211	6.47572e-11
sult2st1	2.38466e-15	0.268268	0.163	0.044	6.47746e-11
cycsb	2.57481e-15	0.522029	0.713	0.545	6.99397e-11
LRATD2	2.70913e-15	0.313646	0.216	0.078	7.35882e-11
slc25a3b	2.72762e-15	0.47215	0.706	0.528	7.40904e-11
lygl1	3.08735e-15	0.369787	0.254	0.1	8.38617e-11
ywhag1	3.14703e-15	0.36691	0.161	0.044	8.54827e-11
stat5a	3.40056e-15	0.295755	0.151	0.038	9.23693e-11
dlat	4.32796e-15	0.323595	0.352	0.172	1.1756e-10
tspan33a	6.1672e-15	0.337295	0.175	0.053	1.6752e-10
stard4	6.40083e-15	0.286708	0.115	0.021	1.73866e-10
rbm24a	7.72248e-15	0.352234	0.155	0.042	2.09766e-10
nfkbiab	9.65231e-15	0.69423	0.442	0.252	2.62186e-10
rtcb	9.8464e-15	0.255159	0.352	0.173	2.67458e-10
kank1a	1.00214e-14	0.2845	0.151	0.039	2.72211e-10
zgc:193541	1.07773e-14	0.430439	0.69	0.515	2.92745e-10
pde4ba	1.07834e-14	0.637148	0.304	0.146	2.9291e-10
mrpl12	1.24595e-14	0.525579	0.521	0.339	3.38439e-10
selenof	1.42071e-14	0.417148	0.46	0.266	3.85908e-10
bhlhe41	1.81834e-14	0.269233	0.109	0.019	4.93915e-10
hs3st3b1b	1.86299e-14	0.270198	0.111	0.02	5.06044e-10
gcdhb	2.09462e-14	0.311622	0.151	0.04	5.68961e-10
h2ax	2.11667e-14	0.32392	0.392	0.2	5.7495e-10
tmem220	2.31684e-14	0.267527	0.126	0.027	6.29322e-10
papss2a	2.50934e-14	0.298945	0.128	0.028	6.81612e-10
gstm.3	2.81087e-14	0.596786	0.331	0.17	7.63516e-10
slc40a1	2.93589e-14	0.5735	0.185	0.06	7.97477e-10
spcs1	2.99425e-14	0.40639	0.618	0.422	8.13327e-10
kdelr2b	3.00062e-14	0.290837	0.53	0.321	8.15058e-10
ndufb2	3.03512e-14	0.25929	0.665	0.48	8.2443e-10
tex30	3.24262e-14	0.261775	0.159	0.047	8.80792e-10
insig1	3.93983e-14	0.385583	0.222	0.084	1.07018e-09
cobll1b	4.28328e-14	0.365869	0.189	0.066	1.16347e-09
tpst1	4.32334e-14	0.274878	0.135	0.033	1.17435e-09
cdkn1bb	5.09621e-14	0.265559	0.314	0.148	1.38428e-09
UBB	5.1207e-14	0.326671	0.568	0.339	1.39094e-09
CABZ01076275.1	5.3186e-14	0.274182	0.193	0.067	1.44469e-09
ndufab1b	5.70672e-14	0.426591	0.618	0.423	1.55012e-09
rln3a	6.59694e-14	1.36355	0.163	0.051	1.79193e-09
cpn1	7.01254e-14	0.348525	0.351	0.177	1.90482e-09
hsp90aa1.2	7.74877e-14	1.21326	0.435	0.254	2.1048e-09
cyp3c3	8.71802e-14	0.25941	0.138	0.035	2.36808e-09
pim1	9.93046e-14	0.380251	0.371	0.2	2.69741e-09
eif2b4	1.09929e-13	0.469912	0.393	0.218	2.98599e-09
dbt	1.31847e-13	0.256983	0.223	0.086	3.58137e-09
ldhba	1.36647e-13	0.302787	0.411	0.223	3.71174e-09
tmem97	1.37264e-13	0.269371	0.143	0.039	3.72851e-09
homeza	1.67536e-13	0.311238	0.2	0.073	4.55079e-09
zfand5b	1.78257e-13	0.372152	0.339	0.168	4.84199e-09
arpc5a	2.0696e-13	0.28557	0.26	0.112	5.62164e-09
tars1	2.24184e-13	0.411793	0.379	0.213	6.08951e-09
ndufa1	2.38888e-13	0.413	0.611	0.425	6.48893e-09
uqcrb	2.40724e-13	0.366956	0.47	0.278	6.53879e-09
btg1	2.5108e-13	0.597207	0.455	0.284	6.82009e-09
hspa9	2.76252e-13	0.399612	0.473	0.289	7.50384e-09
atp5pf	3.33112e-13	0.463764	0.703	0.551	9.04832e-09
uqcrc1	3.6702e-13	0.323888	0.501	0.304	9.96937e-09
sfxn1	3.87649e-13	0.274169	0.107	0.021	1.05297e-08
rgrb	4.02372e-13	0.270954	0.152	0.046	1.09296e-08
bccip	4.83161e-13	0.369081	0.405	0.228	1.31241e-08
spartb	5.43599e-13	0.282135	0.125	0.031	1.47658e-08
tsta3	5.57353e-13	0.324441	0.193	0.072	1.51394e-08
cox6a2	7.20018e-13	0.334795	0.557	0.392	1.95578e-08
prr15la	7.31109e-13	0.259149	0.143	0.04	1.98591e-08
hacd3	8.65525e-13	0.399379	0.283	0.137	2.35103e-08
cyp24a1	1.03061e-12	0.446866	0.223	0.095	2.79946e-08
oser1	1.04629e-12	0.271097	0.328	0.162	2.84203e-08
uqcrh	1.16466e-12	0.413692	0.71	0.543	3.16357e-08
csnk1a1	1.20333e-12	0.277194	0.349	0.185	3.26861e-08
fgg	1.22305e-12	0.565057	0.727	0.608	3.32218e-08
hmbsa	1.66146e-12	0.397721	0.328	0.174	4.51302e-08
mrpl23	1.72026e-12	0.266685	0.384	0.207	4.67274e-08
adm2a	1.97075e-12	0.256978	0.251	0.112	5.35316e-08
mctp2b	2.17914e-12	0.329777	0.273	0.129	5.91921e-08
mst1	2.21888e-12	0.287915	0.226	0.095	6.02715e-08
txn	2.23445e-12	0.657445	0.683	0.57	6.06943e-08
atp5f1c	2.44893e-12	0.511459	0.683	0.577	6.65202e-08
pet100	2.4508e-12	0.258148	0.284	0.136	6.65711e-08
sil1	2.46514e-12	0.281779	0.219	0.092	6.69605e-08
si:ch1073-325m22.2	2.54601e-12	0.357591	0.638	0.447	6.91573e-08
chd2	2.82741e-12	0.284978	0.216	0.089	7.6801e-08
tomm70a	3.62759e-12	0.317274	0.455	0.276	9.85363e-08
mest	3.66714e-12	0.261148	0.134	0.038	9.96105e-08
ssr4	4.43685e-12	0.408283	0.565	0.403	1.20518e-07
atp5fa1	5.75563e-12	0.368892	0.666	0.503	1.5634e-07
ltv1	6.60975e-12	0.327662	0.412	0.235	1.79541e-07
g0s2	7.174e-12	0.98593	0.213	0.095	1.94867e-07
abhd4	8.06703e-12	0.304532	0.108	0.025	2.19125e-07
zgc:163080	1.02348e-11	0.352659	0.396	0.231	2.78008e-07
slc25a20	1.11992e-11	0.273625	0.517	0.344	3.04203e-07
calm3a	1.18487e-11	0.417373	0.604	0.428	3.21847e-07
ndufb3	1.35123e-11	0.266639	0.555	0.363	3.67036e-07
fosl2	1.53648e-11	0.27752	0.266	0.127	4.17355e-07
spryd4	1.5468e-11	0.283869	0.189	0.075	4.20159e-07
cox7c	1.58408e-11	0.401996	0.739	0.588	4.30284e-07
BX294109.1	1.58878e-11	0.558616	0.134	0.042	4.31561e-07
tuba8l	1.62474e-11	0.646745	0.469	0.299	4.41329e-07
tmed10	1.82252e-11	0.301592	0.423	0.251	4.95052e-07
mlec	2.01204e-11	0.250032	0.28	0.137	5.4653e-07
rpph1	2.14062e-11	0.514246	0.249	0.123	5.81458e-07
mrpl57	2.24469e-11	0.33336	0.435	0.261	6.09725e-07
sec63	2.58731e-11	0.338847	0.369	0.21	7.02792e-07
ywhaz	3.58761e-11	0.260057	0.405	0.233	9.74501e-07
ak2	3.68611e-11	0.271188	0.438	0.263	1.00126e-06
hyou1	3.88301e-11	0.616937	0.537	0.37	1.05474e-06
calr3b	4.57748e-11	0.487854	0.632	0.489	1.24338e-06
slc35b1	5.80582e-11	0.271688	0.295	0.151	1.57704e-06
cox6b2	8.53663e-11	0.303248	0.709	0.524	2.31881e-06
hint1	9.7386e-11	0.383855	0.625	0.464	2.6453e-06
cpne1	1.02648e-10	0.290384	0.388	0.224	2.78823e-06
nit1	1.09261e-10	0.308793	0.136	0.045	2.96787e-06
optn	1.51465e-10	0.263295	0.166	0.065	4.11424e-06
hspb8	1.74539e-10	0.284501	0.422	0.255	4.741e-06
mknk2b	2.46947e-10	0.265108	0.44	0.272	6.70781e-06
ctsba	3.21709e-10	0.306965	0.222	0.104	8.73858e-06
bckdha	4.9511e-10	0.261659	0.266	0.138	1.34487e-05
calua	5.40504e-10	0.30232	0.27	0.141	1.46817e-05
uqcr10	7.74143e-10	0.33868	0.651	0.513	2.10281e-05
eif2s3	9.98813e-10	0.344354	0.584	0.416	2.71307e-05
vtna	1.05298e-09	0.302953	0.487	0.317	2.86021e-05
COX7A2	1.46668e-09	0.346755	0.391	0.24	3.98395e-05
atp5f1d	4.57872e-09	0.345839	0.686	0.548	0.000124372
COX5B	5.62334e-09	0.306478	0.733	0.572	0.000152747
dspb	5.65285e-09	0.260515	0.112	0.037	0.000153548
wnk1b	6.02529e-09	0.291556	0.159	0.068	0.000163665
bet1l	6.3765e-09	0.261333	0.122	0.044	0.000173205
mical3a	8.73355e-09	0.283148	0.162	0.07	0.000237229
got2a	9.42416e-09	0.297136	0.283	0.164	0.000255989
adob	1.1926e-08	0.255445	0.24	0.126	0.000323947
rtn1a	1.21985e-08	0.361635	0.207	0.106	0.000331349
ndufs5	1.76443e-08	0.351809	0.632	0.495	0.000479272
mt2	2.22312e-08	1.03033	0.335	0.218	0.000603867
cyp4t8	2.66647e-08	0.257453	0.179	0.085	0.000724294
hspa5	3.11326e-08	0.56798	0.601	0.467	0.000845654
zgc:174888	3.50694e-08	0.279487	0.132	0.054	0.000952589
rida	4.13449e-08	0.32413	0.496	0.364	0.00112305
atp5po	4.24128e-08	0.311741	0.693	0.574	0.00115206
higd1a	4.50338e-08	0.280379	0.423	0.275	0.00122325
ndufa6	5.12036e-08	0.254165	0.554	0.408	0.00139084
zfand2a	5.84746e-08	0.282654	0.351	0.21	0.00158835
rps27l	7.46292e-08	0.30838	0.399	0.257	0.00202715
rn7sk	8.47675e-08	0.535738	0.315	0.207	0.00230254
sqstm1	1.26122e-07	0.606537	0.283	0.172	0.00342586
ndufb10	1.27015e-07	0.288525	0.534	0.392	0.0034501
kars1	1.45645e-07	0.256679	0.369	0.242	0.00395616
taz	1.53311e-07	0.253896	0.129	0.054	0.00416438
mt-atp6	1.62109e-07	0.648519	0.545	0.492	0.00440336
h1-10	2.31933e-07	0.30694	0.183	0.092	0.0063
xbp1	2.84181e-07	0.330832	0.574	0.425	0.0077192
atp5l	2.92731e-07	0.287725	0.746	0.623	0.00795146
mrpl17	3.66913e-07	0.282021	0.364	0.237	0.00996645
rplp0	4.39345e-07	0.302595	0.78	0.646	0.0119339
keap1a	7.02303e-07	0.275502	0.152	0.073	0.0190767

## Sheet: 7dpa.HC.vs.3dpa.HC.up
	p_val	avg_log2FC	pct.1	pct.2	p_val_adj
vtg1	9.23951e-131	6.7423	0.72	0.07	2.50973e-126
vtg3	9.08424e-117	4.16953	0.59	0.003	2.46755e-112
vtg5	3.44759e-103	5.08943	0.641	0.088	9.3647e-99
vtg4	4.81758e-103	5.80513	0.588	0.041	1.3086e-98
vtg2	1.20296e-101	4.78263	0.567	0.028	3.2676e-97
vtg6	2.39766e-98	5.49653	0.54	0.02	6.51278e-94
vtg7	3.01871e-85	4.83162	0.614	0.131	8.19971e-81
rbp4	7.45514e-85	4.28482	0.501	0.028	2.02504e-80
BX539332.1	4.72698e-78	2.86674	0.458	0.02	1.28399e-73
wu:fj16a03	3.39135e-70	2.32582	0.804	0.636	9.21191e-66
CABZ01042594.1	1.52084e-62	2.80548	0.346	0.001	4.13106e-58
RPL37A	4.69605e-58	1.33519	0.819	0.739	1.27559e-53
rps12	5.17843e-56	1.2226	0.829	0.786	1.40662e-51
rps2	1.92449e-55	1.19783	0.829	0.777	5.22749e-51
si:dkey-151g10.6	2.23017e-51	0.880023	0.829	0.8	6.05781e-47
rpl12	1.27535e-50	1.33139	0.814	0.732	3.46422e-46
ahsg1	4.35023e-50	1.75511	0.406	0.065	1.18165e-45
rpl11	1.39664e-48	1.15349	0.808	0.761	3.79368e-44
esr1	4.24835e-47	1.56306	0.276	0.004	1.15398e-42
rpl32	1.85195e-46	1.05526	0.829	0.771	5.03044e-42
rpl6	1.87042e-46	1.20417	0.808	0.743	5.08062e-42
rplp2l	3.59885e-46	1.02448	0.812	0.773	9.77555e-42
rpl39	6.57116e-46	0.974372	0.808	0.798	1.78492e-41
rpl36a	1.04228e-43	0.93327	0.816	0.774	2.83114e-39
uba52	2.6662e-43	1.22588	0.788	0.714	7.24221e-39
rps8a	1.42513e-42	1.01645	0.819	0.773	3.87108e-38
rps26l	4.01727e-42	1.0598	0.81	0.78	1.09121e-37
rpl14	6.03435e-42	1.12102	0.81	0.747	1.63911e-37
rpl10a	8.20595e-42	1.02078	0.816	0.759	2.22898e-37
rps3a	9.01052e-42	1.03259	0.821	0.767	2.44753e-37
rplp0	1.22658e-41	1.04338	0.806	0.78	3.33175e-37
rack1	5.41584e-41	1.10697	0.81	0.734	1.4711e-36
rpl35a	9.10204e-41	0.986631	0.808	0.787	2.47239e-36
rps27a	3.25668e-40	0.980155	0.819	0.771	8.84612e-36
rpl18	8.76367e-40	0.958953	0.806	0.778	2.38048e-35
rpl37	9.19576e-40	0.937947	0.806	0.778	2.49784e-35
rpl17	2.81715e-39	1.06042	0.808	0.743	7.65221e-35
rpl23	1.45229e-38	1.01177	0.796	0.756	3.94484e-34
rcn3	2.079e-37	2.16088	0.499	0.212	5.64719e-33
rplp1	1.08417e-36	0.90206	0.816	0.774	2.94494e-32
rpl38	1.70249e-36	0.947228	0.819	0.764	4.62447e-32
eef1g	2.94953e-36	0.965834	0.821	0.744	8.01181e-32
tat	4.20366e-36	1.9505	0.602	0.325	1.14184e-31
C20H6orf58	8.41199e-36	2.58178	0.592	0.375	2.28495e-31
rps24	1.00859e-35	0.830191	0.821	0.79	2.73962e-31
rpl7	1.77425e-35	0.874596	0.819	0.768	4.81939e-31
rps5	5.68946e-35	0.951274	0.802	0.759	1.54543e-30
SERP1	6.97045e-35	1.9752	0.668	0.555	1.89338e-30
rpl19	1.42759e-34	0.887422	0.808	0.753	3.87776e-30
rpl7a	3.34532e-34	0.901116	0.8	0.766	9.08689e-30
crp3	6.94162e-34	2.02854	0.528	0.259	1.88555e-29
cyp7a1	3.04954e-33	1.02046	0.19	0	8.28347e-29
rpl13	3.68794e-33	0.935163	0.806	0.766	1.00175e-28
apoc4	4.61343e-33	1.17572	0.264	0.033	1.25315e-28
fam20cl	9.68039e-33	1.19703	0.247	0.024	2.62948e-28
rps19	2.4175e-32	0.798959	0.81	0.787	6.56665e-28
rpl10	2.85942e-32	0.918268	0.781	0.75	7.76703e-28
rps18	7.49837e-32	0.866327	0.808	0.767	2.03678e-27
apoc1	7.67961e-32	0.927269	0.814	0.625	2.08601e-27
rps28	8.28953e-32	0.823739	0.827	0.77	2.25168e-27
rbp2b	1.02887e-31	1.8119	0.569	0.33	2.79472e-27
rtn1a	1.26322e-31	2.42359	0.466	0.207	3.4313e-27
rps27.1	2.4108e-31	1.03964	0.784	0.736	6.54847e-27
rpsa	2.41911e-31	0.79808	0.808	0.787	6.57102e-27
faua	2.90519e-31	0.875566	0.804	0.79	7.89135e-27
rpl31	2.98477e-31	0.997318	0.81	0.732	8.10752e-27
rpl18a	1.25916e-30	0.794175	0.806	0.773	3.42026e-26
rpl30	2.63607e-30	0.877376	0.796	0.749	7.16037e-26
eef1a1l1	5.55586e-30	0.804247	0.798	0.756	1.50914e-25
rpl15	1.0911e-29	0.873715	0.788	0.763	2.96375e-25
cbln8	1.69941e-28	2.12404	0.511	0.276	4.61612e-24
rpl24	1.82332e-27	0.921481	0.784	0.754	4.95268e-23
rpl8	2.95398e-27	0.7431	0.821	0.768	8.0239e-23
rps20	1.27282e-26	0.79804	0.8	0.79	3.45736e-22
eef1da	2.07945e-26	1.26056	0.713	0.662	5.64842e-22
rps15	2.08953e-26	0.764247	0.796	0.766	5.67579e-22
rpl27	2.721e-26	0.79862	0.806	0.767	7.39106e-22
rps10	2.83586e-26	0.851251	0.804	0.76	7.70305e-22
cpb2	2.9671e-26	1.05622	0.235	0.037	8.05953e-22
rps29	4.78374e-26	0.701994	0.821	0.783	1.29941e-21
rplp2	1.21171e-25	1.09229	0.767	0.716	3.29136e-21
ssx2ipb	1.33023e-25	1.91172	0.169	0.009	3.61329e-21
rps23	3.73743e-25	0.819777	0.792	0.746	1.0152e-20
rps21	5.5269e-25	0.737801	0.812	0.774	1.50127e-20
rps7	1.88846e-24	0.749619	0.806	0.76	5.12963e-20
rpl35	2.14081e-24	0.778196	0.808	0.777	5.81508e-20
rps9	6.5592e-24	0.775865	0.794	0.76	1.78168e-19
rps16	1.44642e-23	0.696773	0.808	0.771	3.9289e-19
rps25	1.74682e-23	0.761361	0.788	0.749	4.7449e-19
rps15a	2.39194e-23	0.713547	0.792	0.767	6.49723e-19
bfb	4.13337e-23	1.29771	0.48	0.257	1.12275e-18
rps3	5.37214e-23	0.808581	0.775	0.76	1.45923e-18
rpl3	7.53417e-23	0.791537	0.79	0.753	2.04651e-18
rpl13a	3.90658e-22	0.736383	0.792	0.756	1.06114e-17
RPS17	3.93914e-22	0.807297	0.777	0.763	1.06999e-17
si:dkey-4c23.3	4.81441e-22	0.993122	0.126	0	1.30774e-17
hpxa	1.0839e-21	1.01267	0.136	0.004	2.9442e-17
atp6v0e1	6.25987e-21	0.86967	0.734	0.673	1.70037e-16
tpt1	2.92709e-20	0.888516	0.742	0.732	7.95086e-16
rps6	7.28175e-20	0.665955	0.781	0.76	1.97794e-15
ambp	8.11195e-20	0.887412	0.753	0.702	2.20345e-15
spp2	9.2941e-20	1.07764	0.212	0.047	2.52456e-15
nme2b.1	1.20342e-19	0.771751	0.771	0.749	3.26884e-15
rbp2a	2.05681e-19	0.665702	0.734	0.507	5.58691e-15
tdo2b	3.32833e-19	0.700427	0.113	0.001	9.04075e-15
rpl21	3.65558e-19	0.706929	0.788	0.767	9.92965e-15
rpl36	5.18551e-19	0.708352	0.794	0.767	1.40854e-14
rps4x	1.54546e-18	0.647102	0.784	0.774	4.19793e-14
rpl23a	3.56503e-18	0.633775	0.784	0.781	9.6837e-14
rps13	4.09597e-18	0.690377	0.786	0.756	1.11259e-13
rpl34	4.52688e-18	0.646941	0.79	0.773	1.22964e-13
slc25a32a	1.20247e-17	0.820596	0.161	0.026	3.26626e-13
rpl9	2.03835e-17	0.842301	0.718	0.712	5.53678e-13
wu:fd46c06	2.83563e-17	1.05981	0.229	0.065	7.70241e-13
rpl28	3.43327e-17	0.663114	0.781	0.751	9.32579e-13
itih3a	4.16452e-17	1.16152	0.452	0.274	1.13121e-12
comtd1	6.98676e-17	0.937303	0.252	0.084	1.89781e-12
rpl5b	1.56669e-16	0.722309	0.761	0.741	4.25561e-12
aqp12	1.9934e-16	1.11092	0.674	0.653	5.41467e-12
rpl22	2.3117e-16	0.708484	0.751	0.751	6.27926e-12
acsl1b	4.25676e-16	0.88571	0.153	0.026	1.15626e-11
rpl5a	5.52541e-16	0.724161	0.742	0.734	1.50087e-11
akt2l	2.02061e-15	1.13097	0.309	0.142	5.48859e-11
rps11	2.18215e-15	0.57739	0.796	0.746	5.92738e-11
rps14	3.63459e-15	0.606345	0.765	0.739	9.87265e-11
fetub	1.07335e-14	0.978617	0.718	0.7	2.91554e-10
cyp2k19	1.20671e-14	1.10698	0.198	0.058	3.27779e-10
gltpd2	4.88386e-14	0.929657	0.13	0.021	1.3266e-09
hal	1.23236e-13	0.866241	0.196	0.06	3.34746e-09
c9	1.74298e-13	1.23036	0.491	0.359	4.73446e-09
ahsg2	2.01608e-13	1.28156	0.268	0.122	5.47629e-09
dio1	2.58621e-13	0.906791	0.249	0.102	7.02492e-09
BX001030.2	2.59782e-13	1.43792	0.338	0.186	7.05647e-09
nsa2	2.83856e-13	1.29405	0.534	0.466	7.71037e-09
rps26	3.88098e-13	0.689326	0.761	0.717	1.05419e-08
adh8a	5.57344e-13	0.756516	0.482	0.298	1.51391e-08
masp2	1.22836e-12	1.0138	0.334	0.178	3.3366e-08
ccl39.2	3.81578e-12	0.900864	0.431	0.273	1.03648e-07
itih3b	3.93547e-12	0.958611	0.318	0.169	1.06899e-07
rpl4	7.78824e-12	0.543265	0.775	0.75	2.11552e-07
si:dkeyp-73d8.8	1.71749e-11	0.963107	0.588	0.472	4.66523e-07
plg	3.24294e-11	0.952444	0.441	0.317	8.80879e-07
slc25a5	1.77737e-10	0.418101	0.808	0.786	4.82787e-06
rps17	2.62441e-10	0.627612	0.734	0.678	7.12869e-06
CABZ01080375.1	2.89352e-10	0.842924	0.136	0.038	7.85966e-06
CR318588.1	7.97039e-10	3.41251	0.21	0.097	2.165e-05
si:ch211-270n8.1	1.21345e-09	1.02463	0.414	0.281	3.29611e-05
g6pca.1	1.4176e-09	0.967475	0.322	0.197	3.85062e-05
zgc:112492	1.70115e-09	0.627788	0.134	0.04	4.62084e-05
si:zfos-1897c11.1	2.79301e-09	0.868075	0.27	0.151	7.58665e-05
NC-002333.14	2.99207e-09	0.843563	0.101	0.023	8.12736e-05
gapdh	3.42946e-09	0.610618	0.773	0.746	9.31543e-05
abat	4.36673e-09	1.01798	0.266	0.151	0.000118614
si:dkeyp-73d8.6	5.75934e-09	0.80939	0.546	0.446	0.000156441
si:ch211-113d11.5	7.2157e-09	0.867082	0.287	0.161	0.000196
upp2	8.36551e-09	0.842224	0.14	0.048	0.000227232
zbtb16b	1.3325e-08	1.02563	0.138	0.048	0.000361947
cox5b2	1.4271e-08	0.939475	0.377	0.261	0.000387643
igfals	1.59915e-08	0.631385	0.144	0.053	0.000434376
f7i	2.03821e-08	0.825181	0.315	0.2	0.00055364
cbln10	2.56341e-08	0.747023	0.375	0.257	0.0006963
si:ch211-196l7.4	2.8022e-08	1.15415	0.274	0.161	0.000761162
diabloa	3.34746e-08	0.636645	0.616	0.483	0.000909269
cfhl3	4.04665e-08	0.622586	0.13	0.045	0.00109919
ddx21	4.54686e-08	1.20109	0.482	0.432	0.00123506
CABZ01057159.1	6.57636e-08	0.627191	0.169	0.072	0.00178634
igfbp1b	7.94397e-08	0.554696	0.142	0.053	0.00215782
rarres3l	8.29074e-08	0.786862	0.151	0.062	0.00225201
rpl26	1.07188e-07	0.822481	0.493	0.445	0.00291156
si:ch211-288g17.4	1.15529e-07	0.655142	0.565	0.482	0.00313811
tcn2	1.24292e-07	0.570938	0.237	0.128	0.00337614
pnp4b	1.24787e-07	0.632767	0.59	0.514	0.00338958
hamp	2.17689e-07	0.786427	0.336	0.213	0.00591308
si:dkey-22f5.9	4.03002e-07	0.753032	0.157	0.068	0.0109467
ctnnb1	4.14865e-07	0.283087	0.095	0.216	0.011269
si:zfos-464b6.2	4.56076e-07	0.977922	0.272	0.169	0.0123884
mCherry	4.57726e-07	0.995849	0.386	0.308	0.0124332
u2surp	5.3062e-07	1.06058	0.278	0.17	0.0144132
dio2	5.60476e-07	1.06306	0.258	0.156	0.0152242
soat1	5.8008e-07	0.690274	0.124	0.047	0.0157567
mboat2a	7.71323e-07	0.919616	0.153	0.07	0.0209514
gda	1.04956e-06	0.839041	0.258	0.158	0.0285092
NC-002333.4	1.57217e-06	1.06279	0.559	0.517	0.0427047

## Sheet: untreated.HC.vs.7dpa.HC.up
	p_val	avg_log2FC	pct.1	pct.2	p_val_adj
apoa1a	1.07423e-49	4.08708	0.49	0.049	2.91793e-45
hsd17b3	1.95204e-25	1.77408	0.228	0.006	5.30233e-21
cyp2k22	1.11395e-23	1.38451	0.194	0	3.02582e-19
ucp1	3.76759e-23	2.83464	0.597	0.367	1.02339e-18
hpxa	1.90908e-22	2.77092	0.414	0.136	5.18563e-18
apobb.1	1.91081e-22	2.83663	0.464	0.177	5.19034e-18
sulf1	2.63187e-22	1.21322	0.232	0.016	7.14895e-18
tdo2b	6.12749e-22	2.04132	0.392	0.113	1.66441e-17
si:ch211-133n4.9	1.11984e-21	1.2285	0.198	0.006	3.04181e-17
me1	2.37587e-20	2.81951	0.202	0.012	6.45356e-16
slc25a48	5.00293e-20	1.89973	0.316	0.07	1.35895e-15
fn1b	1.45357e-19	2.49907	0.365	0.107	3.94832e-15
CABZ01025780.1	1.17461e-18	1.0824	0.152	0	3.19059e-14
ldhbb	7.14699e-18	1.98811	0.392	0.144	1.94134e-13
si:dkey-96f10.1	2.45369e-17	1.27575	0.167	0.008	6.66495e-13
chia.6	4.04692e-16	0.625227	0.144	0.004	1.09927e-11
si:dkey-16p21.8	5.4196e-16	0.737122	0.156	0.008	1.47213e-11
si:dkey-14d8.6	5.47441e-16	2.98107	0.16	0.01	1.48701e-11
LO018309.1	5.65319e-16	0.819899	0.167	0.012	1.53558e-11
si:ch211-208k15.1	5.82744e-15	1.28796	0.141	0.006	1.58291e-10
hpn	1.50471e-14	2.30135	0.274	0.076	4.08725e-10
gab1	2.36171e-14	1.44105	0.152	0.012	6.41512e-10
TMEM120A	3.34953e-14	0.848418	0.114	0	9.09833e-10
iqsec2a	4.23235e-14	1.25923	0.144	0.01	1.14963e-09
apof	5.2519e-14	0.758329	0.133	0.006	1.42657e-09
pcbp4	6.26429e-14	1.87486	0.125	0.004	1.70157e-09
angptl2b	1.11857e-13	0.888552	0.129	0.006	3.03838e-09
TENM2	2.96501e-13	1.26521	0.125	0.006	8.05386e-09
slc27a6	3.41667e-13	1.32059	0.125	0.006	9.28071e-09
CABZ01092072.1	4.88037e-13	1.37849	0.141	0.012	1.32566e-08
CR925863.1	6.96082e-13	0.44309	0.103	0	1.89077e-08
ipo13	1.02078e-12	1.18622	0.133	0.01	2.77274e-08
CR854846.2	1.18122e-12	1.28723	0.114	0.004	3.20856e-08
scrib	2.44225e-12	0.94315	0.129	0.01	6.63387e-08
hpcal1	3.63446e-12	0.991656	0.179	0.031	9.87229e-08
hsd11b2	5.12035e-12	0.927377	0.152	0.021	1.39084e-07
sbf1	5.7498e-12	1.47983	0.141	0.016	1.56182e-07
si:ch211-117i20.2	6.30391e-12	1.0446	0.125	0.01	1.71233e-07
zfhx4	9.3818e-12	1.09884	0.106	0.004	2.54838e-07
LO017938.1	1.06053e-11	2.28979	0.24	0.072	2.88073e-07
CR392026.2	1.32288e-11	0.769884	0.221	0.056	3.59335e-07
atg9b	1.61106e-11	0.849342	0.122	0.01	4.37613e-07
arl13a	1.82589e-11	1.02517	0.133	0.014	4.95967e-07
nrxn1b	2.31114e-11	1.40459	0.141	0.019	6.27774e-07
sec16b	3.00271e-11	1.2473	0.114	0.008	8.15625e-07
mat1a	3.50535e-11	1.1484	0.376	0.184	9.52157e-07
fip1l1a	5.91116e-11	1.13143	0.133	0.016	1.60565e-06
fads2	6.79727e-11	1.49513	0.369	0.181	1.84634e-06
lrig1	7.75639e-11	0.925346	0.11	0.008	2.10687e-06
si:dkey-246g23.4	9.71255e-11	1.06929	0.125	0.014	2.63822e-06
plekha6	1.06054e-10	2.07288	0.24	0.08	2.88076e-06
lonrf1l	1.29726e-10	1.03214	0.129	0.016	3.52374e-06
ttyh3b	1.45332e-10	1.18621	0.148	0.025	3.94764e-06
smurf1	1.85978e-10	1.15055	0.118	0.012	5.05173e-06
il11ra	2.02352e-10	1.14877	0.106	0.008	5.4965e-06
kl	2.2479e-10	0.873064	0.106	0.008	6.10597e-06
zgc:92040	3.23349e-10	0.59173	0.122	0.014	8.78313e-06
slc22a15	3.38218e-10	0.877404	0.167	0.035	9.18703e-06
fam20b	3.6403e-10	0.975507	0.125	0.016	9.88814e-06
gbp	4.06187e-10	0.804512	0.183	0.043	1.10333e-05
palmdb	4.28195e-10	1.0486	0.114	0.012	1.16311e-05
aglb	4.77925e-10	0.947616	0.114	0.012	1.29819e-05
als2b	5.50652e-10	0.848891	0.103	0.008	1.49574e-05
cdk17	8.26786e-10	1.0572	0.106	0.01	2.2458e-05
si:ch211-260e23.9	1.04765e-09	0.738891	0.144	0.027	2.84574e-05
lrp5	1.11631e-09	0.920487	0.11	0.012	3.03224e-05
st3gal3b	1.70798e-09	2.15757	0.251	0.101	4.63938e-05
mapk14b	1.81463e-09	1.2061	0.141	0.027	4.92907e-05
npr2	1.81985e-09	0.929709	0.114	0.014	4.94325e-05
slc22a23	2.09218e-09	0.750641	0.114	0.014	5.68298e-05
neo1a	2.15255e-09	1.26199	0.118	0.016	5.84697e-05
c4b	2.48476e-09	2.08401	0.236	0.089	6.74935e-05
rbp4	2.53137e-09	1.1875	0.608	0.501	6.87596e-05
nlk1	2.65683e-09	0.777786	0.152	0.033	7.21674e-05
ppargc1a	2.71962e-09	1.27736	0.125	0.021	7.3873e-05
cpeb3	3.1854e-09	1.13945	0.106	0.012	8.6525e-05
ephx2	4.81486e-09	0.988016	0.175	0.047	0.000130786
rusc2	4.96777e-09	0.831867	0.11	0.014	0.00013494
FO704610.1	5.37775e-09	1.09147	0.118	0.019	0.000146076
vps8	5.86296e-09	0.879059	0.114	0.016	0.000159256
c4	6.27343e-09	1.55521	0.236	0.089	0.000170405
CU855685.1	6.48071e-09	0.510503	0.114	0.016	0.000176036
si:ch211-210g13.5	6.86745e-09	0.966535	0.118	0.019	0.000186541
slc25a21	7.13266e-09	1.02297	0.118	0.019	0.000193744
il6r	8.93509e-09	0.935219	0.19	0.056	0.000242704
pik3c2a	1.00833e-08	0.526369	0.103	0.012	0.000273892
pcsk5b	1.15415e-08	1.168	0.106	0.014	0.000313502
xpr1b	1.16099e-08	1.05687	0.133	0.027	0.000315359
ppdpfa	1.41505e-08	1.79848	0.399	0.254	0.000384369
hs6st1a	1.44213e-08	1.78957	0.122	0.023	0.000391725
gbp1	1.61848e-08	0.531188	0.171	0.047	0.000439628
erbb2	1.80031e-08	1.12997	0.125	0.025	0.000489019
atrnl1a	2.22364e-08	1.06413	0.122	0.023	0.000604008
c7b	2.80451e-08	1.01176	0.122	0.023	0.00076179
keap1a	2.91825e-08	0.505167	0.163	0.043	0.000792684
ndrg2	2.96576e-08	1.63838	0.297	0.144	0.000805589
sox5	3.03733e-08	1.31552	0.103	0.014	0.000825031
c3a.1	3.96363e-08	1.83	0.593	0.563	0.00107664
sipa1l3	4.40729e-08	1.39329	0.114	0.021	0.00119715
si:ch73-242m19.1	4.71927e-08	0.594093	0.11	0.019	0.00128189
tnrc6a	5.40479e-08	0.954207	0.118	0.023	0.0014681
slc6a22.1	6.27724e-08	0.84345	0.125	0.027	0.00170509
si:dkey-220k22.1	6.54532e-08	1.08763	0.103	0.016	0.00177791
acot16	6.59996e-08	0.646265	0.186	0.06	0.00179275
zgc:64106	6.99438e-08	1.16866	0.3	0.146	0.00189988
zgc:153921	7.03936e-08	0.853229	0.194	0.068	0.0019121
igf2bp2a	7.98838e-08	0.940293	0.103	0.016	0.00216988
acox3	8.38331e-08	1.29869	0.137	0.033	0.00227716
fgfr2	8.61108e-08	0.7876	0.103	0.016	0.00233903
pcxb	9.71294e-08	1.8006	0.141	0.037	0.00263833
cux2b	1.01329e-07	1.43305	0.152	0.043	0.00275241
wnk1b	1.13485e-07	0.914351	0.11	0.021	0.0030826
rhobtb4	1.20789e-07	1.28721	0.118	0.025	0.003281
slc43a1b	1.3043e-07	0.823869	0.118	0.025	0.00354287
acss1	1.33755e-07	0.645842	0.106	0.019	0.00363318
txnipa	1.40604e-07	0.841753	0.163	0.049	0.00381923
ralgapa2	2.0288e-07	1.49847	0.194	0.074	0.00551084
plekha5	2.09539e-07	1.5506	0.137	0.037	0.00569172
hnf4g	2.22281e-07	0.927253	0.129	0.031	0.00603783
slc37a4a	2.27618e-07	0.519503	0.228	0.091	0.00618278
ndrg3b	2.49847e-07	0.879858	0.11	0.023	0.00678659
CU570769.3	2.99643e-07	0.968822	0.183	0.064	0.00813921
fyco1a	3.19028e-07	0.547059	0.106	0.021	0.00866575
znf609a	3.29048e-07	0.819101	0.11	0.023	0.00893792
abcc5	3.55514e-07	0.563445	0.106	0.021	0.00965684
cyp4v7	3.73298e-07	0.933943	0.255	0.115	0.0101399
cntnap2a	4.43551e-07	1.09341	0.144	0.043	0.0120482
zbtb16a	4.51626e-07	1.8207	0.133	0.037	0.0122675
suclg2	4.56963e-07	2.32634	0.228	0.107	0.0124125
cast	4.57548e-07	0.687319	0.118	0.027	0.0124284
si:ch211-200p22.4	4.72598e-07	1.119	0.144	0.043	0.0128372
ahsg1	5.3695e-07	1.55009	0.483	0.406	0.0145852
march6	6.78505e-07	0.879211	0.163	0.054	0.0184302
dapk1	6.99665e-07	1.07886	0.106	0.023	0.019005
itprid2	7.05461e-07	0.798709	0.125	0.033	0.0191624
cnot6l	7.8025e-07	1.03525	0.175	0.062	0.0211939
c3a.3	8.6147e-07	1.60403	0.43	0.318	0.0234001
sec61a1	8.94028e-07	1.77836	0.266	0.132	0.0242845
h6pd	9.30644e-07	0.416129	0.103	0.021	0.0252791
apoa4b.1	1.00275e-06	1.4107	0.38	0.26	0.0272378
esr2a	1.06267e-06	0.431571	0.11	0.025	0.0288652
zgc:101540	1.10947e-06	0.452294	0.122	0.031	0.0301367
gldc	1.19938e-06	0.675546	0.16	0.054	0.0325788
lrp1ab	1.32787e-06	1.13437	0.122	0.033	0.0360689
gsk3ba	1.44154e-06	0.906419	0.118	0.031	0.0391565
hpxb	1.46038e-06	1.3403	0.255	0.122	0.0396683
cox5ab	1.56029e-06	0.580107	0.27	0.128	0.042382
cad	1.62909e-06	0.877686	0.103	0.023	0.0442509
ppm1aa	1.71562e-06	0.690826	0.144	0.045	0.0466014
adra1aa	1.74445e-06	0.882857	0.11	0.027	0.0473844
cacna1g	1.75217e-06	1.00126	0.11	0.027	0.0475942

## Sheet: 0dpa.BEC.vs.mock.BEC.down
	p_val	avg_log2FC	pct.1	pct.2	p_val_adj
tmsb4x	2.13764e-38	1.70731	0.651	0.331	5.80648e-34
aqp8a.1	5.70749e-37	2.04141	0.44	0.124	1.55032e-32
entpd8	1.90422e-34	1.95474	0.491	0.178	5.17243e-30
anxa4	6.93674e-32	1.25981	0.756	0.529	1.88423e-27
cldn2	7.53134e-32	2.06016	0.323	0.064	2.04574e-27
si:dkey-96g2.1	1.61267e-27	1.13378	0.709	0.469	4.3805e-23
myh9a	3.00096e-25	1.94802	0.313	0.082	8.1515e-21
ins	2.45949e-24	2.1312	0.154	0.004	6.68072e-20
rpl34	4.2965e-24	1.65674	0.392	0.144	1.16706e-19
krt94	3.84972e-22	2.26136	0.242	0.051	1.0457e-17
tnks1bp1	1.91359e-19	1.51963	0.329	0.115	5.19788e-15
zgc:198329	7.00351e-19	1.30238	0.402	0.181	1.90236e-14
fth1a	9.60681e-19	1.90589	0.238	0.064	2.6095e-14
gmnn	2.82181e-18	1.88625	0.22	0.054	7.66487e-14
lpin1	2.93841e-18	2.0491	0.176	0.029	7.9816e-14
CR383676.2	4.39724e-16	1.63031	0.273	0.095	1.19442e-11
rpl35	1.02705e-15	1.31613	0.406	0.207	2.78977e-11
SERP1	2.2337e-15	1.26115	0.479	0.281	6.06739e-11
hmgb1a	3.6958e-15	1.48216	0.299	0.124	1.00389e-10
ubc	3.71412e-15	1.50119	0.206	0.057	1.00887e-10
AL953907.2	2.1782e-14	1.39697	0.212	0.063	5.91664e-10
zgc:92161	4.58161e-14	1.62398	0.149	0.029	1.2445e-09
myo9b	5.88557e-14	1.65397	0.2	0.058	1.5987e-09
cxcl20	1.50854e-13	1.14548	0.271	0.108	4.09764e-09
cmah	4.45041e-13	1.2204	0.194	0.058	1.20886e-08
ctdsp2	4.49112e-13	2.00084	0.121	0.019	1.21992e-08
sf3b1	1.6298e-12	1.50515	0.131	0.025	4.42702e-08
sytl4	2.05757e-12	1.53882	0.127	0.023	5.58898e-08
rps29	2.17489e-12	1.22645	0.412	0.243	5.90765e-08
rps16	3.98541e-12	1.31082	0.396	0.229	1.08256e-07
slc25a5	6.17853e-12	1.19156	0.378	0.217	1.67827e-07
si:dkey-250k15.10	2.93985e-11	1.50957	0.135	0.032	7.98552e-07
adh8b	7.34599e-11	1.33006	0.113	0.022	1.99539e-06
CR318588.4	1.04205e-10	1.05711	0.285	0.131	2.83052e-06
slc43a2b	2.2951e-10	1.81886	0.143	0.041	6.23417e-06
rpl36a	2.42851e-10	1.01065	0.45	0.284	6.59656e-06
gapdh	2.98231e-10	1.15786	0.16	0.051	8.10086e-06
si:dkey-11o1.3	4.88628e-10	0.870058	0.133	0.035	1.32726e-05
cobll1a	6.93149e-10	1.0331	0.147	0.045	1.8828e-05
si:dkey-28b4.7	7.31365e-10	1.60756	0.119	0.029	1.98661e-05
rps18	7.61927e-10	0.826889	0.438	0.277	2.06962e-05
si:dkey-151g10.6	8.00573e-10	0.757706	0.529	0.36	2.1746e-05
arhgef18a	9.58073e-10	1.25925	0.178	0.066	2.60241e-05
rpl39	2.31321e-09	0.795608	0.483	0.324	6.28338e-05
TXN	2.3795e-09	1.09378	0.242	0.114	6.46344e-05
rpl38	2.96867e-09	0.823735	0.406	0.255	8.06379e-05
itpk1a	3.63346e-09	1.53769	0.121	0.034	9.86957e-05
cbln17	7.44013e-09	1.51826	0.168	0.066	0.000202096
hpda	7.76115e-09	1.24833	0.147	0.05	0.000210816
rpl7	1.17542e-08	0.741465	0.386	0.235	0.00031928
zgc:86896	1.51843e-08	1.24313	0.182	0.076	0.00041245
gstr	1.52797e-08	0.885398	0.261	0.134	0.000415042
serf2	1.64175e-08	0.945796	0.208	0.093	0.000445948
id2a	1.9459e-08	1.2258	0.196	0.087	0.000528565
si:ch73-1a9.3	4.91309e-08	0.555086	0.127	0.041	0.00133454
mt2	5.1035e-08	0.900612	0.139	0.048	0.00138626
calr3a	5.39835e-08	1.13567	0.149	0.055	0.00146635
daam1a	6.85975e-08	0.87757	0.232	0.117	0.00186331
jun	1.46049e-07	0.845725	0.35	0.222	0.00396714
aldob	1.53737e-07	0.774076	0.139	0.051	0.00417597
mt-co3	1.60978e-07	0.751459	0.184	0.083	0.00437264
nr5a2	1.96693e-07	0.961215	0.295	0.175	0.00534276
fthl30	2.01989e-07	0.696694	0.17	0.071	0.00548662
enc1	2.42799e-07	0.98441	0.139	0.052	0.00659516
rsrp1	2.62667e-07	0.968185	0.218	0.111	0.00713482
nfil3-6	2.75459e-07	1.32912	0.107	0.034	0.00748229
fosab	3.0602e-07	0.905359	0.319	0.198	0.00831243
blnk	3.21974e-07	1.23694	0.139	0.054	0.00874579
rpl35a	3.7335e-07	0.603728	0.392	0.252	0.0101413
si:dkey-88e18.2	3.96516e-07	1.35662	0.101	0.031	0.0107706
si:dkey-11o1.7	4.13357e-07	0.810154	0.129	0.047	0.011228
rps24	6.14985e-07	0.696181	0.44	0.308	0.0167048
s100a10b	6.78103e-07	0.769004	0.232	0.121	0.0184193
dab2ipb	6.98612e-07	0.882184	0.18	0.085	0.0189764
hnrnpa0l	9.33408e-07	1.15333	0.182	0.089	0.0253542
rpl27	1.05059e-06	0.829968	0.321	0.204	0.0285371
mhc1zca	1.2864e-06	0.80384	0.143	0.06	0.0349425
onecut1	1.31868e-06	1.21504	0.125	0.048	0.0358192
rell1	1.37452e-06	0.86536	0.145	0.061	0.037336

## Sheet: 1dpa.BEC.vs.0dpa.BEC.down
	p_val	avg_log2FC	pct.1	pct.2	p_val_adj
fthl31	1.63539e-40	3.00507	0.273	0.029	4.4422e-36
fthl27	6.75959e-37	2.73221	0.27	0.034	1.83611e-32
ccl35.1	1.49157e-35	3.77451	0.197	0.004	4.05154e-31
ccl35.2	8.64818e-34	3.17994	0.191	0.005	2.34911e-29
zgc:193726	6.00985e-32	1.7855	0.38	0.143	1.63246e-27
tmsb4x	6.78444e-29	2.17509	0.331	0.099	1.84286e-24
fgl2a	3.90176e-25	2.42251	0.251	0.064	1.05983e-20
fosl1a	2.24697e-24	2.26366	0.332	0.134	6.10345e-20
ptmaa	7.78429e-24	1.97546	0.515	0.343	2.11445e-19
cdh1	1.07626e-22	2.0751	0.431	0.249	2.92345e-18
BX855618.1	9.81252e-22	2.57297	0.169	0.024	2.66538e-17
cldn15lb	3.56073e-21	2.04559	0.491	0.35	9.67202e-17
crip1	5.07861e-21	2.43234	0.149	0.016	1.3795e-16
itm2ba	2.0445e-18	2.55128	0.245	0.089	5.55348e-14
icn	2.82918e-16	1.96933	0.407	0.269	7.68489e-12
sdcbp2	3.99256e-14	1.99393	0.133	0.028	1.0845e-09
marcksl1b	8.87593e-14	1.99565	0.128	0.026	2.41097e-09
cpeb4b	4.96493e-13	1.9721	0.149	0.041	1.34862e-08
jak1	5.85106e-13	2.01592	0.152	0.044	1.58932e-08
cd63	1.9576e-12	2.28325	0.179	0.066	5.31744e-08
aqp8a.1	1.65767e-11	1.91928	0.124	0.032	4.50272e-07
si:dkey-96g2.1	1.74281e-11	1.72843	0.469	0.393	4.734e-07
selenow1	3.45117e-11	1.82703	0.163	0.06	9.37442e-07
higd1a	6.28479e-11	1.71738	0.328	0.219	1.70714e-06
hmgn6	1.73281e-10	1.96174	0.181	0.078	4.70683e-06
ucp2	1.84465e-10	1.67521	0.141	0.048	5.01063e-06
zgc:162730	2.87776e-10	1.89712	0.175	0.073	7.81686e-06
etfa	5.44759e-10	0.55881	0.032	0.123	1.47973e-05
cbx7a	1.54337e-09	2.05071	0.14	0.052	4.19226e-05
epcam	1.66769e-09	1.12848	0.561	0.551	4.52993e-05
gadd45ba	1.89527e-09	1.24899	0.277	0.159	5.14811e-05
add3a	4.44925e-09	0.520051	0.054	0.154	0.000120855
nfkbiab	5.03919e-09	1.41859	0.163	0.069	0.00013688
pim1	8.29976e-09	1.34344	0.153	0.064	0.000225446
si:ch1073-392o20.2	9.038e-09	1.65194	0.13	0.048	0.000245499
ktn1	1.31718e-08	0.314061	0.071	0.176	0.000357787
fgb	1.34297e-08	0.336063	0.058	0.155	0.000364791
dab2ipb	2.14705e-08	0.253793	0.085	0.197	0.000583203
phactr4a	2.41815e-08	1.59372	0.348	0.257	0.000656843
CR318588.4	3.69017e-08	0.919814	0.131	0.048	0.00100236
clint1a	4.0047e-08	0.559757	0.051	0.139	0.0010878
ptp4a1	4.08819e-08	0.287391	0.051	0.142	0.00111048
vapb	5.5974e-08	0.347717	0.047	0.132	0.00152042
rplp2	8.97755e-08	1.51491	0.369	0.295	0.00243857
s100a10b	2.11092e-07	1.64955	0.121	0.049	0.00573388
nocta	2.12573e-07	1.76843	0.128	0.053	0.00577411
ccni	4.36474e-07	1.37659	0.125	0.053	0.011856
snd1	4.37083e-07	0.283967	0.055	0.139	0.0118725
cx30.3	4.87337e-07	0.278645	0.27	0.452	0.0132375
mt-nd5	9.71482e-07	0.409756	0.117	0.225	0.0263884
atp1b1a	1.05584e-06	1.59744	0.245	0.164	0.0286798
chac1	1.17925e-06	1.69828	0.133	0.062	0.0320319
clic2	1.77997e-06	1.5182	0.152	0.078	0.0483493
atf4b	1.83655e-06	1.442	0.198	0.118	0.0498862

## Sheet: 2dpa.BEC.vs.1dpa.BEC.down
	p_val	avg_log2FC	pct.1	pct.2	p_val_adj
si:ch211-153b23.5	8.31475e-58	2.00108	0.747	0.598	2.25854e-53
actn1	6.27366e-43	2.3709	0.298	0.057	1.70411e-38
tpm4a	1.59628e-35	2.63896	0.523	0.342	4.33597e-31
krt18a.1	1.88287e-31	1.27537	0.748	0.685	5.11444e-27
cnn2	3.73138e-31	2.41637	0.442	0.246	1.01356e-26
rab11fip1a	5.48982e-30	1.89851	0.438	0.236	1.4912e-25
ezra	1.13983e-28	2.06567	0.475	0.311	3.09611e-24
mgll	1.21622e-26	1.86884	0.354	0.162	3.30361e-22
calm2a	2.44791e-23	1.83121	0.363	0.193	6.64925e-19
fkbp5	6.5751e-22	1.57619	0.242	0.081	1.786e-17
cx30.3	1.07107e-21	1.49104	0.452	0.288	2.90934e-17
anxa13	4.20967e-21	1.29615	0.135	0.018	1.14347e-16
tubb6	8.00107e-20	1.39583	0.195	0.056	2.17333e-15
cald1a	9.08531e-20	2.31762	0.368	0.224	2.46784e-15
iqgap2	3.04787e-19	1.80528	0.331	0.176	8.27894e-15
s100v2	1.47076e-18	1.47684	0.503	0.383	3.99504e-14
pdzk1ip1	3.17185e-17	1.54874	0.385	0.241	8.61568e-13
pmp22b	3.25445e-17	1.65574	0.167	0.047	8.84007e-13
zgc:77748	2.99081e-16	1.21927	0.444	0.309	8.12392e-12
akap12b	6.46548e-16	1.45798	0.154	0.043	1.75622e-11
si:ch211-137i24.10	7.80337e-16	0.678442	0.736	0.702	2.11963e-11
tagln2	2.73876e-15	2.71229	0.37	0.256	7.4393e-11
mphosph10	1.16973e-13	1.62437	0.354	0.24	3.17735e-09
spint2	1.8297e-13	1.24899	0.429	0.317	4.97001e-09
rrs1	2.18153e-13	1.66231	0.334	0.219	5.9257e-09
cav1	2.58408e-13	1.39477	0.419	0.319	7.01913e-09
ap1s3b	3.2666e-13	1.42236	0.383	0.271	8.87305e-09
cacna2d1a	3.74697e-13	1.25479	0.261	0.135	1.01779e-08
pcdh1b	1.94932e-12	1.45539	0.328	0.212	5.29494e-08
pum3	2.20347e-12	1.49609	0.283	0.171	5.98527e-08
hnrnpa0a	2.63395e-12	0.253292	0.151	0.326	7.15459e-08
tmem256	6.95666e-12	0.286939	0.085	0.219	1.88964e-07
zgc:198329	1.28098e-11	0.961071	0.469	0.368	3.47953e-07
tpm2	2.48291e-11	1.68515	0.301	0.197	6.74432e-07
ccdc80	2.90328e-11	1.26743	0.226	0.118	7.88619e-07
pagr1	3.50125e-11	0.474984	0.11	0.255	9.51046e-07
tns1b	4.12924e-11	1.05886	0.115	0.034	1.12162e-06
rpl7l1	4.24392e-11	1.46655	0.352	0.257	1.15278e-06
mylka	6.01337e-11	1.38628	0.279	0.176	1.63341e-06
plekhg5b	6.74167e-11	1.3999	0.275	0.17	1.83124e-06
s100u	1.96551e-10	1.28847	0.343	0.246	5.33891e-06
mesd	2.27148e-10	0.293197	0.166	0.332	6.17002e-06
actb2	2.31603e-10	0.714835	0.24	0.463	6.29105e-06
anxa4	4.34986e-10	0.64923	0.721	0.729	1.18155e-05
bccip	4.48192e-10	1.45999	0.319	0.228	1.21742e-05
kng1	5.52996e-10	1.47779	0.356	0.277	1.5021e-05
bop1	7.39728e-10	0.285889	0.127	0.27	2.00932e-05
ubtf	7.42738e-10	0.322661	0.136	0.283	2.0175e-05
sgta	1.16177e-09	0.288265	0.216	0.402	3.15571e-05
mrpl57	1.8192e-09	1.3869	0.344	0.261	4.9415e-05
eif4g2a	1.87323e-09	0.268532	0.103	0.23	5.08826e-05
psmc2	2.24894e-09	1.41075	0.291	0.2	6.1088e-05
smim15	4.22273e-09	1.30324	0.261	0.172	0.000114702
sf3a2	6.20189e-09	0.383465	0.188	0.357	0.000168462
ddx42	8.00647e-09	0.301203	0.091	0.206	0.00021748
psmd12	8.07328e-09	1.31911	0.299	0.221	0.000219295
muc13b	8.49431e-09	0.74183	0.191	0.095	0.000230731
dennd2b	9.00771e-09	1.38245	0.363	0.288	0.000244677
plecb	9.06051e-09	1.59263	0.279	0.189	0.000246111
knop1	1.41365e-08	1.32507	0.356	0.286	0.000383989
slc51a	1.46946e-08	1.27852	0.425	0.368	0.000399149
cd82a	1.50473e-08	0.917549	0.102	0.035	0.000408731
ugt8	1.76143e-08	1.38119	0.318	0.235	0.000478457
itga2.3	1.8182e-08	0.89655	0.103	0.036	0.000493877
snrpc	1.94842e-08	0.281797	0.171	0.318	0.00052925
cmss1	2.68299e-08	1.3973	0.295	0.216	0.000728782
egr1	2.82975e-08	1.34028	0.299	0.21	0.000768646
sco1	3.43422e-08	0.295006	0.135	0.266	0.000932838
cfl1l	3.82696e-08	2.16731	0.377	0.337	0.00103952
gnl1	3.99082e-08	0.252908	0.091	0.2	0.00108403
psmd13	4.36e-08	1.19565	0.306	0.226	0.00118431
ctsla	5.73845e-08	0.265911	0.058	0.146	0.00155874
got2b	7.07349e-08	0.280886	0.142	0.274	0.00192137
ifi45	7.22509e-08	0.795662	0.261	0.452	0.00196255
mrps33	9.52879e-08	1.25209	0.328	0.258	0.0025883
micos13	1.10663e-07	0.373905	0.091	0.197	0.00300594
pfdn6	1.14638e-07	0.336993	0.225	0.395	0.00311392
drg2	1.23559e-07	0.323213	0.148	0.277	0.00335624
dhx9	1.3244e-07	0.269133	0.131	0.253	0.00359747
nipa2	1.40736e-07	1.17215	0.242	0.161	0.0038228
eif5b	1.4428e-07	0.262002	0.212	0.359	0.00391907
rbm25b	1.48443e-07	0.271198	0.128	0.247	0.00403216
ppp1r14bb	1.50322e-07	0.298189	0.046	0.123	0.0040832
zcchc17	1.50613e-07	0.297725	0.103	0.211	0.0040911
zgc:77056	1.51613e-07	0.322863	0.065	0.154	0.00411825
C2H1orf35	1.58169e-07	0.302174	0.099	0.205	0.00429634
blcap	1.60838e-07	0.32275	0.091	0.194	0.00436884
nkap	1.60998e-07	0.406183	0.107	0.216	0.00437319
srprb	1.68015e-07	0.395291	0.175	0.318	0.00456378
mtdhb	1.83675e-07	1.49076	0.31	0.24	0.00498918
hnrnpd	1.88656e-07	0.297309	0.155	0.287	0.00512447
u2af2a	2.25092e-07	0.446303	0.132	0.253	0.00611418
ndufb10	2.80435e-07	0.44425	0.229	0.392	0.00761744
rbm6	2.9721e-07	0.284859	0.081	0.174	0.00807312
dab2ipb	3.04166e-07	0.953558	0.197	0.114	0.00826206
prr13	3.06622e-07	1.24124	0.293	0.221	0.00832877
vps25	3.08448e-07	0.346772	0.18	0.319	0.00837838
pdap1b	3.16443e-07	0.286128	0.184	0.326	0.00859555
svep1	3.35676e-07	0.275206	0.057	0.139	0.00911795
ddost	3.44902e-07	0.307522	0.117	0.226	0.00936856
adtrp1	3.56289e-07	0.323587	0.174	0.312	0.00967789
dnajc8	3.70483e-07	0.313438	0.205	0.36	0.0100634
eloa	4.17637e-07	0.291889	0.085	0.178	0.0113443
zc3h15	4.22168e-07	1.29276	0.298	0.229	0.0114673
csnk1g2a	5.24313e-07	1.18123	0.338	0.268	0.0142419
pprc1	5.31012e-07	1.31268	0.264	0.19	0.0144239
gatb	5.36292e-07	0.517401	0.066	0.151	0.0145673
flna	5.75566e-07	1.5358	0.224	0.151	0.0156341
leo1	6.29681e-07	0.314096	0.208	0.351	0.017104
CR388047.3	6.37341e-07	1.17785	0.192	0.116	0.0173121
smim20	6.4489e-07	0.256249	0.107	0.211	0.0175172
glipr2l	6.73628e-07	1.21185	0.13	0.063	0.0182977
pcbp2	6.91815e-07	0.361264	0.118	0.225	0.0187918
gpatch4	6.92021e-07	0.37121	0.168	0.302	0.0187974
dhx16	6.99965e-07	0.382913	0.155	0.283	0.0190131
sec61a1	7.21808e-07	0.252171	0.109	0.211	0.0196065
ctdsp2	7.28012e-07	0.333752	0.09	0.185	0.019775
csrp1a	7.82618e-07	1.07214	0.299	0.23	0.0212583
mettl1	8.35619e-07	0.285059	0.125	0.236	0.0226979
pdlim1	8.79168e-07	1.1678	0.344	0.283	0.0238808
FOXK2	8.90039e-07	0.34279	0.068	0.151	0.0241761
mrps26	9.00141e-07	0.289419	0.217	0.371	0.0244505
gria4a	9.62522e-07	1.31108	0.236	0.162	0.026145
acmsd	1.18921e-06	0.274917	0.185	0.324	0.0323026
coa5	1.26371e-06	0.315342	0.106	0.207	0.0343261
clint1a	1.31729e-06	0.376076	0.139	0.257	0.0357816
polr3k	1.3417e-06	0.391978	0.081	0.17	0.0364445
actr1	1.42883e-06	0.267398	0.136	0.251	0.0388113
c1qbp	1.45438e-06	0.321956	0.281	0.461	0.0395054
abce1	1.57088e-06	0.253924	0.175	0.305	0.0426699
gadd45gip1	1.67127e-06	0.399517	0.189	0.326	0.0453968
tcea1	1.67375e-06	0.345589	0.201	0.345	0.0454641
llph	1.80703e-06	1.46945	0.323	0.268	0.0490842

## Sheet: 3dpa.HC.vs.2dpa.BEC.down
	p_val	avg_log2FC	pct.1	pct.2	p_val_adj
si:dkey-96g2.1	5.25802e-82	2.77068	0.551	0.099	1.42824e-77
si:ch211-153b23.5	1.05989e-69	2.80659	0.598	0.188	2.87899e-65
alcama	9.22318e-51	1.64563	0.339	0.034	2.50529e-46
zgc:152791	3.03583e-49	1.92827	0.313	0.027	8.24624e-45
si:ch211-137i24.10	6.39523e-47	1.70142	0.702	0.538	1.73714e-42
adamtsl7	1.37415e-41	1.59953	0.247	0.01	3.7326e-37
cx30.3	1.37275e-40	1.54739	0.288	0.036	3.72879e-36
bcam	1.7071e-40	1.61393	0.394	0.119	4.63699e-36
nptx1l	1.28433e-37	1.2516	0.217	0.004	3.48863e-33
igfbp5b	1.61454e-36	1.42588	0.259	0.03	4.38558e-32
si:ch73-359m17.9	2.3913e-36	2.34894	0.531	0.284	6.49548e-32
marcksb	7.76018e-36	1.00912	0.254	0.027	2.1079e-31
pkp1b	3.84265e-34	1.24317	0.302	0.065	1.04378e-29
basp1	6.94215e-33	1.39634	0.605	0.412	1.8857e-28
pfdn5	8.12399e-33	1.19434	0.404	0.153	2.20672e-28
hmgb1a	5.47106e-32	1.45068	0.511	0.271	1.4861e-27
cldn7b	2.0894e-30	1.41606	0.345	0.108	5.67543e-26
ifi46	1.44511e-29	1.3701	0.432	0.206	3.92535e-25
s100v2	6.75114e-29	1.44925	0.383	0.158	1.83381e-24
cnn3a	1.44998e-28	1.29166	0.394	0.166	3.93858e-24
adam8a	5.46378e-28	1.20287	0.175	0.009	1.48413e-23
gap43	2.06677e-27	1.26567	0.182	0.013	5.61397e-23
ifi45	2.17835e-27	1.82466	0.452	0.246	5.91705e-23
tm4sf4	2.67749e-26	1.55343	0.641	0.54	7.27286e-22
smtnl1	3.86024e-26	1.45777	0.241	0.05	1.04856e-21
spint2	5.41765e-26	1.3891	0.317	0.107	1.47159e-21
cdh17	1.60012e-25	1.36439	0.492	0.303	4.34639e-21
snrpa1	2.01638e-25	1.05508	0.427	0.214	5.47708e-21
si:dkey-16l2.20	4.44324e-25	1.42557	0.156	0.007	1.20692e-20
cldnb	5.17847e-25	1.58605	0.304	0.097	1.40663e-20
sox11a	5.29392e-25	1.28608	0.259	0.067	1.43799e-20
arl4ca	1.73798e-24	1.24549	0.361	0.155	4.72088e-20
marcksa	2.93897e-24	0.776857	0.177	0.018	7.98312e-20
ugt5g1	3.0815e-24	1.10961	0.281	0.087	8.37028e-20
hmox1a	6.52663e-24	1.56483	0.236	0.055	1.77283e-19
si:rp71-77l1.1	1.94216e-23	1.39346	0.309	0.109	5.2755e-19
nme3	2.09674e-23	0.854539	0.241	0.06	5.69538e-19
ccn1	4.1807e-23	1.70636	0.264	0.081	1.1356e-18
si:dkey-194e6.1	5.65416e-23	1.08577	0.154	0.011	1.53584e-18
anxa4	5.94511e-23	0.954304	0.729	0.643	1.61487e-18
cd9b	2.90622e-22	1.05075	0.461	0.274	7.89417e-18
znf593	5.95821e-22	1.0937	0.386	0.189	1.61843e-17
ntn1a	1.05435e-21	0.803792	0.159	0.017	2.86392e-17
cacna2d1a	4.61569e-21	0.873611	0.135	0.007	1.25376e-16
timp2b	6.41405e-21	0.895581	0.204	0.044	1.74225e-16
camk2g2	6.76961e-21	0.912085	0.295	0.112	1.83883e-16
si:dkey-28b4.7	1.30618e-20	1.21367	0.375	0.182	3.54798e-16
FADS6	1.50125e-20	1.06949	0.282	0.099	4.07785e-16
sgta	1.59977e-20	0.960634	0.402	0.213	4.34547e-16
pfdn6	1.991e-20	0.98523	0.395	0.21	5.40815e-16
prxl2b	2.50762e-20	1.95577	0.264	0.094	6.81145e-16
fam162a	4.21484e-20	1.021	0.361	0.175	1.14488e-15
bmp6	8.69611e-20	0.828842	0.136	0.011	2.36212e-15
gdpd2	9.67029e-20	1.02706	0.185	0.038	2.62674e-15
ccdc85b	1.04336e-19	0.868557	0.153	0.02	2.83408e-15
slc38a5b	1.13251e-19	0.76736	0.164	0.026	3.07623e-15
ctsk	1.50238e-19	0.990661	0.205	0.051	4.08091e-15
anxa2b	1.57565e-19	1.41586	0.167	0.03	4.27995e-15
anapc11	2.72364e-19	1.0227	0.338	0.163	7.39822e-15
arpp21	5.57362e-19	1.12177	0.245	0.084	1.51396e-14
aimp2	1.04668e-18	1.01689	0.364	0.192	2.84311e-14
cfl1l	2.54724e-18	1.16256	0.337	0.156	6.91908e-14
mrps15	2.93954e-18	0.912868	0.346	0.172	7.98468e-14
psma6a	4.45951e-18	0.941493	0.373	0.199	1.21134e-13
si:ch211-195b15.8	5.77183e-18	1.36802	0.287	0.126	1.5678e-13
lsp1b	7.31783e-18	0.719378	0.144	0.021	1.98774e-13
CR407701.1	1.07081e-17	0.902044	0.321	0.153	2.90864e-13
stard13a	1.09608e-17	0.974518	0.176	0.041	2.97727e-13
usp10	1.23922e-17	0.896953	0.298	0.134	3.3661e-13
slc39a7	1.80099e-17	0.974084	0.326	0.159	4.89204e-13
mrpl20	1.86581e-17	0.962563	0.334	0.166	5.06809e-13
hnrnpa0a	3.48564e-17	0.920033	0.326	0.163	9.46805e-13
CU467633.1	5.39715e-17	0.836008	0.12	0.011	1.46603e-12
BX284638.2	7.59636e-17	0.639517	0.107	0.006	2.0634e-12
mxa	9.87468e-17	0.446783	0.107	0.006	2.68226e-12
khdrbs1a	1.00187e-16	1.15818	0.539	0.473	2.72139e-12
pdzd3b	1.15124e-16	0.637335	0.118	0.011	3.12712e-12
vcp	1.27918e-16	0.936916	0.469	0.325	3.47463e-12
si:ch211-222l21.1	1.30075e-16	0.888316	0.601	0.537	3.53323e-12
sh3pxd2aa	1.32133e-16	0.92618	0.21	0.067	3.58914e-12
pdcd5	1.7111e-16	0.865756	0.389	0.223	4.64785e-12
unm-sa911	2.01924e-16	0.851511	0.213	0.07	5.48486e-12
csnk1g2a	3.13605e-16	1.14212	0.268	0.115	8.51844e-12
cldn15lb	3.21177e-16	1.01821	0.543	0.395	8.72413e-12
si:ch73-234b20.5	4.65637e-16	0.89992	0.329	0.169	1.26481e-11
si:ch211-153b23.4	4.65773e-16	1.02135	0.112	0.01	1.26518e-11
spint1a	5.90348e-16	0.900056	0.236	0.089	1.60356e-11
hnrnpa1a	6.11333e-16	0.960506	0.386	0.237	1.66056e-11
pcdh2g28	9.53818e-16	0.632326	0.151	0.031	2.59085e-11
cd276	1.20193e-15	0.636311	0.129	0.02	3.26481e-11
psma6b	1.3282e-15	0.855632	0.356	0.197	3.60779e-11
foxp4	2.23407e-15	1.17652	0.325	0.169	6.0684e-11
lratd1	2.55561e-15	0.754851	0.164	0.041	6.94179e-11
slc43a3b	2.89464e-15	1.18817	0.348	0.2	7.86271e-11
hhex	2.95638e-15	0.876809	0.202	0.068	8.03043e-11
appa	3.05259e-15	1.0453	0.213	0.077	8.29176e-11
anxa5b	3.14494e-15	0.652992	0.171	0.045	8.5426e-11
si:ch211-194k22.8	3.70329e-15	0.690095	0.197	0.064	1.00592e-10
niban2b	3.92991e-15	0.713557	0.181	0.053	1.06748e-10
hapln1b	7.73337e-15	0.43434	0.102	0.009	2.10062e-10
si:dkey-239h2.3	8.54582e-15	0.926602	0.379	0.224	2.3213e-10
emc10	9.65595e-15	0.964408	0.344	0.196	2.62285e-10
s1pr1	1.28348e-14	0.598462	0.101	0.009	3.48632e-10
mrpl14	1.76188e-14	0.824805	0.356	0.203	4.78581e-10
zmp:0000000624	1.79432e-14	0.811136	0.393	0.243	4.87392e-10
calm1b	1.86679e-14	0.906857	0.213	0.081	5.07076e-10
mrpl21	2.14936e-14	0.901292	0.352	0.202	5.83831e-10
ccdc25	2.43236e-14	0.792835	0.375	0.222	6.60703e-10
CR318588.1	2.61991e-14	2.9956	0.223	0.097	7.11647e-10
pfn1	3.26414e-14	1.05475	0.151	0.038	8.86639e-10
fxyd1	3.73381e-14	0.771443	0.667	0.661	1.01421e-09
btk	4.32668e-14	1.08451	0.176	0.054	1.17526e-09
zgc:198329	4.40257e-14	1.31881	0.368	0.224	1.19587e-09
srsf9	4.75381e-14	0.761679	0.359	0.203	1.29128e-09
myl6	4.94444e-14	0.927083	0.43	0.293	1.34306e-09
caprin1a	6.7575e-14	0.683047	0.254	0.112	1.83554e-09
aopep	7.61696e-14	0.998121	0.173	0.054	2.069e-09
ccdc88b	1.03739e-13	0.878184	0.138	0.031	2.81786e-09
slc25a15b	1.04099e-13	0.662125	0.224	0.089	2.82763e-09
cxcl20	1.16143e-13	0.881779	0.505	0.365	3.1548e-09
arrdc1a	1.26888e-13	0.73584	0.147	0.037	3.44665e-09
csrp1a	1.57681e-13	0.923731	0.23	0.098	4.28308e-09
elovl1b	1.87082e-13	1.01062	0.299	0.162	5.0817e-09
si:dkeyp-73b11.8	1.92671e-13	0.355578	0.02	0.108	5.23352e-09
lmnb2	2.29349e-13	0.54087	0.168	0.053	6.2298e-09
atf4a	2.80582e-13	0.833545	0.253	0.119	7.62144e-09
mtap	3.13788e-13	0.913063	0.345	0.209	8.52341e-09
pam16	4.11065e-13	0.910986	0.341	0.2	1.11658e-08
MYG1	5.06402e-13	0.791992	0.328	0.185	1.37554e-08
rrp8	5.22093e-13	1.05134	0.365	0.224	1.41816e-08
rpn1	5.46296e-13	0.966169	0.351	0.214	1.4839e-08
epcam	5.59109e-13	1.03034	0.606	0.487	1.51871e-08
igsf9b	5.81406e-13	0.736937	0.17	0.055	1.57927e-08
eps8l3a	5.95653e-13	0.807672	0.126	0.027	1.61797e-08
tpm4a	6.62661e-13	1.04944	0.342	0.203	1.79999e-08
mpzl2b	7.34598e-13	0.945306	0.33	0.195	1.99539e-08
mylk5	8.16725e-13	0.878238	0.265	0.131	2.21847e-08
cox8a	1.13112e-12	0.872305	0.468	0.364	3.07246e-08
mrpl48	1.25329e-12	0.759345	0.391	0.244	3.40431e-08
mrps7	1.25996e-12	0.949712	0.35	0.216	3.42244e-08
dnajc8	1.45249e-12	0.811826	0.36	0.223	3.94541e-08
timm9	2.03903e-12	0.857487	0.415	0.28	5.53861e-08
mrpl28	2.24672e-12	0.78762	0.365	0.222	6.10278e-08
robo2	3.23938e-12	0.942009	0.284	0.148	8.79913e-08
pin4	4.19408e-12	0.826331	0.373	0.24	1.13924e-07
nme2b.2	4.28878e-12	0.639638	0.107	0.02	1.16496e-07
nr5a2	4.3908e-12	1.19997	0.261	0.136	1.19267e-07
wif1	4.74383e-12	0.904375	0.244	0.121	1.28857e-07
hmgb2b	5.64026e-12	0.79112	0.571	0.509	1.53206e-07
schip1	5.91331e-12	0.551552	0.158	0.051	1.60623e-07
fkbp1b	6.16625e-12	0.727301	0.188	0.074	1.67494e-07
entpd8	1.03731e-11	0.807575	0.385	0.251	2.81765e-07
si:ch211-222k6.3	1.07427e-11	0.821041	0.111	0.023	2.91805e-07
rhoab	1.37266e-11	0.924522	0.286	0.163	3.72857e-07
lsr	1.64002e-11	0.841789	0.345	0.213	4.45479e-07
dbn1	1.66828e-11	0.835013	0.209	0.094	4.53154e-07
cav1	2.3446e-11	0.887672	0.319	0.19	6.36864e-07
hdac9b	3.19026e-11	0.649402	0.115	0.027	8.6657e-07
serpinb1l1	3.29432e-11	0.577722	0.102	0.02	8.94837e-07
mrpl34	3.37138e-11	0.842602	0.416	0.297	9.15767e-07
ndufv3	3.46938e-11	1.01992	0.332	0.21	9.42386e-07
grb10a	3.86154e-11	0.617944	0.14	0.044	1.04891e-06
cldn2	4.54441e-11	0.940802	0.225	0.111	1.2344e-06
ecm1b	5.41611e-11	0.806736	0.185	0.077	1.47118e-06
serpinb1l3	5.98507e-11	0.766758	0.159	0.058	1.62573e-06
lef1	6.11166e-11	0.558741	0.126	0.034	1.66011e-06
CR396595.3	6.56361e-11	0.888946	0.144	0.048	1.78287e-06
xirp2a	6.57789e-11	0.917547	0.56	0.484	1.78675e-06
hnrnpabb	8.37365e-11	0.74666	0.527	0.479	2.27453e-06
ftsj3	9.19437e-11	0.823924	0.301	0.18	2.49747e-06
smarcc1a	9.28378e-11	0.721808	0.353	0.224	2.52175e-06
chmp4c	9.72549e-11	0.751701	0.155	0.055	2.64173e-06
lyar	1.05862e-10	0.895542	0.381	0.263	2.87553e-06
smad3a	1.29455e-10	0.792195	0.153	0.054	3.51639e-06
mrpl24	1.3339e-10	0.840207	0.367	0.244	3.62327e-06
dpy30	1.36122e-10	0.733847	0.318	0.195	3.69749e-06
pkma	1.63235e-10	0.565757	0.167	0.064	4.43396e-06
hnrnpa0b	1.77545e-10	0.732104	0.589	0.548	4.82266e-06
ical1	1.89821e-10	0.734643	0.228	0.112	5.15611e-06
svep1	1.90669e-10	0.402353	0.139	0.045	5.17915e-06
f2rl1.2	2.23145e-10	0.656645	0.14	0.047	6.0613e-06
eif6	2.74101e-10	0.8074	0.334	0.217	7.44541e-06
chchd6b	2.85404e-10	0.660869	0.349	0.223	7.75244e-06
alpl	2.87526e-10	0.667006	0.124	0.037	7.81006e-06
kctd12.2	3.08434e-10	0.811378	0.107	0.027	8.37798e-06
coa3a	3.14352e-10	0.82671	0.388	0.267	8.53874e-06
si:dkey-42i9.4	4.06347e-10	0.68994	0.282	0.161	1.10376e-05
EPB41L2	4.77469e-10	0.839197	0.357	0.237	1.29695e-05
shroom4	5.02596e-10	0.786721	0.136	0.045	1.3652e-05
zgc:158343	5.06836e-10	1.28471	0.196	0.091	1.37672e-05
vsig8b	5.464e-10	0.791109	0.205	0.097	1.48419e-05
nt5c2b	6.59645e-10	0.574359	0.254	0.138	1.79179e-05
mrpl45	7.40142e-10	0.732508	0.335	0.217	2.01045e-05
cd81a	7.41926e-10	0.675274	0.189	0.085	2.01529e-05
mrps18c	8.20346e-10	0.74828	0.375	0.26	2.22831e-05
gapdhs	8.32993e-10	0.653858	0.372	0.259	2.26266e-05
f3b	8.87677e-10	1.55442	0.261	0.159	2.4112e-05
aco2	1.14366e-09	0.66794	0.296	0.182	3.10652e-05
meis1b	1.21396e-09	0.956961	0.251	0.141	3.29749e-05
CU929070.5	1.24393e-09	0.804089	0.332	0.216	3.37889e-05
lsm8	1.26337e-09	0.771825	0.344	0.23	3.4317e-05
cart3	1.28318e-09	0.933909	0.206	0.101	3.4855e-05
mrpl32	1.32662e-09	0.708811	0.409	0.293	3.60349e-05
uck2a	1.34621e-09	0.707309	0.225	0.118	3.6567e-05
bzw1a	1.44348e-09	0.745581	0.248	0.141	3.92093e-05
eif4a3	1.52916e-09	0.811935	0.325	0.214	4.15366e-05
eml2	1.5977e-09	0.736794	0.232	0.125	4.33982e-05
ciapin1	1.75583e-09	0.712862	0.368	0.251	4.76937e-05
arf2a	1.79318e-09	0.648488	0.359	0.244	4.87082e-05
dab2ipb	1.91864e-09	0.780558	0.114	0.034	5.2116e-05
copz1	1.94143e-09	0.875336	0.338	0.226	5.27351e-05
flna	2.10857e-09	0.584017	0.151	0.058	5.72751e-05
stmn1a	2.25207e-09	0.619941	0.426	0.304	6.1173e-05
zgc:86598	2.39831e-09	0.836936	0.348	0.237	6.51452e-05
onecut1	2.43932e-09	0.8399	0.228	0.124	6.62594e-05
setb	2.63361e-09	0.844518	0.51	0.469	7.15368e-05
zgc:194627	3.06006e-09	0.710728	0.275	0.163	8.31203e-05
serpinb1	3.11787e-09	0.568251	0.516	0.416	8.46908e-05
rpa2	4.06092e-09	0.805569	0.344	0.237	0.000110307
mrpl18	4.26429e-09	0.722193	0.337	0.227	0.000115831
kazald2	4.34829e-09	0.733704	0.119	0.04	0.000118113
aif1l	4.3695e-09	0.383467	0.136	0.05	0.000118689
rpz5	5.00869e-09	0.71374	0.313	0.196	0.000136051
tia1	5.12709e-09	0.659811	0.226	0.124	0.000139267
snx17	5.16002e-09	0.888	0.247	0.143	0.000140162
traf4a	5.85225e-09	0.784212	0.214	0.112	0.000158965
atp1a1a.4	6.07102e-09	0.952022	0.113	0.036	0.000164907
psmb4	6.17514e-09	0.80486	0.524	0.463	0.000167735
khsrp	6.68091e-09	0.706727	0.22	0.119	0.000181474
ccl35.1	7.4168e-09	0.574823	0.106	0.031	0.000201463
add3a	8.46316e-09	0.926519	0.241	0.138	0.000229885
mrps26	9.12977e-09	0.76239	0.371	0.261	0.000247992
CR318588.3	1.0155e-08	1.19834	0.12	0.041	0.00027584
cldnc	1.08105e-08	1.03908	0.342	0.247	0.000293645
BX927308.1	1.19415e-08	0.66974	0.344	0.243	0.000324366
akr1b1.2	1.31943e-08	0.494492	0.144	0.057	0.000358396
G3BP2	1.38605e-08	0.796652	0.296	0.192	0.000376494
ptges3a	1.85727e-08	0.741107	0.345	0.247	0.000504491
ube2v1	2.04601e-08	0.825299	0.327	0.232	0.000555756
mhc1uka	2.09082e-08	0.704872	0.229	0.126	0.00056793
rtca	2.20602e-08	0.791806	0.29	0.189	0.00059922
si:dkey-33i11.4	2.21591e-08	0.619125	0.274	0.169	0.000601908
rrm2	2.30913e-08	0.710256	0.155	0.07	0.000627229
ahnak	2.37852e-08	0.942444	0.186	0.094	0.000646079
mmp15b	2.39436e-08	0.581678	0.115	0.04	0.000650379
gnaia	2.4949e-08	0.662027	0.243	0.142	0.000677689
sytl4	2.49923e-08	0.89678	0.16	0.074	0.000678866
spink4	2.50654e-08	0.721427	0.212	0.116	0.000680851
ilf3b	2.54761e-08	0.725984	0.317	0.219	0.000692008
cirbpb	2.65523e-08	0.717572	0.572	0.582	0.000721241
mapre1b	2.86951e-08	0.558508	0.182	0.089	0.000779446
myca	4.06083e-08	0.813133	0.301	0.202	0.00110304
irf6	4.32287e-08	0.570091	0.184	0.092	0.00117422
seta	4.57276e-08	0.767845	0.504	0.462	0.0012421
bcl7a	5.12796e-08	0.573083	0.196	0.102	0.00139291
mapkapk2a	5.78478e-08	0.765634	0.284	0.186	0.00157132
LEPROTL1	6.05742e-08	0.463679	0.108	0.037	0.00164538
cald1a	6.09229e-08	0.701829	0.224	0.126	0.00165485
rbm4.2	6.19733e-08	0.68543	0.276	0.173	0.00168338
pdzd11	6.90885e-08	0.952373	0.148	0.067	0.00187665
mrpl35	7.77548e-08	0.646937	0.332	0.233	0.00211205
phactr4a	8.1848e-08	0.738869	0.367	0.27	0.00222324
CTBP1	9.08339e-08	0.607758	0.258	0.161	0.00246732
si:ch73-46j18.5	9.74072e-08	0.778681	0.346	0.247	0.00264587
hk1	1.0581e-07	0.448312	0.12	0.045	0.00287413
si:dkey-262k9.2	1.12807e-07	0.764705	0.255	0.161	0.00306417
klc4	1.2235e-07	0.837265	0.229	0.135	0.0033234
C20H12orf57	1.32166e-07	0.479137	0.207	0.115	0.00359002
psmc1a	1.33716e-07	0.750826	0.461	0.401	0.00363212
aurkaip1	1.41476e-07	0.69676	0.363	0.271	0.00384291
ush2a	1.54842e-07	0.826376	0.547	0.575	0.00420597
larp1b	1.59561e-07	0.689874	0.224	0.131	0.00433415
arfip1	1.75136e-07	0.594708	0.172	0.087	0.00475721
btbd10b	1.78533e-07	0.794588	0.305	0.21	0.0048495
slc38a3b	1.97645e-07	0.706215	0.21	0.124	0.00536862
pmp22a	2.08426e-07	0.408473	0.124	0.05	0.00566146
rbbp4	2.31397e-07	0.675198	0.375	0.276	0.00628544
serinc2	2.36335e-07	0.658299	0.162	0.081	0.00641956
zgc:113142	2.44904e-07	0.741438	0.23	0.142	0.00665233
plecb	2.52185e-07	0.868878	0.189	0.104	0.00685011
si:ch73-206d17.1	2.73456e-07	0.706422	0.305	0.21	0.00742789
cttnbp2nlb	2.80309e-07	0.503126	0.148	0.068	0.00761402
snx13	3.44665e-07	0.41981	0.101	0.036	0.00936215
CR318588.4	3.47052e-07	1.08188	0.458	0.381	0.00942699
wls	3.48819e-07	0.527948	0.181	0.095	0.00947496
hexim1	3.59033e-07	0.799691	0.255	0.162	0.00975241
btf3l4	3.68594e-07	0.760098	0.352	0.264	0.0100121
dag1	3.94778e-07	0.537496	0.108	0.041	0.0107234
cib1	4.09667e-07	0.604972	0.148	0.07	0.0111278
lyrm7	4.14579e-07	0.635513	0.313	0.219	0.0112612
mcm5	4.2179e-07	0.834036	0.329	0.239	0.0114571
cct8	4.62633e-07	0.656058	0.248	0.158	0.0125665
atp6v0e1	4.86765e-07	0.637785	0.608	0.673	0.013222
srsf7a	5.00028e-07	0.651678	0.365	0.283	0.0135823
mrpl54	5.03837e-07	0.695781	0.379	0.284	0.0136857
znf609b	5.40613e-07	0.57887	0.246	0.152	0.0146847
BX324206.3	5.43584e-07	0.689167	0.299	0.21	0.0147654
stard13b	5.52449e-07	0.691956	0.126	0.055	0.0150062
rbbp6	6.15972e-07	0.701254	0.226	0.138	0.0167316
rrp15	6.45107e-07	0.734258	0.327	0.237	0.017523
cgnl1	6.52978e-07	0.468355	0.139	0.065	0.0177368
fam177a1	7.21075e-07	0.729328	0.301	0.209	0.0195866
snx6	8.04538e-07	0.459065	0.106	0.041	0.0218537
emc6	8.11731e-07	0.679513	0.329	0.239	0.022049
dnajb6b	8.55636e-07	0.510265	0.128	0.057	0.0232416
mrpl22	8.58418e-07	0.735755	0.306	0.219	0.0233172
uchl1	8.87726e-07	0.306989	0.14	0.064	0.0241133
si:ch211-5k11.8	8.95012e-07	0.425071	0.1	0.037	0.0243112
eny2	9.05146e-07	0.727836	0.372	0.297	0.0245865
macroh2a2	9.06753e-07	0.851094	0.296	0.212	0.0246301
zgc:113208	1.02428e-06	0.501783	0.138	0.064	0.0278225
pam	1.02809e-06	0.721644	0.254	0.165	0.0279261
srprb	1.07659e-06	0.616611	0.318	0.232	0.0292435
timm10	1.14986e-06	0.559789	0.359	0.268	0.0312336
vdac1	1.16962e-06	0.611916	0.346	0.257	0.0317703
rasgrp3	1.2617e-06	0.522909	0.149	0.074	0.0342716
zgc:171480	1.2982e-06	0.527391	0.34	0.251	0.0352629
fkbp4	1.31944e-06	0.501169	0.267	0.175	0.0358399
mcm3	1.4395e-06	0.617026	0.226	0.141	0.0391012
cdk2ap2	1.51188e-06	0.601454	0.301	0.21	0.0410671
magoh	1.51217e-06	0.571608	0.317	0.23	0.0410752
b2m	1.74139e-06	0.613281	0.431	0.364	0.0473013
sept8a	1.74463e-06	0.346921	0.119	0.051	0.0473894

[truncated: 2 more sheets: 7dpa.HC.vs.3dpa.HC.down, untreated.HC.vs.7dpa.HC.down]
