# Supplementary material for: Biliary epithelial cells are facultative liver stem cells during liver regeneration in adult zebrafish
Source: JCI Insight. 2023 Jan 10;8(1):e163929. doi: 10.1172/jci.insight.163929 (PMC9870093; doi:10.1172/jci.insight.163929)
Supplement: Supplemental table 5 [file jciinsight-8-163929-s196.xlsx]

## Sheet: 0dpa.BEC
GO Term	Description	P-value	FDR q-value	Enrichment	N	B	n	b	Genes
GO:0006364	rRNA processing	5.03e-24	4.31e-20	24.91	13950	120	98	21	[rpl7l1 - ribosomal protein l7-like 1, nop2 - nop2 nucleolar protein homolog (yeast), tsr1 - tsr1, 20s rrna accumulation, homolog (yeast), ddx10 - dead (asp-glu-ala-asp) box polypeptide 10, esf1 - esf1, nucleolar pre-rrna processing protein, homolog (s. cerevisiae), mak16 - mak16 homolog (s. cerevisiae), ncl - nucleolin, rrp15 - ribosomal rna processing 15 homolog (s. cerevisiae), pes - pescadill…
GO:0016072	rRNA metabolic process	4.94e-23	2.11e-19	22.48	13950	133	98	21	[rpl7l1 - ribosomal protein l7-like 1, nop2 - nop2 nucleolar protein homolog (yeast), tsr1 - tsr1, 20s rrna accumulation, homolog (yeast), ddx10 - dead (asp-glu-ala-asp) box polypeptide 10, esf1 - esf1, nucleolar pre-rrna processing protein, homolog (s. cerevisiae), mak16 - mak16 homolog (s. cerevisiae), ncl - nucleolin, rrp15 - ribosomal rna processing 15 homolog (s. cerevisiae), pes - pescadill…
GO:0034470	ncRNA processing	4.18e-18	1.19e-14	13.23	13950	226	98	21	[rpl7l1 - ribosomal protein l7-like 1, nop2 - nop2 nucleolar protein homolog (yeast), tsr1 - tsr1, 20s rrna accumulation, homolog (yeast), ddx10 - dead (asp-glu-ala-asp) box polypeptide 10, esf1 - esf1, nucleolar pre-rrna processing protein, homolog (s. cerevisiae), ncl - nucleolin, rrp15 - ribosomal rna processing 15 homolog (s. cerevisiae), mak16 - mak16 homolog (s. cerevisiae), pes - pescadill…
GO:0022613	ribonucleoprotein complex biogenesis	3.07e-17	6.57e-14	28.88	13950	69	98	14	[nop58 - nop58 ribonucleoprotein homolog (yeast), nop2 - nop2 nucleolar protein homolog (yeast), tsr1 - tsr1, 20s rrna accumulation, homolog (yeast), noc2l - nucleolar complex associated 2 homolog (s. cerevisiae), npm1a - nucleophosmin 1a, rrs1 - rrs1 ribosome biogenesis regulator homolog (s. cerevisiae), pes - pescadillo, mphosph10 - m-phase phosphoprotein 10 (u3 small nucleolar ribonucleoprotei…
GO:0044085	cellular component biogenesis	3.07e-17	5.26e-14	28.88	13950	69	98	14	[nop58 - nop58 ribonucleoprotein homolog (yeast), nop2 - nop2 nucleolar protein homolog (yeast), tsr1 - tsr1, 20s rrna accumulation, homolog (yeast), noc2l - nucleolar complex associated 2 homolog (s. cerevisiae), npm1a - nucleophosmin 1a, rrs1 - rrs1 ribosome biogenesis regulator homolog (s. cerevisiae), pes - pescadillo, mphosph10 - m-phase phosphoprotein 10 (u3 small nucleolar ribonucleoprotei…
GO:0034660	ncRNA metabolic process	3.65e-16	5.21e-13	10.64	13950	281	98	21	[rpl7l1 - ribosomal protein l7-like 1, nop2 - nop2 nucleolar protein homolog (yeast), tsr1 - tsr1, 20s rrna accumulation, homolog (yeast), ddx10 - dead (asp-glu-ala-asp) box polypeptide 10, esf1 - esf1, nucleolar pre-rrna processing protein, homolog (s. cerevisiae), ncl - nucleolin, rrp15 - ribosomal rna processing 15 homolog (s. cerevisiae), mak16 - mak16 homolog (s. cerevisiae), pes - pescadill…
GO:0042254	ribosome biogenesis	1.33e-13	1.62e-10	27.96	13950	56	98	11	[nop58 - nop58 ribonucleoprotein homolog (yeast), nop2 - nop2 nucleolar protein homolog (yeast), tsr1 - tsr1, 20s rrna accumulation, homolog (yeast), mphosph10 - m-phase phosphoprotein 10 (u3 small nucleolar ribonucleoprotein), ebna1bp2 - ebna1 binding protein 2, fcf1 - fcf1 small subunit (ssu) processome component homolog (s. cerevisiae), wdr43 - wd repeat domain 43, nop56 - nop56 ribonucleoprot…
GO:0006396	RNA processing	1.84e-13	1.96e-10	6.81	13950	481	98	23	[rpl7l1 - ribosomal protein l7-like 1, nop2 - nop2 nucleolar protein homolog (yeast), tsr1 - tsr1, 20s rrna accumulation, homolog (yeast), esf1 - esf1, nucleolar pre-rrna processing protein, homolog (s. cerevisiae), rbbp6 - retinoblastoma binding protein 6, ddx10 - dead (asp-glu-ala-asp) box polypeptide 10, rrp15 - ribosomal rna processing 15 homolog (s. cerevisiae), ncl - nucleolin, mak16 - mak1…
GO:0016070	RNA metabolic process	4.88e-13	4.64e-10	5.26	13950	731	98	27	[rpl7l1 - ribosomal protein l7-like 1, nop2 - nop2 nucleolar protein homolog (yeast), tsr1 - tsr1, 20s rrna accumulation, homolog (yeast), rbbp6 - retinoblastoma binding protein 6, esf1 - esf1, nucleolar pre-rrna processing protein, homolog (s. cerevisiae), twistnb - twist neighbor, mak16 - mak16 homolog (s. cerevisiae), rrp15 - ribosomal rna processing 15 homolog (s. cerevisiae), rrs1 - rrs1 rib…
GO:0034641	cellular nitrogen compound metabolic process	3.77e-12	3.22e-09	3.18	13950	1792	98	40	[gspt1l - g1 to s phase transition 1, like, rpl7l1 - ribosomal protein l7-like 1, nop2 - nop2 nucleolar protein homolog (yeast), tsr1 - tsr1, 20s rrna accumulation, homolog (yeast), esf1 - esf1, nucleolar pre-rrna processing protein, homolog (s. cerevisiae), rbbp6 - retinoblastoma binding protein 6, sptlc2b - serine palmitoyltransferase, long chain base subunit 2b, twistnb - twist neighbor, eif4e…
GO:0090304	nucleic acid metabolic process	1.22e-11	9.46e-09	4.08	13950	1047	98	30	[rpl7l1 - ribosomal protein l7-like 1, nop2 - nop2 nucleolar protein homolog (yeast), tsr1 - tsr1, 20s rrna accumulation, homolog (yeast), rbbp6 - retinoblastoma binding protein 6, esf1 - esf1, nucleolar pre-rrna processing protein, homolog (s. cerevisiae), twistnb - twist neighbor, mak16 - mak16 homolog (s. cerevisiae), rrp15 - ribosomal rna processing 15 homolog (s. cerevisiae), rrs1 - rrs1 rib…
GO:0000470	maturation of LSU-rRNA	3.2e-11	2.28e-08	52.44	13950	19	98	7	[rpl7l1 - ribosomal protein l7-like 1, nop2 - nop2 nucleolar protein homolog (yeast), rpf2 - ribosome production factor 2 homolog (s. cerevisiae), rrp15 - ribosomal rna processing 15 homolog (s. cerevisiae), mak16 - mak16 homolog (s. cerevisiae), ddx18 - dead (asp-glu-ala-asp) box polypeptide 18, pes - pescadillo]
GO:0006139	nucleobase-containing compound metabolic process	1.7e-09	1.12e-06	3.24	13950	1364	98	31	[rpl7l1 - ribosomal protein l7-like 1, nop2 - nop2 nucleolar protein homolog (yeast), tsr1 - tsr1, 20s rrna accumulation, homolog (yeast), esf1 - esf1, nucleolar pre-rrna processing protein, homolog (s. cerevisiae), rbbp6 - retinoblastoma binding protein 6, twistnb - twist neighbor, mak16 - mak16 homolog (s. cerevisiae), rrp15 - ribosomal rna processing 15 homolog (s. cerevisiae), rrs1 - rrs1 rib…
GO:0046483	heterocycle metabolic process	7.09e-09	4.34e-06	3.05	13950	1447	98	31	[rpl7l1 - ribosomal protein l7-like 1, nop2 - nop2 nucleolar protein homolog (yeast), tsr1 - tsr1, 20s rrna accumulation, homolog (yeast), esf1 - esf1, nucleolar pre-rrna processing protein, homolog (s. cerevisiae), rbbp6 - retinoblastoma binding protein 6, twistnb - twist neighbor, mak16 - mak16 homolog (s. cerevisiae), rrp15 - ribosomal rna processing 15 homolog (s. cerevisiae), rrs1 - rrs1 rib…
GO:0006725	cellular aromatic compound metabolic process	9.84e-09	5.62e-06	3.01	13950	1467	98	31	[rpl7l1 - ribosomal protein l7-like 1, nop2 - nop2 nucleolar protein homolog (yeast), tsr1 - tsr1, 20s rrna accumulation, homolog (yeast), esf1 - esf1, nucleolar pre-rrna processing protein, homolog (s. cerevisiae), rbbp6 - retinoblastoma binding protein 6, twistnb - twist neighbor, mak16 - mak16 homolog (s. cerevisiae), rrp15 - ribosomal rna processing 15 homolog (s. cerevisiae), rrs1 - rrs1 rib…
GO:1901360	organic cyclic compound metabolic process	4.05e-08	2.17e-05	2.83	13950	1558	98	31	[rpl7l1 - ribosomal protein l7-like 1, nop2 - nop2 nucleolar protein homolog (yeast), tsr1 - tsr1, 20s rrna accumulation, homolog (yeast), esf1 - esf1, nucleolar pre-rrna processing protein, homolog (s. cerevisiae), rbbp6 - retinoblastoma binding protein 6, twistnb - twist neighbor, rrp15 - ribosomal rna processing 15 homolog (s. cerevisiae), mak16 - mak16 homolog (s. cerevisiae), rrs1 - rrs1 rib…
GO:0042273	ribosomal large subunit biogenesis	6.34e-08	3.19e-05	44.48	13950	16	98	5	[ebna1bp2 - ebna1 binding protein 2, nop16 - nop16 nucleolar protein homolog (yeast), npm1a - nucleophosmin 1a, noc2l - nucleolar complex associated 2 homolog (s. cerevisiae), rrs1 - rrs1 ribosome biogenesis regulator homolog (s. cerevisiae)]
GO:0000463	maturation of LSU-rRNA from tricistronic rRNA transcript (SSU-rRNA, 5.8S rRNA, LSU-rRNA)	2.81e-07	0.000134	63.27	13950	9	98	4	[rpl7l1 - ribosomal protein l7-like 1, rpf2 - ribosome production factor 2 homolog (s. cerevisiae), pes - pescadillo, ddx18 - dead (asp-glu-ala-asp) box polypeptide 18]
GO:0071840	cellular component organization or biogenesis	2.76e-06	0.00124	2.1	13950	2506	98	37	[gspt1l - g1 to s phase transition 1, like, nop58 - nop58 ribonucleoprotein homolog (yeast), nop2 - nop2 nucleolar protein homolog (yeast), tsr1 - tsr1, 20s rrna accumulation, homolog (yeast), setb - set translocation (myeloid leukemia-associated) b, ppan - peter pan homolog (drosophila), noc2l - nucleolar complex associated 2 homolog (s. cerevisiae), npm1a - nucleophosmin 1a, rrs1 - rrs1 ribosom…
GO:0022618	ribonucleoprotein complex assembly	4.23e-06	0.00181	8.56	13950	133	98	8	[ptges3b - prostaglandin e synthase 3b (cytosolic), rpf2 - ribosome production factor 2 homolog (s. cerevisiae), ppan - peter pan homolog (drosophila), zgc:158803 - zgc:158803, snrpf - small nuclear ribonucleoprotein polypeptide f, denr - density-regulated protein, bxdc2 - brix domain containing 2, eif4bb - eukaryotic translation initiation factor 4bb]
GO:0071826	ribonucleoprotein complex subunit organization	7.25e-06	0.00295	7.96	13950	143	98	8	[ptges3b - prostaglandin e synthase 3b (cytosolic), rpf2 - ribosome production factor 2 homolog (s. cerevisiae), ppan - peter pan homolog (drosophila), zgc:158803 - zgc:158803, snrpf - small nuclear ribonucleoprotein polypeptide f, denr - density-regulated protein, bxdc2 - brix domain containing 2, eif4bb - eukaryotic translation initiation factor 4bb]
GO:0000469	cleavage involved in rRNA processing	1.25e-05	0.00487	27.11	13950	21	98	4	[tsr1 - tsr1, 20s rrna accumulation, homolog (yeast), gnl3 - guanine nucleotide binding protein-like 3 (nucleolar), kri1 - kri1 homolog, rrs1 - rrs1 ribosome biogenesis regulator homolog (s. cerevisiae)]
GO:0000478	endonucleolytic cleavage involved in rRNA processing	3.89e-05	0.0145	42.7	13950	10	98	3	[tsr1 - tsr1, 20s rrna accumulation, homolog (yeast), rrs1 - rrs1 ribosome biogenesis regulator homolog (s. cerevisiae), kri1 - kri1 homolog]
GO:0000479	endonucleolytic cleavage of tricistronic rRNA transcript (SSU-rRNA, 5.8S rRNA, LSU-rRNA)	3.89e-05	0.0139	42.7	13950	10	98	3	[tsr1 - tsr1, 20s rrna accumulation, homolog (yeast), kri1 - kri1 homolog, rrs1 - rrs1 ribosome biogenesis regulator homolog (s. cerevisiae)]
GO:0000460	maturation of 5.8S rRNA	3.89e-05	0.0133	42.7	13950	10	98	3	[rrp15 - ribosomal rna processing 15 homolog (s. cerevisiae), mak16 - mak16 homolog (s. cerevisiae), pes - pescadillo]
GO:0006413	translational initiation	5.72e-05	0.0189	12.06	13950	59	98	5	[eif5b - eukaryotic translation initiation factor 5b, eif4e1c - eukaryotic translation initiation factor 4e family member 1c, eif4a1a - eukaryotic translation initiation factor 4a, isoform 1a, eif4bb - eukaryotic translation initiation factor 4bb, denr - density-regulated protein]
GO:0034645	cellular macromolecule biosynthetic process	9.11e-05	0.0289	3.46	13950	535	98	13	[gspt1l - g1 to s phase transition 1, like, eif5b - eukaryotic translation initiation factor 5b, eif4e1c - eukaryotic translation initiation factor 4e family member 1c, twistnb - twist neighbor, ncl - nucleolin, pho - phoenix, denr - density-regulated protein, zc3h15 - zinc finger ccch-type containing 15, top1l - topoisomerase (dna) i, like, ptges3b - prostaglandin e synthase 3b (cytosolic), rwdd…
GO:0043170	macromolecule metabolic process	0.000102	0.0312	1.72	13950	3401	98	41	[gspt1l - g1 to s phase transition 1, like, rpl7l1 - ribosomal protein l7-like 1, nop2 - nop2 nucleolar protein homolog (yeast), tsr1 - tsr1, 20s rrna accumulation, homolog (yeast), esf1 - esf1, nucleolar pre-rrna processing protein, homolog (s. cerevisiae), rbbp6 - retinoblastoma binding protein 6, twistnb - twist neighbor, eif4e1c - eukaryotic translation initiation factor 4e family member 1c, …
GO:0090502	RNA phosphodiester bond hydrolysis, endonucleolytic	0.000116	0.0342	30.5	13950	14	98	3	[tsr1 - tsr1, 20s rrna accumulation, homolog (yeast), kri1 - kri1 homolog, rrs1 - rrs1 ribosome biogenesis regulator homolog (s. cerevisiae)]
GO:0090501	RNA phosphodiester bond hydrolysis	0.000156	0.0445	14.6	13950	39	98	4	[tsr1 - tsr1, 20s rrna accumulation, homolog (yeast), gnl3 - guanine nucleotide binding protein-like 3 (nucleolar), kri1 - kri1 homolog, rrs1 - rrs1 ribosome biogenesis regulator homolog (s. cerevisiae)]
GO:0000027	ribosomal large subunit assembly	0.000213	0.0588	25.12	13950	17	98	3	[rpf2 - ribosome production factor 2 homolog (s. cerevisiae), ppan - peter pan homolog (drosophila), bxdc2 - brix domain containing 2]
GO:0009059	macromolecule biosynthetic process	0.000213	0.0571	3.17	13950	583	98	13	[gspt1l - g1 to s phase transition 1, like, eif5b - eukaryotic translation initiation factor 5b, eif4e1c - eukaryotic translation initiation factor 4e family member 1c, twistnb - twist neighbor, ncl - nucleolin, pho - phoenix, denr - density-regulated protein, zc3h15 - zinc finger ccch-type containing 15, top1l - topoisomerase (dna) i, like, ptges3b - prostaglandin e synthase 3b (cytosolic), rwdd…
GO:0034622	cellular protein-containing complex assembly	0.000225	0.0585	3.93	13950	362	98	10	[setb - set translocation (myeloid leukemia-associated) b, ptges3b - prostaglandin e synthase 3b (cytosolic), rpf2 - ribosome production factor 2 homolog (s. cerevisiae), ppan - peter pan homolog (drosophila), zgc:158803 - zgc:158803, snrpf - small nuclear ribonucleoprotein polypeptide f, nap1l1 - nucleosome assembly protein 1, like 1, bxdc2 - brix domain containing 2, eif4bb - eukaryotic transla…
GO:0000462	maturation of SSU-rRNA from tricistronic rRNA transcript (SSU-rRNA, 5.8S rRNA, LSU-rRNA)	0.000254	0.064	23.72	13950	18	98	3	[utp3 - utp3, small subunit (ssu) processome component, homolog (s. cerevisiae), tsr1 - tsr1, 20s rrna accumulation, homolog (yeast), wdr46 - wd repeat domain 46]
GO:0000154	rRNA modification	0.0003	0.0734	22.48	13950	19	98	3	[dkc1 - dyskeratosis congenita 1, dyskerin, nop2 - nop2 nucleolar protein homolog (yeast), fbl - fibrillarin]
GO:0006412	translation	0.000354	0.0841	4.59	13950	248	98	8	[gspt1l - g1 to s phase transition 1, like, zc3h15 - zinc finger ccch-type containing 15, eif5b - eukaryotic translation initiation factor 5b, eif4e1c - eukaryotic translation initiation factor 4e family member 1c, rwdd1 - rwd domain containing 1, eif4a1a - eukaryotic translation initiation factor 4a, isoform 1a, eif4bb - eukaryotic translation initiation factor 4bb, denr - density-regulated prot…
GO:0043604	amide biosynthetic process	0.000403	0.0934	4.02	13950	319	98	9	[gspt1l - g1 to s phase transition 1, like, zc3h15 - zinc finger ccch-type containing 15, eif5b - eukaryotic translation initiation factor 5b, sptlc2b - serine palmitoyltransferase, long chain base subunit 2b, eif4e1c - eukaryotic translation initiation factor 4e family member 1c, rwdd1 - rwd domain containing 1, eif4a1a - eukaryotic translation initiation factor 4a, isoform 1a, eif4bb - eukaryot…
GO:0043043	peptide biosynthetic process	0.000404	0.091	4.5	13950	253	98	8	[gspt1l - g1 to s phase transition 1, like, zc3h15 - zinc finger ccch-type containing 15, eif5b - eukaryotic translation initiation factor 5b, eif4e1c - eukaryotic translation initiation factor 4e family member 1c, rwdd1 - rwd domain containing 1, eif4a1a - eukaryotic translation initiation factor 4a, isoform 1a, eif4bb - eukaryotic translation initiation factor 4bb, denr - density-regulated prot…
GO:0000447	endonucleolytic cleavage in ITS1 to separate SSU-rRNA from 5.8S rRNA and LSU-rRNA from tricistronic rRNA transcript (SSU-rRNA, 5.8S rRNA, LSU-rRNA)	0.000482	0.106	56.94	13950	5	98	2	[rrs1 - rrs1 ribosome biogenesis regulator homolog (s. cerevisiae), kri1 - kri1 homolog]
GO:0006457	protein folding	0.000597	0.128	7.34	13950	97	98	5	[cct7 - chaperonin containing tcp1, subunit 7 (eta), cct4 - chaperonin containing tcp1, subunit 4 (delta), ptges3b - prostaglandin e synthase 3b (cytosolic), hspa9 - heat shock protein 9, ppig - peptidyl-prolyl isomerase g (cyclophilin g)]
GO:0043628	ncRNA 3'-end processing	0.000611	0.128	17.79	13950	24	98	3	[dkc1 - dyskeratosis congenita 1, dyskerin, gnl3 - guanine nucleotide binding protein-like 3 (nucleolar), fbl - fibrillarin]
GO:0006807	nitrogen compound metabolic process	0.000682	0.139	1.55	13950	3948	98	43	[gspt1l - g1 to s phase transition 1, like, rpl7l1 - ribosomal protein l7-like 1, nop2 - nop2 nucleolar protein homolog (yeast), tsr1 - tsr1, 20s rrna accumulation, homolog (yeast), sptlc2b - serine palmitoyltransferase, long chain base subunit 2b, esf1 - esf1, nucleolar pre-rrna processing protein, homolog (s. cerevisiae), rbbp6 - retinoblastoma binding protein 6, twistnb - twist neighbor, eif4e…
GO:0043933	protein-containing complex subunit organization	0.000685	0.136	2.97	13950	575	98	12	[gspt1l - g1 to s phase transition 1, like, cfl1 - cofilin 1 (non-muscle), setb - set translocation (myeloid leukemia-associated) b, ptges3b - prostaglandin e synthase 3b (cytosolic), rpf2 - ribosome production factor 2 homolog (s. cerevisiae), ppan - peter pan homolog (drosophila), zgc:158803 - zgc:158803, snrpf - small nuclear ribonucleoprotein polypeptide f, nap1l1 - nucleosome assembly protei…

## Sheet: 1dpa.BEC
GO Term	Description	P-value	FDR q-value	Enrichment	N	B	n	b	Genes
GO:0006412	translation	5.6e-53	4.8e-49	6.49	13950	248	823	95	[eef2a.1 - eukaryotic translation elongation factor 2a, tandem duplicate 1, rpl13a - ribosomal protein l13a, mrpl13 - mitochondrial ribosomal protein l13, eif1axa - eukaryotic translation initiation factor 1a, x-linked, a, rpl4 - ribosomal protein l4, mrpl15 - mitochondrial ribosomal protein l15, rpl22l1 - ribosomal protein l22-like 1, mrpl35 - mitochondrial ribosomal protein l35, rps23 - ribosom…
GO:0043043	peptide biosynthetic process	4.62e-52	1.98e-48	6.36	13950	253	823	95	[eef2a.1 - eukaryotic translation elongation factor 2a, tandem duplicate 1, rpl13a - ribosomal protein l13a, mrpl13 - mitochondrial ribosomal protein l13, eif1axa - eukaryotic translation initiation factor 1a, x-linked, a, rpl4 - ribosomal protein l4, mrpl15 - mitochondrial ribosomal protein l15, rpl22l1 - ribosomal protein l22-like 1, mrpl35 - mitochondrial ribosomal protein l35, rps23 - ribosom…
GO:0006518	peptide metabolic process	6.66e-47	1.9e-43	5.48	13950	303	823	98	[eef2a.1 - eukaryotic translation elongation factor 2a, tandem duplicate 1, rpl13a - ribosomal protein l13a, mrpl35 - mitochondrial ribosomal protein l35, rpl22l1 - ribosomal protein l22-like 1, mrpl15 - mitochondrial ribosomal protein l15, rps23 - ribosomal protein s23, mrpl14 - mitochondrial ribosomal protein l14, drg1 - developmentally regulated gtp binding protein 1, mrps34 - mitochondrial ri…
GO:0034641	cellular nitrogen compound metabolic process	2.16e-45	4.63e-42	2.41	13950	1792	823	255	[eef2a.1 - eukaryotic translation elongation factor 2a, tandem duplicate 1, prps1b - phosphoribosyl pyrophosphate synthetase 1b, rpl13a - ribosomal protein l13a, mrpl35 - mitochondrial ribosomal protein l35, polr2l - polymerase (rna) ii (dna directed) polypeptide l, rps23 - ribosomal protein s23, ddx52 - dead (asp-glu-ala-asp) box polypeptide 52, pelo - pelota homolog (drosophila), ddx49 - dead (…
GO:0009059	macromolecule biosynthetic process	4.16e-45	7.12e-42	3.9	13950	583	823	134	[eef2a.1 - eukaryotic translation elongation factor 2a, tandem duplicate 1, rpl13a - ribosomal protein l13a, rpa2 - replication protein a2, mrpl15 - mitochondrial ribosomal protein l15, rpl22l1 - ribosomal protein l22-like 1, mrpl35 - mitochondrial ribosomal protein l35, polr2l - polymerase (rna) ii (dna directed) polypeptide l, rps23 - ribosomal protein s23, chaf1a - chromatin assembly factor 1,…
GO:0043604	amide biosynthetic process	1.19e-44	1.69e-41	5.21	13950	319	823	98	[eef2a.1 - eukaryotic translation elongation factor 2a, tandem duplicate 1, rpl13a - ribosomal protein l13a, mrpl35 - mitochondrial ribosomal protein l35, mrpl15 - mitochondrial ribosomal protein l15, rpl22l1 - ribosomal protein l22-like 1, rps23 - ribosomal protein s23, mrpl14 - mitochondrial ribosomal protein l14, drg1 - developmentally regulated gtp binding protein 1, mrps34 - mitochondrial ri…
GO:0034645	cellular macromolecule biosynthetic process	8.39e-43	1.03e-39	3.96	13950	535	823	125	[eef2a.1 - eukaryotic translation elongation factor 2a, tandem duplicate 1, rpl13a - ribosomal protein l13a, rpa2 - replication protein a2, mrpl15 - mitochondrial ribosomal protein l15, rpl22l1 - ribosomal protein l22-like 1, mrpl35 - mitochondrial ribosomal protein l35, polr2l - polymerase (rna) ii (dna directed) polypeptide l, rps23 - ribosomal protein s23, chaf1a - chromatin assembly factor 1,…
GO:0043603	cellular amide metabolic process	1.31e-34	1.4e-31	3.94	13950	439	823	102	[eef2a.1 - eukaryotic translation elongation factor 2a, tandem duplicate 1, rpl13a - ribosomal protein l13a, rpl22l1 - ribosomal protein l22-like 1, mrpl35 - mitochondrial ribosomal protein l35, mrpl15 - mitochondrial ribosomal protein l15, rps23 - ribosomal protein s23, drg1 - developmentally regulated gtp binding protein 1, mrpl14 - mitochondrial ribosomal protein l14, mrps34 - mitochondrial ri…
GO:0044271	cellular nitrogen compound biosynthetic process	2.05e-34	1.95e-31	3.05	13950	778	823	140	[eef2a.1 - eukaryotic translation elongation factor 2a, tandem duplicate 1, prps1b - phosphoribosyl pyrophosphate synthetase 1b, hint1 - histidine triad nucleotide binding protein 1, rpl13a - ribosomal protein l13a, mrpl15 - mitochondrial ribosomal protein l15, polr2l - polymerase (rna) ii (dna directed) polypeptide l, mrpl35 - mitochondrial ribosomal protein l35, rpl22l1 - ribosomal protein l22-…
GO:0043170	macromolecule metabolic process	1.39e-29	1.19e-26	1.71	13950	3401	823	343	[eef2a.1 - eukaryotic translation elongation factor 2a, tandem duplicate 1, rpl13a - ribosomal protein l13a, mrpl35 - mitochondrial ribosomal protein l35, polr2l - polymerase (rna) ii (dna directed) polypeptide l, ppifb - peptidylprolyl isomerase fb, rps23 - ribosomal protein s23, ddx52 - dead (asp-glu-ala-asp) box polypeptide 52, pelo - pelota homolog (drosophila), ddx49 - dead (asp-glu-ala-asp)…
GO:0044237	cellular metabolic process	6.36e-29	4.95e-26	1.58	13950	4300	823	402	[prps1b - phosphoribosyl pyrophosphate synthetase 1b, rpl13a - ribosomal protein l13a, mrpl35 - mitochondrial ribosomal protein l35, ddx52 - dead (asp-glu-ala-asp) box polypeptide 52, ddx49 - dead (asp-glu-ala-asp) box polypeptide 49, pelo - pelota homolog (drosophila), chaf1a - chromatin assembly factor 1, subunit a (p150), mrpl14 - mitochondrial ribosomal protein l14, ddx51 - dead (asp-glu-ala-…
GO:0016070	RNA metabolic process	1.95e-28	1.39e-25	2.9	13950	731	823	125	[polr2l - polymerase (rna) ii (dna directed) polypeptide l, smn1 - survival motor neuron 1, ddx52 - dead (asp-glu-ala-asp) box polypeptide 52, ddx49 - dead (asp-glu-ala-asp) box polypeptide 49, pelo - pelota homolog (drosophila), thoc7 - tho complex 7, ddx51 - dead (asp-glu-ala-asp) box polypeptide 51, rcl1 - rna terminal phosphate cyclase-like 1, ngdn - neuroguidin, eif4e binding protein, supt4h…
GO:1901566	organonitrogen compound biosynthetic process	5.72e-28	3.77e-25	3.04	13950	642	823	115	[prps1b - phosphoribosyl pyrophosphate synthetase 1b, eef2a.1 - eukaryotic translation elongation factor 2a, tandem duplicate 1, rpl13a - ribosomal protein l13a, rpl22l1 - ribosomal protein l22-like 1, impdh2 - imp (inosine monophosphate) dehydrogenase 2, mrpl35 - mitochondrial ribosomal protein l35, mrpl15 - mitochondrial ribosomal protein l15, rps23 - ribosomal protein s23, drg1 - developmental…
GO:0044249	cellular biosynthetic process	1.21e-25	7.38e-23	2.34	13950	1159	823	160	[eef2a.1 - eukaryotic translation elongation factor 2a, tandem duplicate 1, hint1 - histidine triad nucleotide binding protein 1, prps1b - phosphoribosyl pyrophosphate synthetase 1b, rpl13a - ribosomal protein l13a, rpa2 - replication protein a2, mrpl15 - mitochondrial ribosomal protein l15, impdh2 - imp (inosine monophosphate) dehydrogenase 2, rpl22l1 - ribosomal protein l22-like 1, polr2l - pol…
GO:0006396	RNA processing	3.77e-25	2.15e-22	3.28	13950	481	823	93	[smn1 - survival motor neuron 1, ddx52 - dead (asp-glu-ala-asp) box polypeptide 52, exosc9 - exosome component 9, ddx49 - dead (asp-glu-ala-asp) box polypeptide 49, sf3b5 - splicing factor 3b, subunit 5, thoc7 - tho complex 7, ddx51 - dead (asp-glu-ala-asp) box polypeptide 51, rcl1 - rna terminal phosphate cyclase-like 1, pin4 - protein (peptidylprolyl cis/trans isomerase) nima-interacting, 4 (pa…
GO:0006807	nitrogen compound metabolic process	1.48e-24	7.91e-22	1.57	13950	3948	823	366	[prps1b - phosphoribosyl pyrophosphate synthetase 1b, eef2a.1 - eukaryotic translation elongation factor 2a, tandem duplicate 1, rpl13a - ribosomal protein l13a, mrpl35 - mitochondrial ribosomal protein l35, polr2l - polymerase (rna) ii (dna directed) polypeptide l, ppifb - peptidylprolyl isomerase fb, rps23 - ribosomal protein s23, ddx52 - dead (asp-glu-ala-asp) box polypeptide 52, pelo - pelota…
GO:1901576	organic substance biosynthetic process	2.9e-24	1.46e-21	2.26	13950	1216	823	162	[eef2a.1 - eukaryotic translation elongation factor 2a, tandem duplicate 1, hint1 - histidine triad nucleotide binding protein 1, prps1b - phosphoribosyl pyrophosphate synthetase 1b, rpl13a - ribosomal protein l13a, rpa2 - replication protein a2, mrpl15 - mitochondrial ribosomal protein l15, rpl22l1 - ribosomal protein l22-like 1, impdh2 - imp (inosine monophosphate) dehydrogenase 2, polr2l - pol…
GO:0009058	biosynthetic process	7.61e-24	3.62e-21	2.22	13950	1250	823	164	[eef2a.1 - eukaryotic translation elongation factor 2a, tandem duplicate 1, hint1 - histidine triad nucleotide binding protein 1, prps1b - phosphoribosyl pyrophosphate synthetase 1b, rpl13a - ribosomal protein l13a, rpa2 - replication protein a2, mrpl15 - mitochondrial ribosomal protein l15, rpl22l1 - ribosomal protein l22-like 1, impdh2 - imp (inosine monophosphate) dehydrogenase 2, polr2l - pol…
GO:0090304	nucleic acid metabolic process	9.32e-24	4.2e-21	2.36	13950	1047	823	146	[rpa2 - replication protein a2, polr2l - polymerase (rna) ii (dna directed) polypeptide l, smn1 - survival motor neuron 1, ddx52 - dead (asp-glu-ala-asp) box polypeptide 52, ube2v1 - ubiquitin-conjugating enzyme e2 variant 1, ddx49 - dead (asp-glu-ala-asp) box polypeptide 49, pelo - pelota homolog (drosophila), chaf1a - chromatin assembly factor 1, subunit a (p150), thoc7 - tho complex 7, ddx51 -…
GO:0008152	metabolic process	1.68e-23	7.19e-21	1.48	13950	4814	823	419	[prps1b - phosphoribosyl pyrophosphate synthetase 1b, rpl13a - ribosomal protein l13a, mrpl35 - mitochondrial ribosomal protein l35, ddx52 - dead (asp-glu-ala-asp) box polypeptide 52, ddx49 - dead (asp-glu-ala-asp) box polypeptide 49, pelo - pelota homolog (drosophila), chaf1a - chromatin assembly factor 1, subunit a (p150), mrpl14 - mitochondrial ribosomal protein l14, ddx51 - dead (asp-glu-ala-…
GO:0044238	primary metabolic process	3.75e-22	1.53e-19	1.5	13950	4305	823	382	[prps1b - phosphoribosyl pyrophosphate synthetase 1b, eef2a.1 - eukaryotic translation elongation factor 2a, tandem duplicate 1, rpl13a - ribosomal protein l13a, mrpl35 - mitochondrial ribosomal protein l35, polr2l - polymerase (rna) ii (dna directed) polypeptide l, ppifb - peptidylprolyl isomerase fb, rps23 - ribosomal protein s23, ddx52 - dead (asp-glu-ala-asp) box polypeptide 52, pelo - pelota…
GO:0071704	organic substance metabolic process	6.79e-20	2.64e-17	1.45	13950	4561	823	391	[prps1b - phosphoribosyl pyrophosphate synthetase 1b, rpl13a - ribosomal protein l13a, mrpl35 - mitochondrial ribosomal protein l35, ddx52 - dead (asp-glu-ala-asp) box polypeptide 52, ddx49 - dead (asp-glu-ala-asp) box polypeptide 49, pelo - pelota homolog (drosophila), chaf1a - chromatin assembly factor 1, subunit a (p150), mrpl14 - mitochondrial ribosomal protein l14, oxsr1a - oxidative-stress …
GO:0006139	nucleobase-containing compound metabolic process	7.94e-20	2.96e-17	2.04	13950	1364	823	164	[hint1 - histidine triad nucleotide binding protein 1, prps1b - phosphoribosyl pyrophosphate synthetase 1b, rpa2 - replication protein a2, impdh2 - imp (inosine monophosphate) dehydrogenase 2, polr2l - polymerase (rna) ii (dna directed) polypeptide l, smn1 - survival motor neuron 1, ddx52 - dead (asp-glu-ala-asp) box polypeptide 52, ube2v1 - ubiquitin-conjugating enzyme e2 variant 1, ddx49 - dead…
GO:0034622	cellular protein-containing complex assembly	9.95e-20	3.55e-17	3.32	13950	362	823	71	[psmd4b - proteasome (prosome, macropain) 26s subunit, non-atpase, 4b, hp1bp3 - heterochromatin protein 1, binding protein 3, smn1 - survival motor neuron 1, chaf1a - chromatin assembly factor 1, subunit a (p150), gtf2a2 - general transcription factor iia, 2, rpl5b - ribosomal protein l5b, rpl38 - ribosomal protein l38, luc7l3 - luc7-like 3 (s. cerevisiae), adrm1 - adhesion regulating molecule 1,…
GO:0006364	rRNA processing	2.82e-19	9.65e-17	5.51	13950	120	823	39	[rpl7l1 - ribosomal protein l7-like 1, tsr1 - tsr1, 20s rrna accumulation, homolog (yeast), rps14 - ribosomal protein s14, esf1 - esf1, nucleolar pre-rrna processing protein, homolog (s. cerevisiae), ddx52 - dead (asp-glu-ala-asp) box polypeptide 52, trmt112 - trna methyltransferase 11-2 homolog (s. cerevisiae), ddx49 - dead (asp-glu-ala-asp) box polypeptide 49, exosc9 - exosome component 9, mrto…
GO:0022618	ribonucleoprotein complex assembly	2.25e-18	7.4e-16	5.1	13950	133	823	40	[rpl24 - ribosomal protein l24, smn1 - survival motor neuron 1, trnau1apa - trna selenocysteine 1 associated protein 1a, rps14 - ribosomal protein s14, snrpd3l - small nuclear ribonucleoprotein d3 polypeptide, like, sf3b1 - splicing factor 3b, subunit 1, mcts1 - malignant t cell amplified sequence 1, mrto4 - mrna turnover 4 homolog (s. cerevisiae), pwp2h - pwp2 periodic tryptophan protein homolog…
GO:0016072	rRNA metabolic process	2.25e-18	7.13e-16	5.1	13950	133	823	40	[rpl7l1 - ribosomal protein l7-like 1, tsr1 - tsr1, 20s rrna accumulation, homolog (yeast), rps14 - ribosomal protein s14, esf1 - esf1, nucleolar pre-rrna processing protein, homolog (s. cerevisiae), ddx52 - dead (asp-glu-ala-asp) box polypeptide 52, trmt112 - trna methyltransferase 11-2 homolog (s. cerevisiae), ddx49 - dead (asp-glu-ala-asp) box polypeptide 49, pelo - pelota homolog (drosophila)…
GO:0046483	heterocycle metabolic process	5.16e-18	1.58e-15	1.94	13950	1447	823	166	[hint1 - histidine triad nucleotide binding protein 1, prps1b - phosphoribosyl pyrophosphate synthetase 1b, rpa2 - replication protein a2, impdh2 - imp (inosine monophosphate) dehydrogenase 2, polr2l - polymerase (rna) ii (dna directed) polypeptide l, smn1 - survival motor neuron 1, ddx52 - dead (asp-glu-ala-asp) box polypeptide 52, ube2v1 - ubiquitin-conjugating enzyme e2 variant 1, ddx49 - dead…
GO:0071826	ribonucleoprotein complex subunit organization	5.8e-18	1.71e-15	4.86	13950	143	823	41	[rpl24 - ribosomal protein l24, smn1 - survival motor neuron 1, rps14 - ribosomal protein s14, trnau1apa - trna selenocysteine 1 associated protein 1a, sf3b1 - splicing factor 3b, subunit 1, snrpd3l - small nuclear ribonucleoprotein d3 polypeptide, like, pelo - pelota homolog (drosophila), mcts1 - malignant t cell amplified sequence 1, mrto4 - mrna turnover 4 homolog (s. cerevisiae), pwp2h - pwp2…
GO:0006725	cellular aromatic compound metabolic process	8.57e-18	2.45e-15	1.93	13950	1467	823	167	[hint1 - histidine triad nucleotide binding protein 1, prps1b - phosphoribosyl pyrophosphate synthetase 1b, rpa2 - replication protein a2, impdh2 - imp (inosine monophosphate) dehydrogenase 2, polr2l - polymerase (rna) ii (dna directed) polypeptide l, smn1 - survival motor neuron 1, ddx52 - dead (asp-glu-ala-asp) box polypeptide 52, ube2v1 - ubiquitin-conjugating enzyme e2 variant 1, ddx49 - dead…
GO:0044260	cellular macromolecule metabolic process	1.3e-17	3.59e-15	1.64	13950	2568	823	249	[eef2a.1 - eukaryotic translation elongation factor 2a, tandem duplicate 1, rpl13a - ribosomal protein l13a, mrpl35 - mitochondrial ribosomal protein l35, polr2l - polymerase (rna) ii (dna directed) polypeptide l, ppifb - peptidylprolyl isomerase fb, rps23 - ribosomal protein s23, ube2v1 - ubiquitin-conjugating enzyme e2 variant 1, pelo - pelota homolog (drosophila), chaf1a - chromatin assembly f…
GO:1901360	organic cyclic compound metabolic process	5.79e-16	1.55e-13	1.84	13950	1558	823	169	[prps1b - phosphoribosyl pyrophosphate synthetase 1b, hint1 - histidine triad nucleotide binding protein 1, rpa2 - replication protein a2, polr2l - polymerase (rna) ii (dna directed) polypeptide l, impdh2 - imp (inosine monophosphate) dehydrogenase 2, smn1 - survival motor neuron 1, ddx52 - dead (asp-glu-ala-asp) box polypeptide 52, pelo - pelota homolog (drosophila), ube2v1 - ubiquitin-conjugati…
GO:0008380	RNA splicing	3.28e-15	8.52e-13	3.96	13950	184	823	43	[rbmx - rna binding motif protein, x-linked, smn1 - survival motor neuron 1, snw1 - snw domain containing 1, ik - ik cytokine, sf3b1 - splicing factor 3b, subunit 1, snrpd3l - small nuclear ribonucleoprotein d3 polypeptide, like, sf3b5 - splicing factor 3b, subunit 5, srsf2a - serine/arginine-rich splicing factor 2a, snrnp27 - small nuclear ribonucleoprotein 27 (u4/u6.u5), u2af2a - u2 small nucle…
GO:0065003	protein-containing complex assembly	1.82e-14	4.59e-12	2.63	13950	471	823	73	[psmd4b - proteasome (prosome, macropain) 26s subunit, non-atpase, 4b, hp1bp3 - heterochromatin protein 1, binding protein 3, smn1 - survival motor neuron 1, chaf1a - chromatin assembly factor 1, subunit a (p150), gtf2a2 - general transcription factor iia, 2, rpl5b - ribosomal protein l5b, luc7l3 - luc7-like 3 (s. cerevisiae), rpl38 - ribosomal protein l38, adrm1 - adhesion regulating molecule 1,…
GO:0006397	mRNA processing	3.79e-13	9.26e-11	3.32	13950	235	823	46	[rbmx - rna binding motif protein, x-linked, smn1 - survival motor neuron 1, ik - ik cytokine, snw1 - snw domain containing 1, sf3b5 - splicing factor 3b, subunit 5, sf3b1 - splicing factor 3b, subunit 1, snrpd3l - small nuclear ribonucleoprotein d3 polypeptide, like, srsf2a - serine/arginine-rich splicing factor 2a, snrnp27 - small nuclear ribonucleoprotein 27 (u4/u6.u5), u2af2a - u2 small nucle…
GO:0016071	mRNA metabolic process	5.46e-13	1.3e-10	3.02	13950	292	823	52	[smn1 - survival motor neuron 1, pelo - pelota homolog (drosophila), exosc9 - exosome component 9, sf3b5 - splicing factor 3b, subunit 5, thoc7 - tho complex 7, txnl4a - thioredoxin-like 4a, supt4h1 - suppressor of ty 4 homolog 1 (s. cerevisiae), hnrnpk - heterogeneous nuclear ribonucleoprotein k, polr2d - polymerase (rna) ii (dna directed) polypeptide d, rbm4.3 - rna binding motif protein 4.3, a…
GO:0034470	ncRNA processing	1.51e-12	3.49e-10	3.3	13950	226	823	44	[rpl7l1 - ribosomal protein l7-like 1, tsr1 - tsr1, 20s rrna accumulation, homolog (yeast), rps14 - ribosomal protein s14, ddx52 - dead (asp-glu-ala-asp) box polypeptide 52, esf1 - esf1, nucleolar pre-rrna processing protein, homolog (s. cerevisiae), ddx49 - dead (asp-glu-ala-asp) box polypeptide 49, exosc9 - exosome component 9, trmt112 - trna methyltransferase 11-2 homolog (s. cerevisiae), mrto…
GO:0034660	ncRNA metabolic process	1.6e-12	3.6e-10	3.02	13950	281	823	50	[polr2l - polymerase (rna) ii (dna directed) polypeptide l, ddx52 - dead (asp-glu-ala-asp) box polypeptide 52, exosc9 - exosome component 9, pelo - pelota homolog (drosophila), ddx49 - dead (asp-glu-ala-asp) box polypeptide 49, hars - histidyl-trna synthetase, ddx51 - dead (asp-glu-ala-asp) box polypeptide 51, pin4 - protein (peptidylprolyl cis/trans isomerase) nima-interacting, 4 (parvulin), ngd…
GO:0043933	protein-containing complex subunit organization	2.91e-12	6.38e-10	2.3	13950	575	823	78	[psmd4b - proteasome (prosome, macropain) 26s subunit, non-atpase, 4b, hp1bp3 - heterochromatin protein 1, binding protein 3, smn1 - survival motor neuron 1, pelo - pelota homolog (drosophila), chaf1a - chromatin assembly factor 1, subunit a (p150), gtf2a2 - general transcription factor iia, 2, rpl5b - ribosomal protein l5b, luc7l3 - luc7-like 3 (s. cerevisiae), rpl38 - ribosomal protein l38, adr…
GO:0044267	cellular protein metabolic process	1.98e-11	4.24e-09	1.61	13950	1848	823	176	[eef2a.1 - eukaryotic translation elongation factor 2a, tandem duplicate 1, rpl13a - ribosomal protein l13a, ppifb - peptidylprolyl isomerase fb, mrpl35 - mitochondrial ribosomal protein l35, rpl22l1 - ribosomal protein l22-like 1, mrpl15 - mitochondrial ribosomal protein l15, rps23 - ribosomal protein s23, ube2v1 - ubiquitin-conjugating enzyme e2 variant 1, naa15b - n(alpha)-acetyltransferase 15…
GO:0019538	protein metabolic process	5.65e-11	1.18e-08	1.51	13950	2395	823	213	[eef2a.1 - eukaryotic translation elongation factor 2a, tandem duplicate 1, rpl13a - ribosomal protein l13a, mrpl35 - mitochondrial ribosomal protein l35, ppifb - peptidylprolyl isomerase fb, rps23 - ribosomal protein s23, ube2v1 - ubiquitin-conjugating enzyme e2 variant 1, mrpl14 - mitochondrial ribosomal protein l14, mrps24 - mitochondrial ribosomal protein s24, oxsr1a - oxidative-stress respon…
GO:0042254	ribosome biogenesis	1.92e-10	3.92e-08	5.75	13950	56	823	19	[rpf1 - ribosome production factor 1 homolog (s. cerevisiae), tsr1 - tsr1, 20s rrna accumulation, homolog (yeast), bop1 - block of proliferation 1, nhp2 - nhp2 ribonucleoprotein homolog (yeast), mrto4 - mrna turnover 4 homolog (s. cerevisiae), ddx51 - dead (asp-glu-ala-asp) box polypeptide 51, pwp2h - pwp2 periodic tryptophan protein homolog (yeast), rcl1 - rna terminal phosphate cyclase-like 1, …
GO:0022613	ribonucleoprotein complex biogenesis	2.17e-10	4.32e-08	5.16	13950	69	823	21	[rpf1 - ribosome production factor 1 homolog (s. cerevisiae), tsr1 - tsr1, 20s rrna accumulation, homolog (yeast), nhp2 - nhp2 ribonucleoprotein homolog (yeast), bop1 - block of proliferation 1, znf622 - zinc finger protein 622, mrto4 - mrna turnover 4 homolog (s. cerevisiae), pwp2h - pwp2 periodic tryptophan protein homolog (yeast), ddx51 - dead (asp-glu-ala-asp) box polypeptide 51, rcl1 - rna t…
GO:0044085	cellular component biogenesis	2.17e-10	4.22e-08	5.16	13950	69	823	21	[rpf1 - ribosome production factor 1 homolog (s. cerevisiae), tsr1 - tsr1, 20s rrna accumulation, homolog (yeast), bop1 - block of proliferation 1, nhp2 - nhp2 ribonucleoprotein homolog (yeast), znf622 - zinc finger protein 622, mrto4 - mrna turnover 4 homolog (s. cerevisiae), pwp2h - pwp2 periodic tryptophan protein homolog (yeast), ddx51 - dead (asp-glu-ala-asp) box polypeptide 51, rcl1 - rna t…
GO:0000377	RNA splicing, via transesterification reactions with bulged adenosine as nucleophile	2.25e-10	4.29e-08	4.09	13950	112	823	27	[rbmx - rna binding motif protein, x-linked, smn1 - survival motor neuron 1, ik - ik cytokine, snw1 - snw domain containing 1, sf3b5 - splicing factor 3b, subunit 5, srsf2a - serine/arginine-rich splicing factor 2a, ddx39aa - dead (asp-glu-ala-asp) box polypeptide 39aa, txnl4a - thioredoxin-like 4a, rbm19 - rna binding motif protein 19, rbmx2 - rna binding motif protein, x-linked 2, rbm22 - rna b…
GO:0000375	RNA splicing, via transesterification reactions	2.25e-10	4.19e-08	4.09	13950	112	823	27	[rbmx - rna binding motif protein, x-linked, smn1 - survival motor neuron 1, ik - ik cytokine, snw1 - snw domain containing 1, sf3b5 - splicing factor 3b, subunit 5, srsf2a - serine/arginine-rich splicing factor 2a, ddx39aa - dead (asp-glu-ala-asp) box polypeptide 39aa, txnl4a - thioredoxin-like 4a, rbm19 - rna binding motif protein 19, rbmx2 - rna binding motif protein, x-linked 2, rbm22 - rna b…
GO:0000398	mRNA splicing, via spliceosome	2.25e-10	4.1e-08	4.09	13950	112	823	27	[rbmx - rna binding motif protein, x-linked, smn1 - survival motor neuron 1, ik - ik cytokine, snw1 - snw domain containing 1, sf3b5 - splicing factor 3b, subunit 5, srsf2a - serine/arginine-rich splicing factor 2a, ddx39aa - dead (asp-glu-ala-asp) box polypeptide 39aa, txnl4a - thioredoxin-like 4a, rbm19 - rna binding motif protein 19, rbmx2 - rna binding motif protein, x-linked 2, rbm22 - rna b…
GO:0006413	translational initiation	4.07e-09	7.26e-07	5.17	13950	59	823	18	[eif3ba - eukaryotic translation initiation factor 3, subunit ba, eif1axa - eukaryotic translation initiation factor 1a, x-linked, a, eif4e2rs1 - eukaryotic translation initiation factor 4e family member 2 related sequence 1, eif3jb - eukaryotic translation initiation factor 3, subunit jb, eif3k - eukaryotic translation initiation factor 3, subunit k, mcts1 - malignant t cell amplified sequence 1…
GO:1901564	organonitrogen compound metabolic process	1.03e-07	1.79e-05	1.35	13950	3002	823	239	[eef2a.1 - eukaryotic translation elongation factor 2a, tandem duplicate 1, prps1b - phosphoribosyl pyrophosphate synthetase 1b, rpl13a - ribosomal protein l13a, mrpl35 - mitochondrial ribosomal protein l35, ppifb - peptidylprolyl isomerase fb, rps23 - ribosomal protein s23, ube2v1 - ubiquitin-conjugating enzyme e2 variant 1, mrpl14 - mitochondrial ribosomal protein l14, hprt1 - hypoxanthine phos…
GO:0000027	ribosomal large subunit assembly	1.31e-07	2.25e-05	8.97	13950	17	823	9	[rpl24 - ribosomal protein l24, rpl6 - ribosomal protein l6, mrpl20 - mitochondrial ribosomal protein l20, rpl3 - ribosomal protein l3, rpl23a - ribosomal protein l23a, mrto4 - mrna turnover 4 homolog (s. cerevisiae), rpl5b - ribosomal protein l5b, bxdc2 - brix domain containing 2, rpl5a - ribosomal protein l5a]
GO:0022607	cellular component assembly	1.88e-07	3.16e-05	1.68	13950	989	823	98	[smn1 - survival motor neuron 1, chaf1a - chromatin assembly factor 1, subunit a (p150), luc7l3 - luc7-like 3 (s. cerevisiae), rpl38 - ribosomal protein l38, polr2d - polymerase (rna) ii (dna directed) polypeptide d, cav1 - caveolin 1, cox7a2a - cytochrome c oxidase, subunit viia 2a, rbb4 - retinoblastoma binding protein 4, farsa - phenylalanyl-trna synthetase, alpha subunit, srp19 - signal recog…
GO:0022900	electron transport chain	2.59e-07	4.27e-05	5.51	13950	40	823	13	[ndufa7 - nadh dehydrogenase (ubiquinone) 1 alpha subcomplex, 7, ndufs2 - nadh dehydrogenase (ubiquinone) fe-s protein 2, sdhb - succinate dehydrogenase complex, subunit b, iron sulfur (ip), ndufa8 - nadh dehydrogenase (ubiquinone) 1 alpha subcomplex, 8, ndufs4 - nadh dehydrogenase (ubiquinone) fe-s protein 4, (nadh-coenzyme q reductase), ndufa10 - nadh dehydrogenase (ubiquinone) 1 alpha subcompl…
GO:0030490	maturation of SSU-rRNA	3.66e-07	5.91e-05	6.43	13950	29	823	11	[ngdn - neuroguidin, eif4e binding protein, tsr1 - tsr1, 20s rrna accumulation, homolog (yeast), dcaf13 - ddb1 and cul4 associated factor 13, rps14 - ribosomal protein s14, ddx52 - dead (asp-glu-ala-asp) box polypeptide 52, lsm6 - lsm6 homolog, u6 small nuclear rna associated (s. cerevisiae), tsr2 - tsr2, 20s rrna accumulation, homolog (s. cerevisiae), wdr3 - wd repeat domain 3, mrps11 - mitochon…
GO:0045184	establishment of protein localization	7.27e-07	0.000115	1.87	13950	590	823	65	[rab13 - rab13, member ras oncogene family, kdelr2b - kdel (lys-asp-glu-leu) endoplasmic reticulum protein retention receptor 2b, snx3 - sorting nexin 3, vps35 - vacuolar protein sorting 35 (yeast), wls - wntless homolog (drosophila), chmp6b - chromatin modifying protein 6b, timm13 - translocase of inner mitochondrial membrane 13 homolog (yeast), emc10 - er membrane protein complex subunit 10, ap…
GO:0022904	respiratory electron transport chain	1.07e-06	0.000166	5.35	13950	38	823	12	[sdhc - succinate dehydrogenase complex, subunit c, integral membrane protein, ndufs2 - nadh dehydrogenase (ubiquinone) fe-s protein 2, ndufa7 - nadh dehydrogenase (ubiquinone) 1 alpha subcomplex, 7, sdhb - succinate dehydrogenase complex, subunit b, iron sulfur (ip), ndufa8 - nadh dehydrogenase (ubiquinone) 1 alpha subcomplex, 8, sdhaf2 - succinate dehydrogenase complex assembly factor 2, ndufa5…
GO:0009057	macromolecule catabolic process	1.85e-06	0.000283	1.98	13950	446	823	52	[psmc4 - proteasome (prosome, macropain) 26s subunit, atpase, 4, psmd4b - proteasome (prosome, macropain) 26s subunit, non-atpase, 4b, ndfip1 - nedd4 family interacting protein 1, psmd1 - proteasome (prosome, macropain) 26s subunit, non-atpase, 1, pelo - pelota homolog (drosophila), exosc9 - exosome component 9, uba52 - ubiquitin a-52 residue ribosomal protein fusion product 1, adrm1 - adhesion r…
GO:0006886	intracellular protein transport	3.06e-06	0.00046	2.04	13950	382	823	46	[arf5 - adp-ribosylation factor 5, wls - wntless homolog (drosophila), vps35 - vacuolar protein sorting 35 (yeast), tmed7 - transmembrane emp24 protein transport domain containing 7, timm13 - translocase of inner mitochondrial membrane 13 homolog (yeast), ap3d1 - adaptor-related protein complex 3, delta 1 subunit, ap1s1 - adaptor-related protein complex 1, sigma 1 subunit, rab11a - rab11a, member…
GO:0000462	maturation of SSU-rRNA from tricistronic rRNA transcript (SSU-rRNA, 5.8S rRNA, LSU-rRNA)	3.65e-06	0.000539	7.53	13950	18	823	8	[ngdn - neuroguidin, eif4e binding protein, tsr1 - tsr1, 20s rrna accumulation, homolog (yeast), dcaf13 - ddb1 and cul4 associated factor 13, rps14 - ribosomal protein s14, tsr2 - tsr2, 20s rrna accumulation, homolog (s. cerevisiae), mrps11 - mitochondrial ribosomal protein s11, pwp2h - pwp2 periodic tryptophan protein homolog (yeast), rps16 - ribosomal protein s16]
GO:0072594	establishment of protein localization to organelle	4.63e-06	0.000671	2.94	13950	127	823	22	[nutf2l - nuclear transport factor 2, like, sgta - small glutamine-rich tetratricopeptide repeat (tpr)-containing, alpha, srp19 - signal recognition particle 19, srp14 - signal recognition particle 14, timm13 - translocase of inner mitochondrial membrane 13 homolog (yeast), ap3d1 - adaptor-related protein complex 3, delta 1 subunit, tomm20b - translocase of outer mitochondrial membrane 20 homolog…
GO:0000028	ribosomal small subunit assembly	5.77e-06	0.000824	8.48	13950	14	823	7	[rps5 - ribosomal protein s5, rps14 - ribosomal protein s14, mrps7 - mitochondrial ribosomal protein s7, rpsa - ribosomal protein sa, rrp7a - ribosomal rna processing 7 homolog a (s. cerevisiae), mrps11 - mitochondrial ribosomal protein s11, pwp2h - pwp2 periodic tryptophan protein homolog (yeast)]
GO:0000470	maturation of LSU-rRNA	5.98e-06	0.00084	7.14	13950	19	823	8	[rpl35 - ribosomal protein l35, rpl7l1 - ribosomal protein l7-like 1, rpf1 - ribosome production factor 1 homolog (s. cerevisiae), eif6 - eukaryotic translation initiation factor 6, bop1 - block of proliferation 1, nhp2 - nhp2 ribonucleoprotein homolog (yeast), rpl7 - ribosomal protein l7, wdr12 - wd repeat domain 12]
GO:0010499	proteasomal ubiquitin-independent protein catabolic process	5.98e-06	0.000826	7.14	13950	19	823	8	[psmb1 - proteasome (prosome, macropain) subunit, beta type, 1, psma5 - proteasome (prosome, macropain) subunit, alpha type,5, psma6b - proteasome (prosome, macropain) subunit, alpha type, 6b, psmb5 - proteasome (prosome, macropain) subunit, beta type, 5, psma6a - proteasome (prosome, macropain) subunit, alpha type, 6a, psmb6 - proteasome (prosome, macropain) subunit, beta type, 6, psmb4 - protea…
GO:0044265	cellular macromolecule catabolic process	7.03e-06	0.000956	1.98	13950	394	823	46	[psmd4b - proteasome (prosome, macropain) 26s subunit, non-atpase, 4b, rnf7 - ring finger protein 7, ndfip1 - nedd4 family interacting protein 1, anapc11 - apc11 anaphase promoting complex subunit 11 homolog (yeast), psmd1 - proteasome (prosome, macropain) 26s subunit, non-atpase, 1, exosc9 - exosome component 9, pelo - pelota homolog (drosophila), nedd8l - neural precursor cell expressed, develo…
GO:0000460	maturation of 5.8S rRNA	7.09e-06	0.000948	10.17	13950	10	823	6	[c1d - c1d nuclear receptor co-repressor, mphosph6 - m-phase phosphoprotein 6, rpf1 - ribosome production factor 1 homolog (s. cerevisiae), eif6 - eukaryotic translation initiation factor 6, bop1 - block of proliferation 1, wdr12 - wd repeat domain 12]
GO:0032543	mitochondrial translation	1.03e-05	0.00135	7.91	13950	15	823	7	[mrpl16 - mitochondrial ribosomal protein l16, mrps18b - mitochondrial ribosomal protein s18b, ptcd3 - pentatricopeptide repeat domain 3, mrps7 - mitochondrial ribosomal protein s7, mrpl43 - mitochondrial ribosomal protein l43, mrps34 - mitochondrial ribosomal protein s34, mrps24 - mitochondrial ribosomal protein s24]
GO:0070585	protein localization to mitochondrion	1.04e-05	0.00135	5.87	13950	26	823	9	[tomm7 - translocase of outer mitochondrial membrane 7 homolog (yeast), timm44 - translocase of inner mitochondrial membrane 44 homolog (yeast), pam16 - presequence translocase-associated motor 16 homolog (s. cerevisiae), timm13 - translocase of inner mitochondrial membrane 13 homolog (yeast), tomm40 - translocase of outer mitochondrial membrane 40 homolog (yeast), timm10 - translocase of inner m…
GO:0072655	establishment of protein localization to mitochondrion	1.04e-05	0.00133	5.87	13950	26	823	9	[tomm7 - translocase of outer mitochondrial membrane 7 homolog (yeast), timm44 - translocase of inner mitochondrial membrane 44 homolog (yeast), pam16 - presequence translocase-associated motor 16 homolog (s. cerevisiae), timm13 - translocase of inner mitochondrial membrane 13 homolog (yeast), tomm40 - translocase of outer mitochondrial membrane 40 homolog (yeast), timm10 - translocase of inner m…
GO:0015031	protein transport	1.04e-05	0.00131	1.77	13950	574	823	60	[rab13 - rab13, member ras oncogene family, kdelr2b - kdel (lys-asp-glu-leu) endoplasmic reticulum protein retention receptor 2b, snx3 - sorting nexin 3, wls - wntless homolog (drosophila), vps35 - vacuolar protein sorting 35 (yeast), chmp6b - chromatin modifying protein 6b, timm13 - translocase of inner mitochondrial membrane 13 homolog (yeast), ap1s1 - adaptor-related protein complex 1, sigma 1…
GO:0009987	cellular process	1.15e-05	0.00142	1.11	13950	8662	823	568	[prps1b - phosphoribosyl pyrophosphate synthetase 1b, rpl13a - ribosomal protein l13a, kdelr2b - kdel (lys-asp-glu-leu) endoplasmic reticulum protein retention receptor 2b, mrpl35 - mitochondrial ribosomal protein l35, myh10 - myosin, heavy chain 10, non-muscle, ddx52 - dead (asp-glu-ala-asp) box polypeptide 52, chmp6b - chromatin modifying protein 6b, ddx49 - dead (asp-glu-ala-asp) box polypepti…
GO:2000144	positive regulation of DNA-templated transcription, initiation	1.34e-05	0.00164	12.11	13950	7	823	5	[psmc4 - proteasome (prosome, macropain) 26s subunit, atpase, 4, psmc2 - proteasome (prosome, macropain) 26s subunit, atpase 2, psmc3 - proteasome (prosome, macropain) 26s subunit, atpase, 3, psmc6 - proteasome (prosome, macropain) 26s subunit, atpase, 6, sub1b - sub1 homolog b (s. cerevisiae)]
GO:0060261	positive regulation of transcription initiation from RNA polymerase II promoter	1.34e-05	0.00162	12.11	13950	7	823	5	[psmc4 - proteasome (prosome, macropain) 26s subunit, atpase, 4, psmc2 - proteasome (prosome, macropain) 26s subunit, atpase 2, psmc3 - proteasome (prosome, macropain) 26s subunit, atpase, 3, psmc6 - proteasome (prosome, macropain) 26s subunit, atpase, 6, sub1b - sub1 homolog b (s. cerevisiae)]
GO:0002181	cytoplasmic translation	1.45e-05	0.00172	6.46	13950	21	823	8	[zc3h15 - zinc finger ccch-type containing 15, drg2 - developmentally regulated gtp binding protein 2, rpl22l1 - ribosomal protein l22-like 1, rpl6 - ribosomal protein l6, rpl36 - ribosomal protein l36, drg1 - developmentally regulated gtp binding protein 1, rpsa - ribosomal protein sa, rpl31 - ribosomal protein l31]
GO:0015833	peptide transport	1.76e-05	0.00206	1.74	13950	584	823	60	[rab13 - rab13, member ras oncogene family, kdelr2b - kdel (lys-asp-glu-leu) endoplasmic reticulum protein retention receptor 2b, snx3 - sorting nexin 3, vps35 - vacuolar protein sorting 35 (yeast), wls - wntless homolog (drosophila), chmp6b - chromatin modifying protein 6b, timm13 - translocase of inner mitochondrial membrane 13 homolog (yeast), ap1s1 - adaptor-related protein complex 1, sigma 1…
GO:0043009	chordate embryonic development	1.95e-05	0.00226	3.05	13950	100	823	18	[rpl24 - ribosomal protein l24, rps14 - ribosomal protein s14, rplp2l - ribosomal protein, large p2, like, pdcd10a - programmed cell death 10a, mcm5 - mcm5 minichromosome maintenance deficient 5 (s. cerevisiae), apoa2 - apolipoprotein a-ii, rps3 - ribosomal protein s3, rpl5a - ribosomal protein l5a, rpl38 - ribosomal protein l38, rpl35 - ribosomal protein l35, rpl11 - ribosomal protein l11, sumo3…
GO:0071840	cellular component organization or biogenesis	2.53e-05	0.00289	1.31	13950	2506	823	193	[fundc2 - fun14 domain containing 2, ppifb - peptidylprolyl isomerase fb, myh10 - myosin, heavy chain 10, non-muscle, chmp6b - chromatin modifying protein 6b, pelo - pelota homolog (drosophila), chaf1a - chromatin assembly factor 1, subunit a (p150), adamtsl7 - adamts-like 7, znf622 - zinc finger protein 622, ddx51 - dead (asp-glu-ala-asp) box polypeptide 51, rcl1 - rna terminal phosphate cyclase…
GO:0009792	embryo development ending in birth or egg hatching	2.58e-05	0.00291	2.99	13950	102	823	18	[rpl24 - ribosomal protein l24, rps14 - ribosomal protein s14, rplp2l - ribosomal protein, large p2, like, pdcd10a - programmed cell death 10a, mcm5 - mcm5 minichromosome maintenance deficient 5 (s. cerevisiae), apoa2 - apolipoprotein a-ii, rps3 - ribosomal protein s3, rpl5a - ribosomal protein l5a, rpl38 - ribosomal protein l38, rpl35 - ribosomal protein l35, rpl11 - ribosomal protein l11, sumo3…
GO:0042886	amide transport	2.64e-05	0.00294	1.72	13950	592	823	60	[rab13 - rab13, member ras oncogene family, kdelr2b - kdel (lys-asp-glu-leu) endoplasmic reticulum protein retention receptor 2b, snx3 - sorting nexin 3, wls - wntless homolog (drosophila), vps35 - vacuolar protein sorting 35 (yeast), chmp6b - chromatin modifying protein 6b, timm13 - translocase of inner mitochondrial membrane 13 homolog (yeast), ap1s1 - adaptor-related protein complex 1, sigma 1…
GO:0071806	protein transmembrane transport	3.01e-05	0.00331	4.71	13950	36	823	10	[tomm7 - translocase of outer mitochondrial membrane 7 homolog (yeast), timm44 - translocase of inner mitochondrial membrane 44 homolog (yeast), pam16 - presequence translocase-associated motor 16 homolog (s. cerevisiae), timm13 - translocase of inner mitochondrial membrane 13 homolog (yeast), tomm40 - translocase of outer mitochondrial membrane 40 homolog (yeast), timm10 - translocase of inner m…
GO:0065002	intracellular protein transmembrane transport	3.01e-05	0.00327	4.71	13950	36	823	10	[tomm7 - translocase of outer mitochondrial membrane 7 homolog (yeast), timm44 - translocase of inner mitochondrial membrane 44 homolog (yeast), pam16 - presequence translocase-associated motor 16 homolog (s. cerevisiae), timm13 - translocase of inner mitochondrial membrane 13 homolog (yeast), tomm40 - translocase of outer mitochondrial membrane 40 homolog (yeast), timm10 - translocase of inner m…
GO:2000142	regulation of DNA-templated transcription, initiation	3.41e-05	0.00364	10.59	13950	8	823	5	[psmc4 - proteasome (prosome, macropain) 26s subunit, atpase, 4, psmc2 - proteasome (prosome, macropain) 26s subunit, atpase 2, psmc3 - proteasome (prosome, macropain) 26s subunit, atpase, 3, psmc6 - proteasome (prosome, macropain) 26s subunit, atpase, 6, sub1b - sub1 homolog b (s. cerevisiae)]
GO:0060260	regulation of transcription initiation from RNA polymerase II promoter	3.41e-05	0.0036	10.59	13950	8	823	5	[psmc4 - proteasome (prosome, macropain) 26s subunit, atpase, 4, psmc2 - proteasome (prosome, macropain) 26s subunit, atpase 2, psmc3 - proteasome (prosome, macropain) 26s subunit, atpase, 3, psmc6 - proteasome (prosome, macropain) 26s subunit, atpase, 6, sub1b - sub1 homolog b (s. cerevisiae)]
GO:1903311	regulation of mRNA metabolic process	4.1e-05	0.00428	3	13950	96	823	17	[myef2 - myelin expression factor 2, rbmx - rna binding motif protein, x-linked, sf1 - splicing factor 1, srsf2a - serine/arginine-rich splicing factor 2a, larp7 - la ribonucleoprotein domain family, member 7, dhx9 - deah (asp-glu-ala-his) box polypeptide 9, tra2a - transformer-2 alpha, sf3b4 - splicing factor 3b, subunit 4, eif4a3 - eukaryotic translation initiation factor 4a, isoform 3, magoh -…
GO:0006120	mitochondrial electron transport, NADH to ubiquinone	4.96e-05	0.00512	7.82	13950	13	823	6	[ndufs2 - nadh dehydrogenase (ubiquinone) fe-s protein 2, ndufa7 - nadh dehydrogenase (ubiquinone) 1 alpha subcomplex, 7, ndufa8 - nadh dehydrogenase (ubiquinone) 1 alpha subcomplex, 8, ndufa10 - nadh dehydrogenase (ubiquinone) 1 alpha subcomplex, 10, ndufv2 - nadh dehydrogenase (ubiquinone) flavoprotein 2, ndufs6 - nadh dehydrogenase (ubiquinone) fe-s protein 6]
GO:0071705	nitrogen compound transport	5.31e-05	0.00541	1.61	13950	726	823	69	[rab13 - rab13, member ras oncogene family, kdelr2b - kdel (lys-asp-glu-leu) endoplasmic reticulum protein retention receptor 2b, snx3 - sorting nexin 3, vps35 - vacuolar protein sorting 35 (yeast), wls - wntless homolog (drosophila), chmp6b - chromatin modifying protein 6b, timm13 - translocase of inner mitochondrial membrane 13 homolog (yeast), ap1s1 - adaptor-related protein complex 1, sigma 1…
GO:0045898	regulation of RNA polymerase II transcriptional preinitiation complex assembly	5.73e-05	0.00577	13.56	13950	5	823	4	[psmc4 - proteasome (prosome, macropain) 26s subunit, atpase, 4, psmc2 - proteasome (prosome, macropain) 26s subunit, atpase 2, psmc3 - proteasome (prosome, macropain) 26s subunit, atpase, 3, psmc6 - proteasome (prosome, macropain) 26s subunit, atpase, 6]
GO:0045899	positive regulation of RNA polymerase II transcriptional preinitiation complex assembly	5.73e-05	0.00571	13.56	13950	5	823	4	[psmc4 - proteasome (prosome, macropain) 26s subunit, atpase, 4, psmc2 - proteasome (prosome, macropain) 26s subunit, atpase 2, psmc3 - proteasome (prosome, macropain) 26s subunit, atpase, 3, psmc6 - proteasome (prosome, macropain) 26s subunit, atpase, 6]
GO:0008104	protein localization	6.03e-05	0.00593	1.59	13950	756	823	71	[rab13 - rab13, member ras oncogene family, kdelr2b - kdel (lys-asp-glu-leu) endoplasmic reticulum protein retention receptor 2b, snx3 - sorting nexin 3, wls - wntless homolog (drosophila), vps35 - vacuolar protein sorting 35 (yeast), chmp6b - chromatin modifying protein 6b, emc10 - er membrane protein complex subunit 10, timm13 - translocase of inner mitochondrial membrane 13 homolog (yeast), ap…
GO:0044743	protein transmembrane import into intracellular organelle	6.24e-05	0.00607	5.42	13950	25	823	8	[tomm7 - translocase of outer mitochondrial membrane 7 homolog (yeast), timm44 - translocase of inner mitochondrial membrane 44 homolog (yeast), pam16 - presequence translocase-associated motor 16 homolog (s. cerevisiae), timm13 - translocase of inner mitochondrial membrane 13 homolog (yeast), tomm40 - translocase of outer mitochondrial membrane 40 homolog (yeast), timm10 - translocase of inner m…
GO:0046907	intracellular transport	6.89e-05	0.00663	1.63	13950	665	823	64	[rab13 - rab13, member ras oncogene family, kdelr2b - kdel (lys-asp-glu-leu) endoplasmic reticulum protein retention receptor 2b, snx3 - sorting nexin 3, vps35 - vacuolar protein sorting 35 (yeast), wls - wntless homolog (drosophila), chmp6b - chromatin modifying protein 6b, timm13 - translocase of inner mitochondrial membrane 13 homolog (yeast), ap1s1 - adaptor-related protein complex 1, sigma 1…
GO:0000463	maturation of LSU-rRNA from tricistronic rRNA transcript (SSU-rRNA, 5.8S rRNA, LSU-rRNA)	7.29e-05	0.00693	9.42	13950	9	823	5	[rpl35 - ribosomal protein l35, rpl7l1 - ribosomal protein l7-like 1, bop1 - block of proliferation 1, rpl7 - ribosomal protein l7, wdr12 - wd repeat domain 12]
GO:0050684	regulation of mRNA processing	8.97e-05	0.00844	3.39	13950	65	823	13	[rbmx - rna binding motif protein, x-linked, sf1 - splicing factor 1, srsf2a - serine/arginine-rich splicing factor 2a, larp7 - la ribonucleoprotein domain family, member 7, dhx9 - deah (asp-glu-ala-his) box polypeptide 9, sf3b4 - splicing factor 3b, subunit 4, tra2a - transformer-2 alpha, eif4a3 - eukaryotic translation initiation factor 4a, isoform 3, magoh - mago-nashi homolog, proliferation-a…
GO:0033036	macromolecule localization	9.47e-05	0.00881	1.57	13950	767	823	71	[rab13 - rab13, member ras oncogene family, kdelr2b - kdel (lys-asp-glu-leu) endoplasmic reticulum protein retention receptor 2b, snx3 - sorting nexin 3, vps35 - vacuolar protein sorting 35 (yeast), wls - wntless homolog (drosophila), chmp6b - chromatin modifying protein 6b, emc10 - er membrane protein complex subunit 10, timm13 - translocase of inner mitochondrial membrane 13 homolog (yeast), ap…
GO:0043632	modification-dependent macromolecule catabolic process	0.00013	0.0119	1.92	13950	318	823	36	[psmd4b - proteasome (prosome, macropain) 26s subunit, non-atpase, 4b, rnf7 - ring finger protein 7, ndfip1 - nedd4 family interacting protein 1, psmd1 - proteasome (prosome, macropain) 26s subunit, non-atpase, 1, anapc11 - apc11 anaphase promoting complex subunit 11 homolog (yeast), exosc9 - exosome component 9, nedd8l - neural precursor cell expressed, developmentally down-regulated 8, like, ps…
GO:0030150	protein import into mitochondrial matrix	0.000131	0.0119	6.78	13950	15	823	6	[timm44 - translocase of inner mitochondrial membrane 44 homolog (yeast), tomm7 - translocase of outer mitochondrial membrane 7 homolog (yeast), pam16 - presequence translocase-associated motor 16 homolog (s. cerevisiae), tomm40 - translocase of outer mitochondrial membrane 40 homolog (yeast), timm17a - translocase of inner mitochondrial membrane 17 homolog a (yeast), tomm20b - translocase of out…
GO:0043484	regulation of RNA splicing	0.000191	0.0172	3	13950	79	823	14	[rbmx - rna binding motif protein, x-linked, sf1 - splicing factor 1, hnrnph1l - heterogeneous nuclear ribonucleoprotein h1, like, srsf2a - serine/arginine-rich splicing factor 2a, larp7 - la ribonucleoprotein domain family, member 7, hmga1a - high mobility group at-hook 1a, sf3b4 - splicing factor 3b, subunit 4, tra2a - transformer-2 alpha, eif4a3 - eukaryotic translation initiation factor 4a, i…
GO:0019941	modification-dependent protein catabolic process	0.000203	0.0181	1.9	13950	313	823	35	[psmd4b - proteasome (prosome, macropain) 26s subunit, non-atpase, 4b, rnf7 - ring finger protein 7, ndfip1 - nedd4 family interacting protein 1, psmd1 - proteasome (prosome, macropain) 26s subunit, non-atpase, 1, anapc11 - apc11 anaphase promoting complex subunit 11 homolog (yeast), psmb4 - proteasome (prosome, macropain) subunit, beta type, 4, nedd8l - neural precursor cell expressed, developme…
GO:0034654	nucleobase-containing compound biosynthetic process	0.000206	0.0181	1.75	13950	426	823	44	[leo1 - leo1, paf1/rna polymerase ii complex component, homolog (s. cerevisiae), hint1 - histidine triad nucleotide binding protein 1, prps1b - phosphoribosyl pyrophosphate synthetase 1b, rbmx - rna binding motif protein, x-linked, impdh2 - imp (inosine monophosphate) dehydrogenase 2, polr2l - polymerase (rna) ii (dna directed) polypeptide l, polr2eb - polymerase (rna) ii (dna directed) polypepti…
GO:0048024	regulation of mRNA splicing, via spliceosome	0.000219	0.0191	3.52	13950	53	823	11	[eif4a3 - eukaryotic translation initiation factor 4a, isoform 3, rbmx - rna binding motif protein, x-linked, magoh - mago-nashi homolog, proliferation-associated (drosophila), sf1 - splicing factor 1, hnrnpk - heterogeneous nuclear ribonucleoprotein k, snrpc - small nuclear ribonucleoprotein polypeptide c, srsf2a - serine/arginine-rich splicing factor 2a, mbnl2 - muscleblind-like 2 (drosophila),…
GO:0009790	embryo development	0.000228	0.0197	2.54	13950	120	823	18	[rpl24 - ribosomal protein l24, rps14 - ribosomal protein s14, rplp2l - ribosomal protein, large p2, like, pdcd10a - programmed cell death 10a, mcm5 - mcm5 minichromosome maintenance deficient 5 (s. cerevisiae), apoa2 - apolipoprotein a-ii, rps3 - ribosomal protein s3, rpl5a - ribosomal protein l5a, rpl38 - ribosomal protein l38, rpl35 - ribosomal protein l35, rpl11 - ribosomal protein l11, sumo3…
GO:0006260	DNA replication	0.00025	0.0214	2.93	13950	81	823	14	[rpa2 - replication protein a2, mcm2 - mcm2 minichromosome maintenance deficient 2, mitotin (s. cerevisiae), pcna - proliferating cell nuclear antigen, pold3 - polymerase (dna-directed), delta 3, accessory subunit, chaf1a - chromatin assembly factor 1, subunit a (p150), fen1 - flap structure-specific endonuclease 1, mcm5 - mcm5 minichromosome maintenance deficient 5 (s. cerevisiae), rbb4l - retin…
GO:0017038	protein import	0.000264	0.0224	3.06	13950	72	823	13	[nutf2l - nuclear transport factor 2, like, timm13 - translocase of inner mitochondrial membrane 13 homolog (yeast), kpna4 - karyopherin alpha 4 (importin alpha 3), tomm20b - translocase of outer mitochondrial membrane 20 homolog b (yeast), timm44 - translocase of inner mitochondrial membrane 44 homolog (yeast), tomm7 - translocase of outer mitochondrial membrane 7 homolog (yeast), sec13 - sec13 …
GO:0032774	RNA biosynthetic process	0.000304	0.0255	2.25	13950	166	823	22	[leo1 - leo1, paf1/rna polymerase ii complex component, homolog (s. cerevisiae), rbmx - rna binding motif protein, x-linked, mrpl12 - mitochondrial ribosomal protein l12, polr2l - polymerase (rna) ii (dna directed) polypeptide l, polr2eb - polymerase (rna) ii (dna directed) polypeptide e, b, tcea1 - transcription elongation factor a (sii), 1, twistnb - twist neighbor, eny2 - enhancer of yellow 2 …
GO:0006417	regulation of translation	0.000325	0.027	2.55	13950	113	823	17	[rpl13a - ribosomal protein l13a, mrpl13 - mitochondrial ribosomal protein l13, gnb2l1 - guanine nucleotide binding protein (g protein), beta polypeptide 2-like 1, eif3k - eukaryotic translation initiation factor 3, subunit k, rps3 - ribosomal protein s3, eif4ebp1 - eukaryotic translation initiation factor 4e binding protein 1, ngdn - neuroguidin, eif4e binding protein, eif4a3 - eukaryotic transl…
GO:0018279	protein N-linked glycosylation via asparagine	0.000365	0.03	9.69	13950	7	823	4	[rpn1 - ribophorin i, ost4 - oligosaccharyltransferase 4 homolog (s. cerevisiae), magt1 - magnesium transporter 1, ddost - dolichyl-diphosphooligosaccharide-protein glycosyltransferase]
GO:0045050	protein insertion into ER membrane by stop-transfer membrane-anchor sequence	0.000365	0.0297	9.69	13950	7	823	4	[emc6 - er membrane protein complex subunit 6, emc4 - er membrane protein complex subunit 4, emc10 - er membrane protein complex subunit 10, emc2 - er membrane protein complex subunit 2]
GO:0051603	proteolysis involved in cellular protein catabolic process	0.00037	0.0299	1.8	13950	348	823	37	[psmd4b - proteasome (prosome, macropain) 26s subunit, non-atpase, 4b, rnf7 - ring finger protein 7, ndfip1 - nedd4 family interacting protein 1, psmd1 - proteasome (prosome, macropain) 26s subunit, non-atpase, 1, anapc11 - apc11 anaphase promoting complex subunit 11 homolog (yeast), psmb4 - proteasome (prosome, macropain) subunit, beta type, 4, nedd8l - neural precursor cell expressed, developme…
GO:0030163	protein catabolic process	0.000394	0.0316	2.05	13950	215	823	26	[psmc4 - proteasome (prosome, macropain) 26s subunit, atpase, 4, psmd4b - proteasome (prosome, macropain) 26s subunit, non-atpase, 4b, psmd1 - proteasome (prosome, macropain) 26s subunit, non-atpase, 1, psmb4 - proteasome (prosome, macropain) subunit, beta type, 4, psmd12 - proteasome (prosome, macropain) 26s subunit, non-atpase, 12, si:dkey-12j5.1 - si:dkey-12j5.1, psma5 - proteasome (prosome, m…
GO:0000956	nuclear-transcribed mRNA catabolic process	0.000575	0.0456	3.39	13950	50	823	10	[lsm7 - lsm7 homolog, u6 small nuclear rna associated (s. cerevisiae), xrn2 - 5'-3' exoribonuclease 2, eif4a3 - eukaryotic translation initiation factor 4a, isoform 3, lsm4 - lsm4 homolog, u6 small nuclear rna associated (s. cerevisiae), magoh - mago-nashi homolog, proliferation-associated (drosophila), polr2d - polymerase (rna) ii (dna directed) polypeptide d, upf3b - upf3 regulator of nonsense …
GO:0070972	protein localization to endoplasmic reticulum	0.000578	0.0454	5.35	13950	19	823	6	[sgta - small glutamine-rich tetratricopeptide repeat (tpr)-containing, alpha, vapal - vamp (vesicle-associated membrane protein)-associated protein a, like, srp19 - signal recognition particle 19, srp14 - signal recognition particle 14, srprb - signal recognition particle receptor, b subunit, srp54 - signal recognition particle 54]
GO:0034248	regulation of cellular amide metabolic process	0.000601	0.0468	2.42	13950	119	823	17	[rpl13a - ribosomal protein l13a, mrpl13 - mitochondrial ribosomal protein l13, gnb2l1 - guanine nucleotide binding protein (g protein), beta polypeptide 2-like 1, eif3k - eukaryotic translation initiation factor 3, subunit k, rps3 - ribosomal protein s3, eif4ebp1 - eukaryotic translation initiation factor 4e binding protein 1, ngdn - neuroguidin, eif4e binding protein, eif4a3 - eukaryotic transl…
GO:0045047	protein targeting to ER	0.00061	0.0471	6.52	13950	13	823	5	[sgta - small glutamine-rich tetratricopeptide repeat (tpr)-containing, alpha, srp19 - signal recognition particle 19, srp14 - signal recognition particle 14, srprb - signal recognition particle receptor, b subunit, srp54 - signal recognition particle 54]
GO:0006368	transcription elongation from RNA polymerase II promoter	0.00061	0.0467	6.52	13950	13	823	5	[elof1 - elongation factor 1 homolog (s. cerevisiae), leo1 - leo1, paf1/rna polymerase ii complex component, homolog (s. cerevisiae), supt16h - suppressor of ty 16 homolog, eny2 - enhancer of yellow 2 homolog (drosophila), gtf2f1 - general transcription factor iif, polypeptide 1]
GO:0072599	establishment of protein localization to endoplasmic reticulum	0.00061	0.0462	6.52	13950	13	823	5	[sgta - small glutamine-rich tetratricopeptide repeat (tpr)-containing, alpha, srp19 - signal recognition particle 19, srp14 - signal recognition particle 14, srprb - signal recognition particle receptor, b subunit, srp54 - signal recognition particle 54]
GO:0018196	peptidyl-asparagine modification	0.000695	0.0522	8.48	13950	8	823	4	[rpn1 - ribophorin i, ost4 - oligosaccharyltransferase 4 homolog (s. cerevisiae), magt1 - magnesium transporter 1, ddost - dolichyl-diphosphooligosaccharide-protein glycosyltransferase]
GO:0071816	tail-anchored membrane protein insertion into ER membrane	0.000695	0.0518	8.48	13950	8	823	4	[emc6 - er membrane protein complex subunit 6, emc4 - er membrane protein complex subunit 4, emc10 - er membrane protein complex subunit 10, emc2 - er membrane protein complex subunit 2]
GO:0055123	digestive system development	0.000695	0.0513	8.48	13950	8	823	4	[sec13 - sec13 homolog (s. cerevisiae), mphosph10 - m-phase phosphoprotein 10 (u3 small nucleolar ribonucleoprotein), bhmt - betaine-homocysteine methyltransferase, pwp2h - pwp2 periodic tryptophan protein homolog (yeast)]
GO:0051641	cellular localization	0.00074	0.0542	1.44	13950	894	823	76	[rab13 - rab13, member ras oncogene family, vps35 - vacuolar protein sorting 35 (yeast), wls - wntless homolog (drosophila), kdelr2b - kdel (lys-asp-glu-leu) endoplasmic reticulum protein retention receptor 2b, snx3 - sorting nexin 3, chmp6b - chromatin modifying protein 6b, emc10 - er membrane protein complex subunit 10, timm13 - translocase of inner mitochondrial membrane 13 homolog (yeast), ap…
GO:0010608	posttranscriptional regulation of gene expression	0.000769	0.0558	2.14	13950	166	823	21	[myef2 - myelin expression factor 2, rpl13a - ribosomal protein l13a, mrpl13 - mitochondrial ribosomal protein l13, gnb2l1 - guanine nucleotide binding protein (g protein), beta polypeptide 2-like 1, eif3k - eukaryotic translation initiation factor 3, subunit k, rps3 - ribosomal protein s3, eif4ebp1 - eukaryotic translation initiation factor 4e binding protein 1, ngdn - neuroguidin, eif4e binding…
GO:0018130	heterocycle biosynthetic process	0.000782	0.0562	1.62	13950	480	823	46	[leo1 - leo1, paf1/rna polymerase ii complex component, homolog (s. cerevisiae), prps1b - phosphoribosyl pyrophosphate synthetase 1b, hint1 - histidine triad nucleotide binding protein 1, rbmx - rna binding motif protein, x-linked, snx3 - sorting nexin 3, polr2l - polymerase (rna) ii (dna directed) polypeptide l, impdh2 - imp (inosine monophosphate) dehydrogenase 2, polr2eb - polymerase (rna) ii …
GO:0019438	aromatic compound biosynthetic process	0.000782	0.0558	1.62	13950	480	823	46	[leo1 - leo1, paf1/rna polymerase ii complex component, homolog (s. cerevisiae), prps1b - phosphoribosyl pyrophosphate synthetase 1b, hint1 - histidine triad nucleotide binding protein 1, rbmx - rna binding motif protein, x-linked, snx3 - sorting nexin 3, polr2l - polymerase (rna) ii (dna directed) polypeptide l, impdh2 - imp (inosine monophosphate) dehydrogenase 2, polr2eb - polymerase (rna) ii …
GO:0006091	generation of precursor metabolites and energy	0.000803	0.0568	2.36	13950	122	823	17	[ndufa7 - nadh dehydrogenase (ubiquinone) 1 alpha subcomplex, 7, ndufs2 - nadh dehydrogenase (ubiquinone) fe-s protein 2, sdhb - succinate dehydrogenase complex, subunit b, iron sulfur (ip), ppp1caa - protein phosphatase 1, catalytic subunit, alpha isoform a, ndufs4 - nadh dehydrogenase (ubiquinone) fe-s protein 4, (nadh-coenzyme q reductase), ndufa8 - nadh dehydrogenase (ubiquinone) 1 alpha subc…
GO:0090150	establishment of protein localization to membrane	0.000838	0.0588	2.86	13950	71	823	12	[sgta - small glutamine-rich tetratricopeptide repeat (tpr)-containing, alpha, srp19 - signal recognition particle 19, emc6 - er membrane protein complex subunit 6, emc4 - er membrane protein complex subunit 4, srp14 - signal recognition particle 14, emc10 - er membrane protein complex subunit 10, timm13 - translocase of inner mitochondrial membrane 13 homolog (yeast), emc2 - er membrane protein …
GO:0051205	protein insertion into membrane	0.000903	0.0629	6.05	13950	14	823	5	[emc6 - er membrane protein complex subunit 6, emc4 - er membrane protein complex subunit 4, emc10 - er membrane protein complex subunit 10, emc2 - er membrane protein complex subunit 2, oxa1l - oxidase (cytochrome c) assembly 1-like]

## Sheet: 2dpa.BEC
GO Term	Description	P-value	FDR q-value	Enrichment	N	B	n	b	Genes
GO:0006412	translation	2.32e-41	1.98e-37	5.92	13950	248	769	81	[rplp0 - ribosomal protein, large, p0, rps8a - ribosomal protein s8a, rpl13a - ribosomal protein l13a, rpl4 - ribosomal protein l4, rps4x - ribosomal protein s4, x-linked, eif3g - eukaryotic translation initiation factor 3, subunit g, eif4ebp2 - eukaryotic translation initiation factor 4e binding protein 2, aarsd1 - alanyl-trna synthetase domain containing 1, rpl35a - ribosomal protein l35a, rpl2…
GO:0043043	peptide biosynthetic process	1.26e-40	5.4e-37	5.81	13950	253	769	81	[rplp0 - ribosomal protein, large, p0, rps8a - ribosomal protein s8a, rpl13a - ribosomal protein l13a, rpl4 - ribosomal protein l4, rps4x - ribosomal protein s4, x-linked, eif3g - eukaryotic translation initiation factor 3, subunit g, eif4ebp2 - eukaryotic translation initiation factor 4e binding protein 2, aarsd1 - alanyl-trna synthetase domain containing 1, rpl35a - ribosomal protein l35a, rpl2…
GO:0006518	peptide metabolic process	1.55e-38	4.43e-35	5.15	13950	303	769	86	[rps8a - ribosomal protein s8a, rplp0 - ribosomal protein, large, p0, rpl13a - ribosomal protein l13a, rpl4 - ribosomal protein l4, rps4x - ribosomal protein s4, x-linked, eif3g - eukaryotic translation initiation factor 3, subunit g, eif4ebp2 - eukaryotic translation initiation factor 4e binding protein 2, aarsd1 - alanyl-trna synthetase domain containing 1, rpl35a - ribosomal protein l35a, rpl2…
GO:0034645	cellular macromolecule biosynthetic process	3.19e-34	6.82e-31	3.7	13950	535	769	109	[rps8a - ribosomal protein s8a, rpl13a - ribosomal protein l13a, rpa2 - replication protein a2, rps4x - ribosomal protein s4, x-linked, rfc2 - replication factor c (activator 1) 2, pola1 - polymerase (dna directed), alpha 1, prim1 - primase polypeptide 1, rpl23 - ribosomal protein l23, rpl35a - ribosomal protein l35a, mrps24 - mitochondrial ribosomal protein s24, mrps15 - mitochondrial ribosomal …
GO:0043604	amide biosynthetic process	3.91e-34	6.7e-31	4.72	13950	319	769	83	[rplp0 - ribosomal protein, large, p0, rps8a - ribosomal protein s8a, rpl13a - ribosomal protein l13a, rpl4 - ribosomal protein l4, rps4x - ribosomal protein s4, x-linked, eif3g - eukaryotic translation initiation factor 3, subunit g, eif4ebp2 - eukaryotic translation initiation factor 4e binding protein 2, aarsd1 - alanyl-trna synthetase domain containing 1, rpl35a - ribosomal protein l35a, rpl2…
GO:0009059	macromolecule biosynthetic process	9.62e-31	1.37e-27	3.39	13950	583	769	109	[rps8a - ribosomal protein s8a, rpl13a - ribosomal protein l13a, rpa2 - replication protein a2, rps4x - ribosomal protein s4, x-linked, rfc2 - replication factor c (activator 1) 2, pola1 - polymerase (dna directed), alpha 1, prim1 - primase polypeptide 1, rpl23 - ribosomal protein l23, rpl35a - ribosomal protein l35a, mrps24 - mitochondrial ribosomal protein s24, mrps15 - mitochondrial ribosomal …
GO:1901566	organonitrogen compound biosynthetic process	1.11e-30	1.36e-27	3.25	13950	642	769	115	[rps8a - ribosomal protein s8a, rpl13a - ribosomal protein l13a, rps4x - ribosomal protein s4, x-linked, gapdh - glyceraldehyde-3-phosphate dehydrogenase, agxta - alanine-glyoxylate aminotransferase a, adcy6b - adenylate cyclase 6b, rpl23 - ribosomal protein l23, rpl35a - ribosomal protein l35a, mrps24 - mitochondrial ribosomal protein s24, mrps15 - mitochondrial ribosomal protein s15, uba52 - ub…
GO:0043603	cellular amide metabolic process	1.84e-28	1.96e-25	3.72	13950	439	769	90	[rplp0 - ribosomal protein, large, p0, rps8a - ribosomal protein s8a, rpl13a - ribosomal protein l13a, rps4x - ribosomal protein s4, x-linked, rpl4 - ribosomal protein l4, eif3g - eukaryotic translation initiation factor 3, subunit g, eif4ebp2 - eukaryotic translation initiation factor 4e binding protein 2, aarsd1 - alanyl-trna synthetase domain containing 1, rpl23 - ribosomal protein l23, rpl35a…
GO:0044271	cellular nitrogen compound biosynthetic process	2.1e-26	2e-23	2.82	13950	778	769	121	[rps8a - ribosomal protein s8a, hint1 - histidine triad nucleotide binding protein 1, rpl13a - ribosomal protein l13a, rps4x - ribosomal protein s4, x-linked, gapdh - glyceraldehyde-3-phosphate dehydrogenase, prim1 - primase polypeptide 1, adcy6b - adenylate cyclase 6b, rpl23 - ribosomal protein l23, rpl35a - ribosomal protein l35a, mrps24 - mitochondrial ribosomal protein s24, rpl18 - ribosomal …
GO:1901576	organic substance biosynthetic process	5.9e-23	5.06e-20	2.27	13950	1216	769	152	[rps8a - ribosomal protein s8a, hint1 - histidine triad nucleotide binding protein 1, rpl13a - ribosomal protein l13a, rpa2 - replication protein a2, rps4x - ribosomal protein s4, x-linked, rfc2 - replication factor c (activator 1) 2, gapdh - glyceraldehyde-3-phosphate dehydrogenase, agxta - alanine-glyoxylate aminotransferase a, pola1 - polymerase (dna directed), alpha 1, prim1 - primase polypep…
GO:0044249	cellular biosynthetic process	8.48e-23	6.6e-20	2.3	13950	1159	769	147	[rps8a - ribosomal protein s8a, hint1 - histidine triad nucleotide binding protein 1, rpl13a - ribosomal protein l13a, rpa2 - replication protein a2, rps4x - ribosomal protein s4, x-linked, rfc2 - replication factor c (activator 1) 2, gapdh - glyceraldehyde-3-phosphate dehydrogenase, agxta - alanine-glyoxylate aminotransferase a, pola1 - polymerase (dna directed), alpha 1, prim1 - primase polypep…
GO:0034641	cellular nitrogen compound metabolic process	1.06e-22	7.54e-20	1.98	13950	1792	769	196	[snrnp70 - small nuclear ribonucleoprotein 70 (u1), rps8a - ribosomal protein s8a, rpl13a - ribosomal protein l13a, adcy6b - adenylate cyclase 6b, rpl35a - ribosomal protein l35a, mrps24 - mitochondrial ribosomal protein s24, mrps15 - mitochondrial ribosomal protein s15, uba52 - ubiquitin a-52 residue ribosomal protein fusion product 1, nme2b.2 - nme/nm23 nucleoside diphosphate kinase 2b, tandem …
GO:0009058	biosynthetic process	9.71e-22	6.39e-19	2.21	13950	1250	769	152	[rps8a - ribosomal protein s8a, hint1 - histidine triad nucleotide binding protein 1, rpl13a - ribosomal protein l13a, rpa2 - replication protein a2, rps4x - ribosomal protein s4, x-linked, rfc2 - replication factor c (activator 1) 2, gapdh - glyceraldehyde-3-phosphate dehydrogenase, agxta - alanine-glyoxylate aminotransferase a, pola1 - polymerase (dna directed), alpha 1, prim1 - primase polypep…
GO:0044237	cellular metabolic process	7.24e-15	4.43e-12	1.42	13950	4300	769	336	[hsp90b1 - heat shock protein 90, beta (grp94), member 1, snrnp70 - small nuclear ribonucleoprotein 70 (u1), rps8a - ribosomal protein s8a, rpl13a - ribosomal protein l13a, esco2 - establishment of cohesion 1 homolog 2, cat - catalase, uqcrq - ubiquinol-cytochrome c reductase, complex iii subunit vii, adcy6b - adenylate cyclase 6b, nccrp1 - nonspecific cytotoxic cell receptor protein 1, rpl35a - …
GO:0008152	metabolic process	5.2e-13	2.97e-10	1.35	13950	4814	769	359	[hsp90b1 - heat shock protein 90, beta (grp94), member 1, snrnp70 - small nuclear ribonucleoprotein 70 (u1), rps8a - ribosomal protein s8a, rpl13a - ribosomal protein l13a, esco2 - establishment of cohesion 1 homolog 2, cat - catalase, uqcrq - ubiquinol-cytochrome c reductase, complex iii subunit vii, adcy6b - adenylate cyclase 6b, nccrp1 - nonspecific cytotoxic cell receptor protein 1, rpl35a - …
GO:0006457	protein folding	1.23e-12	6.6e-10	5.05	13950	97	769	27	[hsp90b1 - heat shock protein 90, beta (grp94), member 1, pdia4 - protein disulfide isomerase associated 4, hsp90aa1.1 - heat shock protein 90, alpha (cytosolic), class a member 1, tandem duplicate 1, hsp70l - heat shock cognate 70-kd protein, like, nudc - nuclear distribution gene c homolog, cct6a - chaperonin containing tcp1, subunit 6a (zeta 1), hspa8 - heat shock protein 8, hsp90ab1 - heat sh…
GO:0034622	cellular protein-containing complex assembly	5.62e-12	2.83e-09	2.76	13950	362	769	55	[rplp0 - ribosomal protein, large, p0, snrpe - small nuclear ribonucleoprotein polypeptide e, hist2h2l - histone 2, h2, like, eif3g - eukaryotic translation initiation factor 3, subunit g, hsp90aa1.1 - heat shock protein 90, alpha (cytosolic), class a member 1, tandem duplicate 1, rpl5b - ribosomal protein l5b, eif3s10 - eukaryotic translation initiation factor 3, subunit 10 (theta), dlgap5 - dis…
GO:1903047	mitotic cell cycle process	4.7e-11	2.24e-08	3.26	13950	217	769	39	[zgc:171223 - zgc:171223, gins1 - gins complex subunit 1 (psf1 homolog), pola1 - polymerase (dna directed), alpha 1, mad2l1 - mad2 mitotic arrest deficient-like 1 (yeast), cdk1 - cyclin-dependent kinase 1, rad51 - rad51 homolog (reca homolog, e. coli) (s. cerevisiae), ccnb1 - cyclin b1, nusap1 - nucleolar and spindle associated protein 1, dlgap5 - discs, large (drosophila) homolog-associated prot…
GO:0006091	generation of precursor metabolites and energy	3.93e-10	1.77e-07	4.01	13950	122	769	27	[gck - glucokinase (hexokinase 4, maturity onset diabetes of the young 2), uqcrh - ubiquinol-cytochrome c reductase hinge protein, gapdh - glyceraldehyde-3-phosphate dehydrogenase, uqcrq - ubiquinol-cytochrome c reductase, complex iii subunit vii, adh5 - alcohol dehydrogenase 5, uqcrb - ubiquinol-cytochrome c reductase binding protein, pgk1 - phosphoglycerate kinase 1, eno1a - enolase 1a, (alpha)…
GO:0071704	organic substance metabolic process	4.44e-10	1.9e-07	1.32	13950	4561	769	331	[hsp90b1 - heat shock protein 90, beta (grp94), member 1, snrnp70 - small nuclear ribonucleoprotein 70 (u1), rps8a - ribosomal protein s8a, rpl13a - ribosomal protein l13a, esco2 - establishment of cohesion 1 homolog 2, adcy6b - adenylate cyclase 6b, nccrp1 - nonspecific cytotoxic cell receptor protein 1, rpl35a - ribosomal protein l35a, mrps24 - mitochondrial ribosomal protein s24, mrps15 - mito…
GO:0006807	nitrogen compound metabolic process	5.95e-10	2.42e-07	1.35	13950	3948	769	294	[hsp90b1 - heat shock protein 90, beta (grp94), member 1, snrnp70 - small nuclear ribonucleoprotein 70 (u1), rps8a - ribosomal protein s8a, rpl13a - ribosomal protein l13a, esco2 - establishment of cohesion 1 homolog 2, adcy6b - adenylate cyclase 6b, nccrp1 - nonspecific cytotoxic cell receptor protein 1, rpl35a - ribosomal protein l35a, mrps24 - mitochondrial ribosomal protein s24, mrps15 - mito…
GO:0043009	chordate embryonic development	6.41e-10	2.5e-07	4.35	13950	100	769	24	[rpl24 - ribosomal protein l24, rplp0 - ribosomal protein, large, p0, rps8a - ribosomal protein s8a, rpl28 - ribosomal protein l28, rps7 - ribosomal protein s7, rps4x - ribosomal protein s4, x-linked, rps14 - ribosomal protein s14, rps15a - ribosomal protein s15a, rplp2l - ribosomal protein, large p2, like, rps29 - ribosomal protein s29, rpl36a - ribosomal protein l36a, mcm5 - mcm5 minichromosome…
GO:0010499	proteasomal ubiquitin-independent protein catabolic process	6.7e-10	2.5e-07	10.5	13950	19	769	11	[psma3 - proteasome (prosome, macropain) subunit, alpha type, 3, psma4 - proteasome (prosome, macropain) subunit, alpha type, 4, psmb1 - proteasome (prosome, macropain) subunit, beta type, 1, psma5 - proteasome (prosome, macropain) subunit, alpha type,5, psmb6 - proteasome (prosome, macropain) subunit, beta type, 6, psmb2 - proteasome (prosome, macropain) subunit, beta type, 2, psma2 - proteasome…
GO:0009792	embryo development ending in birth or egg hatching	9.9e-10	3.53e-07	4.27	13950	102	769	24	[rpl24 - ribosomal protein l24, rplp0 - ribosomal protein, large, p0, rps8a - ribosomal protein s8a, rpl28 - ribosomal protein l28, rps7 - ribosomal protein s7, rps4x - ribosomal protein s4, x-linked, rps14 - ribosomal protein s14, rps15a - ribosomal protein s15a, rplp2l - ribosomal protein, large p2, like, rps29 - ribosomal protein s29, rpl36a - ribosomal protein l36a, mcm5 - mcm5 minichromosome…
GO:0051726	regulation of cell cycle	1.43e-09	4.89e-07	2.71	13950	295	769	44	[plk1 - polo-like kinase 1 (drosophila), rps8a - ribosomal protein s8a, zgc:171223 - zgc:171223, cenpf - centromere protein f, (mitosin), birc5a - baculoviral iap repeat-containing 5a, junba - jun b proto-oncogene a, tp53 - tumor protein p53, mad2l1 - mad2 mitotic arrest deficient-like 1 (yeast), cdc14b - cdc14 cell division cycle 14 homolog b, junbb - jun b proto-oncogene b, cdk1 - cyclin-depend…
GO:0065003	protein-containing complex assembly	2.47e-09	8.14e-07	2.27	13950	471	769	59	[rplp0 - ribosomal protein, large, p0, snrpe - small nuclear ribonucleoprotein polypeptide e, hist2h2l - histone 2, h2, like, eif3g - eukaryotic translation initiation factor 3, subunit g, tp53 - tumor protein p53, hsp90aa1.1 - heat shock protein 90, alpha (cytosolic), class a member 1, tandem duplicate 1, rpl5b - ribosomal protein l5b, eif3s10 - eukaryotic translation initiation factor 3, subuni…
GO:0044238	primary metabolic process	2.8e-09	8.87e-07	1.31	13950	4305	769	312	[hsp90b1 - heat shock protein 90, beta (grp94), member 1, snrnp70 - small nuclear ribonucleoprotein 70 (u1), rps8a - ribosomal protein s8a, rpl13a - ribosomal protein l13a, esco2 - establishment of cohesion 1 homolog 2, adcy6b - adenylate cyclase 6b, nccrp1 - nonspecific cytotoxic cell receptor protein 1, rpl35a - ribosomal protein l35a, mrps24 - mitochondrial ribosomal protein s24, mrps15 - mito…
GO:0002181	cytoplasmic translation	2.83e-09	8.64e-07	9.5	13950	21	769	11	[rplp0 - ribosomal protein, large, p0, rplp1 - ribosomal protein, large, p1, rps28 - ribosomal protein s28, rpl8 - ribosomal protein l8, rpl22 - ribosomal protein l22, rpl6 - ribosomal protein l6, rpl17 - ribosomal protein l17, rps21 - ribosomal protein s21, rpl15 - ribosomal protein l15, rpl35a - ribosomal protein l35a, tma7 - translational machinery associated 7 homolog (s. cerevisiae)]
GO:0009205	purine ribonucleoside triphosphate metabolic process	4.32e-09	1.28e-06	4.92	13950	70	769	19	[cox6c - cytochrome c oxidase subunit vic, gck - glucokinase (hexokinase 4, maturity onset diabetes of the young 2), cox8a - cytochrome c oxidase subunit 8a, tpi1b - triosephosphate isomerase 1b, gapdh - glyceraldehyde-3-phosphate dehydrogenase, ak2 - adenylate kinase 2, gapdhs - glyceraldehyde-3-phosphate dehydrogenase, spermatogenic, pgk1 - phosphoglycerate kinase 1, nme2b.2 - nme/nm23 nucleosi…
GO:0022402	cell cycle process	4.46e-09	1.27e-06	2.52	13950	339	769	47	[aspm - asp (abnormal spindle)-like, microcephaly associated (drosophila), zgc:171223 - zgc:171223, haus1 - haus augmin-like complex, subunit 1, gins1 - gins complex subunit 1 (psf1 homolog), esco2 - establishment of cohesion 1 homolog 2, pola1 - polymerase (dna directed), alpha 1, cdc14b - cdc14 cell division cycle 14 homolog b, mad2l1 - mad2 mitotic arrest deficient-like 1 (yeast), cdk1 - cycli…
GO:0022904	respiratory electron transport chain	5.97e-09	1.65e-06	6.68	13950	38	769	14	[uqcrh - ubiquinol-cytochrome c reductase hinge protein, cox7c - cytochrome c oxidase, subunit viic, uqcrq - ubiquinol-cytochrome c reductase, complex iii subunit vii, uqcrb - ubiquinol-cytochrome c reductase binding protein, cox6a1 - cytochrome c oxidase subunit via polypeptide 1, cox5ab - cytochrome c oxidase subunit vab, sdha - succinate dehydrogenase complex, subunit a, flavoprotein (fp), ndu…
GO:0052547	regulation of peptidase activity	6.75e-09	1.81e-06	4.38	13950	87	769	21	[a2ml - alpha-2-macroglobulin-like, serpinf2a - serine (or cysteine) peptidase inhibitor, clade f, member 2a, itih2 - inter-alpha (globulin) inhibitor h2, serpind1 - serine (or cysteine) proteinase inhibitor, clade d (heparin cofactor), member 1, esco2 - establishment of cohesion 1 homolog 2, timp2b - tissue inhibitor of metalloproteinase 2b, tp53 - tumor protein p53, diabloa - diablo, iap-bindin…
GO:0009144	purine nucleoside triphosphate metabolic process	7.22e-09	1.87e-06	4.79	13950	72	769	19	[cox6c - cytochrome c oxidase subunit vic, gck - glucokinase (hexokinase 4, maturity onset diabetes of the young 2), cox8a - cytochrome c oxidase subunit 8a, tpi1b - triosephosphate isomerase 1b, gapdh - glyceraldehyde-3-phosphate dehydrogenase, ak2 - adenylate kinase 2, gapdhs - glyceraldehyde-3-phosphate dehydrogenase, spermatogenic, pgk1 - phosphoglycerate kinase 1, nme2b.2 - nme/nm23 nucleosi…
GO:0022900	electron transport chain	1.29e-08	3.25e-06	6.35	13950	40	769	14	[uqcrh - ubiquinol-cytochrome c reductase hinge protein, cox7c - cytochrome c oxidase, subunit viic, uqcrq - ubiquinol-cytochrome c reductase, complex iii subunit vii, uqcrb - ubiquinol-cytochrome c reductase binding protein, cox6a1 - cytochrome c oxidase subunit via polypeptide 1, cox5ab - cytochrome c oxidase subunit vab, ndufb6 - nadh dehydrogenase (ubiquinone) 1 beta subcomplex, 6, sdha - suc…
GO:0051276	chromosome organization	2.1e-08	5.15e-06	3.38	13950	145	769	27	[esco2 - establishment of cohesion 1 homolog 2, histh1l - histone h1 like, zgc:110425 - zgc:110425, rad51 - rad51 homolog (reca homolog, e. coli) (s. cerevisiae), nusap1 - nucleolar and spindle associated protein 1, dlgap5 - discs, large (drosophila) homolog-associated protein 5, ran - ras-related nuclear protein, smc4 - structural maintenance of chromosomes 4, chtf8 - ctf8, chromosome transmissi…
GO:0052548	regulation of endopeptidase activity	2.19e-08	5.21e-06	4.73	13950	69	769	18	[serpinf2a - serine (or cysteine) peptidase inhibitor, clade f, member 2a, serpind1 - serine (or cysteine) proteinase inhibitor, clade d (heparin cofactor), member 1, esco2 - establishment of cohesion 1 homolog 2, timp2b - tissue inhibitor of metalloproteinase 2b, tp53 - tumor protein p53, diabloa - diablo, iap-binding mitochondrial protein a, mcl1a - myeloid cell leukemia sequence 1a, zgc:174260…
GO:0009790	embryo development	3.06e-08	7.07e-06	3.63	13950	120	769	24	[rpl24 - ribosomal protein l24, rplp0 - ribosomal protein, large, p0, rps8a - ribosomal protein s8a, rpl28 - ribosomal protein l28, rps7 - ribosomal protein s7, rps4x - ribosomal protein s4, x-linked, rps14 - ribosomal protein s14, rps15a - ribosomal protein s15a, rplp2l - ribosomal protein, large p2, like, rps29 - ribosomal protein s29, rpl36a - ribosomal protein l36a, mcm5 - mcm5 minichromosome…
GO:0045861	negative regulation of proteolysis	3.11e-08	7.01e-06	4.9	13950	63	769	17	[serpinf2a - serine (or cysteine) peptidase inhibitor, clade f, member 2a, a2ml - alpha-2-macroglobulin-like, itih2 - inter-alpha (globulin) inhibitor h2, serpind1 - serine (or cysteine) proteinase inhibitor, clade d (heparin cofactor), member 1, timp2b - tissue inhibitor of metalloproteinase 2b, mcl1a - myeloid cell leukemia sequence 1a, zgc:174260 - zgc:174260, serping1 - serpin peptidase inhib…
GO:0009199	ribonucleoside triphosphate metabolic process	3.76e-08	8.26e-06	4.36	13950	79	769	19	[cox6c - cytochrome c oxidase subunit vic, gck - glucokinase (hexokinase 4, maturity onset diabetes of the young 2), cox8a - cytochrome c oxidase subunit 8a, tpi1b - triosephosphate isomerase 1b, gapdh - glyceraldehyde-3-phosphate dehydrogenase, ak2 - adenylate kinase 2, gapdhs - glyceraldehyde-3-phosphate dehydrogenase, spermatogenic, pgk1 - phosphoglycerate kinase 1, nme2b.2 - nme/nm23 nucleosi…
GO:0030261	chromosome condensation	4.95e-08	1.06e-05	8.64	13950	21	769	10	[si:ch211-113a14.24 - si:ch211-113a14.24, ncapd2 - non-smc condensin i complex, subunit d2, nusap1 - nucleolar and spindle associated protein 1, si:ch211-113a14.18 - si:ch211-113a14.18, smc2 - structural maintenance of chromosomes 2, banf1 - barrier to autointegration factor 1, smc4 - structural maintenance of chromosomes 4, zgc:110425 - zgc:110425, histh1l - histone h1 like, top2a - topoisomeras…
GO:0006323	DNA packaging	4.95e-08	1.03e-05	8.64	13950	21	769	10	[si:ch211-113a14.24 - si:ch211-113a14.24, ncapd2 - non-smc condensin i complex, subunit d2, nusap1 - nucleolar and spindle associated protein 1, si:ch211-113a14.18 - si:ch211-113a14.18, smc2 - structural maintenance of chromosomes 2, banf1 - barrier to autointegration factor 1, smc4 - structural maintenance of chromosomes 4, zgc:110425 - zgc:110425, histh1l - histone h1 like, top2a - topoisomeras…
GO:0022618	ribonucleoprotein complex assembly	5.77e-08	1.18e-05	3.41	13950	133	769	25	[rplp0 - ribosomal protein, large, p0, rpl24 - ribosomal protein l24, snrpe - small nuclear ribonucleoprotein polypeptide e, eif5 - eukaryotic translation initiation factor 5, rps14 - ribosomal protein s14, eif3g - eukaryotic translation initiation factor 3, subunit g, eif3d - eukaryotic translation initiation factor 3, subunit d, rps27.1 - ribosomal protein s27, isoform 1, rpl5b - ribosomal prot…
GO:0006260	DNA replication	5.81e-08	1.16e-05	4.26	13950	81	769	19	[rpa2 - replication protein a2, mcm2 - mcm2 minichromosome maintenance deficient 2, mitotin (s. cerevisiae), gins1 - gins complex subunit 1 (psf1 homolog), pcna - proliferating cell nuclear antigen, rfc2 - replication factor c (activator 1) 2, dscc1 - defective in sister chromatid cohesion 1 homolog (s. cerevisiae), rfc3 - replication factor c (activator 1) 3, pola1 - polymerase (dna directed), a…
GO:0030162	regulation of proteolysis	6.36e-08	1.24e-05	3.3	13950	143	769	26	[adam8a - a disintegrin and metalloproteinase domain 8a, esco2 - establishment of cohesion 1 homolog 2, tp53 - tumor protein p53, cdc20 - cell division cycle 20 homolog, zgc:174260 - zgc:174260, fetub - fetuin b, hsp90ab1 - heat shock protein 90, alpha (cytosolic), class b member 1, herpud1 - homocysteine-inducible, endoplasmic reticulum stress-inducible, ubiquitin-like domain member 1, chac1 - c…
GO:0009141	nucleoside triphosphate metabolic process	6.89e-08	1.31e-05	4.03	13950	90	769	20	[cox6c - cytochrome c oxidase subunit vic, gck - glucokinase (hexokinase 4, maturity onset diabetes of the young 2), cox8a - cytochrome c oxidase subunit 8a, tpi1b - triosephosphate isomerase 1b, gapdh - glyceraldehyde-3-phosphate dehydrogenase, ak2 - adenylate kinase 2, gapdhs - glyceraldehyde-3-phosphate dehydrogenase, spermatogenic, pgk1 - phosphoglycerate kinase 1, nme2b.2 - nme/nm23 nucleosi…
GO:1901564	organonitrogen compound metabolic process	8.27e-08	1.54e-05	1.37	13950	3002	769	226	[rps8a - ribosomal protein s8a, hsp90b1 - heat shock protein 90, beta (grp94), member 1, rpl13a - ribosomal protein l13a, esco2 - establishment of cohesion 1 homolog 2, adcy6b - adenylate cyclase 6b, nccrp1 - nonspecific cytotoxic cell receptor protein 1, rpl35a - ribosomal protein l35a, mrps24 - mitochondrial ribosomal protein s24, mrps15 - mitochondrial ribosomal protein s15, uba52 - ubiquitin …
GO:0044260	cellular macromolecule metabolic process	8.3e-08	1.51e-05	1.41	13950	2568	769	199	[rps8a - ribosomal protein s8a, hsp90b1 - heat shock protein 90, beta (grp94), member 1, rpl13a - ribosomal protein l13a, esco2 - establishment of cohesion 1 homolog 2, nccrp1 - nonspecific cytotoxic cell receptor protein 1, rpl35a - ribosomal protein l35a, mrps24 - mitochondrial ribosomal protein s24, mrps15 - mitochondrial ribosomal protein s15, uba52 - ubiquitin a-52 residue ribosomal protein …
GO:0006950	response to stress	1.37e-07	2.45e-05	1.76	13950	898	769	87	[hsp90b1 - heat shock protein 90, beta (grp94), member 1, sdc4 - syndecan 4, rpa2 - replication protein a2, pdia4 - protein disulfide isomerase associated 4, adam8a - a disintegrin and metalloproteinase domain 8a, cat - catalase, rfc2 - replication factor c (activator 1) 2, ube2t - ubiquitin-conjugating enzyme e2t (putative), tp53 - tumor protein p53, hsp90aa1.1 - heat shock protein 90, alpha (cy…
GO:0051346	negative regulation of hydrolase activity	2.08e-07	3.63e-05	4.13	13950	79	769	18	[serpinf2a - serine (or cysteine) peptidase inhibitor, clade f, member 2a, a2ml - alpha-2-macroglobulin-like, mcm2 - mcm2 minichromosome maintenance deficient 2, mitotin (s. cerevisiae), serpind1 - serine (or cysteine) proteinase inhibitor, clade d (heparin cofactor), member 1, itih2 - inter-alpha (globulin) inhibitor h2, timp2b - tissue inhibitor of metalloproteinase 2b, mcl1a - myeloid cell leu…
GO:0071826	ribonucleoprotein complex subunit organization	2.5e-07	4.28e-05	3.17	13950	143	769	25	[rplp0 - ribosomal protein, large, p0, rpl24 - ribosomal protein l24, snrpe - small nuclear ribonucleoprotein polypeptide e, eif5 - eukaryotic translation initiation factor 5, rps14 - ribosomal protein s14, eif3g - eukaryotic translation initiation factor 3, subunit g, eif3d - eukaryotic translation initiation factor 3, subunit d, rps27.1 - ribosomal protein s27, isoform 1, rpl5b - ribosomal prot…
GO:0010466	negative regulation of peptidase activity	2.89e-07	4.85e-05	4.77	13950	57	769	15	[serpinf2a - serine (or cysteine) peptidase inhibitor, clade f, member 2a, a2ml - alpha-2-macroglobulin-like, serpind1 - serine (or cysteine) proteinase inhibitor, clade d (heparin cofactor), member 1, itih2 - inter-alpha (globulin) inhibitor h2, timp2b - tissue inhibitor of metalloproteinase 2b, mcl1a - myeloid cell leukemia sequence 1a, zgc:174260 - zgc:174260, serping1 - serpin peptidase inhib…
GO:0009123	nucleoside monophosphate metabolic process	3.04e-07	5.01e-05	3.7	13950	98	769	20	[rfk - riboflavin kinase, gck - glucokinase (hexokinase 4, maturity onset diabetes of the young 2), cox6c - cytochrome c oxidase subunit vic, cox8a - cytochrome c oxidase subunit 8a, tpi1b - triosephosphate isomerase 1b, gapdh - glyceraldehyde-3-phosphate dehydrogenase, ak2 - adenylate kinase 2, gapdhs - glyceraldehyde-3-phosphate dehydrogenase, spermatogenic, pgk1 - phosphoglycerate kinase 1, im…
GO:0043170	macromolecule metabolic process	5.39e-07	8.7e-05	1.31	13950	3401	769	246	[hsp90b1 - heat shock protein 90, beta (grp94), member 1, snrnp70 - small nuclear ribonucleoprotein 70 (u1), rps8a - ribosomal protein s8a, rpl13a - ribosomal protein l13a, esco2 - establishment of cohesion 1 homolog 2, nccrp1 - nonspecific cytotoxic cell receptor protein 1, rpl35a - ribosomal protein l35a, mrps24 - mitochondrial ribosomal protein s24, mrps15 - mitochondrial ribosomal protein s15…
GO:0043933	protein-containing complex subunit organization	5.98e-07	9.48e-05	1.92	13950	575	769	61	[rplp0 - ribosomal protein, large, p0, snrpe - small nuclear ribonucleoprotein polypeptide e, hist2h2l - histone 2, h2, like, eif3g - eukaryotic translation initiation factor 3, subunit g, tp53 - tumor protein p53, hsp90aa1.1 - heat shock protein 90, alpha (cytosolic), class a member 1, tandem duplicate 1, rpl5b - ribosomal protein l5b, eif3s10 - eukaryotic translation initiation factor 3, subuni…
GO:0009206	purine ribonucleoside triphosphate biosynthetic process	6.85e-07	0.000107	4.79	13950	53	769	14	[gck - glucokinase (hexokinase 4, maturity onset diabetes of the young 2), tpi1b - triosephosphate isomerase 1b, gapdh - glyceraldehyde-3-phosphate dehydrogenase, gapdhs - glyceraldehyde-3-phosphate dehydrogenase, spermatogenic, pgk1 - phosphoglycerate kinase 1, nme2b.2 - nme/nm23 nucleoside diphosphate kinase 2b, tandem duplicate 2, impdh1b - inosine 5'-phosphate dehydrogenase 1b, nme2b.1 - nme/…
GO:0009145	purine nucleoside triphosphate biosynthetic process	6.85e-07	0.000105	4.79	13950	53	769	14	[gck - glucokinase (hexokinase 4, maturity onset diabetes of the young 2), tpi1b - triosephosphate isomerase 1b, gapdh - glyceraldehyde-3-phosphate dehydrogenase, gapdhs - glyceraldehyde-3-phosphate dehydrogenase, spermatogenic, pgk1 - phosphoglycerate kinase 1, nme2b.2 - nme/nm23 nucleoside diphosphate kinase 2b, tandem duplicate 2, impdh1b - inosine 5'-phosphate dehydrogenase 1b, nme2b.1 - nme/…
GO:0006123	mitochondrial electron transport, cytochrome c to oxygen	7.01e-07	0.000105	13.61	13950	8	769	6	[cox4i1 - cytochrome c oxidase subunit iv isoform 1, cox7c - cytochrome c oxidase, subunit viic, cox5aa - cytochrome c oxidase subunit vaa, cox6a2 - cytochrome c oxidase subunit via polypeptide 2, cox6a1 - cytochrome c oxidase subunit via polypeptide 1, cox5ab - cytochrome c oxidase subunit vab]
GO:0019646	aerobic electron transport chain	7.01e-07	0.000103	13.61	13950	8	769	6	[cox7c - cytochrome c oxidase, subunit viic, cox4i1 - cytochrome c oxidase subunit iv isoform 1, cox5aa - cytochrome c oxidase subunit vaa, cox6a2 - cytochrome c oxidase subunit via polypeptide 2, cox6a1 - cytochrome c oxidase subunit via polypeptide 1, cox5ab - cytochrome c oxidase subunit vab]
GO:0010951	negative regulation of endopeptidase activity	7.11e-07	0.000103	5.58	13950	39	769	12	[serpinf2a - serine (or cysteine) peptidase inhibitor, clade f, member 2a, zgc:174260 - zgc:174260, serping1 - serpin peptidase inhibitor, clade g (c1 inhibitor), member 1, serpind1 - serine (or cysteine) proteinase inhibitor, clade d (heparin cofactor), member 1, si:ch211-186e20.7 - si:ch211-186e20.7, timp2b - tissue inhibitor of metalloproteinase 2b, fetub - fetuin b, cenph - centromere protein…
GO:0009987	cellular process	7.43e-07	0.000106	1.13	13950	8662	769	540	[snrnp70 - small nuclear ribonucleoprotein 70 (u1), sdc4 - syndecan 4, hsp90b1 - heat shock protein 90, beta (grp94), member 1, rps8a - ribosomal protein s8a, rpl13a - ribosomal protein l13a, cenpf - centromere protein f, (mitosin), esco2 - establishment of cohesion 1 homolog 2, cat - catalase, adcy6b - adenylate cyclase 6b, mad2l1 - mad2 mitotic arrest deficient-like 1 (yeast), fbxl6 - f-box and…
GO:0046034	ATP metabolic process	8.78e-07	0.000123	4.7	13950	54	769	14	[gck - glucokinase (hexokinase 4, maturity onset diabetes of the young 2), cox6c - cytochrome c oxidase subunit vic, cox8a - cytochrome c oxidase subunit 8a, tpi1b - triosephosphate isomerase 1b, gapdh - glyceraldehyde-3-phosphate dehydrogenase, ak2 - adenylate kinase 2, pgk1 - phosphoglycerate kinase 1, gapdhs - glyceraldehyde-3-phosphate dehydrogenase, spermatogenic, eno1a - enolase 1a, (alpha)…
GO:0017144	drug metabolic process	1.2e-06	0.000165	2.37	13950	275	769	36	[gck - glucokinase (hexokinase 4, maturity onset diabetes of the young 2), esd - esterase d/formylglutathione hydrolase, cat - catalase, gapdh - glyceraldehyde-3-phosphate dehydrogenase, agxta - alanine-glyoxylate aminotransferase a, adh5 - alcohol dehydrogenase 5, pgk1 - phosphoglycerate kinase 1, mdh1aa - malate dehydrogenase 1aa, nad (soluble), mdh2 - malate dehydrogenase 2, nad (mitochondrial…
GO:0009060	aerobic respiration	1.28e-06	0.000174	8.54	13950	17	769	8	[uqcrh - ubiquinol-cytochrome c reductase hinge protein, cox4i1 - cytochrome c oxidase subunit iv isoform 1, cox7c - cytochrome c oxidase, subunit viic, cox5aa - cytochrome c oxidase subunit vaa, cox6a2 - cytochrome c oxidase subunit via polypeptide 2, uqcrb - ubiquinol-cytochrome c reductase binding protein, cox6a1 - cytochrome c oxidase subunit via polypeptide 1, cox5ab - cytochrome c oxidase s…
GO:0009126	purine nucleoside monophosphate metabolic process	1.29e-06	0.000172	3.85	13950	80	769	17	[gck - glucokinase (hexokinase 4, maturity onset diabetes of the young 2), cox6c - cytochrome c oxidase subunit vic, cox8a - cytochrome c oxidase subunit 8a, tpi1b - triosephosphate isomerase 1b, gapdh - glyceraldehyde-3-phosphate dehydrogenase, ak2 - adenylate kinase 2, gapdhs - glyceraldehyde-3-phosphate dehydrogenase, spermatogenic, pgk1 - phosphoglycerate kinase 1, impdh1b - inosine 5'-phosph…
GO:0009167	purine ribonucleoside monophosphate metabolic process	1.29e-06	0.00017	3.85	13950	80	769	17	[gck - glucokinase (hexokinase 4, maturity onset diabetes of the young 2), cox6c - cytochrome c oxidase subunit vic, cox8a - cytochrome c oxidase subunit 8a, tpi1b - triosephosphate isomerase 1b, gapdh - glyceraldehyde-3-phosphate dehydrogenase, ak2 - adenylate kinase 2, gapdhs - glyceraldehyde-3-phosphate dehydrogenase, spermatogenic, pgk1 - phosphoglycerate kinase 1, impdh1b - inosine 5'-phosph…
GO:0055114	oxidation-reduction process	1.37e-06	0.000178	3.07	13950	136	769	23	[uqcrh - ubiquinol-cytochrome c reductase hinge protein, echs1 - enoyl coenzyme a hydratase, short chain, 1, mitochondrial, acat1 - acetyl-coenzyme a acetyltransferase 1 (acetoacetyl coenzyme a thiolase), cox7c - cytochrome c oxidase, subunit viic, hadhb - hydroxyacyl-coenzyme a dehydrogenase/3-ketoacyl-coenzyme a thiolase/enoyl-coenzyme a hydratase (trifunctional protein), beta subunit, uqcrq - …
GO:0043086	negative regulation of catalytic activity	1.56e-06	0.0002	3.05	13950	137	769	23	[a2ml - alpha-2-macroglobulin-like, serpinf2a - serine (or cysteine) peptidase inhibitor, clade f, member 2a, mcm2 - mcm2 minichromosome maintenance deficient 2, mitotin (s. cerevisiae), itih2 - inter-alpha (globulin) inhibitor h2, serpind1 - serine (or cysteine) proteinase inhibitor, clade d (heparin cofactor), member 1, timp2b - tissue inhibitor of metalloproteinase 2b, dusp5 - dual specificity…
GO:0071103	DNA conformation change	1.62e-06	0.000204	4.81	13950	49	769	13	[ncapd2 - non-smc condensin i complex, subunit d2, mcm2 - mcm2 minichromosome maintenance deficient 2, mitotin (s. cerevisiae), smc2 - structural maintenance of chromosomes 2, mcm4 - mcm4 minichromosome maintenance deficient 4, mitotin (s. cerevisiae), mcm5 - mcm5 minichromosome maintenance deficient 5 (s. cerevisiae), histh1l - histone h1 like, zgc:110425 - zgc:110425, top2a - topoisomerase (dna…
GO:0033554	cellular response to stress	2.22e-06	0.000276	1.9	13950	545	769	57	[hsp90b1 - heat shock protein 90, beta (grp94), member 1, rpa2 - replication protein a2, pdia4 - protein disulfide isomerase associated 4, rfc2 - replication factor c (activator 1) 2, ube2t - ubiquitin-conjugating enzyme e2t (putative), tp53 - tumor protein p53, hsp90aa1.1 - heat shock protein 90, alpha (cytosolic), class a member 1, tandem duplicate 1, hsp70l - heat shock cognate 70-kd protein, …
GO:0009161	ribonucleoside monophosphate metabolic process	3.11e-06	0.000381	3.47	13950	94	769	18	[rfk - riboflavin kinase, gck - glucokinase (hexokinase 4, maturity onset diabetes of the young 2), cox6c - cytochrome c oxidase subunit vic, cox8a - cytochrome c oxidase subunit 8a, tpi1b - triosephosphate isomerase 1b, gapdh - glyceraldehyde-3-phosphate dehydrogenase, ak2 - adenylate kinase 2, gapdhs - glyceraldehyde-3-phosphate dehydrogenase, spermatogenic, pgk1 - phosphoglycerate kinase 1, im…
GO:0001666	response to hypoxia	3.45e-06	0.000416	4.23	13950	60	769	14	[hsp90b1 - heat shock protein 90, beta (grp94), member 1, ppiab - peptidylprolyl isomerase ab (cyclophilin a), alas1 - aminolevulinate, delta-, synthetase 1, tp53 - tumor protein p53, pgk1 - phosphoglycerate kinase 1, cox4i1 - cytochrome c oxidase subunit iv isoform 1, fundc1 - fun14 domain containing 1, cct4 - chaperonin containing tcp1, subunit 4 (delta), hyou1 - hypoxia up-regulated 1, dap3 - …
GO:0036293	response to decreased oxygen levels	3.45e-06	0.00041	4.23	13950	60	769	14	[hsp90b1 - heat shock protein 90, beta (grp94), member 1, ppiab - peptidylprolyl isomerase ab (cyclophilin a), alas1 - aminolevulinate, delta-, synthetase 1, tp53 - tumor protein p53, pgk1 - phosphoglycerate kinase 1, cox4i1 - cytochrome c oxidase subunit iv isoform 1, fundc1 - fun14 domain containing 1, cct4 - chaperonin containing tcp1, subunit 4 (delta), hyou1 - hypoxia up-regulated 1, dap3 - …
GO:0070482	response to oxygen levels	4.25e-06	0.000498	4.16	13950	61	769	14	[hsp90b1 - heat shock protein 90, beta (grp94), member 1, ppiab - peptidylprolyl isomerase ab (cyclophilin a), alas1 - aminolevulinate, delta-, synthetase 1, tp53 - tumor protein p53, pgk1 - phosphoglycerate kinase 1, cox4i1 - cytochrome c oxidase subunit iv isoform 1, fundc1 - fun14 domain containing 1, cct4 - chaperonin containing tcp1, subunit 4 (delta), hyou1 - hypoxia up-regulated 1, dap3 - …
GO:0019752	carboxylic acid metabolic process	5.17e-06	0.000598	1.97	13950	442	769	48	[echs1 - enoyl coenzyme a hydratase, short chain, 1, mitochondrial, gck - glucokinase (hexokinase 4, maturity onset diabetes of the young 2), gapdh - glyceraldehyde-3-phosphate dehydrogenase, agxta - alanine-glyoxylate aminotransferase a, decr2 - 2,4-dienoyl coa reductase 2, peroxisomal, glulb - glutamate-ammonia ligase (glutamine synthase) b, glud1a - glutamate dehydrogenase 1a, aarsd1 - alanyl-…
GO:0009201	ribonucleoside triphosphate biosynthetic process	5.21e-06	0.000595	4.1	13950	62	769	14	[gck - glucokinase (hexokinase 4, maturity onset diabetes of the young 2), tpi1b - triosephosphate isomerase 1b, gapdh - glyceraldehyde-3-phosphate dehydrogenase, gapdhs - glyceraldehyde-3-phosphate dehydrogenase, spermatogenic, pgk1 - phosphoglycerate kinase 1, nme2b.2 - nme/nm23 nucleoside diphosphate kinase 2b, tandem duplicate 2, impdh1b - inosine 5'-phosphate dehydrogenase 1b, nme2b.1 - nme/…
GO:0045333	cellular respiration	5.72e-06	0.000645	7.26	13950	20	769	8	[uqcrh - ubiquinol-cytochrome c reductase hinge protein, cox4i1 - cytochrome c oxidase subunit iv isoform 1, cox7c - cytochrome c oxidase, subunit viic, cox5aa - cytochrome c oxidase subunit vaa, cox6a2 - cytochrome c oxidase subunit via polypeptide 2, uqcrb - ubiquinol-cytochrome c reductase binding protein, cox6a1 - cytochrome c oxidase subunit via polypeptide 1, cox5ab - cytochrome c oxidase s…
GO:0044281	small molecule metabolic process	5.87e-06	0.000652	1.63	13950	910	769	82	[hint1 - histidine triad nucleotide binding protein 1, echs1 - enoyl coenzyme a hydratase, short chain, 1, mitochondrial, gapdh - glyceraldehyde-3-phosphate dehydrogenase, agxta - alanine-glyoxylate aminotransferase a, dcxr - dicarbonyl/l-xylulose reductase, decr2 - 2,4-dienoyl coa reductase 2, peroxisomal, adcy6b - adenylate cyclase 6b, glud1a - glutamate dehydrogenase 1a, aarsd1 - alanyl-trna s…
GO:0009142	nucleoside triphosphate biosynthetic process	6.98e-06	0.000767	3.78	13950	72	769	15	[gck - glucokinase (hexokinase 4, maturity onset diabetes of the young 2), tpi1b - triosephosphate isomerase 1b, gapdh - glyceraldehyde-3-phosphate dehydrogenase, gapdhs - glyceraldehyde-3-phosphate dehydrogenase, spermatogenic, pgk1 - phosphoglycerate kinase 1, nme2b.2 - nme/nm23 nucleoside diphosphate kinase 2b, tandem duplicate 2, impdh1b - inosine 5'-phosphate dehydrogenase 1b, nme2b.1 - nme/…
GO:0016999	antibiotic metabolic process	7.74e-06	0.000839	3.97	13950	64	769	14	[esd - esterase d/formylglutathione hydrolase, cat - catalase, fh - fumarate hydratase, adh5 - alcohol dehydrogenase 5, gpx1a - glutathione peroxidase 1a, mdh1aa - malate dehydrogenase 1aa, nad (soluble), prdx1 - peroxiredoxin 1, mdh2 - malate dehydrogenase 2, nad (mitochondrial), ftcd - formiminotransferase cyclodeaminase, txndc12 - thioredoxin domain containing 12 (endoplasmic reticulum), sdha …
GO:0009124	nucleoside monophosphate biosynthetic process	9.98e-06	0.00107	3.5	13950	83	769	16	[rfk - riboflavin kinase, gck - glucokinase (hexokinase 4, maturity onset diabetes of the young 2), tpi1b - triosephosphate isomerase 1b, gapdh - glyceraldehyde-3-phosphate dehydrogenase, ak2 - adenylate kinase 2, gapdhs - glyceraldehyde-3-phosphate dehydrogenase, spermatogenic, pgk1 - phosphoglycerate kinase 1, impdh1b - inosine 5'-phosphate dehydrogenase 1b, eno1a - enolase 1a, (alpha), aldob -…
GO:0009127	purine nucleoside monophosphate biosynthetic process	1.13e-05	0.00119	3.85	13950	66	769	14	[gck - glucokinase (hexokinase 4, maturity onset diabetes of the young 2), tpi1b - triosephosphate isomerase 1b, gapdh - glyceraldehyde-3-phosphate dehydrogenase, ak2 - adenylate kinase 2, pgk1 - phosphoglycerate kinase 1, gapdhs - glyceraldehyde-3-phosphate dehydrogenase, spermatogenic, impdh1b - inosine 5'-phosphate dehydrogenase 1b, eno1a - enolase 1a, (alpha), aldob - aldolase b, fructose-bis…
GO:0009168	purine ribonucleoside monophosphate biosynthetic process	1.13e-05	0.00118	3.85	13950	66	769	14	[gck - glucokinase (hexokinase 4, maturity onset diabetes of the young 2), tpi1b - triosephosphate isomerase 1b, gapdh - glyceraldehyde-3-phosphate dehydrogenase, ak2 - adenylate kinase 2, pgk1 - phosphoglycerate kinase 1, gapdhs - glyceraldehyde-3-phosphate dehydrogenase, spermatogenic, impdh1b - inosine 5'-phosphate dehydrogenase 1b, eno1a - enolase 1a, (alpha), aldob - aldolase b, fructose-bis…
GO:0051248	negative regulation of protein metabolic process	1.21e-05	0.00124	2.47	13950	198	769	27	[rpl13a - ribosomal protein l13a, itm2bb - integral membrane protein 2bb, eif4ebp2 - eukaryotic translation initiation factor 4e binding protein 2, bod1 - biorientation of chromosomes in cell division 1, zgc:174260 - zgc:174260, fetub - fetuin b, akt1s1 - akt1 substrate 1 (proline-rich), hsp90ab1 - heat shock protein 90, alpha (cytosolic), class b member 1, dusp1 - dual specificity phosphatase 1,…
GO:0009132	nucleoside diphosphate metabolic process	1.62e-05	0.00166	3.73	13950	68	769	14	[gck - glucokinase (hexokinase 4, maturity onset diabetes of the young 2), tpi1b - triosephosphate isomerase 1b, gapdh - glyceraldehyde-3-phosphate dehydrogenase, ak2 - adenylate kinase 2, pgk1 - phosphoglycerate kinase 1, gapdhs - glyceraldehyde-3-phosphate dehydrogenase, spermatogenic, nme2b.2 - nme/nm23 nucleoside diphosphate kinase 2b, tandem duplicate 2, nme2b.1 - nme/nm23 nucleoside diphosp…
GO:0032269	negative regulation of cellular protein metabolic process	1.64e-05	0.00165	2.48	13950	190	769	26	[rpl13a - ribosomal protein l13a, eif4ebp2 - eukaryotic translation initiation factor 4e binding protein 2, bod1 - biorientation of chromosomes in cell division 1, zgc:174260 - zgc:174260, fetub - fetuin b, hsp90ab1 - heat shock protein 90, alpha (cytosolic), class b member 1, akt1s1 - akt1 substrate 1 (proline-rich), dusp1 - dual specificity phosphatase 1, chac1 - chac, cation transport regulato…
GO:0046483	heterocycle metabolic process	1.79e-05	0.00178	1.45	13950	1447	769	116	[rps8a - ribosomal protein s8a, snrnp70 - small nuclear ribonucleoprotein 70 (u1), hint1 - histidine triad nucleotide binding protein 1, rpa2 - replication protein a2, rfc2 - replication factor c (activator 1) 2, gapdh - glyceraldehyde-3-phosphate dehydrogenase, dtd1 - d-tyrosyl-trna deacylase 1, pola1 - polymerase (dna directed), alpha 1, prim1 - primase polypeptide 1, ddx23 - dead (asp-glu-ala-…
GO:0019538	protein metabolic process	1.79e-05	0.00176	1.33	13950	2395	769	176	[hsp90b1 - heat shock protein 90, beta (grp94), member 1, rps8a - ribosomal protein s8a, rpl13a - ribosomal protein l13a, ctsh - cathepsin h, rps4x - ribosomal protein s4, x-linked, adam8a - a disintegrin and metalloproteinase domain 8a, esco2 - establishment of cohesion 1 homolog 2, gapdh - glyceraldehyde-3-phosphate dehydrogenase, cdc14b - cdc14 cell division cycle 14 homolog b, lgmn - legumain…
GO:0000027	ribosomal large subunit assembly	1.8e-05	0.00175	7.47	13950	17	769	7	[rpl24 - ribosomal protein l24, rplp0 - ribosomal protein, large, p0, rpl10 - ribosomal protein l10, rpl6 - ribosomal protein l6, rpl3 - ribosomal protein l3, rpl23a - ribosomal protein l23a, rpl5b - ribosomal protein l5b]
GO:0000727	double-strand break repair via break-induced replication	1.91e-05	0.00184	9.07	13950	12	769	6	[mcm2 - mcm2 minichromosome maintenance deficient 2, mitotin (s. cerevisiae), gins4 - gins complex subunit 4 (sld5 homolog), mus81 - mus81 endonuclease homolog (yeast), mcm5 - mcm5 minichromosome maintenance deficient 5 (s. cerevisiae), mcm4 - mcm4 minichromosome maintenance deficient 4, mitotin (s. cerevisiae), gins2 - gins complex subunit 2]
GO:0006165	nucleoside diphosphate phosphorylation	1.94e-05	0.00184	4.19	13950	52	769	12	[gck - glucokinase (hexokinase 4, maturity onset diabetes of the young 2), nme2b.2 - nme/nm23 nucleoside diphosphate kinase 2b, tandem duplicate 2, nme2b.1 - nme/nm23 nucleoside diphosphate kinase 2b, tandem duplicate 1, aldob - aldolase b, fructose-bisphosphate, eno1a - enolase 1a, (alpha), nme3 - non-metastatic cells 3, protein expressed in, tpi1b - triosephosphate isomerase 1b, gapdh - glycera…
GO:0006725	cellular aromatic compound metabolic process	2.06e-05	0.00194	1.45	13950	1467	769	117	[rps8a - ribosomal protein s8a, snrnp70 - small nuclear ribonucleoprotein 70 (u1), hint1 - histidine triad nucleotide binding protein 1, rpa2 - replication protein a2, rfc2 - replication factor c (activator 1) 2, gapdh - glyceraldehyde-3-phosphate dehydrogenase, dtd1 - d-tyrosyl-trna deacylase 1, pola1 - polymerase (dna directed), alpha 1, prim1 - primase polypeptide 1, ddx23 - dead (asp-glu-ala-…
GO:0043436	oxoacid metabolic process	2.12e-05	0.00198	1.87	13950	466	769	48	[echs1 - enoyl coenzyme a hydratase, short chain, 1, mitochondrial, gck - glucokinase (hexokinase 4, maturity onset diabetes of the young 2), gapdh - glyceraldehyde-3-phosphate dehydrogenase, agxta - alanine-glyoxylate aminotransferase a, decr2 - 2,4-dienoyl coa reductase 2, peroxisomal, glulb - glutamate-ammonia ligase (glutamine synthase) b, glud1a - glutamate dehydrogenase 1a, aarsd1 - alanyl-…
GO:0006139	nucleobase-containing compound metabolic process	2.36e-05	0.00217	1.46	13950	1364	769	110	[snrnp70 - small nuclear ribonucleoprotein 70 (u1), rps8a - ribosomal protein s8a, hint1 - histidine triad nucleotide binding protein 1, rpa2 - replication protein a2, rfc2 - replication factor c (activator 1) 2, gapdh - glyceraldehyde-3-phosphate dehydrogenase, dtd1 - d-tyrosyl-trna deacylase 1, pola1 - polymerase (dna directed), alpha 1, prim1 - primase polypeptide 1, ddx23 - dead (asp-glu-ala-…
GO:0009259	ribonucleotide metabolic process	2.37e-05	0.00216	2.43	13950	194	769	26	[hint1 - histidine triad nucleotide binding protein 1, gck - glucokinase (hexokinase 4, maturity onset diabetes of the young 2), gapdh - glyceraldehyde-3-phosphate dehydrogenase, adcy6b - adenylate cyclase 6b, pgk1 - phosphoglycerate kinase 1, nme2b.2 - nme/nm23 nucleoside diphosphate kinase 2b, tandem duplicate 2, impdh1b - inosine 5'-phosphate dehydrogenase 1b, nme2b.1 - nme/nm23 nucleoside dip…
GO:0046939	nucleotide phosphorylation	2.38e-05	0.00214	4.11	13950	53	769	12	[gck - glucokinase (hexokinase 4, maturity onset diabetes of the young 2), nme2b.2 - nme/nm23 nucleoside diphosphate kinase 2b, tandem duplicate 2, nme2b.1 - nme/nm23 nucleoside diphosphate kinase 2b, tandem duplicate 1, aldob - aldolase b, fructose-bisphosphate, eno1a - enolase 1a, (alpha), nme3 - non-metastatic cells 3, protein expressed in, tpi1b - triosephosphate isomerase 1b, gapdh - glycera…
GO:0009185	ribonucleoside diphosphate metabolic process	2.4e-05	0.00214	4.43	13950	45	769	11	[gck - glucokinase (hexokinase 4, maturity onset diabetes of the young 2), aldob - aldolase b, fructose-bisphosphate, eno1a - enolase 1a, (alpha), tpi1b - triosephosphate isomerase 1b, gapdh - glyceraldehyde-3-phosphate dehydrogenase, pklr - pyruvate kinase, liver and rbc, cmpk - cytidylate kinase, ak2 - adenylate kinase 2, eno3 - enolase 3, (beta, muscle), gapdhs - glyceraldehyde-3-phosphate deh…
GO:0009156	ribonucleoside monophosphate biosynthetic process	2.66e-05	0.00235	3.4	13950	80	769	15	[rfk - riboflavin kinase, gck - glucokinase (hexokinase 4, maturity onset diabetes of the young 2), tpi1b - triosephosphate isomerase 1b, gapdh - glyceraldehyde-3-phosphate dehydrogenase, ak2 - adenylate kinase 2, pgk1 - phosphoglycerate kinase 1, gapdhs - glyceraldehyde-3-phosphate dehydrogenase, spermatogenic, impdh1b - inosine 5'-phosphate dehydrogenase 1b, eno1a - enolase 1a, (alpha), aldob -…
GO:0006635	fatty acid beta-oxidation	2.74e-05	0.0024	6.05	13950	24	769	8	[acaa1 - acetyl-coenzyme a acyltransferase 1, echs1 - enoyl coenzyme a hydratase, short chain, 1, mitochondrial, acat1 - acetyl-coenzyme a acetyltransferase 1 (acetoacetyl coenzyme a thiolase), hadhaa - hydroxyacyl-coenzyme a dehydrogenase/3-ketoacyl-coenzyme a thiolase/enoyl-coenzyme a hydratase, alpha subunit a, acadm - acyl-coenzyme a dehydrogenase, c-4 to c-12 straight chain, hadhb - hydroxya…
GO:0044092	negative regulation of molecular function	3.35e-05	0.0029	2.54	13950	164	769	23	[a2ml - alpha-2-macroglobulin-like, serpinf2a - serine (or cysteine) peptidase inhibitor, clade f, member 2a, mcm2 - mcm2 minichromosome maintenance deficient 2, mitotin (s. cerevisiae), itih2 - inter-alpha (globulin) inhibitor h2, serpind1 - serine (or cysteine) proteinase inhibitor, clade d (heparin cofactor), member 1, timp2b - tissue inhibitor of metalloproteinase 2b, mcl1a - myeloid cell leu…
GO:0006753	nucleoside phosphate metabolic process	3.61e-05	0.00309	2.15	13950	270	769	32	[hint1 - histidine triad nucleotide binding protein 1, gck - glucokinase (hexokinase 4, maturity onset diabetes of the young 2), gapdh - glyceraldehyde-3-phosphate dehydrogenase, adcy6b - adenylate cyclase 6b, pgk1 - phosphoglycerate kinase 1, mdh1aa - malate dehydrogenase 1aa, nad (soluble), impdh1b - inosine 5'-phosphate dehydrogenase 1b, nme2b.2 - nme/nm23 nucleoside diphosphate kinase 2b, tan…
GO:0044267	cellular protein metabolic process	3.84e-05	0.00325	1.37	13950	1848	769	140	[rps8a - ribosomal protein s8a, rpl13a - ribosomal protein l13a, rps4x - ribosomal protein s4, x-linked, esco2 - establishment of cohesion 1 homolog 2, gapdh - glyceraldehyde-3-phosphate dehydrogenase, cdc14b - cdc14 cell division cycle 14 homolog b, lgmn - legumain, rpl23 - ribosomal protein l23, rpl35a - ribosomal protein l35a, mrps24 - mitochondrial ribosomal protein s24, uba52 - ubiquitin a-5…
GO:0098754	detoxification	3.84e-05	0.00322	5.8	13950	25	769	8	[txndc12 - thioredoxin domain containing 12 (endoplasmic reticulum), acaa1 - acetyl-coenzyme a acyltransferase 1, adh8b - alcohol dehydrogenase 8b, esd - esterase d/formylglutathione hydrolase, sod2 - superoxide dismutase 2, mitochondrial, adh5 - alcohol dehydrogenase 5, prdx1 - peroxiredoxin 1, prdx2 - peroxiredoxin 2]
GO:0009117	nucleotide metabolic process	3.93e-05	0.00327	2.17	13950	259	769	31	[hint1 - histidine triad nucleotide binding protein 1, gck - glucokinase (hexokinase 4, maturity onset diabetes of the young 2), gapdh - glyceraldehyde-3-phosphate dehydrogenase, adcy6b - adenylate cyclase 6b, pgk1 - phosphoglycerate kinase 1, mdh1aa - malate dehydrogenase 1aa, nad (soluble), impdh1b - inosine 5'-phosphate dehydrogenase 1b, nme2b.2 - nme/nm23 nucleoside diphosphate kinase 2b, tan…
GO:0051382	kinetochore assembly	4.38e-05	0.00361	14.51	13950	5	769	4	[dlgap5 - discs, large (drosophila) homolog-associated protein 5, cenph - centromere protein h, si:ch211-161h7.4 - si:ch211-161h7.4, cenpk - centromere protein k]
GO:0065004	protein-DNA complex assembly	4.48e-05	0.00365	3.63	13950	65	769	13	[mcm2 - mcm2 minichromosome maintenance deficient 2, mitotin (s. cerevisiae), hist2h2l - histone 2, h2, like, gtf2h5 - general transcription factor iih, polypeptide 5, mcm4 - mcm4 minichromosome maintenance deficient 4, mitotin (s. cerevisiae), mcm5 - mcm5 minichromosome maintenance deficient 5 (s. cerevisiae), zgc:110425 - zgc:110425, histh1l - histone h1 like, nasp - nuclear autoantigenic sperm…
GO:1901360	organic cyclic compound metabolic process	4.87e-05	0.00393	1.41	13950	1558	769	121	[snrnp70 - small nuclear ribonucleoprotein 70 (u1), rps8a - ribosomal protein s8a, hint1 - histidine triad nucleotide binding protein 1, rpa2 - replication protein a2, gapdh - glyceraldehyde-3-phosphate dehydrogenase, rfc2 - replication factor c (activator 1) 2, dtd1 - d-tyrosyl-trna deacylase 1, pola1 - polymerase (dna directed), alpha 1, ddx23 - dead (asp-glu-ala-asp) box polypeptide 23, prim1 …
GO:0051597	response to methylmercury	5.26e-05	0.00421	10.08	13950	9	769	5	[rad51 - rad51 homolog (reca homolog, e. coli) (s. cerevisiae), tp53 - tumor protein p53, sod2 - superoxide dismutase 2, mitochondrial, jun - jun proto-oncogene, mt2 - metallothionein 2]
GO:0009165	nucleotide biosynthetic process	5.41e-05	0.00429	2.47	13950	169	769	23	[rfk - riboflavin kinase, gck - glucokinase (hexokinase 4, maturity onset diabetes of the young 2), tpi1b - triosephosphate isomerase 1b, gapdh - glyceraldehyde-3-phosphate dehydrogenase, ak2 - adenylate kinase 2, adcy6b - adenylate cyclase 6b, rrm2 - ribonucleotide reductase m2 polypeptide, gapdhs - glyceraldehyde-3-phosphate dehydrogenase, spermatogenic, pgk1 - phosphoglycerate kinase 1, impdh1…
GO:0000028	ribosomal small subunit assembly	5.64e-05	0.00443	7.77	13950	14	769	6	[rps28 - ribosomal protein s28, rps5 - ribosomal protein s5, rps14 - ribosomal protein s14, rps27.1 - ribosomal protein s27, isoform 1, rps15 - ribosomal protein s15, rps19 - ribosomal protein s19]
GO:0046031	ADP metabolic process	5.75e-05	0.00448	4.42	13950	41	769	10	[gck - glucokinase (hexokinase 4, maturity onset diabetes of the young 2), aldob - aldolase b, fructose-bisphosphate, eno1a - enolase 1a, (alpha), tpi1b - triosephosphate isomerase 1b, gapdh - glyceraldehyde-3-phosphate dehydrogenase, pklr - pyruvate kinase, liver and rbc, ak2 - adenylate kinase 2, eno3 - enolase 3, (beta, muscle), gapdhs - glyceraldehyde-3-phosphate dehydrogenase, spermatogenic,…
GO:0007059	chromosome segregation	6.17e-05	0.00476	3.75	13950	58	769	12	[aurkb - aurora kinase b, ncapd2 - non-smc condensin i complex, subunit d2, dlgap5 - discs, large (drosophila) homolog-associated protein 5, cdca8 - cell division cycle associated 8, banf1 - barrier to autointegration factor 1, spc25 - spc25, ndc80 kinetochore complex component, homolog (s. cerevisiae), ran - ras-related nuclear protein, cenph - centromere protein h, cenpk - centromere protein k,…
GO:0019693	ribose phosphate metabolic process	6.7e-05	0.00512	2.29	13950	206	769	26	[hint1 - histidine triad nucleotide binding protein 1, gck - glucokinase (hexokinase 4, maturity onset diabetes of the young 2), gapdh - glyceraldehyde-3-phosphate dehydrogenase, adcy6b - adenylate cyclase 6b, pgk1 - phosphoglycerate kinase 1, nme2b.2 - nme/nm23 nucleoside diphosphate kinase 2b, tandem duplicate 2, impdh1b - inosine 5'-phosphate dehydrogenase 1b, nme2b.1 - nme/nm23 nucleoside dip…
GO:0022607	cellular component assembly	6.87e-05	0.00521	1.52	13950	989	769	83	[rplp0 - ribosomal protein, large, p0, sdc4 - syndecan 4, haus1 - haus augmin-like complex, subunit 1, snrpe - small nuclear ribonucleoprotein polypeptide e, cenpf - centromere protein f, (mitosin), hist2h2l - histone 2, h2, like, eif3g - eukaryotic translation initiation factor 3, subunit g, tp53 - tumor protein p53, hsp90aa1.1 - heat shock protein 90, alpha (cytosolic), class a member 1, tandem…
GO:0006754	ATP biosynthetic process	7.18e-05	0.00539	4.32	13950	42	769	10	[gck - glucokinase (hexokinase 4, maturity onset diabetes of the young 2), aldob - aldolase b, fructose-bisphosphate, eno1a - enolase 1a, (alpha), atp5l - atp synthase, h+ transporting, mitochondrial f0 complex, subunit g, tpi1b - triosephosphate isomerase 1b, gapdh - glyceraldehyde-3-phosphate dehydrogenase, pklr - pyruvate kinase, liver and rbc, eno3 - enolase 3, (beta, muscle), gapdhs - glycer…
GO:0009179	purine ribonucleoside diphosphate metabolic process	7.18e-05	0.00535	4.32	13950	42	769	10	[gck - glucokinase (hexokinase 4, maturity onset diabetes of the young 2), aldob - aldolase b, fructose-bisphosphate, eno1a - enolase 1a, (alpha), tpi1b - triosephosphate isomerase 1b, gapdh - glyceraldehyde-3-phosphate dehydrogenase, pklr - pyruvate kinase, liver and rbc, ak2 - adenylate kinase 2, eno3 - enolase 3, (beta, muscle), gapdhs - glyceraldehyde-3-phosphate dehydrogenase, spermatogenic,…
GO:0009135	purine nucleoside diphosphate metabolic process	7.18e-05	0.0053	4.32	13950	42	769	10	[gck - glucokinase (hexokinase 4, maturity onset diabetes of the young 2), aldob - aldolase b, fructose-bisphosphate, eno1a - enolase 1a, (alpha), tpi1b - triosephosphate isomerase 1b, gapdh - glyceraldehyde-3-phosphate dehydrogenase, pklr - pyruvate kinase, liver and rbc, ak2 - adenylate kinase 2, eno3 - enolase 3, (beta, muscle), gapdhs - glyceraldehyde-3-phosphate dehydrogenase, spermatogenic,…
GO:0009260	ribonucleotide biosynthetic process	7.45e-05	0.00545	2.61	13950	139	769	20	[rfk - riboflavin kinase, gck - glucokinase (hexokinase 4, maturity onset diabetes of the young 2), tpi1b - triosephosphate isomerase 1b, gapdh - glyceraldehyde-3-phosphate dehydrogenase, ak2 - adenylate kinase 2, adcy6b - adenylate cyclase 6b, gapdhs - glyceraldehyde-3-phosphate dehydrogenase, spermatogenic, pgk1 - phosphoglycerate kinase 1, impdh1b - inosine 5'-phosphate dehydrogenase 1b, nme2b…
GO:0007049	cell cycle	7.77e-05	0.00563	2.02	13950	306	769	34	[plk1 - polo-like kinase 1 (drosophila), aspm - asp (abnormal spindle)-like, microcephaly associated (drosophila), zgc:171223 - zgc:171223, haus1 - haus augmin-like complex, subunit 1, cenpf - centromere protein f, (mitosin), esco2 - establishment of cohesion 1 homolog 2, tp53 - tumor protein p53, nudc - nuclear distribution gene c homolog, cdc14b - cdc14 cell division cycle 14 homolog b, bod1 - …
GO:1901293	nucleoside phosphate biosynthetic process	8.55e-05	0.00615	2.4	13950	174	769	23	[rfk - riboflavin kinase, gck - glucokinase (hexokinase 4, maturity onset diabetes of the young 2), tpi1b - triosephosphate isomerase 1b, gapdh - glyceraldehyde-3-phosphate dehydrogenase, ak2 - adenylate kinase 2, adcy6b - adenylate cyclase 6b, rrm2 - ribonucleotide reductase m2 polypeptide, gapdhs - glyceraldehyde-3-phosphate dehydrogenase, spermatogenic, pgk1 - phosphoglycerate kinase 1, impdh1…
GO:0009408	response to heat	8.96e-05	0.0064	7.26	13950	15	769	6	[hsp90aa1.2 - heat shock protein 90, alpha (cytosolic), class a member 1, tandem duplicate 2, hsbp1a - heat shock factor binding protein 1a, hsp90ab1 - heat shock protein 90, alpha (cytosolic), class b member 1, hspb1 - heat shock protein, alpha-crystallin-related, 1, hsp90aa1.1 - heat shock protein 90, alpha (cytosolic), class a member 1, tandem duplicate 1, hsp70l - heat shock cognate 70-kd pro…
GO:0046686	response to cadmium ion	0.0001	0.0071	9.07	13950	10	769	5	[rad51 - rad51 homolog (reca homolog, e. coli) (s. cerevisiae), sod2 - superoxide dismutase 2, mitochondrial, hsp70l - heat shock cognate 70-kd protein, like, jun - jun proto-oncogene, mt2 - metallothionein 2]
GO:0046390	ribose phosphate biosynthetic process	0.000101	0.00708	2.55	13950	142	769	20	[rfk - riboflavin kinase, gck - glucokinase (hexokinase 4, maturity onset diabetes of the young 2), tpi1b - triosephosphate isomerase 1b, gapdh - glyceraldehyde-3-phosphate dehydrogenase, ak2 - adenylate kinase 2, adcy6b - adenylate cyclase 6b, gapdhs - glyceraldehyde-3-phosphate dehydrogenase, spermatogenic, pgk1 - phosphoglycerate kinase 1, impdh1b - inosine 5'-phosphate dehydrogenase 1b, nme2b…
GO:0009150	purine ribonucleotide metabolic process	0.000102	0.0071	2.37	13950	176	769	23	[hint1 - histidine triad nucleotide binding protein 1, gck - glucokinase (hexokinase 4, maturity onset diabetes of the young 2), cox6c - cytochrome c oxidase subunit vic, cox8a - cytochrome c oxidase subunit 8a, tpi1b - triosephosphate isomerase 1b, gapdh - glyceraldehyde-3-phosphate dehydrogenase, ak2 - adenylate kinase 2, adcy6b - adenylate cyclase 6b, gapdhs - glyceraldehyde-3-phosphate dehydr…
GO:0006839	mitochondrial transport	0.000122	0.00843	3.51	13950	62	769	12	[slc25a5 - solute carrier family 25 alpha, member 5, slc25a36a - solute carrier family 25, member 36a, samm50 - sorting and assembly machinery component 50 homolog (s. cerevisiae), mpc2 - mitochondrial pyruvate carrier 2, hspd1 - heat shock 60kd protein 1 (chaperonin), dnajc19 - dnaj (hsp40) homolog, subfamily c, member 19, timm13 - translocase of inner mitochondrial membrane 13 homolog (yeast), …
GO:0051383	kinetochore organization	0.000126	0.00861	12.09	13950	6	769	4	[dlgap5 - discs, large (drosophila) homolog-associated protein 5, si:ch211-161h7.4 - si:ch211-161h7.4, cenph - centromere protein h, cenpk - centromere protein k]
GO:0009152	purine ribonucleotide biosynthetic process	0.000135	0.00917	2.65	13950	123	769	18	[gck - glucokinase (hexokinase 4, maturity onset diabetes of the young 2), tpi1b - triosephosphate isomerase 1b, gapdh - glyceraldehyde-3-phosphate dehydrogenase, ak2 - adenylate kinase 2, adcy6b - adenylate cyclase 6b, gapdhs - glyceraldehyde-3-phosphate dehydrogenase, spermatogenic, pgk1 - phosphoglycerate kinase 1, impdh1b - inosine 5'-phosphate dehydrogenase 1b, nme2b.2 - nme/nm23 nucleoside …
GO:1990748	cellular detoxification	0.000137	0.00922	6.8	13950	16	769	6	[adh8b - alcohol dehydrogenase 8b, esd - esterase d/formylglutathione hydrolase, sod2 - superoxide dismutase 2, mitochondrial, adh5 - alcohol dehydrogenase 5, prdx1 - peroxiredoxin 1, prdx2 - peroxiredoxin 2]
GO:0000819	sister chromatid segregation	0.000137	0.00915	6.8	13950	16	769	6	[ncapd2 - non-smc condensin i complex, subunit d2, cdca8 - cell division cycle associated 8, ran - ras-related nuclear protein, cenpk - centromere protein k, knstrn - kinetochore-localized astrin/spag5 binding protein, top2a - topoisomerase (dna) ii alpha]
GO:0006757	ATP generation from ADP	0.000138	0.00916	4.41	13950	37	769	9	[gck - glucokinase (hexokinase 4, maturity onset diabetes of the young 2), aldob - aldolase b, fructose-bisphosphate, eno1a - enolase 1a, (alpha), tpi1b - triosephosphate isomerase 1b, gapdh - glyceraldehyde-3-phosphate dehydrogenase, pklr - pyruvate kinase, liver and rbc, eno3 - enolase 3, (beta, muscle), gapdhs - glyceraldehyde-3-phosphate dehydrogenase, spermatogenic, pgk1 - phosphoglycerate k…
GO:0006096	glycolytic process	0.000138	0.00909	4.41	13950	37	769	9	[gck - glucokinase (hexokinase 4, maturity onset diabetes of the young 2), aldob - aldolase b, fructose-bisphosphate, eno1a - enolase 1a, (alpha), tpi1b - triosephosphate isomerase 1b, gapdh - glyceraldehyde-3-phosphate dehydrogenase, pklr - pyruvate kinase, liver and rbc, eno3 - enolase 3, (beta, muscle), gapdhs - glyceraldehyde-3-phosphate dehydrogenase, spermatogenic, pgk1 - phosphoglycerate k…
GO:0006082	organic acid metabolic process	0.000142	0.00931	1.73	13950	503	769	48	[echs1 - enoyl coenzyme a hydratase, short chain, 1, mitochondrial, gck - glucokinase (hexokinase 4, maturity onset diabetes of the young 2), gapdh - glyceraldehyde-3-phosphate dehydrogenase, agxta - alanine-glyoxylate aminotransferase a, decr2 - 2,4-dienoyl coa reductase 2, peroxisomal, glulb - glutamate-ammonia ligase (glutamine synthase) b, glud1a - glutamate dehydrogenase 1a, aarsd1 - alanyl-…
GO:0034404	nucleobase-containing small molecule biosynthetic process	0.000146	0.00946	2.73	13950	113	769	17	[hint1 - histidine triad nucleotide binding protein 1, gck - glucokinase (hexokinase 4, maturity onset diabetes of the young 2), tpi1b - triosephosphate isomerase 1b, gapdh - glyceraldehyde-3-phosphate dehydrogenase, gapdhs - glyceraldehyde-3-phosphate dehydrogenase, spermatogenic, pgk1 - phosphoglycerate kinase 1, nme2b.2 - nme/nm23 nucleoside diphosphate kinase 2b, tandem duplicate 2, impdh1b -…
GO:0061077	chaperone-mediated protein folding	0.000163	0.0105	4.84	13950	30	769	8	[st13 - suppression of tumorigenicity 13 (colon carcinoma) (hsp70 interacting protein), dnajb1b - dnaj (hsp40) homolog, subfamily b, member 1b, hspa8 - heat shock protein 8, fkbp4 - fk506 binding protein 4, hspa5 - heat shock protein 5, hsp70l - heat shock cognate 70-kd protein, like, fkbp1aa - fk506 binding protein 1aa, hspe1 - heat shock 10 protein 1 (chaperonin 10)]
GO:0006333	chromatin assembly or disassembly	0.00017	0.0108	5.52	13950	23	769	7	[si:ch211-113a14.24 - si:ch211-113a14.24, smarca2 - swi/snf related, matrix associated, actin dependent regulator of chromatin, subfamily a, member 2, si:ch211-113a14.18 - si:ch211-113a14.18, zgc:110425 - zgc:110425, histh1l - histone h1 like, nasp - nuclear autoantigenic sperm protein (histone-binding), asf1ba - asf1 anti-silencing function 1 homolog ba (s. cerevisiae)]
GO:0042866	pyruvate biosynthetic process	0.000172	0.0109	4.3	13950	38	769	9	[gck - glucokinase (hexokinase 4, maturity onset diabetes of the young 2), aldob - aldolase b, fructose-bisphosphate, eno1a - enolase 1a, (alpha), tpi1b - triosephosphate isomerase 1b, gapdh - glyceraldehyde-3-phosphate dehydrogenase, pklr - pyruvate kinase, liver and rbc, eno3 - enolase 3, (beta, muscle), gapdhs - glyceraldehyde-3-phosphate dehydrogenase, spermatogenic, pgk1 - phosphoglycerate k…
GO:0031936	negative regulation of chromatin silencing	0.000176	0.0111	8.25	13950	11	769	5	[si:ch211-113a14.24 - si:ch211-113a14.24, si:ch211-113a14.18 - si:ch211-113a14.18, zgc:110425 - zgc:110425, histh1l - histone h1 like, atad2 - atpase family, aaa domain containing 2]
GO:0007346	regulation of mitotic cell cycle	0.000183	0.0115	2.52	13950	137	769	19	[aurkb - aurora kinase b, zgc:171223 - zgc:171223, cenpf - centromere protein f, (mitosin), mus81 - mus81 endonuclease homolog (yeast), mad2l1 - mad2 mitotic arrest deficient-like 1 (yeast), cdc14b - cdc14 cell division cycle 14 homolog b, mcl1a - myeloid cell leukemia sequence 1a, cdk1 - cyclin-dependent kinase 1, btg1 - b-cell translocation gene 1, wee1 - wee1 homolog (s. pombe), dlgap5 - discs…
GO:0006164	purine nucleotide biosynthetic process	0.000184	0.0114	2.59	13950	126	769	18	[gck - glucokinase (hexokinase 4, maturity onset diabetes of the young 2), tpi1b - triosephosphate isomerase 1b, gapdh - glyceraldehyde-3-phosphate dehydrogenase, ak2 - adenylate kinase 2, adcy6b - adenylate cyclase 6b, gapdhs - glyceraldehyde-3-phosphate dehydrogenase, spermatogenic, pgk1 - phosphoglycerate kinase 1, impdh1b - inosine 5'-phosphate dehydrogenase 1b, nme2b.2 - nme/nm23 nucleoside …
GO:0051716	cellular response to stimulus	0.000185	0.0114	1.57	13950	751	769	65	[hsp90b1 - heat shock protein 90, beta (grp94), member 1, rpa2 - replication protein a2, pdia4 - protein disulfide isomerase associated 4, rfc2 - replication factor c (activator 1) 2, ube2t - ubiquitin-conjugating enzyme e2t (putative), tp53 - tumor protein p53, hsp90aa1.1 - heat shock protein 90, alpha (cytosolic), class a member 1, tandem duplicate 1, lgmn - legumain, hsp70l - heat shock cognat…
GO:0006163	purine nucleotide metabolic process	0.000235	0.0144	2.24	13950	186	769	23	[hint1 - histidine triad nucleotide binding protein 1, gck - glucokinase (hexokinase 4, maturity onset diabetes of the young 2), cox6c - cytochrome c oxidase subunit vic, cox8a - cytochrome c oxidase subunit 8a, tpi1b - triosephosphate isomerase 1b, gapdh - glyceraldehyde-3-phosphate dehydrogenase, ak2 - adenylate kinase 2, adcy6b - adenylate cyclase 6b, gapdhs - glyceraldehyde-3-phosphate dehydr…
GO:0006090	pyruvate metabolic process	0.000236	0.0144	3.78	13950	48	769	10	[gck - glucokinase (hexokinase 4, maturity onset diabetes of the young 2), aldob - aldolase b, fructose-bisphosphate, eno1a - enolase 1a, (alpha), tpi1b - triosephosphate isomerase 1b, gapdh - glyceraldehyde-3-phosphate dehydrogenase, pklr - pyruvate kinase, liver and rbc, eno3 - enolase 3, (beta, muscle), gapdhs - glyceraldehyde-3-phosphate dehydrogenase, spermatogenic, pgk1 - phosphoglycerate k…
GO:0019395	fatty acid oxidation	0.000265	0.016	4.54	13950	32	769	8	[acaa1 - acetyl-coenzyme a acyltransferase 1, echs1 - enoyl coenzyme a hydratase, short chain, 1, mitochondrial, acat1 - acetyl-coenzyme a acetyltransferase 1 (acetoacetyl coenzyme a thiolase), hadhaa - hydroxyacyl-coenzyme a dehydrogenase/3-ketoacyl-coenzyme a thiolase/enoyl-coenzyme a hydratase, alpha subunit a, hadhb - hydroxyacyl-coenzyme a dehydrogenase/3-ketoacyl-coenzyme a thiolase/enoyl-c…
GO:0034605	cellular response to heat	0.00028	0.0168	10.37	13950	7	769	4	[hsp90aa1.2 - heat shock protein 90, alpha (cytosolic), class a member 1, tandem duplicate 2, hsbp1a - heat shock factor binding protein 1a, hsp90ab1 - heat shock protein 90, alpha (cytosolic), class b member 1, hsp90aa1.1 - heat shock protein 90, alpha (cytosolic), class a member 1, tandem duplicate 1]
GO:0006271	DNA strand elongation involved in DNA replication	0.000288	0.0171	7.56	13950	12	769	5	[gins1 - gins complex subunit 1 (psf1 homolog), pcna - proliferating cell nuclear antigen, pola1 - polymerase (dna directed), alpha 1, si:dkeyp-35b8.5 - si:dkeyp-35b8.5, mcm4 - mcm4 minichromosome maintenance deficient 4, mitotin (s. cerevisiae)]
GO:0060969	negative regulation of gene silencing	0.000288	0.017	7.56	13950	12	769	5	[si:ch211-113a14.24 - si:ch211-113a14.24, si:ch211-113a14.18 - si:ch211-113a14.18, histh1l - histone h1 like, zgc:110425 - zgc:110425, atad2 - atpase family, aaa domain containing 2]
GO:0044248	cellular catabolic process	0.000289	0.017	1.51	13950	852	769	71	[hsp90b1 - heat shock protein 90, beta (grp94), member 1, echs1 - enoyl coenzyme a hydratase, short chain, 1, mitochondrial, hint1 - histidine triad nucleotide binding protein 1, cat - catalase, gapdh - glyceraldehyde-3-phosphate dehydrogenase, tp53 - tumor protein p53, pnrc2 - proline-rich nuclear receptor coactivator 2, glud1a - glutamate dehydrogenase 1a, psma1 - proteasome (prosome, macropain…
GO:0031101	fin regeneration	0.000304	0.0177	3.2	13950	68	769	12	[pola2 - polymerase (dna directed), alpha 2, ezh2 - enhancer of zeste homolog 2 (drosophila), lef1 - lymphocyte enhancer binding factor 1, hspd1 - heat shock 60kd protein 1 (chaperonin), hdac1 - histone deacetylase 1, esco2 - establishment of cohesion 1 homolog 2, fam53b - family with sequence similarity 53, member b, hspa8 - heat shock protein 8, vdac3 - voltage-dependent anion channel 3, vdac2 …
GO:2001251	negative regulation of chromosome organization	0.000319	0.0185	3.98	13950	41	769	9	[aurkb - aurora kinase b, si:ch211-113a14.24 - si:ch211-113a14.24, zgc:171223 - zgc:171223, si:ch211-113a14.18 - si:ch211-113a14.18, mcm2 - mcm2 minichromosome maintenance deficient 2, mitotin (s. cerevisiae), mad2l1 - mad2 mitotic arrest deficient-like 1 (yeast), zgc:110425 - zgc:110425, histh1l - histone h1 like, atad2 - atpase family, aaa domain containing 2]
GO:0072522	purine-containing compound biosynthetic process	0.000332	0.0191	2.47	13950	132	769	18	[gck - glucokinase (hexokinase 4, maturity onset diabetes of the young 2), tpi1b - triosephosphate isomerase 1b, gapdh - glyceraldehyde-3-phosphate dehydrogenase, ak2 - adenylate kinase 2, adcy6b - adenylate cyclase 6b, gapdhs - glyceraldehyde-3-phosphate dehydrogenase, spermatogenic, pgk1 - phosphoglycerate kinase 1, impdh1b - inosine 5'-phosphate dehydrogenase 1b, nme2b.2 - nme/nm23 nucleoside …
GO:0051336	regulation of hydrolase activity	0.000338	0.0193	2.04	13950	240	769	27	[esco2 - establishment of cohesion 1 homolog 2, tp53 - tumor protein p53, bod1 - biorientation of chromosomes in cell division 1, zgc:174260 - zgc:174260, ppp1r15a - protein phosphatase 1, regulatory subunit 15a, fetub - fetuin b, psme1 - proteasome activator subunit 1, psme2 - proteasome activator subunit 2, serpinf2a - serine (or cysteine) peptidase inhibitor, clade f, member 2a, a2ml - alpha-2…
GO:0017001	antibiotic catabolic process	0.000393	0.0223	4.88	13950	26	769	7	[adh8b - alcohol dehydrogenase 8b, esd - esterase d/formylglutathione hydrolase, cat - catalase, adh5 - alcohol dehydrogenase 5, gpx1a - glutathione peroxidase 1a, prdx1 - peroxiredoxin 1, prdx2 - peroxiredoxin 2]
GO:0070585	protein localization to mitochondrion	0.000393	0.0222	4.88	13950	26	769	7	[bcs1l - bcs1-like (yeast), samm50 - sorting and assembly machinery component 50 homolog (s. cerevisiae), hspd1 - heat shock 60kd protein 1 (chaperonin), dnajc19 - dnaj (hsp40) homolog, subfamily c, member 19, timm13 - translocase of inner mitochondrial membrane 13 homolog (yeast), zgc:73345 - zgc:73345, tomm40l - translocase of outer mitochondrial membrane 40 homolog, like]
GO:0072655	establishment of protein localization to mitochondrion	0.000393	0.022	4.88	13950	26	769	7	[bcs1l - bcs1-like (yeast), samm50 - sorting and assembly machinery component 50 homolog (s. cerevisiae), hspd1 - heat shock 60kd protein 1 (chaperonin), dnajc19 - dnaj (hsp40) homolog, subfamily c, member 19, timm13 - translocase of inner mitochondrial membrane 13 homolog (yeast), zgc:73345 - zgc:73345, tomm40l - translocase of outer mitochondrial membrane 40 homolog, like]
GO:0006986	response to unfolded protein	0.000402	0.0223	5.73	13950	19	769	6	[hspd1 - heat shock 60kd protein 1 (chaperonin), hspa8 - heat shock protein 8, hspa5 - heat shock protein 5, hsp70l - heat shock cognate 70-kd protein, like, herpud1 - homocysteine-inducible, endoplasmic reticulum stress-inducible, ubiquitin-like domain member 1, chac1 - chac, cation transport regulator-like 1]
GO:0006414	translational elongation	0.000415	0.0229	4.27	13950	34	769	8	[rplp1 - ribosomal protein, large, p1, gnb2l1 - guanine nucleotide binding protein (g protein), beta polypeptide 2-like 1, rplp2l - ribosomal protein, large p2, like, eef1b2 - eukaryotic translation elongation factor 1 beta 2, eef1db - elongation factor-1, delta, b, rplp2 - ribosomal protein, large p2, eef1a1l1 - eukaryotic translation elongation factor 1 alpha 1, like 1, eef1g - eukaryotic trans…
GO:0051172	negative regulation of nitrogen compound metabolic process	0.000419	0.023	1.65	13950	527	769	48	[rpl13a - ribosomal protein l13a, hdac1 - histone deacetylase 1, cbx7a - chromobox homolog 7a, itm2bb - integral membrane protein 2bb, eif4ebp2 - eukaryotic translation initiation factor 4e binding protein 2, pdcd4a - programmed cell death 4a, fbxl6 - f-box and leucine-rich repeat protein 6, zgc:110425 - zgc:110425, histh1l - histone h1 like, bod1 - biorientation of chromosomes in cell division 1…
GO:1990542	mitochondrial transmembrane transport	0.000469	0.0256	3.49	13950	52	769	10	[slc25a5 - solute carrier family 25 alpha, member 5, slc25a36a - solute carrier family 25, member 36a, mpc2 - mitochondrial pyruvate carrier 2, hspd1 - heat shock 60kd protein 1 (chaperonin), dnajc19 - dnaj (hsp40) homolog, subfamily c, member 19, timm13 - translocase of inner mitochondrial membrane 13 homolog (yeast), zgc:73345 - zgc:73345, vdac2 - voltage-dependent anion channel 2, mpc1 - mitoc…
GO:0034440	lipid oxidation	0.000512	0.0277	4.15	13950	35	769	8	[acaa1 - acetyl-coenzyme a acyltransferase 1, echs1 - enoyl coenzyme a hydratase, short chain, 1, mitochondrial, acat1 - acetyl-coenzyme a acetyltransferase 1 (acetoacetyl coenzyme a thiolase), hadhaa - hydroxyacyl-coenzyme a dehydrogenase/3-ketoacyl-coenzyme a thiolase/enoyl-coenzyme a hydratase, alpha subunit a, hadhb - hydroxyacyl-coenzyme a dehydrogenase/3-ketoacyl-coenzyme a thiolase/enoyl-c…
GO:0006334	nucleosome assembly	0.000512	0.0276	4.15	13950	35	769	8	[si:ch211-113a14.24 - si:ch211-113a14.24, si:ch211-113a14.18 - si:ch211-113a14.18, seta - set translocation (myeloid leukemia-associated) a, hist2h2l - histone 2, h2, like, histh1l - histone h1 like, zgc:110425 - zgc:110425, nasp - nuclear autoantigenic sperm protein (histone-binding), asf1ba - asf1 anti-silencing function 1 homolog ba (s. cerevisiae)]
GO:0042026	protein refolding	0.000536	0.0287	9.07	13950	8	769	4	[hspd1 - heat shock 60kd protein 1 (chaperonin), hspa8 - heat shock protein 8, hspa5 - heat shock protein 5, hsp70l - heat shock cognate 70-kd protein, like]
GO:0006270	DNA replication initiation	0.000547	0.0291	5.44	13950	20	769	6	[pola2 - polymerase (dna directed), alpha 2, mcm2 - mcm2 minichromosome maintenance deficient 2, mitotin (s. cerevisiae), pola1 - polymerase (dna directed), alpha 1, mcm5 - mcm5 minichromosome maintenance deficient 5 (s. cerevisiae), mcm4 - mcm4 minichromosome maintenance deficient 4, mitotin (s. cerevisiae), orc6 - origin recognition complex, subunit 6]
GO:0098813	nuclear chromosome segregation	0.000547	0.0289	5.44	13950	20	769	6	[ncapd2 - non-smc condensin i complex, subunit d2, cdca8 - cell division cycle associated 8, ran - ras-related nuclear protein, cenpk - centromere protein k, knstrn - kinetochore-localized astrin/spag5 binding protein, top2a - topoisomerase (dna) ii alpha]
GO:0006397	mRNA processing	0.000558	0.0293	2.01	13950	235	769	26	[snrnp70 - small nuclear ribonucleoprotein 70 (u1), snrpe - small nuclear ribonucleoprotein polypeptide e, prpf40a - prp40 pre-mrna processing factor 40 homolog a (yeast), ddx23 - dead (asp-glu-ala-asp) box polypeptide 23, supt4h1 - suppressor of ty 4 homolog 1 (s. cerevisiae), ncbp2 - nuclear cap binding protein subunit 2, pabpc1a - poly a binding protein, cytoplasmic 1 a, rbm22 - rna binding mo…
GO:0051301	cell division	0.000598	0.0312	2.24	13950	162	769	20	[sdc4 - syndecan 4, aspm - asp (abnormal spindle)-like, microcephaly associated (drosophila), haus1 - haus augmin-like complex, subunit 1, ncapd2 - non-smc condensin i complex, subunit d2, zgc:171223 - zgc:171223, cdca8 - cell division cycle associated 8, spc25 - spc25, ndc80 kinetochore complex component, homolog (s. cerevisiae), anapc16 - anaphase promoting complex subunit 16, nudc - nuclear di…
GO:0032787	monocarboxylic acid metabolic process	0.000604	0.0313	2.06	13950	211	769	24	[gck - glucokinase (hexokinase 4, maturity onset diabetes of the young 2), echs1 - enoyl coenzyme a hydratase, short chain, 1, mitochondrial, acat1 - acetyl-coenzyme a acetyltransferase 1 (acetoacetyl coenzyme a thiolase), tecrb - trans-2,3-enoyl-coa reductase b, tpi1b - triosephosphate isomerase 1b, gapdh - glyceraldehyde-3-phosphate dehydrogenase, hadhb - hydroxyacyl-coenzyme a dehydrogenase/3-…
GO:0032268	regulation of cellular protein metabolic process	0.000609	0.0314	1.57	13950	637	769	55	[rpl13a - ribosomal protein l13a, adam8a - a disintegrin and metalloproteinase domain 8a, esco2 - establishment of cohesion 1 homolog 2, tp53 - tumor protein p53, eif4ebp2 - eukaryotic translation initiation factor 4e binding protein 2, bod1 - biorientation of chromosomes in cell division 1, bmp6 - bone morphogenetic protein 6, cnep1r1 - ctd nuclear envelope phosphatase 1 regulatory subunit 1, cn…
GO:0071806	protein transmembrane transport	0.000627	0.0321	4.03	13950	36	769	8	[hspd1 - heat shock 60kd protein 1 (chaperonin), dnajc19 - dnaj (hsp40) homolog, subfamily c, member 19, timm13 - translocase of inner mitochondrial membrane 13 homolog (yeast), sec61b - sec61 beta subunit, sec61g - sec61 gamma subunit, tram1 - translocating chain-associating membrane protein 1, zgc:73345 - zgc:73345, tomm40l - translocase of outer mitochondrial membrane 40 homolog, like]
GO:0065002	intracellular protein transmembrane transport	0.000627	0.0319	4.03	13950	36	769	8	[hspd1 - heat shock 60kd protein 1 (chaperonin), dnajc19 - dnaj (hsp40) homolog, subfamily c, member 19, timm13 - translocase of inner mitochondrial membrane 13 homolog (yeast), sec61b - sec61 beta subunit, tram1 - translocating chain-associating membrane protein 1, sec61g - sec61 gamma subunit, zgc:73345 - zgc:73345, tomm40l - translocase of outer mitochondrial membrane 40 homolog, like]
GO:0008150	biological_process	0.00064	0.0324	1.04	13950	12165	769	699	[snrnp70 - small nuclear ribonucleoprotein 70 (u1), rps8a - ribosomal protein s8a, sdc4 - syndecan 4, hsp90b1 - heat shock protein 90, beta (grp94), member 1, rpl13a - ribosomal protein l13a, cenpf - centromere protein f, (mitosin), esco2 - establishment of cohesion 1 homolog 2, cat - catalase, cebpb - ccaat/enhancer binding protein (c/ebp), beta, adcy6b - adenylate cyclase 6b, mad2l1 - mad2 mito…
ble, dusp5 - dual specificity phosphatase 5, gpx1a - glutathione peroxidase 1a, dpp3 - dipeptidylpeptidase 3, jun - jun proto-oncogene, anp32a - acidic (leucine-rich) nuclear phosphoprotein 32 family, member a, dnpep - aspartyl aminopeptidase, abcb11b - atp-binding cassette, sub-family b (mdr/tap), member 11b, zgc:92606 - zgc:92606, odc1 - ornithine decarboxylase 1, g3bp2 - gtpase activating prot…
GO:0006119	oxidative phosphorylation	0.00064	0.0322	13.61	13950	4	769	3	[cox6c - cytochrome c oxidase subunit vic, cox8a - cytochrome c oxidase subunit 8a, cox7b - cytochrome c oxidase subunit viib]
GO:0051782	negative regulation of cell division	0.00064	0.032	13.61	13950	4	769	3	[aurkb - aurora kinase b, tp53 - tumor protein p53, e2f8 - e2f transcription factor 8]
GO:0044283	small molecule biosynthetic process	0.000647	0.0322	1.82	13950	329	769	33	[hint1 - histidine triad nucleotide binding protein 1, gck - glucokinase (hexokinase 4, maturity onset diabetes of the young 2), gapdh - glyceraldehyde-3-phosphate dehydrogenase, agxta - alanine-glyoxylate aminotransferase a, glulb - glutamate-ammonia ligase (glutamine synthase) b, pgk1 - phosphoglycerate kinase 1, impdh1b - inosine 5'-phosphate dehydrogenase 1b, nme2b.2 - nme/nm23 nucleoside dip…
GO:0022616	DNA strand elongation	0.000663	0.0328	6.48	13950	14	769	5	[gins1 - gins complex subunit 1 (psf1 homolog), pcna - proliferating cell nuclear antigen, pola1 - polymerase (dna directed), alpha 1, si:dkeyp-35b8.5 - si:dkeyp-35b8.5, mcm4 - mcm4 minichromosome maintenance deficient 4, mitotin (s. cerevisiae)]
GO:0000070	mitotic sister chromatid segregation	0.000663	0.0326	6.48	13950	14	769	5	[ncapd2 - non-smc condensin i complex, subunit d2, cdca8 - cell division cycle associated 8, ran - ras-related nuclear protein, cenpk - centromere protein k, knstrn - kinetochore-localized astrin/spag5 binding protein]
GO:0031497	chromatin assembly	0.000663	0.0324	6.48	13950	14	769	5	[si:ch211-113a14.24 - si:ch211-113a14.24, si:ch211-113a14.18 - si:ch211-113a14.18, smarca2 - swi/snf related, matrix associated, actin dependent regulator of chromatin, subfamily a, member 2, histh1l - histone h1 like, zgc:110425 - zgc:110425]
GO:0031099	regeneration	0.000682	0.0332	2.33	13950	140	769	18	[gck - glucokinase (hexokinase 4, maturity onset diabetes of the young 2), ezh2 - enhancer of zeste homolog 2 (drosophila), hdac1 - histone deacetylase 1, esco2 - establishment of cohesion 1 homolog 2, hnf4a - hepatocyte nuclear factor 4, alpha, lgmn - legumain, vdac3 - voltage-dependent anion channel 3, vdac2 - voltage-dependent anion channel 2, junbb - jun b proto-oncogene b, top2a - topoisomer…
GO:0051246	regulation of protein metabolic process	0.000751	0.0363	1.54	13950	672	769	57	[rpl13a - ribosomal protein l13a, adam8a - a disintegrin and metalloproteinase domain 8a, esco2 - establishment of cohesion 1 homolog 2, itm2bb - integral membrane protein 2bb, tp53 - tumor protein p53, eif4ebp2 - eukaryotic translation initiation factor 4e binding protein 2, bod1 - biorientation of chromosomes in cell division 1, bmp6 - bone morphogenetic protein 6, cnep1r1 - ctd nuclear envelop…
GO:0055086	nucleobase-containing small molecule metabolic process	0.000775	0.0373	1.82	13950	319	769	32	[hint1 - histidine triad nucleotide binding protein 1, gck - glucokinase (hexokinase 4, maturity onset diabetes of the young 2), gapdh - glyceraldehyde-3-phosphate dehydrogenase, adcy6b - adenylate cyclase 6b, pgk1 - phosphoglycerate kinase 1, mdh1aa - malate dehydrogenase 1aa, nad (soluble), impdh1b - inosine 5'-phosphate dehydrogenase 1b, nme2b.2 - nme/nm23 nucleoside diphosphate kinase 2b, tan…
GO:0009166	nucleotide catabolic process	0.000885	0.0423	3.02	13950	66	769	11	[gck - glucokinase (hexokinase 4, maturity onset diabetes of the young 2), hint1 - histidine triad nucleotide binding protein 1, aldob - aldolase b, fructose-bisphosphate, eno1a - enolase 1a, (alpha), tpi1b - triosephosphate isomerase 1b, gapdh - glyceraldehyde-3-phosphate dehydrogenase, cnp - 2',3'-cyclic nucleotide 3' phosphodiesterase, pklr - pyruvate kinase, liver and rbc, eno3 - enolase 3, (…
GO:0034620	cellular response to unfolded protein	0.000924	0.0439	8.06	13950	9	769	4	[hspd1 - heat shock 60kd protein 1 (chaperonin), hspa8 - heat shock protein 8, hsp70l - heat shock cognate 70-kd protein, like, hspa5 - heat shock protein 5]
GO:0016584	nucleosome positioning	0.000924	0.0437	8.06	13950	9	769	4	[si:ch211-113a14.24 - si:ch211-113a14.24, si:ch211-113a14.18 - si:ch211-113a14.18, histh1l - histone h1 like, zgc:110425 - zgc:110425]
GO:0042743	hydrogen peroxide metabolic process	0.000949	0.0446	6.05	13950	15	769	5	[txndc12 - thioredoxin domain containing 12 (endoplasmic reticulum), cat - catalase, gpx1a - glutathione peroxidase 1a, prdx1 - peroxiredoxin 1, prdx2 - peroxiredoxin 2]
GO:1901292	nucleoside phosphate catabolic process	0.000974	0.0455	2.83	13950	77	769	12	[gck - glucokinase (hexokinase 4, maturity onset diabetes of the young 2), hint1 - histidine triad nucleotide binding protein 1, aldob - aldolase b, fructose-bisphosphate, eno1a - enolase 1a, (alpha), tpi1b - triosephosphate isomerase 1b, gapdh - glyceraldehyde-3-phosphate dehydrogenase, cnp - 2',3'-cyclic nucleotide 3' phosphodiesterase, pklr - pyruvate kinase, liver and rbc, eno3 - enolase 3, (…

## Sheet: 3.dpa.HC
GO Term	Description	P-value	FDR q-value	Enrichment	N	B	n	b	Genes
GO:0044281	small molecule metabolic process	1.48e-59	1.27e-55	3.94	13950	910	669	172	[hint1 - histidine triad nucleotide binding protein 1, gda - guanine deaminase, tat - tyrosine aminotransferase, elovl5 - elovl family member 5, elongation of long chain fatty acids (yeast), gapdh - glyceraldehyde-3-phosphate dehydrogenase, cyp4v7 - cytochrome p450, family 4, subfamily v, polypeptide 7, uox - urate oxidase, pnp4b - purine nucleoside phosphorylase 4b, agxta - alanine-glyoxylate am…
GO:0006082	organic acid metabolic process	2.74e-49	1.17e-45	4.85	13950	503	669	117	[gapdh - glyceraldehyde-3-phosphate dehydrogenase, elovl5 - elovl family member 5, elongation of long chain fatty acids (yeast), tat - tyrosine aminotransferase, uox - urate oxidase, cyp4v7 - cytochrome p450, family 4, subfamily v, polypeptide 7, agxta - alanine-glyoxylate aminotransferase a, decr2 - 2,4-dienoyl coa reductase 2, peroxisomal, gstz1 - glutathione s-transferase zeta 1, papss2a - 3'-…
GO:0019752	carboxylic acid metabolic process	1.28e-47	3.66e-44	5.1	13950	442	669	108	[elovl5 - elovl family member 5, elongation of long chain fatty acids (yeast), gapdh - glyceraldehyde-3-phosphate dehydrogenase, tat - tyrosine aminotransferase, cyp4v7 - cytochrome p450, family 4, subfamily v, polypeptide 7, agxta - alanine-glyoxylate aminotransferase a, decr2 - 2,4-dienoyl coa reductase 2, peroxisomal, gstz1 - glutathione s-transferase zeta 1, aldh4a1 - aldehyde dehydrogenase 4…
GO:0043436	oxoacid metabolic process	4.49e-46	9.62e-43	4.88	13950	466	669	109	[elovl5 - elovl family member 5, elongation of long chain fatty acids (yeast), gapdh - glyceraldehyde-3-phosphate dehydrogenase, tat - tyrosine aminotransferase, cyp4v7 - cytochrome p450, family 4, subfamily v, polypeptide 7, agxta - alanine-glyoxylate aminotransferase a, decr2 - 2,4-dienoyl coa reductase 2, peroxisomal, gstz1 - glutathione s-transferase zeta 1, papss2a - 3'-phosphoadenosine 5'-p…
GO:0044282	small molecule catabolic process	1.45e-41	2.48e-38	7.59	13950	184	669	67	[tat - tyrosine aminotransferase, uox - urate oxidase, gstz1 - glutathione s-transferase zeta 1, auh - au rna binding protein/enoyl-coenzyme a hydratase, hgd - homogentisate 1,2-dioxygenase, aldh4a1 - aldehyde dehydrogenase 4 family, member a1, aldh1l1 - aldehyde dehydrogenase 1 family, member l1, gpt2l - glutamic pyruvate transaminase (alanine aminotransferase) 2, like, oat - ornithine aminotran…
GO:0016054	organic acid catabolic process	1.81e-33	2.58e-30	7.91	13950	137	669	52	[tat - tyrosine aminotransferase, gstz1 - glutathione s-transferase zeta 1, auh - au rna binding protein/enoyl-coenzyme a hydratase, hgd - homogentisate 1,2-dioxygenase, aldh4a1 - aldehyde dehydrogenase 4 family, member a1, aldh1l1 - aldehyde dehydrogenase 1 family, member l1, gpt2l - glutamic pyruvate transaminase (alanine aminotransferase) 2, like, hoga1 - 4-hydroxy-2-oxoglutarate aldolase 1, o…
GO:0046395	carboxylic acid catabolic process	1.81e-33	2.21e-30	7.91	13950	137	669	52	[tat - tyrosine aminotransferase, gstz1 - glutathione s-transferase zeta 1, auh - au rna binding protein/enoyl-coenzyme a hydratase, hgd - homogentisate 1,2-dioxygenase, aldh4a1 - aldehyde dehydrogenase 4 family, member a1, aldh1l1 - aldehyde dehydrogenase 1 family, member l1, gpt2l - glutamic pyruvate transaminase (alanine aminotransferase) 2, like, hoga1 - 4-hydroxy-2-oxoglutarate aldolase 1, o…
GO:0017144	drug metabolic process	1.96e-29	2.09e-26	5.08	13950	275	669	67	[cat - catalase, gapdh - glyceraldehyde-3-phosphate dehydrogenase, tat - tyrosine aminotransferase, agxta - alanine-glyoxylate aminotransferase a, gstz1 - glutathione s-transferase zeta 1, mdh1aa - malate dehydrogenase 1aa, nad (soluble), hgd - homogentisate 1,2-dioxygenase, comta - catechol-o-methyltransferase a, ak4 - adenylate kinase 4, oat - ornithine aminotransferase, hpda - 4-hydroxyphenylp…
GO:0006520	cellular amino acid metabolic process	4.98e-26	4.74e-23	5.94	13950	179	669	51	[tat - tyrosine aminotransferase, agxta - alanine-glyoxylate aminotransferase a, gstz1 - glutathione s-transferase zeta 1, acy1 - aminoacylase 1, pm20d1.2 - peptidase m20 domain containing 1, tandem duplicate 2, hgd - homogentisate 1,2-dioxygenase, cth - cystathionase (cystathionine gamma-lyase), aldh4a1 - aldehyde dehydrogenase 4 family, member a1, p4ha2 - procollagen-proline, 2-oxoglutarate 4-d…
GO:0044248	cellular catabolic process	1.42e-25	1.22e-22	2.84	13950	852	669	116	[hint1 - histidine triad nucleotide binding protein 1, gda - guanine deaminase, cat - catalase, gapdh - glyceraldehyde-3-phosphate dehydrogenase, tat - tyrosine aminotransferase, uox - urate oxidase, gstz1 - glutathione s-transferase zeta 1, comta - catechol-o-methyltransferase a, aldh4a1 - aldehyde dehydrogenase 4 family, member a1, oat - ornithine aminotransferase, hoga1 - 4-hydroxy-2-oxoglutar…
GO:0009056	catabolic process	3.59e-25	2.79e-22	2.69	13950	962	669	124	[hint1 - histidine triad nucleotide binding protein 1, gda - guanine deaminase, tat - tyrosine aminotransferase, cat - catalase, gapdh - glyceraldehyde-3-phosphate dehydrogenase, uox - urate oxidase, gstz1 - glutathione s-transferase zeta 1, comta - catechol-o-methyltransferase a, aldh4a1 - aldehyde dehydrogenase 4 family, member a1, oat - ornithine aminotransferase, hoga1 - 4-hydroxy-2-oxoglutar…
GO:0032787	monocarboxylic acid metabolic process	5.37e-25	3.83e-22	5.34	13950	211	669	54	[elovl5 - elovl family member 5, elongation of long chain fatty acids (yeast), gapdh - glyceraldehyde-3-phosphate dehydrogenase, cyp4v7 - cytochrome p450, family 4, subfamily v, polypeptide 7, decr2 - 2,4-dienoyl coa reductase 2, peroxisomal, auh - au rna binding protein/enoyl-coenzyme a hydratase, pm20d1.2 - peptidase m20 domain containing 1, tandem duplicate 2, lipca - lipase, hepatic a, ndufab…
GO:1901605	alpha-amino acid metabolic process	1.11e-24	7.31e-22	6.6	13950	139	669	44	[tat - tyrosine aminotransferase, agxta - alanine-glyoxylate aminotransferase a, kmo - kynurenine 3-monooxygenase, bhmt - betaine-homocysteine methyltransferase, amt - aminomethyltransferase, ahcy - s-adenosylhomocysteine hydrolase, gstz1 - glutathione s-transferase zeta 1, tdh - l-threonine dehydrogenase, ftcd - formiminotransferase cyclodeaminase, hgd - homogentisate 1,2-dioxygenase, cth - cyst…
GO:1901606	alpha-amino acid catabolic process	1.39e-23	8.48e-21	9.27	13950	72	669	32	[tat - tyrosine aminotransferase, kmo - kynurenine 3-monooxygenase, gstz1 - glutathione s-transferase zeta 1, amt - aminomethyltransferase, tdh - l-threonine dehydrogenase, ftcd - formiminotransferase cyclodeaminase, hgd - homogentisate 1,2-dioxygenase, aldh4a1 - aldehyde dehydrogenase 4 family, member a1, gcshb - glycine cleavage system protein h (aminomethyl carrier), b, mccc2 - methylcrotonoyl…
GO:0009063	cellular amino acid catabolic process	1.93e-23	1.1e-20	8.82	13950	78	669	33	[tat - tyrosine aminotransferase, kmo - kynurenine 3-monooxygenase, gstz1 - glutathione s-transferase zeta 1, amt - aminomethyltransferase, tdh - l-threonine dehydrogenase, ftcd - formiminotransferase cyclodeaminase, hgd - homogentisate 1,2-dioxygenase, aldh4a1 - aldehyde dehydrogenase 4 family, member a1, mccc2 - methylcrotonoyl-coenzyme a carboxylase 2 (beta), gcshb - glycine cleavage system pr…
GO:1901575	organic substance catabolic process	1.81e-21	9.7e-19	2.69	13950	822	669	106	[hint1 - histidine triad nucleotide binding protein 1, gda - guanine deaminase, gapdh - glyceraldehyde-3-phosphate dehydrogenase, tat - tyrosine aminotransferase, uox - urate oxidase, gstz1 - glutathione s-transferase zeta 1, comta - catechol-o-methyltransferase a, aldh4a1 - aldehyde dehydrogenase 4 family, member a1, oat - ornithine aminotransferase, hoga1 - 4-hydroxy-2-oxoglutarate aldolase 1, …
GO:0055114	oxidation-reduction process	3.25e-21	1.64e-18	6.13	13950	136	669	40	[uqcrh - ubiquinol-cytochrome c reductase hinge protein, ndufa7 - nadh dehydrogenase (ubiquinone) 1 alpha subcomplex, 7, gpd1b - glycerol-3-phosphate dehydrogenase 1b, cyp4v7 - cytochrome p450, family 4, subfamily v, polypeptide 7, cyp24a1 - cytochrome p450, family 24, subfamily a, polypeptide 1, ndufa8 - nadh dehydrogenase (ubiquinone) 1 alpha subcomplex, 8, adh5 - alcohol dehydrogenase 5, cyc1 …
GO:0008152	metabolic process	5.66e-20	2.69e-17	1.49	13950	4814	669	343	[gda - guanine deaminase, pla2g15 - phospholipase a2, group xv, elovl5 - elovl family member 5, elongation of long chain fatty acids (yeast), cat - catalase, cyp4v7 - cytochrome p450, family 4, subfamily v, polypeptide 7, dad1 - defender against cell death 1, sod3a - superoxide dismutase 3, extracellular a, gstz1 - glutathione s-transferase zeta 1, aldh4a1 - aldehyde dehydrogenase 4 family, membe…
GO:0006631	fatty acid metabolic process	1.26e-18	5.66e-16	5.91	13950	127	669	36	[pck1 - phosphoenolpyruvate carboxykinase 1 (soluble), elovl5 - elovl family member 5, elongation of long chain fatty acids (yeast), cyp4v7 - cytochrome p450, family 4, subfamily v, polypeptide 7, cyp24a1 - cytochrome p450, family 24, subfamily a, polypeptide 1, decr2 - 2,4-dienoyl coa reductase 2, peroxisomal, acsl4a - acyl-coa synthetase long-chain family member 4a, auh - au rna binding protein…
GO:0006091	generation of precursor metabolites and energy	2.5e-18	1.07e-15	5.98	13950	122	669	35	[gck - glucokinase (hexokinase 4, maturity onset diabetes of the young 2), uqcrh - ubiquinol-cytochrome c reductase hinge protein, ndufa7 - nadh dehydrogenase (ubiquinone) 1 alpha subcomplex, 7, gapdh - glyceraldehyde-3-phosphate dehydrogenase, ndufa8 - nadh dehydrogenase (ubiquinone) 1 alpha subcomplex, 8, adh5 - alcohol dehydrogenase 5, cyc1 - cytochrome c-1, uqcrb - ubiquinol-cytochrome c redu…
GO:0006629	lipid metabolic process	1.07e-17	4.38e-15	2.89	13950	563	669	78	[pla2g15 - phospholipase a2, group xv, elovl5 - elovl family member 5, elongation of long chain fatty acids (yeast), cyp4v7 - cytochrome p450, family 4, subfamily v, polypeptide 7, decr2 - 2,4-dienoyl coa reductase 2, peroxisomal, abhd4 - abhydrolase domain containing 4, auh - au rna binding protein/enoyl-coenzyme a hydratase, pm20d1.2 - peptidase m20 domain containing 1, tandem duplicate 2, pcyt…
GO:0044283	small molecule biosynthetic process	6.4e-17	2.49e-14	3.55	13950	329	669	56	[hint1 - histidine triad nucleotide binding protein 1, coq3 - coenzyme q3 homolog, methyltransferase (yeast), elovl5 - elovl family member 5, elongation of long chain fatty acids (yeast), gapdh - glyceraldehyde-3-phosphate dehydrogenase, agxta - alanine-glyoxylate aminotransferase a, rgn - regucalcin, cth - cystathionase (cystathionine gamma-lyase), lipca - lipase, hepatic a, ndufab1b - nadh dehy…
GO:0006575	cellular modified amino acid metabolic process	4.1e-16	1.53e-13	6.87	13950	82	669	27	[crata - carnitine o-acetyltransferase a, crym - crystallin, mu, bhmt - betaine-homocysteine methyltransferase, gstz1 - glutathione s-transferase zeta 1, ahcy - s-adenosylhomocysteine hydrolase, gstt1a - glutathione s-transferase theta 1a, ftcd - formiminotransferase cyclodeaminase, p4ha2 - procollagen-proline, 2-oxoglutarate 4-dioxygenase (proline 4-hydroxylase), alpha polypeptide 2, aldh1l1 - a…
GO:0042737	drug catabolic process	1.61e-15	5.73e-13	6.28	13950	93	669	28	[pck1 - phosphoenolpyruvate carboxykinase 1 (soluble), cat - catalase, tat - tyrosine aminotransferase, gstz1 - glutathione s-transferase zeta 1, amt - aminomethyltransferase, cyp2n13 - cytochrome p450, family 2, subfamily n, polypeptide 13, zgc:103559 - zgc:103559, hgd - homogentisate 1,2-dioxygenase, gcshb - glycine cleavage system protein h (aminomethyl carrier), b, ache - acetylcholinesterase…
GO:1901361	organic cyclic compound catabolic process	2.41e-15	8.25e-13	4.13	13950	212	669	42	[gck - glucokinase (hexokinase 4, maturity onset diabetes of the young 2), hint1 - histidine triad nucleotide binding protein 1, hnmt - histamine n-methyltransferase, gda - guanine deaminase, gapdh - glyceraldehyde-3-phosphate dehydrogenase, tat - tyrosine aminotransferase, uox - urate oxidase, cyp24a1 - cytochrome p450, family 24, subfamily a, polypeptide 1, kmo - kynurenine 3-monooxygenase, pnr…
GO:1901615	organic hydroxy compound metabolic process	3.44e-15	1.13e-12	4.48	13950	177	669	38	[pck1 - phosphoenolpyruvate carboxykinase 1 (soluble), apoa1b - apolipoprotein a-ib, ebpl - emopamil binding protein-like, cyp24a1 - cytochrome p450, family 24, subfamily a, polypeptide 1, crym - crystallin, mu, adh5 - alcohol dehydrogenase 5, pnpo - pyridoxine 5'-phosphate oxidase, apoeb - apolipoprotein eb, cetp - cholesteryl ester transfer protein, plasma, adh8b - alcohol dehydrogenase 8b, com…
GO:0051186	cofactor metabolic process	1.8e-14	5.71e-12	3.69	13950	254	669	45	[gck - glucokinase (hexokinase 4, maturity onset diabetes of the young 2), snx3 - sorting nexin 3, coq3 - coenzyme q3 homolog, methyltransferase (yeast), gpd1b - glycerol-3-phosphate dehydrogenase 1b, gapdh - glyceraldehyde-3-phosphate dehydrogenase, elovl5 - elovl family member 5, elongation of long chain fatty acids (yeast), cat - catalase, kmo - kynurenine 3-monooxygenase, pnpo - pyridoxine 5'…
GO:0016053	organic acid biosynthetic process	2.91e-14	8.9e-12	4.42	13950	170	669	36	[gck - glucokinase (hexokinase 4, maturity onset diabetes of the young 2), elovl5 - elovl family member 5, elongation of long chain fatty acids (yeast), gapdh - glyceraldehyde-3-phosphate dehydrogenase, agxta - alanine-glyoxylate aminotransferase a, kmo - kynurenine 3-monooxygenase, bhmt - betaine-homocysteine methyltransferase, pgk1 - phosphoglycerate kinase 1, rgn - regucalcin, cth - cystathion…
GO:0046394	carboxylic acid biosynthetic process	1.12e-13	3.3e-11	4.34	13950	168	669	35	[gck - glucokinase (hexokinase 4, maturity onset diabetes of the young 2), gapdh - glyceraldehyde-3-phosphate dehydrogenase, elovl5 - elovl family member 5, elongation of long chain fatty acids (yeast), agxta - alanine-glyoxylate aminotransferase a, kmo - kynurenine 3-monooxygenase, bhmt - betaine-homocysteine methyltransferase, pgk1 - phosphoglycerate kinase 1, rgn - regucalcin, cth - cystathion…
GO:0009058	biosynthetic process	1.2e-13	3.43e-11	1.99	13950	1250	669	119	[hint1 - histidine triad nucleotide binding protein 1, tat - tyrosine aminotransferase, elovl5 - elovl family member 5, elongation of long chain fatty acids (yeast), gapdh - glyceraldehyde-3-phosphate dehydrogenase, agxta - alanine-glyoxylate aminotransferase a, papss2a - 3'-phosphoadenosine 5'-phosphosulfate synthase 2a, bmp1a - bone morphogenetic protein 1a, ak4 - adenylate kinase 4, bbox1 - bu…
GO:0044255	cellular lipid metabolic process	8.3e-13	2.29e-10	2.77	13950	444	669	59	[elovl5 - elovl family member 5, elongation of long chain fatty acids (yeast), cyp4v7 - cytochrome p450, family 4, subfamily v, polypeptide 7, abhd4 - abhydrolase domain containing 4, decr2 - 2,4-dienoyl coa reductase 2, peroxisomal, auh - au rna binding protein/enoyl-coenzyme a hydratase, pm20d1.2 - peptidase m20 domain containing 1, tandem duplicate 2, pcyt1bb - phosphate cytidylyltransferase 1…
GO:0009074	aromatic amino acid family catabolic process	9.03e-13	2.42e-10	12.91	13950	21	669	13	[tat - tyrosine aminotransferase, kmo - kynurenine 3-monooxygenase, gstz1 - glutathione s-transferase zeta 1, haao - 3-hydroxyanthranilate 3,4-dioxygenase, amdhd1 - amidohydrolase domain containing 1, tdo2a - tryptophan 2,3-dioxygenase a, ftcd - formiminotransferase cyclodeaminase, hgd - homogentisate 1,2-dioxygenase, afmid - arylformamidase, fah - fumarylacetoacetate hydrolase (fumarylacetoaceta…
GO:0044237	cellular metabolic process	1e-12	2.6e-10	1.41	13950	4300	669	291	[gda - guanine deaminase, elovl5 - elovl family member 5, elongation of long chain fatty acids (yeast), cat - catalase, cyp4v7 - cytochrome p450, family 4, subfamily v, polypeptide 7, dad1 - defender against cell death 1, sod3a - superoxide dismutase 3, extracellular a, gstz1 - glutathione s-transferase zeta 1, aldh4a1 - aldehyde dehydrogenase 4 family, member a1, rbm24a - rna binding motif prote…
GO:0055086	nucleobase-containing small molecule metabolic process	1.36e-12	3.44e-10	3.14	13950	319	669	48	[gck - glucokinase (hexokinase 4, maturity onset diabetes of the young 2), hint1 - histidine triad nucleotide binding protein 1, gpd1b - glycerol-3-phosphate dehydrogenase 1b, gda - guanine deaminase, gapdh - glyceraldehyde-3-phosphate dehydrogenase, elovl5 - elovl family member 5, elongation of long chain fatty acids (yeast), uox - urate oxidase, pnp4b - purine nucleoside phosphorylase 4b, kmo -…
GO:1901565	organonitrogen compound catabolic process	2.14e-12	5.24e-10	2.83	13950	405	669	55	[hint1 - histidine triad nucleotide binding protein 1, gda - guanine deaminase, tat - tyrosine aminotransferase, uox - urate oxidase, gstz1 - glutathione s-transferase zeta 1, hgd - homogentisate 1,2-dioxygenase, comta - catechol-o-methyltransferase a, aldh4a1 - aldehyde dehydrogenase 4 family, member a1, aldh1l1 - aldehyde dehydrogenase 1 family, member l1, gpt2l - glutamic pyruvate transaminase…
GO:0006732	coenzyme metabolic process	3.43e-12	8.16e-10	3.98	13950	178	669	34	[gck - glucokinase (hexokinase 4, maturity onset diabetes of the young 2), coq3 - coenzyme q3 homolog, methyltransferase (yeast), gpd1b - glycerol-3-phosphate dehydrogenase 1b, elovl5 - elovl family member 5, elongation of long chain fatty acids (yeast), gapdh - glyceraldehyde-3-phosphate dehydrogenase, kmo - kynurenine 3-monooxygenase, pnpo - pyridoxine 5'-phosphate oxidase, ahcy - s-adenosylhom…
GO:0019439	aromatic compound catabolic process	3.61e-12	8.35e-10	3.79	13950	198	669	36	[gck - glucokinase (hexokinase 4, maturity onset diabetes of the young 2), hint1 - histidine triad nucleotide binding protein 1, hnmt - histamine n-methyltransferase, gda - guanine deaminase, tat - tyrosine aminotransferase, gapdh - glyceraldehyde-3-phosphate dehydrogenase, uox - urate oxidase, kmo - kynurenine 3-monooxygenase, pnrc2 - proline-rich nuclear receptor coactivator 2, gstz1 - glutathi…
GO:0071704	organic substance metabolic process	4.3e-12	9.69e-10	1.38	13950	4561	669	302	[pla2g15 - phospholipase a2, group xv, gda - guanine deaminase, elovl5 - elovl family member 5, elongation of long chain fatty acids (yeast), cyp4v7 - cytochrome p450, family 4, subfamily v, polypeptide 7, dad1 - defender against cell death 1, gstz1 - glutathione s-transferase zeta 1, aldh4a1 - aldehyde dehydrogenase 4 family, member a1, rbm24a - rna binding motif protein 24a, hmbsa - hydroxymeth…
GO:0042221	response to chemical	8.03e-12	1.76e-09	2.6	13950	481	669	60	[cat - catalase, vtg7 - vitellogenin 7, hsp70l - heat shock cognate 70-kd protein, like, cyb5a - cytochrome b5 type a (microsomal), esr2b - estrogen receptor 2b, cyp3a65 - cytochrome p450, family 3, subfamily a, polypeptide 65, lipca - lipase, hepatic a, khk - ketohexokinase, hyou1 - hypoxia up-regulated 1, fabp1b.1 - fatty acid binding protein 1b, tandem duplicate 1, cpne1 - copine i, ucp1 - unc…
GO:0072329	monocarboxylic acid catabolic process	9.06e-12	1.94e-09	7.36	13950	51	669	18	[acox1 - acyl-coenzyme a oxidase 1, palmitoyl, hao1 - hydroxyacid oxidase (glycolate oxidase) 1, pck1 - phosphoenolpyruvate carboxykinase 1 (soluble), acat1 - acetyl-coenzyme a acetyltransferase 1 (acetoacetyl coenzyme a thiolase), phyh - phytanoyl-coa 2-hydroxylase, acat2 - acetyl-coa acetyltransferase 2, acads - acyl-coenzyme a dehydrogenase, c-2 to c-3 short chain, lpin1 - lipin 1, auh - au rn…
GO:0022900	electron transport chain	1.4e-11	2.93e-09	8.34	13950	40	669	16	[uqcrh - ubiquinol-cytochrome c reductase hinge protein, ndufa7 - nadh dehydrogenase (ubiquinone) 1 alpha subcomplex, 7, cox7c - cytochrome c oxidase, subunit viic, ndufa8 - nadh dehydrogenase (ubiquinone) 1 alpha subcomplex, 8, ndufs4 - nadh dehydrogenase (ubiquinone) fe-s protein 4, (nadh-coenzyme q reductase), cox5b2 - cytochrome c oxidase subunit vb 2, uqcrfs1 - ubiquinol-cytochrome c reducta…
GO:0009062	fatty acid catabolic process	1.4e-11	2.86e-09	8.34	13950	40	669	16	[acox1 - acyl-coenzyme a oxidase 1, palmitoyl, pck1 - phosphoenolpyruvate carboxykinase 1 (soluble), hao1 - hydroxyacid oxidase (glycolate oxidase) 1, phyh - phytanoyl-coa 2-hydroxylase, acat1 - acetyl-coenzyme a acetyltransferase 1 (acetoacetyl coenzyme a thiolase), acat2 - acetyl-coa acetyltransferase 2, acads - acyl-coenzyme a dehydrogenase, c-2 to c-3 short chain, lpin1 - lipin 1, auh - au rn…
GO:0070887	cellular response to chemical stimulus	1.69e-11	3.37e-09	3.39	13950	240	669	39	[pck1 - phosphoenolpyruvate carboxykinase 1 (soluble), serpinc1 - serine (or cysteine) proteinase inhibitor, clade c (antithrombin), member 1, vtg7 - vitellogenin 7, hsp70l - heat shock cognate 70-kd protein, like, cyb5a - cytochrome b5 type a (microsomal), cox17 - cox17 cytochrome c oxidase assembly homolog (s. cerevisiae), ssr4 - signal sequence receptor, delta, esr2b - estrogen receptor 2b, ac…
GO:0043627	response to estrogen	3.69e-11	7.19e-09	10.43	13950	26	669	13	[serpinc1 - serine (or cysteine) proteinase inhibitor, clade c (antithrombin), member 1, lman1 - lectin, mannose-binding, 1, vtg7 - vitellogenin 7, esr2b - estrogen receptor 2b, ssr4 - signal sequence receptor, delta, fbp1b - fructose-1,6-bisphosphatase 1b, agxtb - alanine-glyoxylate aminotransferase b, c9 - complement component 9, aqp12 - aquaporin 12, ucp1 - uncoupling protein 1, pah - phenylal…
GO:0071391	cellular response to estrogen stimulus	5.58e-11	1.06e-08	11.37	13950	22	669	12	[fbp1b - fructose-1,6-bisphosphatase 1b, serpinc1 - serine (or cysteine) proteinase inhibitor, clade c (antithrombin), member 1, lman1 - lectin, mannose-binding, 1, agxtb - alanine-glyoxylate aminotransferase b, vtg7 - vitellogenin 7, c9 - complement component 9, aqp12 - aquaporin 12, pah - phenylalanine hydroxylase, ucp1 - uncoupling protein 1, cpn1 - carboxypeptidase n, polypeptide 1, ssr4 - si…
GO:0019395	fatty acid oxidation	6.29e-11	1.17e-08	9.12	13950	32	669	14	[acox1 - acyl-coenzyme a oxidase 1, palmitoyl, hao1 - hydroxyacid oxidase (glycolate oxidase) 1, acat1 - acetyl-coenzyme a acetyltransferase 1 (acetoacetyl coenzyme a thiolase), phyh - phytanoyl-coa 2-hydroxylase, acat2 - acetyl-coa acetyltransferase 2, cyp4v7 - cytochrome p450, family 4, subfamily v, polypeptide 7, cyp24a1 - cytochrome p450, family 24, subfamily a, polypeptide 1, auh - au rna bi…
GO:1901576	organic substance biosynthetic process	6.83e-11	1.24e-08	1.87	13950	1216	669	109	[hint1 - histidine triad nucleotide binding protein 1, elovl5 - elovl family member 5, elongation of long chain fatty acids (yeast), gapdh - glyceraldehyde-3-phosphate dehydrogenase, agxta - alanine-glyoxylate aminotransferase a, papss2a - 3'-phosphoadenosine 5'-phosphosulfate synthase 2a, ak4 - adenylate kinase 4, bbox1 - butyrobetaine (gamma), 2-oxoglutarate dioxygenase 1 (gamma-butyrobetaine h…
GO:0022904	respiratory electron transport chain	7.73e-11	1.38e-08	8.23	13950	38	669	15	[uqcrh - ubiquinol-cytochrome c reductase hinge protein, ndufa7 - nadh dehydrogenase (ubiquinone) 1 alpha subcomplex, 7, cox7c - cytochrome c oxidase, subunit viic, ndufa8 - nadh dehydrogenase (ubiquinone) 1 alpha subcomplex, 8, cox5b2 - cytochrome c oxidase subunit vb 2, uqcrfs1 - ubiquinol-cytochrome c reductase, rieske iron-sulfur polypeptide 1, cyc1 - cytochrome c-1, uqcrb - ubiquinol-cytochr…
GO:0009072	aromatic amino acid family metabolic process	1.22e-10	2.13e-08	9.68	13950	28	669	13	[tat - tyrosine aminotransferase, kmo - kynurenine 3-monooxygenase, gstz1 - glutathione s-transferase zeta 1, haao - 3-hydroxyanthranilate 3,4-dioxygenase, tdo2a - tryptophan 2,3-dioxygenase a, amdhd1 - amidohydrolase domain containing 1, ftcd - formiminotransferase cyclodeaminase, hgd - homogentisate 1,2-dioxygenase, afmid - arylformamidase, fah - fumarylacetoacetate hydrolase (fumarylacetoaceta…
GO:0044242	cellular lipid catabolic process	2.09e-10	3.58e-08	5.04	13950	91	669	22	[si:ch211-117n7.6 - si:ch211-117n7.6, acox1 - acyl-coenzyme a oxidase 1, palmitoyl, hao1 - hydroxyacid oxidase (glycolate oxidase) 1, pck1 - phosphoenolpyruvate carboxykinase 1 (soluble), acat1 - acetyl-coenzyme a acetyltransferase 1 (acetoacetyl coenzyme a thiolase), phyh - phytanoyl-coa 2-hydroxylase, acat2 - acetyl-coa acetyltransferase 2, acads - acyl-coenzyme a dehydrogenase, c-2 to c-3 shor…
GO:0034440	lipid oxidation	2.71e-10	4.54e-08	8.34	13950	35	669	14	[acox1 - acyl-coenzyme a oxidase 1, palmitoyl, hao1 - hydroxyacid oxidase (glycolate oxidase) 1, acat1 - acetyl-coenzyme a acetyltransferase 1 (acetoacetyl coenzyme a thiolase), phyh - phytanoyl-coa 2-hydroxylase, acat2 - acetyl-coa acetyltransferase 2, cyp4v7 - cytochrome p450, family 4, subfamily v, polypeptide 7, cyp24a1 - cytochrome p450, family 24, subfamily a, polypeptide 1, auh - au rna bi…
GO:0043648	dicarboxylic acid metabolic process	2.71e-10	4.45e-08	8.34	13950	35	669	14	[kmo - kynurenine 3-monooxygenase, zgc:153031 - zgc:153031, haao - 3-hydroxyanthranilate 3,4-dioxygenase, mdh1aa - malate dehydrogenase 1aa, nad (soluble), amdhd1 - amidohydrolase domain containing 1, ftcd - formiminotransferase cyclodeaminase, nit2 - nitrilase family, member 2, shmt1 - serine hydroxymethyltransferase 1 (soluble), aldh4a1 - aldehyde dehydrogenase 4 family, member a1, aldh1l1 - al…
GO:0016042	lipid catabolic process	6.14e-10	9.93e-08	4.11	13950	132	669	26	[pck1 - phosphoenolpyruvate carboxykinase 1 (soluble), cyp24a1 - cytochrome p450, family 24, subfamily a, polypeptide 1, apoeb - apolipoprotein eb, faah2a - fatty acid amide hydrolase 2a, auh - au rna binding protein/enoyl-coenzyme a hydratase, lipca - lipase, hepatic a, cpt2 - carnitine palmitoyltransferase ii, hacl1 - 2-hydroxyacyl-coa lyase 1, acox1 - acyl-coenzyme a oxidase 1, palmitoyl, si:c…
GO:0044270	cellular nitrogen compound catabolic process	1.1e-09	1.75e-07	3.48	13950	186	669	31	[gck - glucokinase (hexokinase 4, maturity onset diabetes of the young 2), hint1 - histidine triad nucleotide binding protein 1, hnmt - histamine n-methyltransferase, gda - guanine deaminase, gapdh - glyceraldehyde-3-phosphate dehydrogenase, uox - urate oxidase, kmo - kynurenine 3-monooxygenase, bhmt - betaine-homocysteine methyltransferase, pnrc2 - proline-rich nuclear receptor coactivator 2, pg…
GO:0044262	cellular carbohydrate metabolic process	1.2e-09	1.87e-07	5.35	13950	74	669	19	[pck1 - phosphoenolpyruvate carboxykinase 1 (soluble), ppp1r3ca - protein phosphatase 1, regulatory (inhibitor) subunit 3ca, tpi1b - triosephosphate isomerase 1b, pgp - phosphoglycolate phosphatase, gk5 - glycerol kinase 5 (putative), pygl - phosphorylase, glycogen; liver (hers disease, glycogen storage disease type vi), ugp2a - udp-glucose pyrophosphorylase 2a, ppp1r3cb - protein phosphatase 1, …
GO:0009069	serine family amino acid metabolic process	2.01e-09	3.08e-07	8.94	13950	28	669	12	[shmt1 - serine hydroxymethyltransferase 1 (soluble), cth - cystathionase (cystathionine gamma-lyase), gcshb - glycine cleavage system protein h (aminomethyl carrier), b, cdo1 - cysteine dioxygenase, type i, si:ch73-263o4.4 - si:ch73-263o4.4, agxta - alanine-glyoxylate aminotransferase a, agxtb - alanine-glyoxylate aminotransferase b, thnsl2 - threonine synthase-like 2 (s. cerevisiae), amt - amin…
GO:0009108	coenzyme biosynthetic process	2.43e-09	3.65e-07	4.14	13950	121	669	24	[gck - glucokinase (hexokinase 4, maturity onset diabetes of the young 2), coq3 - coenzyme q3 homolog, methyltransferase (yeast), tpi1b - triosephosphate isomerase 1b, elovl5 - elovl family member 5, elongation of long chain fatty acids (yeast), gapdh - glyceraldehyde-3-phosphate dehydrogenase, pgam1a - phosphoglycerate mutase 1a, zgc:153031 - zgc:153031, kmo - kynurenine 3-monooxygenase, lias - …
GO:0044249	cellular biosynthetic process	3.8e-09	5.61e-07	1.8	13950	1159	669	100	[hint1 - histidine triad nucleotide binding protein 1, elovl5 - elovl family member 5, elongation of long chain fatty acids (yeast), gapdh - glyceraldehyde-3-phosphate dehydrogenase, agxta - alanine-glyoxylate aminotransferase a, papss2a - 3'-phosphoadenosine 5'-phosphosulfate synthase 2a, ak4 - adenylate kinase 4, bbox1 - butyrobetaine (gamma), 2-oxoglutarate dioxygenase 1 (gamma-butyrobetaine h…
GO:0051188	cofactor biosynthetic process	5.04e-09	7.31e-07	3.74	13950	145	669	26	[gck - glucokinase (hexokinase 4, maturity onset diabetes of the young 2), snx3 - sorting nexin 3, coq3 - coenzyme q3 homolog, methyltransferase (yeast), gapdh - glyceraldehyde-3-phosphate dehydrogenase, elovl5 - elovl family member 5, elongation of long chain fatty acids (yeast), kmo - kynurenine 3-monooxygenase, pnpo - pyridoxine 5'-phosphate oxidase, nadkb - nad kinase b, pgk1 - phosphoglycera…
GO:0007599	hemostasis	5.26e-09	7.5e-07	7.53	13950	36	669	13	[f5 - coagulation factor v, serpinc1 - serine (or cysteine) proteinase inhibitor, clade c (antithrombin), member 1, prozb - protein z, vitamin k-dependent plasma glycoprotein b, plg - plasminogen, fgg - fibrinogen, gamma polypeptide, habp2 - hyaluronan binding protein 2, f2 - coagulation factor ii (thrombin), f7i - coagulation factor viii, fgb - fibrinogen, b beta polypeptide, fga - fibrinogen al…
GO:0019637	organophosphate metabolic process	6.51e-09	9.14e-07	2.32	13950	486	669	54	[hint1 - histidine triad nucleotide binding protein 1, gpd1b - glycerol-3-phosphate dehydrogenase 1b, gapdh - glyceraldehyde-3-phosphate dehydrogenase, elovl5 - elovl family member 5, elongation of long chain fatty acids (yeast), abhd4 - abhydrolase domain containing 4, papss2a - 3'-phosphoadenosine 5'-phosphosulfate synthase 2a, mdh1aa - malate dehydrogenase 1aa, nad (soluble), pcyt1bb - phospha…
GO:0046700	heterocycle catabolic process	6.69e-09	9.24e-07	3.31	13950	189	669	30	[gck - glucokinase (hexokinase 4, maturity onset diabetes of the young 2), hint1 - histidine triad nucleotide binding protein 1, hnmt - histamine n-methyltransferase, gda - guanine deaminase, gapdh - glyceraldehyde-3-phosphate dehydrogenase, uox - urate oxidase, kmo - kynurenine 3-monooxygenase, pnrc2 - proline-rich nuclear receptor coactivator 2, pgk1 - phosphoglycerate kinase 1, zgc:103559 - zg…
GO:0006066	alcohol metabolic process	7.87e-09	1.07e-06	3.91	13950	128	669	24	[hmgcra - 3-hydroxy-3-methylglutaryl-coenzyme a reductase a, pck1 - phosphoenolpyruvate carboxykinase 1 (soluble), apoa1b - apolipoprotein a-ib, dpm1 - dolichyl-phosphate mannosyltransferase polypeptide 1, catalytic subunit, tpi1b - triosephosphate isomerase 1b, insig1 - insulin induced gene 1, pgp - phosphoglycolate phosphatase, adh5 - alcohol dehydrogenase 5, gk5 - glycerol kinase 5 (putative),…
GO:0072521	purine-containing compound metabolic process	1.38e-08	1.85e-06	3.14	13950	206	669	31	[hint1 - histidine triad nucleotide binding protein 1, gck - glucokinase (hexokinase 4, maturity onset diabetes of the young 2), gda - guanine deaminase, elovl5 - elovl family member 5, elongation of long chain fatty acids (yeast), gapdh - glyceraldehyde-3-phosphate dehydrogenase, uox - urate oxidase, nme4 - non-metastatic cells 4, protein expressed in, ahcy - s-adenosylhomocysteine hydrolase, pa…
GO:0010951	negative regulation of endopeptidase activity	1.62e-08	2.13e-06	6.95	13950	39	669	13	[serpinf2a - serine (or cysteine) peptidase inhibitor, clade f, member 2a, si:ch211-262h13.5 - si:ch211-262h13.5, serpinc1 - serine (or cysteine) proteinase inhibitor, clade c (antithrombin), member 1, serpine1 - serpin peptidase inhibitor, clade e (nexin, plasminogen activator inhibitor type 1), member 1, kng1 - kininogen 1, mcl1a - myeloid cell leukemia sequence 1a, serpina1 - serine (or cystei…
GO:0006558	L-phenylalanine metabolic process	1.87e-08	2.43e-06	16.22	13950	9	669	7	[hgd - homogentisate 1,2-dioxygenase, tat - tyrosine aminotransferase, qdpra - quinoid dihydropteridine reductase a, gstz1 - glutathione s-transferase zeta 1, hpda - 4-hydroxyphenylpyruvate dioxygenase a, fah - fumarylacetoacetate hydrolase (fumarylacetoacetase), pah - phenylalanine hydroxylase]
GO:0006559	L-phenylalanine catabolic process	1.87e-08	2.39e-06	16.22	13950	9	669	7	[hgd - homogentisate 1,2-dioxygenase, tat - tyrosine aminotransferase, fah - fumarylacetoacetate hydrolase (fumarylacetoacetase), hpda - 4-hydroxyphenylpyruvate dioxygenase a, gstz1 - glutathione s-transferase zeta 1, qdpra - quinoid dihydropteridine reductase a, pah - phenylalanine hydroxylase]
GO:1902221	erythrose 4-phosphate/phosphoenolpyruvate family amino acid metabolic process	1.87e-08	2.36e-06	16.22	13950	9	669	7	[hgd - homogentisate 1,2-dioxygenase, tat - tyrosine aminotransferase, fah - fumarylacetoacetate hydrolase (fumarylacetoacetase), hpda - 4-hydroxyphenylpyruvate dioxygenase a, gstz1 - glutathione s-transferase zeta 1, qdpra - quinoid dihydropteridine reductase a, pah - phenylalanine hydroxylase]
GO:1902222	erythrose 4-phosphate/phosphoenolpyruvate family amino acid catabolic process	1.87e-08	2.32e-06	16.22	13950	9	669	7	[hgd - homogentisate 1,2-dioxygenase, tat - tyrosine aminotransferase, qdpra - quinoid dihydropteridine reductase a, gstz1 - glutathione s-transferase zeta 1, hpda - 4-hydroxyphenylpyruvate dioxygenase a, fah - fumarylacetoacetate hydrolase (fumarylacetoacetase), pah - phenylalanine hydroxylase]
GO:0050896	response to stimulus	2.74e-08	3.35e-06	1.62	13950	1567	669	122	[cat - catalase, vtna - vitronectin a, creb3l3 - camp responsive element binding protein 3-like 3, hsp70l - heat shock cognate 70-kd protein, like, esr2b - estrogen receptor 2b, hyou1 - hypoxia up-regulated 1, rbm24a - rna binding motif protein 24a, cpne1 - copine i, fabp1b.1 - fatty acid binding protein 1b, tandem duplicate 1, egln3 - egl nine homolog 3 (c. elegans), prdx5 - peroxiredoxin 5, nbn…
GO:0009112	nucleobase metabolic process	2.89e-08	3.49e-06	8.19	13950	28	669	11	[shmt1 - serine hydroxymethyltransferase 1 (soluble), aldh6a1 - aldehyde dehydrogenase 6 family, member a1, gda - guanine deaminase, urad - ureidoimidazoline (2-oxo-4-hydroxy-4-carboxy-5-) decarboxylase, uox - urate oxidase, ttr - transthyretin (prealbumin, amyloidosis type i), gmpr2 - guanosine monophosphate reductase 2, allc - allantoicase, zgc:103559 - zgc:103559, dpys - dihydropyrimidinase, d…
GO:0015980	energy derivation by oxidation of organic compounds	3.15e-08	3.74e-06	6.08	13950	48	669	14	[uqcrh - ubiquinol-cytochrome c reductase hinge protein, cox7c - cytochrome c oxidase, subunit viic, ppp1r3ca - protein phosphatase 1, regulatory (inhibitor) subunit 3ca, cox5b2 - cytochrome c oxidase subunit vb 2, pygl - phosphorylase, glycogen; liver (hers disease, glycogen storage disease type vi), uqcrb - ubiquinol-cytochrome c reductase binding protein, ugp2a - udp-glucose pyrophosphorylase …
GO:0050878	regulation of body fluid levels	3.15e-08	3.69e-06	6.08	13950	48	669	14	[f5 - coagulation factor v, serpinc1 - serine (or cysteine) proteinase inhibitor, clade c (antithrombin), member 1, prozb - protein z, vitamin k-dependent plasma glycoprotein b, kng1 - kininogen 1, plg - plasminogen, fgg - fibrinogen, gamma polypeptide, habp2 - hyaluronan binding protein 2, f2 - coagulation factor ii (thrombin), fgb - fibrinogen, b beta polypeptide, f7i - coagulation factor viii,…
GO:0005975	carbohydrate metabolic process	3.71e-08	4.29e-06	2.79	13950	262	669	35	[ldhbb - lactate dehydrogenase bb, gck - glucokinase (hexokinase 4, maturity onset diabetes of the young 2), pck1 - phosphoenolpyruvate carboxykinase 1 (soluble), gpd1b - glycerol-3-phosphate dehydrogenase 1b, gapdh - glyceraldehyde-3-phosphate dehydrogenase, ugp2a - udp-glucose pyrophosphorylase 2a, pgk1 - phosphoglycerate kinase 1, mdh1aa - malate dehydrogenase 1aa, nad (soluble), rgn - regucal…
GO:0050817	coagulation	4.05e-08	4.62e-06	7.15	13950	35	669	12	[fgb - fibrinogen, b beta polypeptide, f7i - coagulation factor viii, fga - fibrinogen alpha chain, f9a - coagulation factor ixa, serpinc1 - serine (or cysteine) proteinase inhibitor, clade c (antithrombin), member 1, prozb - protein z, vitamin k-dependent plasma glycoprotein b, f9b - coagulation factor ixb, plg - plasminogen, fgg - fibrinogen, gamma polypeptide, f7 - coagulation factor vii, habp…
GO:0007596	blood coagulation	4.05e-08	4.56e-06	7.15	13950	35	669	12	[f7i - coagulation factor viii, fgb - fibrinogen, b beta polypeptide, fga - fibrinogen alpha chain, f9a - coagulation factor ixa, serpinc1 - serine (or cysteine) proteinase inhibitor, clade c (antithrombin), member 1, prozb - protein z, vitamin k-dependent plasma glycoprotein b, f9b - coagulation factor ixb, plg - plasminogen, fgg - fibrinogen, gamma polypeptide, f7 - coagulation factor vii, habp…
GO:0006081	cellular aldehyde metabolic process	4.45e-08	4.94e-06	6.45	13950	42	669	13	[tpi1b - triosephosphate isomerase 1b, hyi - hydroxypyruvate isomerase, hagh - hydroxyacylglutathione hydrolase, pnpo - pyridoxine 5'-phosphate oxidase, adh5 - alcohol dehydrogenase 5, rdh1 - retinol dehydrogenase 1, dhrs13a.1 - dehydrogenase/reductase (sdr family) member 13a, tandem duplicate 1, adh8b - alcohol dehydrogenase 8b, aldh9a1a.1 - aldehyde dehydrogenase 9 family, member a1a, tandem du…
GO:0055088	lipid homeostasis	4.45e-08	4.88e-06	6.45	13950	42	669	13	[acox1 - acyl-coenzyme a oxidase 1, palmitoyl, zgc:85843 - zgc:85843, apoba - apolipoprotein ba, apoa1b - apolipoprotein a-ib, pla2g12b - phospholipase a2, group xiib, abhd4 - abhydrolase domain containing 4, cetp - cholesteryl ester transfer protein, plasma, ephx2 - epoxide hydrolase 2, cytoplasmic, angptl4 - angiopoietin-like 4, dgat2 - diacylglycerol o-acyltransferase 2, zgc:162608 - zgc:16260…
GO:0009071	serine family amino acid catabolic process	6.24e-08	6.76e-06	11.92	13950	14	669	8	[shmt1 - serine hydroxymethyltransferase 1 (soluble), gcshb - glycine cleavage system protein h (aminomethyl carrier), b, si:ch73-263o4.4 - si:ch73-263o4.4, cdo1 - cysteine dioxygenase, type i, thnsl2 - threonine synthase-like 2 (s. cerevisiae), amt - aminomethyltransferase, gldc - glycine dehydrogenase (decarboxylating), zgc:162816 - zgc:162816]
GO:0006071	glycerol metabolic process	8e-08	8.56e-06	17.87	13950	7	669	6	[pck1 - phosphoenolpyruvate carboxykinase 1 (soluble), dgat2 - diacylglycerol o-acyltransferase 2, tpi1b - triosephosphate isomerase 1b, pgp - phosphoglycolate phosphatase, gk5 - glycerol kinase 5 (putative), pck2 - phosphoenolpyruvate carboxykinase 2 (mitochondrial)]
GO:0019400	alditol metabolic process	8e-08	8.45e-06	17.87	13950	7	669	6	[dgat2 - diacylglycerol o-acyltransferase 2, pck1 - phosphoenolpyruvate carboxykinase 1 (soluble), tpi1b - triosephosphate isomerase 1b, pgp - phosphoglycolate phosphatase, gk5 - glycerol kinase 5 (putative), pck2 - phosphoenolpyruvate carboxykinase 2 (mitochondrial)]
GO:0072330	monocarboxylic acid biosynthetic process	8.96e-08	9.36e-06	4.01	13950	104	669	20	[gck - glucokinase (hexokinase 4, maturity onset diabetes of the young 2), elovl2 - elongation of very long chain fatty acids (fen1/elo2, sur4/elo3, yeast)-like 2, tpi1b - triosephosphate isomerase 1b, elovl5 - elovl family member 5, elongation of long chain fatty acids (yeast), gapdh - glyceraldehyde-3-phosphate dehydrogenase, pgam1a - phosphoglycerate mutase 1a, lias - lipoic acid synthetase, p…
GO:0042135	neurotransmitter catabolic process	1.58e-07	1.63e-05	13.27	13950	11	669	7	[comta - catechol-o-methyltransferase a, hnmt - histamine n-methyltransferase, gcshb - glycine cleavage system protein h (aminomethyl carrier), b, ache - acetylcholinesterase, amt - aminomethyltransferase, gldc - glycine dehydrogenase (decarboxylating), mao - monoamine oxidase]
GO:1901566	organonitrogen compound biosynthetic process	2.23e-07	2.28e-05	1.98	13950	642	669	61	[rplp0 - ribosomal protein, large, p0, snx3 - sorting nexin 3, gapdh - glyceraldehyde-3-phosphate dehydrogenase, elovl5 - elovl family member 5, elongation of long chain fatty acids (yeast), agxta - alanine-glyoxylate aminotransferase a, papss2a - 3'-phosphoadenosine 5'-phosphosulfate synthase 2a, mrps30 - mitochondrial ribosomal protein s30, cth - cystathionase (cystathionine gamma-lyase), ak4 -…
GO:0016999	antibiotic metabolic process	2.49e-07	2.51e-05	4.89	13950	64	669	15	[aco1 - aconitase 1, soluble, pck1 - phosphoenolpyruvate carboxykinase 1 (soluble), cat - catalase, adh5 - alcohol dehydrogenase 5, gpx1a - glutathione peroxidase 1a, mdh1aa - malate dehydrogenase 1aa, nad (soluble), amdhd1 - amidohydrolase domain containing 1, ftcd - formiminotransferase cyclodeaminase, sdhc - succinate dehydrogenase complex, subunit c, integral membrane protein, adh8b - alcohol…
GO:0042537	benzene-containing compound metabolic process	3.07e-07	3.05e-05	15.64	13950	8	669	6	[acaa1 - acetyl-coenzyme a acyltransferase 1, afmid - arylformamidase, aldh8a1 - aldehyde dehydrogenase 8 family, member a1, kmo - kynurenine 3-monooxygenase, haao - 3-hydroxyanthranilate 3,4-dioxygenase, tdo2a - tryptophan 2,3-dioxygenase a]
GO:0010466	negative regulation of peptidase activity	3.36e-07	3.31e-05	5.12	13950	57	669	14	[serpinf2a - serine (or cysteine) peptidase inhibitor, clade f, member 2a, itih2 - inter-alpha (globulin) inhibitor h2, si:ch211-262h13.5 - si:ch211-262h13.5, serpinc1 - serine (or cysteine) proteinase inhibitor, clade c (antithrombin), member 1, serpine1 - serpin peptidase inhibitor, clade e (nexin, plasminogen activator inhibitor type 1), member 1, kng1 - kininogen 1, mcl1a - myeloid cell leuke…
GO:0006790	sulfur compound metabolic process	3.49e-07	3.4e-05	3.23	13950	155	669	24	[sult2st2 - sulfotransferase family 2, cytosolic sulfotransferase 2, sult1st6 - sulfotransferase family 1, cytosolic sulfotransferase 6, tpst1 - tyrosylprotein sulfotransferase 1, elovl5 - elovl family member 5, elongation of long chain fatty acids (yeast), sult2st1 - sulfotransferase family 2, cytosolic sulfotransferase 1, sult3st2 - sulfotransferase family 3, cytosolic sulfotransferase 2, bhmt …
GO:0042133	neurotransmitter metabolic process	3.94e-07	3.79e-05	5.96	13950	42	669	12	[shmt1 - serine hydroxymethyltransferase 1 (soluble), comta - catechol-o-methyltransferase a, gcshb - glycine cleavage system protein h (aminomethyl carrier), b, hnmt - histamine n-methyltransferase, ache - acetylcholinesterase, agxta - alanine-glyoxylate aminotransferase a, agxtb - alanine-glyoxylate aminotransferase b, amt - aminomethyltransferase, gldc - glycine dehydrogenase (decarboxylating)…
GO:0009410	response to xenobiotic stimulus	3.94e-07	3.75e-05	5.96	13950	42	669	12	[sod1 - superoxide dismutase 1, soluble, cyp3a65 - cytochrome p450, family 3, subfamily a, polypeptide 65, pck1 - phosphoenolpyruvate carboxykinase 1 (soluble), cyp1a - cytochrome p450, family 1, subfamily a, zgc:77439 - zgc:77439, nqo1 - nad(p)h dehydrogenase, quinone 1, ache - acetylcholinesterase, keap1a - kelch-like ech-associated protein 1a, pck2 - phosphoenolpyruvate carboxykinase 2 (mitoch…
GO:0072524	pyridine-containing compound metabolic process	4.71e-07	4.44e-05	4.67	13950	67	669	15	[gck - glucokinase (hexokinase 4, maturity onset diabetes of the young 2), gpd1b - glycerol-3-phosphate dehydrogenase 1b, tpi1b - triosephosphate isomerase 1b, gapdh - glyceraldehyde-3-phosphate dehydrogenase, pgam1a - phosphoglycerate mutase 1a, kmo - kynurenine 3-monooxygenase, pnpo - pyridoxine 5'-phosphate oxidase, haao - 3-hydroxyanthranilate 3,4-dioxygenase, mdh1aa - malate dehydrogenase 1a…
GO:0043467	regulation of generation of precursor metabolites and energy	7.65e-07	7.12e-05	9.27	13950	18	669	8	[ppp1r3b - protein phosphatase 1, regulatory (inhibitor) subunit 3b, khk - ketohexokinase, ppp1r3ca - protein phosphatase 1, regulatory (inhibitor) subunit 3ca, cox7a1 - cytochrome c oxidase subunit viia polypeptide 1 (muscle), cox7a3 - cytochrome c oxidase subunit viia polypeptide 3, pgk1 - phosphoglycerate kinase 1, ppp1r3cb - protein phosphatase 1, regulatory (inhibitor) subunit 3cb, cox7a2a -…
GO:0006144	purine nucleobase metabolic process	7.65e-07	7.05e-05	9.27	13950	18	669	8	[shmt1 - serine hydroxymethyltransferase 1 (soluble), gda - guanine deaminase, urad - ureidoimidazoline (2-oxo-4-hydroxy-4-carboxy-5-) decarboxylase, uox - urate oxidase, gmpr2 - guanosine monophosphate reductase 2, ttr - transthyretin (prealbumin, amyloidosis type i), allc - allantoicase, zgc:103559 - zgc:103559]
GO:0006544	glycine metabolic process	8.83e-07	8.04e-05	13.9	13950	9	669	6	[shmt1 - serine hydroxymethyltransferase 1 (soluble), gcshb - glycine cleavage system protein h (aminomethyl carrier), b, agxta - alanine-glyoxylate aminotransferase a, agxtb - alanine-glyoxylate aminotransferase b, amt - aminomethyltransferase, gldc - glycine dehydrogenase (decarboxylating)]
GO:0055090	acylglycerol homeostasis	8.83e-07	7.96e-05	13.9	13950	9	669	6	[angptl4 - angiopoietin-like 4, apoa1b - apolipoprotein a-ib, zgc:162608 - zgc:162608, pla2g12b - phospholipase a2, group xiib, cetp - cholesteryl ester transfer protein, plasma, angptl3 - angiopoietin-like 3]
GO:0070328	triglyceride homeostasis	8.83e-07	7.87e-05	13.9	13950	9	669	6	[angptl4 - angiopoietin-like 4, zgc:162608 - zgc:162608, apoa1b - apolipoprotein a-ib, pla2g12b - phospholipase a2, group xiib, angptl3 - angiopoietin-like 3, cetp - cholesteryl ester transfer protein, plasma]
GO:0072525	pyridine-containing compound biosynthetic process	9e-07	7.94e-05	5.11	13950	53	669	13	[gck - glucokinase (hexokinase 4, maturity onset diabetes of the young 2), tpi1b - triosephosphate isomerase 1b, gapdh - glyceraldehyde-3-phosphate dehydrogenase, kmo - kynurenine 3-monooxygenase, pgam1a - phosphoglycerate mutase 1a, pnpo - pyridoxine 5'-phosphate oxidase, haao - 3-hydroxyanthranilate 3,4-dioxygenase, pgk1 - phosphoglycerate kinase 1, nadkb - nad kinase b, aldob - aldolase b, fru…
GO:0045861	negative regulation of proteolysis	1.25e-06	0.000109	4.63	13950	63	669	14	[serpinf2a - serine (or cysteine) peptidase inhibitor, clade f, member 2a, itih2 - inter-alpha (globulin) inhibitor h2, si:ch211-262h13.5 - si:ch211-262h13.5, serpinc1 - serine (or cysteine) proteinase inhibitor, clade c (antithrombin), member 1, serpine1 - serpin peptidase inhibitor, clade e (nexin, plasminogen activator inhibitor type 1), member 1, kng1 - kininogen 1, mcl1a - myeloid cell leuke…
GO:0046113	nucleobase catabolic process	1.44e-06	0.000125	17.38	13950	6	669	5	[aldh6a1 - aldehyde dehydrogenase 6 family, member a1, gda - guanine deaminase, zgc:103559 - zgc:103559, dpys - dihydropyrimidinase, dpydb - dihydropyrimidine dehydrogenase b]
GO:0019362	pyridine nucleotide metabolic process	1.53e-06	0.000131	4.56	13950	64	669	14	[gck - glucokinase (hexokinase 4, maturity onset diabetes of the young 2), gpd1b - glycerol-3-phosphate dehydrogenase 1b, tpi1b - triosephosphate isomerase 1b, gapdh - glyceraldehyde-3-phosphate dehydrogenase, kmo - kynurenine 3-monooxygenase, pgam1a - phosphoglycerate mutase 1a, haao - 3-hydroxyanthranilate 3,4-dioxygenase, mdh1aa - malate dehydrogenase 1aa, nad (soluble), nadkb - nad kinase b, …
GO:0046496	nicotinamide nucleotide metabolic process	1.53e-06	0.00013	4.56	13950	64	669	14	[gck - glucokinase (hexokinase 4, maturity onset diabetes of the young 2), gpd1b - glycerol-3-phosphate dehydrogenase 1b, tpi1b - triosephosphate isomerase 1b, gapdh - glyceraldehyde-3-phosphate dehydrogenase, kmo - kynurenine 3-monooxygenase, pgam1a - phosphoglycerate mutase 1a, haao - 3-hydroxyanthranilate 3,4-dioxygenase, mdh1aa - malate dehydrogenase 1aa, nad (soluble), nadkb - nad kinase b, …
GO:1901564	organonitrogen compound metabolic process	1.9e-06	0.00016	1.35	13950	3002	669	194	[gda - guanine deaminase, elovl5 - elovl family member 5, elongation of long chain fatty acids (yeast), dad1 - defender against cell death 1, gstz1 - glutathione s-transferase zeta 1, aldh4a1 - aldehyde dehydrogenase 4 family, member a1, hmbsa - hydroxymethylbilane synthase a, hpda - 4-hydroxyphenylpyruvate dioxygenase a, npepps - aminopeptidase puromycin sensitive, mrpl12 - mitochondrial ribosom…
GO:0017001	antibiotic catabolic process	1.9e-06	0.000158	7.22	13950	26	669	9	[adh8b - alcohol dehydrogenase 8b, pck1 - phosphoenolpyruvate carboxykinase 1 (soluble), cat - catalase, adh5 - alcohol dehydrogenase 5, pck2 - phosphoenolpyruvate carboxykinase 2 (mitochondrial), gpx1a - glutathione peroxidase 1a, prdx5 - peroxiredoxin 5, adh8a - alcohol dehydrogenase 8a, prdx2 - peroxiredoxin 2]
GO:0006753	nucleoside phosphate metabolic process	2.13e-06	0.000175	2.47	13950	270	669	32	[hint1 - histidine triad nucleotide binding protein 1, gck - glucokinase (hexokinase 4, maturity onset diabetes of the young 2), gpd1b - glycerol-3-phosphate dehydrogenase 1b, elovl5 - elovl family member 5, elongation of long chain fatty acids (yeast), gapdh - glyceraldehyde-3-phosphate dehydrogenase, kmo - kynurenine 3-monooxygenase, nme4 - non-metastatic cells 4, protein expressed in, papss2a …
GO:0006733	oxidoreduction coenzyme metabolic process	2.18e-06	0.000177	4.17	13950	75	669	15	[gck - glucokinase (hexokinase 4, maturity onset diabetes of the young 2), coq3 - coenzyme q3 homolog, methyltransferase (yeast), gpd1b - glycerol-3-phosphate dehydrogenase 1b, tpi1b - triosephosphate isomerase 1b, gapdh - glyceraldehyde-3-phosphate dehydrogenase, pgam1a - phosphoglycerate mutase 1a, kmo - kynurenine 3-monooxygenase, haao - 3-hydroxyanthranilate 3,4-dioxygenase, mdh1aa - malate d…
GO:0016051	carbohydrate biosynthetic process	2.19e-06	0.000177	4.76	13950	57	669	13	[pck1 - phosphoenolpyruvate carboxykinase 1 (soluble), ppp1r3ca - protein phosphatase 1, regulatory (inhibitor) subunit 3ca, tpi1b - triosephosphate isomerase 1b, pgp - phosphoglycolate phosphatase, ugp2a - udp-glucose pyrophosphorylase 2a, pgk1 - phosphoglycerate kinase 1, rgn - regucalcin, ppp1r3cb - protein phosphatase 1, regulatory (inhibitor) subunit 3cb, gyg1a - glycogenin 1a, gys2 - glycog…
GO:0009117	nucleotide metabolic process	2.49e-06	0.000199	2.5	13950	259	669	31	[hint1 - histidine triad nucleotide binding protein 1, gck - glucokinase (hexokinase 4, maturity onset diabetes of the young 2), gpd1b - glycerol-3-phosphate dehydrogenase 1b, elovl5 - elovl family member 5, elongation of long chain fatty acids (yeast), gapdh - glyceraldehyde-3-phosphate dehydrogenase, kmo - kynurenine 3-monooxygenase, nme4 - non-metastatic cells 4, protein expressed in, papss2a …
GO:0044238	primary metabolic process	2.68e-06	0.000213	1.26	13950	4305	669	261	[pla2g15 - phospholipase a2, group xv, gda - guanine deaminase, elovl5 - elovl family member 5, elongation of long chain fatty acids (yeast), cyp4v7 - cytochrome p450, family 4, subfamily v, polypeptide 7, dad1 - defender against cell death 1, gstz1 - glutathione s-transferase zeta 1, aldh4a1 - aldehyde dehydrogenase 4 family, member a1, rbm24a - rna binding motif protein 24a, hmbsa - hydroxymeth…
GO:0019363	pyridine nucleotide biosynthetic process	3.04e-06	0.000239	5	13950	50	669	12	[gck - glucokinase (hexokinase 4, maturity onset diabetes of the young 2), aspdh - aspartate dehydrogenase domain containing, aldob - aldolase b, fructose-bisphosphate, afmid - arylformamidase, tpi1b - triosephosphate isomerase 1b, gapdh - glyceraldehyde-3-phosphate dehydrogenase, pgam1a - phosphoglycerate mutase 1a, kmo - kynurenine 3-monooxygenase, haao - 3-hydroxyanthranilate 3,4-dioxygenase, …
GO:0019359	nicotinamide nucleotide biosynthetic process	3.04e-06	0.000236	5	13950	50	669	12	[gck - glucokinase (hexokinase 4, maturity onset diabetes of the young 2), aspdh - aspartate dehydrogenase domain containing, afmid - arylformamidase, aldob - aldolase b, fructose-bisphosphate, tpi1b - triosephosphate isomerase 1b, gapdh - glyceraldehyde-3-phosphate dehydrogenase, pgam1a - phosphoglycerate mutase 1a, kmo - kynurenine 3-monooxygenase, haao - 3-hydroxyanthranilate 3,4-dioxygenase, …
GO:0006638	neutral lipid metabolic process	3.71e-06	0.000286	5.96	13950	35	669	10	[apoba - apolipoprotein ba, si:ch211-117n7.6 - si:ch211-117n7.6, dgat2 - diacylglycerol o-acyltransferase 2, lipca - lipase, hepatic a, lipg - lipase, endothelial, si:ch211-117n7.7 - si:ch211-117n7.7, lpin1 - lipin 1, gk5 - glycerol kinase 5 (putative), lpl - lipoprotein lipase, cetp - cholesteryl ester transfer protein, plasma]
GO:0006639	acylglycerol metabolic process	3.71e-06	0.000284	5.96	13950	35	669	10	[apoba - apolipoprotein ba, si:ch211-117n7.6 - si:ch211-117n7.6, dgat2 - diacylglycerol o-acyltransferase 2, lipca - lipase, hepatic a, lipg - lipase, endothelial, si:ch211-117n7.7 - si:ch211-117n7.7, gk5 - glycerol kinase 5 (putative), lpin1 - lipin 1, lpl - lipoprotein lipase, cetp - cholesteryl ester transfer protein, plasma]
GO:0052548	regulation of endopeptidase activity	3.96e-06	0.0003	4.23	13950	69	669	14	[serpinf2a - serine (or cysteine) peptidase inhibitor, clade f, member 2a, si:ch211-262h13.5 - si:ch211-262h13.5, serpinc1 - serine (or cysteine) proteinase inhibitor, clade c (antithrombin), member 1, serpine1 - serpin peptidase inhibitor, clade e (nexin, plasminogen activator inhibitor type 1), member 1, diabloa - diablo, iap-binding mitochondrial protein a, kng1 - kininogen 1, mcl1a - myeloid …
GO:0065008	regulation of biological quality	3.98e-06	0.000299	1.6	13950	1186	669	91	[kdelr2b - kdel (lys-asp-glu-leu) endoplasmic reticulum protein retention receptor 2b, rnd1 - rho family gtpase 1, atp2c1 - atpase, ca++ transporting, type 2c, member 1, plin2 - perilipin 2, gapdh - glyceraldehyde-3-phosphate dehydrogenase, dtnbp1a - dystrobrevin binding protein 1a, fn1b - fibronectin 1b, mest - mesoderm specific transcript, agxta - alanine-glyoxylate aminotransferase a, prozb - …
GO:0051346	negative regulation of hydrolase activity	4.3e-06	0.00032	3.96	13950	79	669	15	[serpinf2a - serine (or cysteine) peptidase inhibitor, clade f, member 2a, itih2 - inter-alpha (globulin) inhibitor h2, si:ch211-262h13.5 - si:ch211-262h13.5, serpinc1 - serine (or cysteine) proteinase inhibitor, clade c (antithrombin), member 1, serpine1 - serpin peptidase inhibitor, clade e (nexin, plasminogen activator inhibitor type 1), member 1, kng1 - kininogen 1, mcl1a - myeloid cell leuke…
GO:1990748	cellular detoxification	4.43e-06	0.000327	9.12	13950	16	669	7	[sod1 - superoxide dismutase 1, soluble, adh8b - alcohol dehydrogenase 8b, sod3a - superoxide dismutase 3, extracellular a, adh5 - alcohol dehydrogenase 5, akr1a1a - aldo-keto reductase family 1, member a1a (aldehyde reductase), adh8a - alcohol dehydrogenase 8a, prdx2 - peroxiredoxin 2]
GO:0055092	sterol homeostasis	4.43e-06	0.000324	9.12	13950	16	669	7	[apoba - apolipoprotein ba, zgc:162608 - zgc:162608, apoa1b - apolipoprotein a-ib, pla2g12b - phospholipase a2, group xiib, angptl3 - angiopoietin-like 3, cetp - cholesteryl ester transfer protein, plasma, ephx2 - epoxide hydrolase 2, cytoplasmic]
GO:0042632	cholesterol homeostasis	4.43e-06	0.000321	9.12	13950	16	669	7	[apoba - apolipoprotein ba, zgc:162608 - zgc:162608, apoa1b - apolipoprotein a-ib, pla2g12b - phospholipase a2, group xiib, angptl3 - angiopoietin-like 3, cetp - cholesteryl ester transfer protein, plasma, ephx2 - epoxide hydrolase 2, cytoplasmic]
GO:0006570	tyrosine metabolic process	4.47e-06	0.000322	11.37	13950	11	669	6	[hgd - homogentisate 1,2-dioxygenase, tat - tyrosine aminotransferase, gstz1 - glutathione s-transferase zeta 1, hpda - 4-hydroxyphenylpyruvate dioxygenase a, fah - fumarylacetoacetate hydrolase (fumarylacetoacetase), pah - phenylalanine hydroxylase]
GO:0042402	cellular biogenic amine catabolic process	4.47e-06	0.000319	11.37	13950	11	669	6	[afmid - arylformamidase, hnmt - histamine n-methyltransferase, kmo - kynurenine 3-monooxygenase, haao - 3-hydroxyanthranilate 3,4-dioxygenase, tdo2a - tryptophan 2,3-dioxygenase a, mao - monoamine oxidase]
GO:0009310	amine catabolic process	4.47e-06	0.000316	11.37	13950	11	669	6	[afmid - arylformamidase, hnmt - histamine n-methyltransferase, kmo - kynurenine 3-monooxygenase, haao - 3-hydroxyanthranilate 3,4-dioxygenase, mao - monoamine oxidase, tdo2a - tryptophan 2,3-dioxygenase a]
GO:0006641	triglyceride metabolic process	4.71e-06	0.000331	7.58	13950	22	669	8	[apoba - apolipoprotein ba, dgat2 - diacylglycerol o-acyltransferase 2, lipca - lipase, hepatic a, lipg - lipase, endothelial, lpin1 - lipin 1, gk5 - glycerol kinase 5 (putative), lpl - lipoprotein lipase, cetp - cholesteryl ester transfer protein, plasma]
GO:0042398	cellular modified amino acid biosynthetic process	4.71e-06	0.000328	7.58	13950	22	669	8	[gamt - guanidinoacetate n-methyltransferase, bbox1 - butyrobetaine (gamma), 2-oxoglutarate dioxygenase 1 (gamma-butyrobetaine hydroxylase), aldh9a1a.1 - aldehyde dehydrogenase 9 family, member a1a, tandem duplicate 1, ckmt1 - creatine kinase, mitochondrial 1, zgc:153031 - zgc:153031, gch1 - gtp cyclohydrolase 1, gatm - glycine amidinotransferase (l-arginine:glycine amidinotransferase), aldh9a1b …
GO:0072378	blood coagulation, fibrin clot formation	4.84e-06	0.000334	14.89	13950	7	669	5	[fgb - fibrinogen, b beta polypeptide, fga - fibrinogen alpha chain, fn1b - fibronectin 1b, fgg - fibrinogen, gamma polypeptide, f7 - coagulation factor vii]
GO:0072376	protein activation cascade	5.11e-06	0.00035	5.21	13950	44	669	11	[fgb - fibrinogen, b beta polypeptide, bfb - complement component bfb, cfb - complement factor b, masp2 - mannan-binding lectin serine peptidase 2, fga - fibrinogen alpha chain, fn1b - fibronectin 1b, c8a - complement component 8, alpha polypeptide, c9 - complement component 9, fgg - fibrinogen, gamma polypeptide, c8b - complement component 8, beta polypeptide, f7 - coagulation factor vii]
GO:0016052	carbohydrate catabolic process	5.96e-06	0.000405	4.37	13950	62	669	13	[gck - glucokinase (hexokinase 4, maturity onset diabetes of the young 2), tpi1b - triosephosphate isomerase 1b, gapdh - glyceraldehyde-3-phosphate dehydrogenase, pgam1a - phosphoglycerate mutase 1a, gk5 - glycerol kinase 5 (putative), pygl - phosphorylase, glycogen; liver (hers disease, glycogen storage disease type vi), pgk1 - phosphoglycerate kinase 1, gusb - glucuronidase, beta, miox - myo-in…
GO:0005996	monosaccharide metabolic process	5.96e-06	0.000402	4.37	13950	62	669	13	[gck - glucokinase (hexokinase 4, maturity onset diabetes of the young 2), pck1 - phosphoenolpyruvate carboxykinase 1 (soluble), pgm1 - phosphoglucomutase 1, tpi1b - triosephosphate isomerase 1b, gapdh - glyceraldehyde-3-phosphate dehydrogenase, pgk1 - phosphoglycerate kinase 1, rgn - regucalcin, fbp1b - fructose-1,6-bisphosphatase 1b, khk - ketohexokinase, g6pca.2 - glucose-6-phosphatase a, cata…
GO:0046364	monosaccharide biosynthetic process	7.21e-06	0.000482	8.59	13950	17	669	7	[fbp1b - fructose-1,6-bisphosphatase 1b, pck1 - phosphoenolpyruvate carboxykinase 1 (soluble), tpi1b - triosephosphate isomerase 1b, g6pca.2 - glucose-6-phosphatase a, catalytic, tandem duplicate 2, pck2 - phosphoenolpyruvate carboxykinase 2 (mitochondrial), pgk1 - phosphoglycerate kinase 1, rgn - regucalcin]
GO:0009060	aerobic respiration	7.21e-06	0.000479	8.59	13950	17	669	7	[uqcrh - ubiquinol-cytochrome c reductase hinge protein, cox4i1 - cytochrome c oxidase subunit iv isoform 1, cox7c - cytochrome c oxidase, subunit viic, cox5b2 - cytochrome c oxidase subunit vb 2, cox6a2 - cytochrome c oxidase subunit via polypeptide 2, uqcrb - ubiquinol-cytochrome c reductase binding protein, ndufs7 - nadh dehydrogenase (ubiquinone) fe-s protein 7, (nadh-coenzyme q reductase)]
GO:0071466	cellular response to xenobiotic stimulus	7.33e-06	0.000483	6.26	13950	30	669	9	[pck1 - phosphoenolpyruvate carboxykinase 1 (soluble), cyp1a - cytochrome p450, family 1, subfamily a, zgc:77439 - zgc:77439, nqo1 - nad(p)h dehydrogenase, quinone 1, keap1a - kelch-like ech-associated protein 1a, pck2 - phosphoenolpyruvate carboxykinase 2 (mitochondrial), cyb5a - cytochrome b5 type a (microsomal), adh8a - alcohol dehydrogenase 8a, gstp1 - glutathione s-transferase pi 1]
GO:0006635	fatty acid beta-oxidation	9.95e-06	0.000651	6.95	13950	24	669	8	[acaa1 - acetyl-coenzyme a acyltransferase 1, acox1 - acyl-coenzyme a oxidase 1, palmitoyl, cpt2 - carnitine palmitoyltransferase ii, acat1 - acetyl-coenzyme a acetyltransferase 1 (acetoacetyl coenzyme a thiolase), acat2 - acetyl-coa acetyltransferase 2, ehhadh - enoyl-coenzyme a, hydratase/3-hydroxyacyl coenzyme a dehydrogenase, auh - au rna binding protein/enoyl-coenzyme a hydratase, hsd17b4 - …
GO:0006979	response to oxidative stress	1.07e-05	0.000696	4.47	13950	56	669	12	[oser1 - oxidative stress responsive serine-rich 1, ndufa6 - nadh dehydrogenase (ubiquinone) 1 alpha subcomplex, 6, cat - catalase, gpx4b - glutathione peroxidase 4b, msrb2 - methionine sulfoxide reductase b2, keap1a - kelch-like ech-associated protein 1a, gpx4a - glutathione peroxidase 4a, gpx1a - glutathione peroxidase 1a, gpx3 - glutathione peroxidase 3 (plasma), prdx3 - peroxiredoxin 3, prdx5…
GO:0006090	pyruvate metabolic process	1.26e-05	0.000814	4.78	13950	48	669	11	[gck - glucokinase (hexokinase 4, maturity onset diabetes of the young 2), aldob - aldolase b, fructose-bisphosphate, pck1 - phosphoenolpyruvate carboxykinase 1 (soluble), tpi1b - triosephosphate isomerase 1b, gapdh - glyceraldehyde-3-phosphate dehydrogenase, agxtb - alanine-glyoxylate aminotransferase b, pgam1a - phosphoglycerate mutase 1a, eno3 - enolase 3, (beta, muscle), pck2 - phosphoenolpyr…
GO:0006633	fatty acid biosynthetic process	1.3e-05	0.00083	4.39	13950	57	669	12	[elovl2 - elongation of very long chain fatty acids (fen1/elo2, sur4/elo3, yeast)-like 2, zgc:113054 - zgc:113054, lipca - lipase, hepatic a, ndufab1b - nadh dehydrogenase (ubiquinone) 1, alpha/beta subcomplex, 1b, elovl5 - elovl family member 5, elongation of long chain fatty acids (yeast), lipg - lipase, endothelial, lias - lipoic acid synthetase, thnsl2 - threonine synthase-like 2 (s. cerevisi…
GO:0098754	detoxification	1.4e-05	0.00089	6.67	13950	25	669	8	[acaa1 - acetyl-coenzyme a acyltransferase 1, sod1 - superoxide dismutase 1, soluble, adh8b - alcohol dehydrogenase 8b, sod3a - superoxide dismutase 3, extracellular a, adh5 - alcohol dehydrogenase 5, akr1a1a - aldo-keto reductase family 1, member a1a (aldehyde reductase), adh8a - alcohol dehydrogenase 8a, prdx2 - peroxiredoxin 2]
GO:0046434	organophosphate catabolic process	1.42e-05	0.000892	3.28	13950	108	669	17	[hint1 - histidine triad nucleotide binding protein 1, si:ch211-117n7.6 - si:ch211-117n7.6, gck - glucokinase (hexokinase 4, maturity onset diabetes of the young 2), tpi1b - triosephosphate isomerase 1b, gpd1b - glycerol-3-phosphate dehydrogenase 1b, gapdh - glyceraldehyde-3-phosphate dehydrogenase, pgam1a - phosphoglycerate mutase 1a, si:ch211-117n7.7 - si:ch211-117n7.7, pgk1 - phosphoglycerate …
GO:0052547	regulation of peptidase activity	1.47e-05	0.00092	3.6	13950	87	669	15	[serpinf2a - serine (or cysteine) peptidase inhibitor, clade f, member 2a, itih2 - inter-alpha (globulin) inhibitor h2, si:ch211-262h13.5 - si:ch211-262h13.5, serpinc1 - serine (or cysteine) proteinase inhibitor, clade c (antithrombin), member 1, serpine1 - serpin peptidase inhibitor, clade e (nexin, plasminogen activator inhibitor type 1), member 1, diabloa - diablo, iap-binding mitochondrial pr…
GO:1901362	organic cyclic compound biosynthetic process	1.49e-05	0.000921	1.88	13950	543	669	49	[hint1 - histidine triad nucleotide binding protein 1, snx3 - sorting nexin 3, gapdh - glyceraldehyde-3-phosphate dehydrogenase, elovl5 - elovl family member 5, elongation of long chain fatty acids (yeast), papss2a - 3'-phosphoadenosine 5'-phosphosulfate synthase 2a, ak4 - adenylate kinase 4, hmbsa - hydroxymethylbilane synthase a, oat - ornithine aminotransferase, mrpl12 - mitochondrial ribosoma…
GO:0008652	cellular amino acid biosynthetic process	1.92e-05	0.00118	4.59	13950	50	669	11	[shmt1 - serine hydroxymethyltransferase 1 (soluble), cth - cystathionase (cystathionine gamma-lyase), gamt - guanidinoacetate n-methyltransferase, agxta - alanine-glyoxylate aminotransferase a, agxtb - alanine-glyoxylate aminotransferase b, bhmt - betaine-homocysteine methyltransferase, oat - ornithine aminotransferase, pah - phenylalanine hydroxylase, gatm - glycine amidinotransferase (l-argini…
GO:0090407	organophosphate biosynthetic process	2.12e-05	0.0013	2.28	13950	274	669	30	[gck - glucokinase (hexokinase 4, maturity onset diabetes of the young 2), elovl5 - elovl family member 5, elongation of long chain fatty acids (yeast), gapdh - glyceraldehyde-3-phosphate dehydrogenase, abhd4 - abhydrolase domain containing 4, kmo - kynurenine 3-monooxygenase, nme4 - non-metastatic cells 4, protein expressed in, pnpo - pyridoxine 5'-phosphate oxidase, papss2a - 3'-phosphoadenosin…
GO:0030258	lipid modification	2.5e-05	0.00152	3.03	13950	124	669	18	[acox1 - acyl-coenzyme a oxidase 1, palmitoyl, hao1 - hydroxyacid oxidase (glycolate oxidase) 1, acat1 - acetyl-coenzyme a acetyltransferase 1 (acetoacetyl coenzyme a thiolase), phyh - phytanoyl-coa 2-hydroxylase, acat2 - acetyl-coa acetyltransferase 2, cyp4v7 - cytochrome p450, family 4, subfamily v, polypeptide 7, cyp24a1 - cytochrome p450, family 24, subfamily a, polypeptide 1, auh - au rna bi…
GO:0006572	tyrosine catabolic process	2.52e-05	0.00152	16.68	13950	5	669	4	[tat - tyrosine aminotransferase, fah - fumarylacetoacetate hydrolase (fumarylacetoacetase), hpda - 4-hydroxyphenylpyruvate dioxygenase a, gstz1 - glutathione s-transferase zeta 1]
GO:0006122	mitochondrial electron transport, ubiquinol to cytochrome c	2.52e-05	0.00151	16.68	13950	5	669	4	[uqcrh - ubiquinol-cytochrome c reductase hinge protein, uqcrfs1 - ubiquinol-cytochrome c reductase, rieske iron-sulfur polypeptide 1, cyc1 - cytochrome c-1, uqcrb - ubiquinol-cytochrome c reductase binding protein]
GO:0046459	short-chain fatty acid metabolic process	2.52e-05	0.0015	16.68	13950	5	669	4	[pck1 - phosphoenolpyruvate carboxykinase 1 (soluble), acads - acyl-coenzyme a dehydrogenase, c-2 to c-3 short chain, thnsl2 - threonine synthase-like 2 (s. cerevisiae), pck2 - phosphoenolpyruvate carboxykinase 2 (mitochondrial)]
GO:0045333	cellular respiration	2.53e-05	0.0015	7.3	13950	20	669	7	[uqcrh - ubiquinol-cytochrome c reductase hinge protein, cox4i1 - cytochrome c oxidase subunit iv isoform 1, cox7c - cytochrome c oxidase, subunit viic, cox5b2 - cytochrome c oxidase subunit vb 2, cox6a2 - cytochrome c oxidase subunit via polypeptide 2, uqcrb - ubiquinol-cytochrome c reductase binding protein, ndufs7 - nadh dehydrogenase (ubiquinone) fe-s protein 7, (nadh-coenzyme q reductase)]
GO:0051289	protein homotetramerization	2.57e-05	0.0015	8.94	13950	14	669	6	[shmt1 - serine hydroxymethyltransferase 1 (soluble), aldh9a1a.1 - aldehyde dehydrogenase 9 family, member a1a, tandem duplicate 1, uox - urate oxidase, gnmt - glycine n-methyltransferase, aldh9a1b - aldehyde dehydrogenase 9 family, member a1b, tdo2a - tryptophan 2,3-dioxygenase a]
GO:1901616	organic hydroxy compound catabolic process	2.64e-05	0.00154	6.18	13950	27	669	8	[miox - myo-inositol oxygenase, comta - catechol-o-methyltransferase a, bpnt1 - bisphosphate nucleotidase 1, tpi1b - triosephosphate isomerase 1b, cyp24a1 - cytochrome p450, family 24, subfamily a, polypeptide 1, gk5 - glycerol kinase 5 (putative), fah - fumarylacetoacetate hydrolase (fumarylacetoacetase), apoeb - apolipoprotein eb]
GO:0046185	aldehyde catabolic process	2.68e-05	0.00155	11.58	13950	9	669	5	[adh8b - alcohol dehydrogenase 8b, hagh - hydroxyacylglutathione hydrolase, adh5 - alcohol dehydrogenase 5, hoga1 - 4-hydroxy-2-oxoglutarate aldolase 1, adh8a - alcohol dehydrogenase 8a]
GO:0019751	polyol metabolic process	2.84e-05	0.00163	4.41	13950	52	669	11	[miox - myo-inositol oxygenase, dgat2 - diacylglycerol o-acyltransferase 2, pck1 - phosphoenolpyruvate carboxykinase 1 (soluble), bpnt1 - bisphosphate nucleotidase 1, tpi1b - triosephosphate isomerase 1b, pgp - phosphoglycolate phosphatase, gch1 - gtp cyclohydrolase 1, gk5 - glycerol kinase 5 (putative), qdpra - quinoid dihydropteridine reductase a, pck2 - phosphoenolpyruvate carboxykinase 2 (mit…
GO:0043086	negative regulation of catalytic activity	2.89e-05	0.00165	2.89	13950	137	669	19	[serpinf2a - serine (or cysteine) peptidase inhibitor, clade f, member 2a, si:ch211-262h13.5 - si:ch211-262h13.5, itih2 - inter-alpha (globulin) inhibitor h2, dtnbp1a - dystrobrevin binding protein 1a, cdkn1bb - cyclin-dependent kinase inhibitor 1bb, serpinc1 - serine (or cysteine) proteinase inhibitor, clade c (antithrombin), member 1, serpine1 - serpin peptidase inhibitor, clade e (nexin, plasm…
GO:0044092	negative regulation of molecular function	3.79e-05	0.00215	2.67	13950	164	669	21	[serpinf2a - serine (or cysteine) peptidase inhibitor, clade f, member 2a, si:ch211-262h13.5 - si:ch211-262h13.5, itih2 - inter-alpha (globulin) inhibitor h2, dtnbp1a - dystrobrevin binding protein 1a, cdkn1bb - cyclin-dependent kinase inhibitor 1bb, serpinc1 - serine (or cysteine) proteinase inhibitor, clade c (antithrombin), member 1, serpine1 - serpin peptidase inhibitor, clade e (nexin, plasm…
GO:0008610	lipid biosynthetic process	3.91e-05	0.0022	2.33	13950	242	669	27	[apoa1b - apolipoprotein a-ib, elovl5 - elovl family member 5, elongation of long chain fatty acids (yeast), abhd4 - abhydrolase domain containing 4, chpt1 - choline phosphotransferase 1, pcyt1bb - phosphate cytidylyltransferase 1, choline, beta b, lipca - lipase, hepatic a, ndufab1b - nadh dehydrogenase (ubiquinone) 1, alpha/beta subcomplex, 1b, ndufab1a - nadh dehydrogenase (ubiquinone) 1, alph…
GO:0009081	branched-chain amino acid metabolic process	4.1e-05	0.0023	8.34	13950	15	669	6	[aldh6a1 - aldehyde dehydrogenase 6 family, member a1, mccc2 - methylcrotonoyl-coenzyme a carboxylase 2 (beta), ivd - isovaleryl coenzyme a dehydrogenase, bckdha - branched chain keto acid dehydrogenase e1, alpha polypeptide, dbt - dihydrolipoamide branched chain transacylase e2, hmgcl - 3-hydroxymethyl-3-methylglutaryl-coenzyme a lyase (hydroxymethylglutaricaciduria)]
GO:0046034	ATP metabolic process	4.12e-05	0.00229	4.25	13950	54	669	11	[gck - glucokinase (hexokinase 4, maturity onset diabetes of the young 2), atp5l - atp synthase, h+ transporting, mitochondrial f0 complex, subunit g, aldob - aldolase b, fructose-bisphosphate, ak4 - adenylate kinase 4, tpi1b - triosephosphate isomerase 1b, gapdh - glyceraldehyde-3-phosphate dehydrogenase, pgam1a - phosphoglycerate mutase 1a, ak2 - adenylate kinase 2, cox7b - cytochrome c oxidase…
GO:0019318	hexose metabolic process	4.93e-05	0.00272	4.17	13950	55	669	11	[gck - glucokinase (hexokinase 4, maturity onset diabetes of the young 2), fbp1b - fructose-1,6-bisphosphatase 1b, pck1 - phosphoenolpyruvate carboxykinase 1 (soluble), pgm1 - phosphoglucomutase 1, khk - ketohexokinase, tpi1b - triosephosphate isomerase 1b, gapdh - glyceraldehyde-3-phosphate dehydrogenase, g6pca.2 - glucose-6-phosphatase a, catalytic, tandem duplicate 2, pck2 - phosphoenolpyruvat…
GO:0006577	amino-acid betaine metabolic process	5.15e-05	0.00283	10.43	13950	10	669	5	[bbox1 - butyrobetaine (gamma), 2-oxoglutarate dioxygenase 1 (gamma-butyrobetaine hydroxylase), aldh9a1a.1 - aldehyde dehydrogenase 9 family, member a1a, tandem duplicate 1, crata - carnitine o-acetyltransferase a, bhmt - betaine-homocysteine methyltransferase, aldh9a1b - aldehyde dehydrogenase 9 family, member a1b]
GO:0010035	response to inorganic substance	5.91e-05	0.00322	3.57	13950	76	669	13	[sod1 - superoxide dismutase 1, soluble, aco1 - aconitase 1, soluble, cat - catalase, hsp70l - heat shock cognate 70-kd protein, like, gpx1a - glutathione peroxidase 1a, cox17 - cox17 cytochrome c oxidase assembly homolog (s. cerevisiae), oser1 - oxidative stress responsive serine-rich 1, khk - ketohexokinase, slc40a1 - solute carrier family 40 (iron-regulated transporter), member 1, cpne1 - copi…
GO:0034637	cellular carbohydrate biosynthetic process	5.92e-05	0.00321	4.94	13950	38	669	9	[gys2 - glycogen synthase 2, fbp1b - fructose-1,6-bisphosphatase 1b, pck1 - phosphoenolpyruvate carboxykinase 1 (soluble), ppp1r3ca - protein phosphatase 1, regulatory (inhibitor) subunit 3ca, pgp - phosphoglycolate phosphatase, pck2 - phosphoenolpyruvate carboxykinase 2 (mitochondrial), ugp2a - udp-glucose pyrophosphorylase 2a, ppp1r3cb - protein phosphatase 1, regulatory (inhibitor) subunit 3cb…
GO:0009165	nucleotide biosynthetic process	5.92e-05	0.00319	2.59	13950	169	669	21	[gck - glucokinase (hexokinase 4, maturity onset diabetes of the young 2), tpi1b - triosephosphate isomerase 1b, gapdh - glyceraldehyde-3-phosphate dehydrogenase, elovl5 - elovl family member 5, elongation of long chain fatty acids (yeast), pgam1a - phosphoglycerate mutase 1a, kmo - kynurenine 3-monooxygenase, ak2 - adenylate kinase 2, nme4 - non-metastatic cells 4, protein expressed in, haao - 3…
GO:0008202	steroid metabolic process	6.24e-05	0.00334	3.36	13950	87	669	14	[faxdc2 - fatty acid hydroxylase domain containing 2, hmgcra - 3-hydroxy-3-methylglutaryl-coenzyme a reductase a, apoa1b - apolipoprotein a-ib, ebpl - emopamil binding protein-like, insig1 - insulin induced gene 1, cyp24a1 - cytochrome p450, family 24, subfamily a, polypeptide 1, srd5a2a - steroid-5-alpha-reductase, alpha polypeptide 2a, apoeb - apolipoprotein eb, cetp - cholesteryl ester transfe…
GO:0006094	gluconeogenesis	6.3e-05	0.00335	7.82	13950	16	669	6	[fbp1b - fructose-1,6-bisphosphatase 1b, pck1 - phosphoenolpyruvate carboxykinase 1 (soluble), tpi1b - triosephosphate isomerase 1b, g6pca.2 - glucose-6-phosphatase a, catalytic, tandem duplicate 2, pck2 - phosphoenolpyruvate carboxykinase 2 (mitochondrial), pgk1 - phosphoglycerate kinase 1]
GO:0019319	hexose biosynthetic process	6.3e-05	0.00333	7.82	13950	16	669	6	[fbp1b - fructose-1,6-bisphosphatase 1b, pck1 - phosphoenolpyruvate carboxykinase 1 (soluble), tpi1b - triosephosphate isomerase 1b, g6pca.2 - glucose-6-phosphatase a, catalytic, tandem duplicate 2, pck2 - phosphoenolpyruvate carboxykinase 2 (mitochondrial), pgk1 - phosphoglycerate kinase 1]
GO:0019674	NAD metabolic process	7.06e-05	0.00371	6.35	13950	23	669	7	[afmid - arylformamidase, aspdh - aspartate dehydrogenase domain containing, gpd1b - glycerol-3-phosphate dehydrogenase 1b, kmo - kynurenine 3-monooxygenase, haao - 3-hydroxyanthranilate 3,4-dioxygenase, mdh1aa - malate dehydrogenase 1aa, nad (soluble), nadkb - nad kinase b]
GO:0071825	protein-lipid complex subunit organization	7.28e-05	0.0038	13.9	13950	6	669	4	[zgc:162608 - zgc:162608, apoa1b - apolipoprotein a-ib, apoeb - apolipoprotein eb, cetp - cholesteryl ester transfer protein, plasma]
GO:0071827	plasma lipoprotein particle organization	7.28e-05	0.00378	13.9	13950	6	669	4	[zgc:162608 - zgc:162608, apoa1b - apolipoprotein a-ib, apoeb - apolipoprotein eb, cetp - cholesteryl ester transfer protein, plasma]
GO:0006569	tryptophan catabolic process	7.28e-05	0.00375	13.9	13950	6	669	4	[afmid - arylformamidase, kmo - kynurenine 3-monooxygenase, haao - 3-hydroxyanthranilate 3,4-dioxygenase, tdo2a - tryptophan 2,3-dioxygenase a]
GO:0006568	tryptophan metabolic process	7.28e-05	0.00373	13.9	13950	6	669	4	[afmid - arylformamidase, kmo - kynurenine 3-monooxygenase, haao - 3-hydroxyanthranilate 3,4-dioxygenase, tdo2a - tryptophan 2,3-dioxygenase a]
GO:0006586	indolalkylamine metabolic process	7.28e-05	0.00371	13.9	13950	6	669	4	[afmid - arylformamidase, kmo - kynurenine 3-monooxygenase, haao - 3-hydroxyanthranilate 3,4-dioxygenase, tdo2a - tryptophan 2,3-dioxygenase a]
GO:0030168	platelet activation	7.28e-05	0.00369	13.9	13950	6	669	4	[fgb - fibrinogen, b beta polypeptide, fga - fibrinogen alpha chain, fgg - fibrinogen, gamma polypeptide, f2 - coagulation factor ii (thrombin)]
GO:0070189	kynurenine metabolic process	7.28e-05	0.00367	13.9	13950	6	669	4	[afmid - arylformamidase, aldh8a1 - aldehyde dehydrogenase 8 family, member a1, kmo - kynurenine 3-monooxygenase, tdo2a - tryptophan 2,3-dioxygenase a]
GO:0042436	indole-containing compound catabolic process	7.28e-05	0.00364	13.9	13950	6	669	4	[afmid - arylformamidase, kmo - kynurenine 3-monooxygenase, haao - 3-hydroxyanthranilate 3,4-dioxygenase, tdo2a - tryptophan 2,3-dioxygenase a]
GO:0046218	indolalkylamine catabolic process	7.28e-05	0.00362	13.9	13950	6	669	4	[afmid - arylformamidase, kmo - kynurenine 3-monooxygenase, haao - 3-hydroxyanthranilate 3,4-dioxygenase, tdo2a - tryptophan 2,3-dioxygenase a]
GO:0006576	cellular biogenic amine metabolic process	7.92e-05	0.00392	5.38	13950	31	669	8	[afmid - arylformamidase, hnmt - histamine n-methyltransferase, kmo - kynurenine 3-monooxygenase, agmat - agmatine ureohydrolase (agmatinase), haao - 3-hydroxyanthranilate 3,4-dioxygenase, mao - monoamine oxidase, tdo2a - tryptophan 2,3-dioxygenase a, oaz2a - ornithine decarboxylase antizyme 2a]
GO:0006766	vitamin metabolic process	7.92e-05	0.0039	5.38	13950	31	669	8	[shmt1 - serine hydroxymethyltransferase 1 (soluble), cyp24a1 - cytochrome p450, family 24, subfamily a, polypeptide 1, zgc:153031 - zgc:153031, kmo - kynurenine 3-monooxygenase, pnpo - pyridoxine 5'-phosphate oxidase, haao - 3-hydroxyanthranilate 3,4-dioxygenase, ttpa - tocopherol (alpha) transfer protein, rgn - regucalcin]
GO:0018958	phenol-containing compound metabolic process	7.92e-05	0.00388	5.38	13950	31	669	8	[dio1 - deiodinase, iodothyronine, type i, dio2 - deiodinase, iodothyronine, type ii, comta - catechol-o-methyltransferase a, sult1st3 - sulfotransferase family 1, cytosolic sulfotransferase 3, crym - crystallin, mu, qdpra - quinoid dihydropteridine reductase a, fah - fumarylacetoacetate hydrolase (fumarylacetoacetase), mao - monoamine oxidase]
GO:0044106	cellular amine metabolic process	7.92e-05	0.00385	5.38	13950	31	669	8	[afmid - arylformamidase, hnmt - histamine n-methyltransferase, kmo - kynurenine 3-monooxygenase, agmat - agmatine ureohydrolase (agmatinase), haao - 3-hydroxyanthranilate 3,4-dioxygenase, mao - monoamine oxidase, tdo2a - tryptophan 2,3-dioxygenase a, oaz2a - ornithine decarboxylase antizyme 2a]
GO:0006163	purine nucleotide metabolic process	8.43e-05	0.00408	2.47	13950	186	669	22	[hint1 - histidine triad nucleotide binding protein 1, gck - glucokinase (hexokinase 4, maturity onset diabetes of the young 2), hmgcra - 3-hydroxy-3-methylglutaryl-coenzyme a reductase a, tpi1b - triosephosphate isomerase 1b, gapdh - glyceraldehyde-3-phosphate dehydrogenase, elovl5 - elovl family member 5, elongation of long chain fatty acids (yeast), pgam1a - phosphoglycerate mutase 1a, ak2 - a…
GO:0045454	cell redox homeostasis	9.07e-05	0.00436	9.48	13950	11	669	5	[txn - thioredoxin, prdx6 - peroxiredoxin 6, prdx3 - peroxiredoxin 3, prdx5 - peroxiredoxin 5, prdx2 - peroxiredoxin 2]
GO:0009083	branched-chain amino acid catabolic process	9.07e-05	0.00434	9.48	13950	11	669	5	[aldh6a1 - aldehyde dehydrogenase 6 family, member a1, mccc2 - methylcrotonoyl-coenzyme a carboxylase 2 (beta), ivd - isovaleryl coenzyme a dehydrogenase, bckdha - branched chain keto acid dehydrogenase e1, alpha polypeptide, hmgcl - 3-hydroxymethyl-3-methylglutaryl-coenzyme a lyase (hydroxymethylglutaricaciduria)]
GO:1901293	nucleoside phosphate biosynthetic process	9.07e-05	0.00432	2.52	13950	174	669	21	[gck - glucokinase (hexokinase 4, maturity onset diabetes of the young 2), tpi1b - triosephosphate isomerase 1b, elovl5 - elovl family member 5, elongation of long chain fatty acids (yeast), gapdh - glyceraldehyde-3-phosphate dehydrogenase, pgam1a - phosphoglycerate mutase 1a, kmo - kynurenine 3-monooxygenase, ak2 - adenylate kinase 2, nme4 - non-metastatic cells 4, protein expressed in, haao - 3…
GO:0001505	regulation of neurotransmitter levels	9.13e-05	0.00432	3.24	13950	90	669	14	[hnmt - histamine n-methyltransferase, mctp2b - multiple c2 domains, transmembrane 2b, dtnbp1a - dystrobrevin binding protein 1a, agxta - alanine-glyoxylate aminotransferase a, amt - aminomethyltransferase, gldc - glycine dehydrogenase (decarboxylating), mao - monoamine oxidase, dpydb - dihydropyrimidine dehydrogenase b, shmt1 - serine hydroxymethyltransferase 1 (soluble), comta - catechol-o-meth…
GO:0006767	water-soluble vitamin metabolic process	9.34e-05	0.0044	7.36	13950	17	669	6	[shmt1 - serine hydroxymethyltransferase 1 (soluble), kmo - kynurenine 3-monooxygenase, zgc:153031 - zgc:153031, pnpo - pyridoxine 5'-phosphate oxidase, haao - 3-hydroxyanthranilate 3,4-dioxygenase, rgn - regucalcin]
GO:0009308	amine metabolic process	0.000101	0.00474	5.21	13950	32	669	8	[afmid - arylformamidase, hnmt - histamine n-methyltransferase, kmo - kynurenine 3-monooxygenase, agmat - agmatine ureohydrolase (agmatinase), haao - 3-hydroxyanthranilate 3,4-dioxygenase, tdo2a - tryptophan 2,3-dioxygenase a, mao - monoamine oxidase, oaz2a - ornithine decarboxylase antizyme 2a]
GO:0009150	purine ribonucleotide metabolic process	0.000107	0.00498	2.49	13950	176	669	21	[hint1 - histidine triad nucleotide binding protein 1, gck - glucokinase (hexokinase 4, maturity onset diabetes of the young 2), hmgcra - 3-hydroxy-3-methylglutaryl-coenzyme a reductase a, tpi1b - triosephosphate isomerase 1b, elovl5 - elovl family member 5, elongation of long chain fatty acids (yeast), gapdh - glyceraldehyde-3-phosphate dehydrogenase, pgam1a - phosphoglycerate mutase 1a, ak2 - a…
GO:0000255	allantoin metabolic process	0.00011	0.00508	20.85	13950	3	669	3	[urad - ureidoimidazoline (2-oxo-4-hydroxy-4-carboxy-5-) decarboxylase, allc - allantoicase, zgc:103559 - zgc:103559]
GO:0010430	fatty acid omega-oxidation	0.00011	0.00506	20.85	13950	3	669	3	[cyp4v8 - cytochrome p450, family 4, subfamily v, polypeptide 8, cyp4v7 - cytochrome p450, family 4, subfamily v, polypeptide 7, cyp24a1 - cytochrome p450, family 24, subfamily a, polypeptide 1]
GO:0006114	glycerol biosynthetic process	0.00011	0.00503	20.85	13950	3	669	3	[pck1 - phosphoenolpyruvate carboxykinase 1 (soluble), pgp - phosphoglycolate phosphatase, pck2 - phosphoenolpyruvate carboxykinase 2 (mitochondrial)]
GO:0006208	pyrimidine nucleobase catabolic process	0.00011	0.005	20.85	13950	3	669	3	[aldh6a1 - aldehyde dehydrogenase 6 family, member a1, dpys - dihydropyrimidinase, dpydb - dihydropyrimidine dehydrogenase b]
GO:0019626	short-chain fatty acid catabolic process	0.00011	0.00498	20.85	13950	3	669	3	[pck1 - phosphoenolpyruvate carboxykinase 1 (soluble), acads - acyl-coenzyme a dehydrogenase, c-2 to c-3 short chain, pck2 - phosphoenolpyruvate carboxykinase 2 (mitochondrial)]
GO:0019401	alditol biosynthetic process	0.00011	0.00495	20.85	13950	3	669	3	[pck1 - phosphoenolpyruvate carboxykinase 1 (soluble), pgp - phosphoglycolate phosphatase, pck2 - phosphoenolpyruvate carboxykinase 2 (mitochondrial)]
GO:0009205	purine ribonucleoside triphosphate metabolic process	0.00011	0.00495	3.57	13950	70	669	12	[gck - glucokinase (hexokinase 4, maturity onset diabetes of the young 2), atp5l - atp synthase, h+ transporting, mitochondrial f0 complex, subunit g, aldob - aldolase b, fructose-bisphosphate, ak4 - adenylate kinase 4, tpi1b - triosephosphate isomerase 1b, gapdh - glyceraldehyde-3-phosphate dehydrogenase, pgam1a - phosphoglycerate mutase 1a, ak2 - adenylate kinase 2, nme4 - non-metastatic cells …
GO:0046031	ADP metabolic process	0.000112	0.00499	4.58	13950	41	669	9	[gck - glucokinase (hexokinase 4, maturity onset diabetes of the young 2), aldob - aldolase b, fructose-bisphosphate, ak4 - adenylate kinase 4, tpi1b - triosephosphate isomerase 1b, gapdh - glyceraldehyde-3-phosphate dehydrogenase, pgam1a - phosphoglycerate mutase 1a, ak2 - adenylate kinase 2, eno3 - enolase 3, (beta, muscle), pgk1 - phosphoglycerate kinase 1]
GO:0042558	pteridine-containing compound metabolic process	0.000127	0.00565	5.84	13950	25	669	7	[shmt1 - serine hydroxymethyltransferase 1 (soluble), aldh1l1 - aldehyde dehydrogenase 1 family, member l1, zgc:153031 - zgc:153031, gch1 - gtp cyclohydrolase 1, qdpra - quinoid dihydropteridine reductase a, pcbd1 - 6-pyruvoyl-tetrahydropterin synthase/dimerization cofactor of hepatocyte nuclear factor 1 alpha (tcf1), ftcd - formiminotransferase cyclodeaminase]
GO:0051923	sulfation	0.000134	0.00594	6.95	13950	18	669	6	[sult2st2 - sulfotransferase family 2, cytosolic sulfotransferase 2, sult1st6 - sulfotransferase family 1, cytosolic sulfotransferase 6, tpst1 - tyrosylprotein sulfotransferase 1, sult2st1 - sulfotransferase family 2, cytosolic sulfotransferase 1, sult1st3 - sulfotransferase family 1, cytosolic sulfotransferase 3, sult3st2 - sulfotransferase family 3, cytosolic sulfotransferase 2]
GO:0009179	purine ribonucleoside diphosphate metabolic process	0.000136	0.00599	4.47	13950	42	669	9	[gck - glucokinase (hexokinase 4, maturity onset diabetes of the young 2), aldob - aldolase b, fructose-bisphosphate, ak4 - adenylate kinase 4, tpi1b - triosephosphate isomerase 1b, gapdh - glyceraldehyde-3-phosphate dehydrogenase, pgam1a - phosphoglycerate mutase 1a, ak2 - adenylate kinase 2, eno3 - enolase 3, (beta, muscle), pgk1 - phosphoglycerate kinase 1]
GO:0009135	purine nucleoside diphosphate metabolic process	0.000136	0.00596	4.47	13950	42	669	9	[gck - glucokinase (hexokinase 4, maturity onset diabetes of the young 2), aldob - aldolase b, fructose-bisphosphate, ak4 - adenylate kinase 4, tpi1b - triosephosphate isomerase 1b, gapdh - glyceraldehyde-3-phosphate dehydrogenase, pgam1a - phosphoglycerate mutase 1a, ak2 - adenylate kinase 2, eno3 - enolase 3, (beta, muscle), pgk1 - phosphoglycerate kinase 1]
GO:0009144	purine nucleoside triphosphate metabolic process	0.000146	0.00635	3.48	13950	72	669	12	[gck - glucokinase (hexokinase 4, maturity onset diabetes of the young 2), atp5l - atp synthase, h+ transporting, mitochondrial f0 complex, subunit g, aldob - aldolase b, fructose-bisphosphate, ak4 - adenylate kinase 4, tpi1b - triosephosphate isomerase 1b, gapdh - glyceraldehyde-3-phosphate dehydrogenase, pgam1a - phosphoglycerate mutase 1a, ak2 - adenylate kinase 2, nme4 - non-metastatic cells …
GO:1900046	regulation of hemostasis	0.000149	0.00646	8.69	13950	12	669	5	[f7i - coagulation factor viii, serpinc1 - serine (or cysteine) proteinase inhibitor, clade c (antithrombin), member 1, plg - plasminogen, kng1 - kininogen 1, f2 - coagulation factor ii (thrombin)]
GO:0030193	regulation of blood coagulation	0.000149	0.00642	8.69	13950	12	669	5	[f7i - coagulation factor viii, serpinc1 - serine (or cysteine) proteinase inhibitor, clade c (antithrombin), member 1, kng1 - kininogen 1, plg - plasminogen, f2 - coagulation factor ii (thrombin)]
GO:0009259	ribonucleotide metabolic process	0.000157	0.00672	2.36	13950	194	669	22	[gck - glucokinase (hexokinase 4, maturity onset diabetes of the young 2), hint1 - histidine triad nucleotide binding protein 1, hmgcra - 3-hydroxy-3-methylglutaryl-coenzyme a reductase a, tpi1b - triosephosphate isomerase 1b, elovl5 - elovl family member 5, elongation of long chain fatty acids (yeast), gapdh - glyceraldehyde-3-phosphate dehydrogenase, pgam1a - phosphoglycerate mutase 1a, nme4 - …
GO:0006006	glucose metabolic process	0.000161	0.00684	4.91	13950	34	669	8	[fbp1b - fructose-1,6-bisphosphatase 1b, pck1 - phosphoenolpyruvate carboxykinase 1 (soluble), pgm1 - phosphoglucomutase 1, tpi1b - triosephosphate isomerase 1b, gapdh - glyceraldehyde-3-phosphate dehydrogenase, g6pca.2 - glucose-6-phosphatase a, catalytic, tandem duplicate 2, pck2 - phosphoenolpyruvate carboxykinase 2 (mitochondrial), pgk1 - phosphoglycerate kinase 1]
GO:0010038	response to metal ion	0.000179	0.00759	3.64	13950	63	669	11	[sod1 - superoxide dismutase 1, soluble, aco1 - aconitase 1, soluble, khk - ketohexokinase, slc40a1 - solute carrier family 40 (iron-regulated transporter), member 1, cat - catalase, cpne1 - copine i, cygb1 - cytoglobin 1, hsp70l - heat shock cognate 70-kd protein, like, hvcn1 - hydrogen voltage-gated channel 1, cox17 - cox17 cytochrome c oxidase assembly homolog (s. cerevisiae), mt2 - metallothi…
GO:0051716	cellular response to stimulus	0.000214	0.00902	1.61	13950	751	669	58	[pdia4 - protein disulfide isomerase associated 4, creb3l3 - camp responsive element binding protein 3-like 3, dap - death associated protein, vtg7 - vitellogenin 7, hsp70l - heat shock cognate 70-kd protein, like, cyb5a - cytochrome b5 type a (microsomal), esr2b - estrogen receptor 2b, hyou1 - hypoxia up-regulated 1, rbm24a - rna binding motif protein 24a, cpne1 - copine i, ucp1 - uncoupling pro…
GO:0006073	cellular glucan metabolic process	0.000216	0.00908	5.41	13950	27	669	7	[ppp1r3b - protein phosphatase 1, regulatory (inhibitor) subunit 3b, gys2 - glycogen synthase 2, ppp1r3ca - protein phosphatase 1, regulatory (inhibitor) subunit 3ca, pygl - phosphorylase, glycogen; liver (hers disease, glycogen storage disease type vi), ugp2a - udp-glucose pyrophosphorylase 2a, ppp1r3cb - protein phosphatase 1, regulatory (inhibitor) subunit 3cb, gyg1a - glycogenin 1a]
GO:0005977	glycogen metabolic process	0.000216	0.00904	5.41	13950	27	669	7	[gys2 - glycogen synthase 2, ppp1r3b - protein phosphatase 1, regulatory (inhibitor) subunit 3b, ppp1r3ca - protein phosphatase 1, regulatory (inhibitor) subunit 3ca, pygl - phosphorylase, glycogen; liver (hers disease, glycogen storage disease type vi), ugp2a - udp-glucose pyrophosphorylase 2a, ppp1r3cb - protein phosphatase 1, regulatory (inhibitor) subunit 3cb, gyg1a - glycogenin 1a]
GO:0044042	glucan metabolic process	0.000216	0.00899	5.41	13950	27	669	7	[ppp1r3b - protein phosphatase 1, regulatory (inhibitor) subunit 3b, gys2 - glycogen synthase 2, ppp1r3ca - protein phosphatase 1, regulatory (inhibitor) subunit 3ca, pygl - phosphorylase, glycogen; liver (hers disease, glycogen storage disease type vi), ugp2a - udp-glucose pyrophosphorylase 2a, ppp1r3cb - protein phosphatase 1, regulatory (inhibitor) subunit 3cb, gyg1a - glycogenin 1a]
GO:1901135	carbohydrate derivative metabolic process	0.000218	0.00903	1.81	13950	462	669	40	[gck - glucokinase (hexokinase 4, maturity onset diabetes of the young 2), hint1 - histidine triad nucleotide binding protein 1, gpd1b - glycerol-3-phosphate dehydrogenase 1b, gapdh - glyceraldehyde-3-phosphate dehydrogenase, elovl5 - elovl family member 5, elongation of long chain fatty acids (yeast), pnp4b - purine nucleoside phosphorylase 4b, nme4 - non-metastatic cells 4, protein expressed in…
GO:0009123	nucleoside monophosphate metabolic process	0.000231	0.00952	2.98	13950	98	669	14	[gck - glucokinase (hexokinase 4, maturity onset diabetes of the young 2), tpi1b - triosephosphate isomerase 1b, gapdh - glyceraldehyde-3-phosphate dehydrogenase, pgam1a - phosphoglycerate mutase 1a, ak2 - adenylate kinase 2, pgk1 - phosphoglycerate kinase 1, ak4 - adenylate kinase 4, aldob - aldolase b, fructose-bisphosphate, atp5l - atp synthase, h+ transporting, mitochondrial f0 complex, subun…
GO:0006536	glutamate metabolic process	0.000233	0.00955	8.02	13950	13	669	5	[aldh4a1 - aldehyde dehydrogenase 4 family, member a1, oat - ornithine aminotransferase, glud1b - glutamate dehydrogenase 1b, amdhd1 - amidohydrolase domain containing 1, ftcd - formiminotransferase cyclodeaminase]
GO:0034284	response to monosaccharide	0.000233	0.0095	8.02	13950	13	669	5	[gys2 - glycogen synthase 2, pck1 - phosphoenolpyruvate carboxykinase 1 (soluble), khk - ketohexokinase, ache - acetylcholinesterase, pck2 - phosphoenolpyruvate carboxykinase 2 (mitochondrial)]
GO:0045047	protein targeting to ER	0.000233	0.00946	8.02	13950	13	669	5	[spcs2 - signal peptidase complex subunit 2 homolog (s. cerevisiae), ssr3 - signal sequence receptor, gamma, srp19 - signal recognition particle 19, spcs1 - signal peptidase complex subunit 1 homolog (s. cerevisiae), sec63 - sec63-like (s. cerevisiae)]
GO:0072599	establishment of protein localization to endoplasmic reticulum	0.000233	0.00941	8.02	13950	13	669	5	[spcs2 - signal peptidase complex subunit 2 homolog (s. cerevisiae), ssr3 - signal sequence receptor, gamma, srp19 - signal recognition particle 19, spcs1 - signal peptidase complex subunit 1 homolog (s. cerevisiae), sec63 - sec63-like (s. cerevisiae)]
GO:0009743	response to carbohydrate	0.000233	0.00937	8.02	13950	13	669	5	[gys2 - glycogen synthase 2, pck1 - phosphoenolpyruvate carboxykinase 1 (soluble), khk - ketohexokinase, ache - acetylcholinesterase, pck2 - phosphoenolpyruvate carboxykinase 2 (mitochondrial)]
GO:0009746	response to hexose	0.000233	0.00933	8.02	13950	13	669	5	[gys2 - glycogen synthase 2, pck1 - phosphoenolpyruvate carboxykinase 1 (soluble), khk - ketohexokinase, ache - acetylcholinesterase, pck2 - phosphoenolpyruvate carboxykinase 2 (mitochondrial)]
GO:0009749	response to glucose	0.000233	0.00928	8.02	13950	13	669	5	[gys2 - glycogen synthase 2, pck1 - phosphoenolpyruvate carboxykinase 1 (soluble), khk - ketohexokinase, ache - acetylcholinesterase, pck2 - phosphoenolpyruvate carboxykinase 2 (mitochondrial)]
GO:0044275	cellular carbohydrate catabolic process	0.000233	0.00924	8.02	13950	13	669	5	[miox - myo-inositol oxygenase, tpi1b - triosephosphate isomerase 1b, pygl - phosphorylase, glycogen; liver (hers disease, glycogen storage disease type vi), gk5 - glycerol kinase 5 (putative), gusb - glucuronidase, beta]
GO:0046461	neutral lipid catabolic process	0.000233	0.0092	8.02	13950	13	669	5	[si:ch211-117n7.6 - si:ch211-117n7.6, lipca - lipase, hepatic a, lipg - lipase, endothelial, si:ch211-117n7.7 - si:ch211-117n7.7, lpl - lipoprotein lipase]
GO:0046464	acylglycerol catabolic process	0.000233	0.00916	8.02	13950	13	669	5	[si:ch211-117n7.6 - si:ch211-117n7.6, lipca - lipase, hepatic a, lipg - lipase, endothelial, si:ch211-117n7.7 - si:ch211-117n7.7, lpl - lipoprotein lipase]
GO:0009185	ribonucleoside diphosphate metabolic process	0.000238	0.00932	4.17	13950	45	669	9	[gck - glucokinase (hexokinase 4, maturity onset diabetes of the young 2), aldob - aldolase b, fructose-bisphosphate, ak4 - adenylate kinase 4, tpi1b - triosephosphate isomerase 1b, gapdh - glyceraldehyde-3-phosphate dehydrogenase, pgam1a - phosphoglycerate mutase 1a, ak2 - adenylate kinase 2, eno3 - enolase 3, (beta, muscle), pgk1 - phosphoglycerate kinase 1]
GO:0009127	purine nucleoside monophosphate biosynthetic process	0.000274	0.0107	3.48	13950	66	669	11	[gck - glucokinase (hexokinase 4, maturity onset diabetes of the young 2), atp5l - atp synthase, h+ transporting, mitochondrial f0 complex, subunit g, aldob - aldolase b, fructose-bisphosphate, ak4 - adenylate kinase 4, tpi1b - triosephosphate isomerase 1b, gapdh - glyceraldehyde-3-phosphate dehydrogenase, pgam1a - phosphoglycerate mutase 1a, ak2 - adenylate kinase 2, eno3 - enolase 3, (beta, mus…
GO:0009168	purine ribonucleoside monophosphate biosynthetic process	0.000274	0.0106	3.48	13950	66	669	11	[gck - glucokinase (hexokinase 4, maturity onset diabetes of the young 2), atp5l - atp synthase, h+ transporting, mitochondrial f0 complex, subunit g, aldob - aldolase b, fructose-bisphosphate, ak4 - adenylate kinase 4, tpi1b - triosephosphate isomerase 1b, gapdh - glyceraldehyde-3-phosphate dehydrogenase, pgam1a - phosphoglycerate mutase 1a, ak2 - adenylate kinase 2, eno3 - enolase 3, (beta, mus…
GO:0009166	nucleotide catabolic process	0.000274	0.0106	3.48	13950	66	669	11	[gck - glucokinase (hexokinase 4, maturity onset diabetes of the young 2), hint1 - histidine triad nucleotide binding protein 1, aldob - aldolase b, fructose-bisphosphate, tpi1b - triosephosphate isomerase 1b, dera - 2-deoxyribose-5-phosphate aldolase homolog (c. elegans), gapdh - glyceraldehyde-3-phosphate dehydrogenase, pgam1a - phosphoglycerate mutase 1a, upp1 - uridine phosphorylase 1, eno3 -…
GO:0006112	energy reserve metabolic process	0.000277	0.0106	5.21	13950	28	669	7	[gys2 - glycogen synthase 2, ppp1r3b - protein phosphatase 1, regulatory (inhibitor) subunit 3b, ppp1r3ca - protein phosphatase 1, regulatory (inhibitor) subunit 3ca, pygl - phosphorylase, glycogen; liver (hers disease, glycogen storage disease type vi), ugp2a - udp-glucose pyrophosphorylase 2a, ppp1r3cb - protein phosphatase 1, regulatory (inhibitor) subunit 3cb, gyg1a - glycogenin 1a]
GO:1901292	nucleoside phosphate catabolic process	0.000281	0.0107	3.25	13950	77	669	12	[gck - glucokinase (hexokinase 4, maturity onset diabetes of the young 2), hint1 - histidine triad nucleotide binding protein 1, aldob - aldolase b, fructose-bisphosphate, tpi1b - triosephosphate isomerase 1b, dera - 2-deoxyribose-5-phosphate aldolase homolog (c. elegans), gapdh - glyceraldehyde-3-phosphate dehydrogenase, pgam1a - phosphoglycerate mutase 1a, upp1 - uridine phosphorylase 1, eno3 -…
GO:1901607	alpha-amino acid biosynthetic process	0.000284	0.0108	4.08	13950	46	669	9	[shmt1 - serine hydroxymethyltransferase 1 (soluble), cth - cystathionase (cystathionine gamma-lyase), gamt - guanidinoacetate n-methyltransferase, agxta - alanine-glyoxylate aminotransferase a, agxtb - alanine-glyoxylate aminotransferase b, oat - ornithine aminotransferase, bhmt - betaine-homocysteine methyltransferase, pah - phenylalanine hydroxylase, gatm - glycine amidinotransferase (l-argini…
GO:0002082	regulation of oxidative phosphorylation	0.000314	0.0119	10.43	13950	8	669	4	[cox7a1 - cytochrome c oxidase subunit viia polypeptide 1 (muscle), cox7a3 - cytochrome c oxidase subunit viia polypeptide 3, pgk1 - phosphoglycerate kinase 1, cox7a2a - cytochrome c oxidase, subunit viia 2a]
GO:0006123	mitochondrial electron transport, cytochrome c to oxygen	0.000314	0.0119	10.43	13950	8	669	4	[cox4i1 - cytochrome c oxidase subunit iv isoform 1, cox7c - cytochrome c oxidase, subunit viic, cox5b2 - cytochrome c oxidase subunit vb 2, cox6a2 - cytochrome c oxidase subunit via polypeptide 2]
GO:0019646	aerobic electron transport chain	0.000314	0.0118	10.43	13950	8	669	4	[cox7c - cytochrome c oxidase, subunit viic, cox4i1 - cytochrome c oxidase subunit iv isoform 1, cox5b2 - cytochrome c oxidase subunit vb 2, cox6a2 - cytochrome c oxidase subunit via polypeptide 2]
GO:0070873	regulation of glycogen metabolic process	0.000314	0.0118	10.43	13950	8	669	4	[ppp1r3b - protein phosphatase 1, regulatory (inhibitor) subunit 3b, ppp1r3ca - protein phosphatase 1, regulatory (inhibitor) subunit 3ca, khk - ketohexokinase, ppp1r3cb - protein phosphatase 1, regulatory (inhibitor) subunit 3cb]
GO:0009437	carnitine metabolic process	0.000314	0.0117	10.43	13950	8	669	4	[aldh9a1a.1 - aldehyde dehydrogenase 9 family, member a1a, tandem duplicate 1, bbox1 - butyrobetaine (gamma), 2-oxoglutarate dioxygenase 1 (gamma-butyrobetaine hydroxylase), crata - carnitine o-acetyltransferase a, aldh9a1b - aldehyde dehydrogenase 9 family, member a1b]
GO:0005978	glycogen biosynthetic process	0.000348	0.0129	7.45	13950	14	669	5	[gys2 - glycogen synthase 2, ppp1r3ca - protein phosphatase 1, regulatory (inhibitor) subunit 3ca, ugp2a - udp-glucose pyrophosphorylase 2a, ppp1r3cb - protein phosphatase 1, regulatory (inhibitor) subunit 3cb, gyg1a - glycogenin 1a]
GO:0009250	glucan biosynthetic process	0.000348	0.0129	7.45	13950	14	669	5	[gys2 - glycogen synthase 2, ppp1r3ca - protein phosphatase 1, regulatory (inhibitor) subunit 3ca, ugp2a - udp-glucose pyrophosphorylase 2a, ppp1r3cb - protein phosphatase 1, regulatory (inhibitor) subunit 3cb, gyg1a - glycogenin 1a]
GO:0042592	homeostatic process	0.000354	0.013	1.76	13950	473	669	40	[gck - glucokinase (hexokinase 4, maturity onset diabetes of the young 2), pck1 - phosphoenolpyruvate carboxykinase 1 (soluble), apoa1b - apolipoprotein a-ib, atp2c1 - atpase, ca++ transporting, type 2c, member 1, nr0b1 - nuclear receptor subfamily 0, group b, member 1, abhd4 - abhydrolase domain containing 4, kng1 - kininogen 1, steap4 - steap family member 4, rgn - regucalcin, cetp - cholestery…
GO:0015711	organic anion transport	0.000355	0.013	2.4	13950	165	669	19	[apoa1b - apolipoprotein a-ib, pla2g12b - phospholipase a2, group xiib, sfxn1 - sideroflexin 1, si:ch211-105j21.7 - si:ch211-105j21.7, mfsd2ab - major facilitator superfamily domain containing 2ab, slc25a11 - solute carrier family 25 (mitochondrial carrier; oxoglutarate carrier), member 11, slc25a1b - slc25a1 solute carrier family 25 (mitochondrial carrier; citrate transporter), member 1b, slc38a…
GO:0009199	ribonucleoside triphosphate metabolic process	0.000359	0.0131	3.17	13950	79	669	12	[gck - glucokinase (hexokinase 4, maturity onset diabetes of the young 2), atp5l - atp synthase, h+ transporting, mitochondrial f0 complex, subunit g, aldob - aldolase b, fructose-bisphosphate, ak4 - adenylate kinase 4, tpi1b - triosephosphate isomerase 1b, gapdh - glyceraldehyde-3-phosphate dehydrogenase, pgam1a - phosphoglycerate mutase 1a, ak2 - adenylate kinase 2, nme4 - non-metastatic cells …
GO:0042866	pyruvate biosynthetic process	0.000365	0.0132	4.39	13950	38	669	8	[gck - glucokinase (hexokinase 4, maturity onset diabetes of the young 2), aldob - aldolase b, fructose-bisphosphate, tpi1b - triosephosphate isomerase 1b, gapdh - glyceraldehyde-3-phosphate dehydrogenase, agxtb - alanine-glyoxylate aminotransferase b, pgam1a - phosphoglycerate mutase 1a, eno3 - enolase 3, (beta, muscle), pgk1 - phosphoglycerate kinase 1]
GO:0019693	ribose phosphate metabolic process	0.000369	0.0133	2.23	13950	206	669	22	[gck - glucokinase (hexokinase 4, maturity onset diabetes of the young 2), hint1 - histidine triad nucleotide binding protein 1, hmgcra - 3-hydroxy-3-methylglutaryl-coenzyme a reductase a, tpi1b - triosephosphate isomerase 1b, elovl5 - elovl family member 5, elongation of long chain fatty acids (yeast), gapdh - glyceraldehyde-3-phosphate dehydrogenase, pgam1a - phosphoglycerate mutase 1a, nme4 - …
GO:1901617	organic hydroxy compound biosynthetic process	0.000383	0.0138	2.98	13950	91	669	13	[faxdc2 - fatty acid hydroxylase domain containing 2, hmgcra - 3-hydroxy-3-methylglutaryl-coenzyme a reductase a, pck1 - phosphoenolpyruvate carboxykinase 1 (soluble), apoa1b - apolipoprotein a-ib, insig1 - insulin induced gene 1, pgp - phosphoglycolate phosphatase, pnpo - pyridoxine 5'-phosphate oxidase, zgc:162608 - zgc:162608, gch1 - gtp cyclohydrolase 1, qdpra - quinoid dihydropteridine reduc…
GO:0009126	purine nucleoside monophosphate metabolic process	0.000404	0.0145	3.13	13950	80	669	12	[gck - glucokinase (hexokinase 4, maturity onset diabetes of the young 2), atp5l - atp synthase, h+ transporting, mitochondrial f0 complex, subunit g, aldob - aldolase b, fructose-bisphosphate, ak4 - adenylate kinase 4, tpi1b - triosephosphate isomerase 1b, gapdh - glyceraldehyde-3-phosphate dehydrogenase, pgam1a - phosphoglycerate mutase 1a, ak2 - adenylate kinase 2, cox7b - cytochrome c oxidase…
GO:0009167	purine ribonucleoside monophosphate metabolic process	0.000404	0.0144	3.13	13950	80	669	12	[gck - glucokinase (hexokinase 4, maturity onset diabetes of the young 2), atp5l - atp synthase, h+ transporting, mitochondrial f0 complex, subunit g, aldob - aldolase b, fructose-bisphosphate, ak4 - adenylate kinase 4, tpi1b - triosephosphate isomerase 1b, gapdh - glyceraldehyde-3-phosphate dehydrogenase, pgam1a - phosphoglycerate mutase 1a, ak2 - adenylate kinase 2, cox7b - cytochrome c oxidase…
GO:0009156	ribonucleoside monophosphate biosynthetic process	0.000404	0.0144	3.13	13950	80	669	12	[gck - glucokinase (hexokinase 4, maturity onset diabetes of the young 2), atp5l - atp synthase, h+ transporting, mitochondrial f0 complex, subunit g, aldob - aldolase b, fructose-bisphosphate, ak4 - adenylate kinase 4, tpi1b - triosephosphate isomerase 1b, gapdh - glyceraldehyde-3-phosphate dehydrogenase, pgam1a - phosphoglycerate mutase 1a, ak2 - adenylate kinase 2, upp1 - uridine phosphorylase…
GO:0034627	'de novo' NAD biosynthetic process	0.000424	0.015	15.64	13950	4	669	3	[afmid - arylformamidase, kmo - kynurenine 3-monooxygenase, haao - 3-hydroxyanthranilate 3,4-dioxygenase]
GO:0043605	cellular amide catabolic process	0.000424	0.0149	15.64	13950	4	669	3	[allc - allantoicase, zgc:103559 - zgc:103559, pm20d1.2 - peptidase m20 domain containing 1, tandem duplicate 2]
GO:0006546	glycine catabolic process	0.000424	0.0149	15.64	13950	4	669	3	[gcshb - glycine cleavage system protein h (aminomethyl carrier), b, amt - aminomethyltransferase, gldc - glycine dehydrogenase (decarboxylating)]
GO:0043691	reverse cholesterol transport	0.000424	0.0148	15.64	13950	4	669	3	[zgc:162608 - zgc:162608, apoa1b - apolipoprotein a-ib, cetp - cholesteryl ester transfer protein, plasma]
GO:0034370	triglyceride-rich lipoprotein particle remodeling	0.000424	0.0147	15.64	13950	4	669	3	[apoa1b - apolipoprotein a-ib, zgc:162608 - zgc:162608, cetp - cholesteryl ester transfer protein, plasma]
GO:0034372	very-low-density lipoprotein particle remodeling	0.000424	0.0147	15.64	13950	4	669	3	[zgc:162608 - zgc:162608, apoa1b - apolipoprotein a-ib, cetp - cholesteryl ester transfer protein, plasma]
GO:0034377	plasma lipoprotein particle assembly	0.000424	0.0146	15.64	13950	4	669	3	[apoa1b - apolipoprotein a-ib, zgc:162608 - zgc:162608, apoeb - apolipoprotein eb]
GO:0034380	high-density lipoprotein particle assembly	0.000424	0.0146	15.64	13950	4	669	3	[zgc:162608 - zgc:162608, apoa1b - apolipoprotein a-ib, apoeb - apolipoprotein eb]
GO:0034354	'de novo' NAD biosynthetic process from tryptophan	0.000424	0.0145	15.64	13950	4	669	3	[afmid - arylformamidase, kmo - kynurenine 3-monooxygenase, haao - 3-hydroxyanthranilate 3,4-dioxygenase]
GO:0045329	carnitine biosynthetic process	0.000424	0.0144	15.64	13950	4	669	3	[bbox1 - butyrobetaine (gamma), 2-oxoglutarate dioxygenase 1 (gamma-butyrobetaine hydroxylase), aldh9a1a.1 - aldehyde dehydrogenase 9 family, member a1a, tandem duplicate 1, aldh9a1b - aldehyde dehydrogenase 9 family, member a1b]
GO:0065005	protein-lipid complex assembly	0.000424	0.0144	15.64	13950	4	669	3	[zgc:162608 - zgc:162608, apoa1b - apolipoprotein a-ib, apoeb - apolipoprotein eb]
GO:0097250	mitochondrial respiratory chain supercomplex assembly	0.000424	0.0143	15.64	13950	4	669	3	[cox7a3 - cytochrome c oxidase subunit viia polypeptide 3, cox7a1 - cytochrome c oxidase subunit viia polypeptide 1 (muscle), cox7a2a - cytochrome c oxidase, subunit viia 2a]
GO:0042180	cellular ketone metabolic process	0.000438	0.0147	4.87	13950	30	669	7	[afmid - arylformamidase, coq3 - coenzyme q3 homolog, methyltransferase (yeast), tpi1b - triosephosphate isomerase 1b, aldh8a1 - aldehyde dehydrogenase 8 family, member a1, hagh - hydroxyacylglutathione hydrolase, kmo - kynurenine 3-monooxygenase, tdo2a - tryptophan 2,3-dioxygenase a]
GO:0042493	response to drug	0.000449	0.0151	3.53	13950	59	669	10	[oser1 - oxidative stress responsive serine-rich 1, dgat2 - diacylglycerol o-acyltransferase 2, pck1 - phosphoenolpyruvate carboxykinase 1 (soluble), hamp1 - hepcidin antimicrobial peptide 1, ache - acetylcholinesterase, cat - catalase, g6pca.2 - glucose-6-phosphatase a, catalytic, tandem duplicate 2, gpx1a - glutathione peroxidase 1a, pck2 - phosphoenolpyruvate carboxykinase 2 (mitochondrial), l…
GO:0018130	heterocycle biosynthetic process	0.000475	0.0159	1.74	13950	480	669	40	[hint1 - histidine triad nucleotide binding protein 1, gck - glucokinase (hexokinase 4, maturity onset diabetes of the young 2), snx3 - sorting nexin 3, gapdh - glyceraldehyde-3-phosphate dehydrogenase, elovl5 - elovl family member 5, elongation of long chain fatty acids (yeast), kmo - kynurenine 3-monooxygenase, nme4 - non-metastatic cells 4, protein expressed in, pnpo - pyridoxine 5'-phosphate …
GO:0050818	regulation of coagulation	0.000502	0.0167	6.95	13950	15	669	5	[f7i - coagulation factor viii, serpinc1 - serine (or cysteine) proteinase inhibitor, clade c (antithrombin), member 1, kng1 - kininogen 1, plg - plasminogen, f2 - coagulation factor ii (thrombin)]
GO:0046653	tetrahydrofolate metabolic process	0.000502	0.0167	6.95	13950	15	669	5	[shmt1 - serine hydroxymethyltransferase 1 (soluble), aldh1l1 - aldehyde dehydrogenase 1 family, member l1, zgc:153031 - zgc:153031, gch1 - gtp cyclohydrolase 1, ftcd - formiminotransferase cyclodeaminase]
GO:0009161	ribonucleoside monophosphate metabolic process	0.000528	0.0175	2.88	13950	94	669	13	[gck - glucokinase (hexokinase 4, maturity onset diabetes of the young 2), tpi1b - triosephosphate isomerase 1b, gapdh - glyceraldehyde-3-phosphate dehydrogenase, pgam1a - phosphoglycerate mutase 1a, ak2 - adenylate kinase 2, pgk1 - phosphoglycerate kinase 1, ak4 - adenylate kinase 4, aldob - aldolase b, fructose-bisphosphate, atp5l - atp synthase, h+ transporting, mitochondrial f0 complex, subun…
GO:0006950	response to stress	0.000539	0.0178	1.51	13950	898	669	65	[pdia4 - protein disulfide isomerase associated 4, cfb - complement factor b, cat - catalase, fn1b - fibronectin 1b, creb3l3 - camp responsive element binding protein 3-like 3, dap - death associated protein, hsp70l - heat shock cognate 70-kd protein, like, hyou1 - hypoxia up-regulated 1, rbm24a - rna binding motif protein 24a, egln3 - egl nine homolog 3 (c. elegans), ucp1 - uncoupling protein 1,…
GO:0006805	xenobiotic metabolic process	0.000544	0.0178	3.75	13950	50	669	9	[acaa1 - acetyl-coenzyme a acyltransferase 1, cyp2ad2 - cytochrome p450, family 2, subfamily ad, polypeptide 2, cdo1 - cysteine dioxygenase, type i, cyp2p9 - cytochrome p450, family 2, subfamily p, polypeptide 9, sult1st3 - sulfotransferase family 1, cytosolic sulfotransferase 3, cyp2n13 - cytochrome p450, family 2, subfamily n, polypeptide 13, cyp2p7 - cytochrome p450, family 2, subfamily p, pol…
GO:0034620	cellular response to unfolded protein	0.000544	0.0178	9.27	13950	9	669	4	[hspb8 - heat shock protein, alpha-crystallin-related, b8, hspa9 - heat shock protein 9, hsp70l - heat shock cognate 70-kd protein, like, hspa5 - heat shock protein 5]
GO:0032881	regulation of polysaccharide metabolic process	0.000544	0.0177	9.27	13950	9	669	4	[ppp1r3b - protein phosphatase 1, regulatory (inhibitor) subunit 3b, ppp1r3ca - protein phosphatase 1, regulatory (inhibitor) subunit 3ca, khk - ketohexokinase, ppp1r3cb - protein phosphatase 1, regulatory (inhibitor) subunit 3cb]
GO:0110095	cellular detoxification of aldehyde	0.000544	0.0177	9.27	13950	9	669	4	[adh8b - alcohol dehydrogenase 8b, adh5 - alcohol dehydrogenase 5, akr1a1a - aldo-keto reductase family 1, member a1a (aldehyde reductase), adh8a - alcohol dehydrogenase 8a]
GO:0046500	S-adenosylmethionine metabolic process	0.000544	0.0176	9.27	13950	9	669	4	[mat2al - methionine adenosyltransferase ii, alpha-like, ahcy - s-adenosylhomocysteine hydrolase, gnmt - glycine n-methyltransferase, mat1a - methionine adenosyltransferase i, alpha]
GO:0009124	nucleoside monophosphate biosynthetic process	0.00057	0.0183	3.01	13950	83	669	12	[gck - glucokinase (hexokinase 4, maturity onset diabetes of the young 2), atp5l - atp synthase, h+ transporting, mitochondrial f0 complex, subunit g, aldob - aldolase b, fructose-bisphosphate, ak4 - adenylate kinase 4, tpi1b - triosephosphate isomerase 1b, gapdh - glyceraldehyde-3-phosphate dehydrogenase, pgam1a - phosphoglycerate mutase 1a, ak2 - adenylate kinase 2, upp1 - uridine phosphorylase…
GO:0072522	purine-containing compound biosynthetic process	0.000577	0.0185	2.53	13950	132	669	16	[gck - glucokinase (hexokinase 4, maturity onset diabetes of the young 2), tpi1b - triosephosphate isomerase 1b, elovl5 - elovl family member 5, elongation of long chain fatty acids (yeast), gapdh - glyceraldehyde-3-phosphate dehydrogenase, pgam1a - phosphoglycerate mutase 1a, ak2 - adenylate kinase 2, nme4 - non-metastatic cells 4, protein expressed in, papss2a - 3'-phosphoadenosine 5'-phosphosu…
GO:0016125	sterol metabolic process	0.000675	0.0216	3.36	13950	62	669	10	[faxdc2 - fatty acid hydroxylase domain containing 2, hmgcra - 3-hydroxy-3-methylglutaryl-coenzyme a reductase a, apoa1b - apolipoprotein a-ib, zgc:162608 - zgc:162608, ebpl - emopamil binding protein-like, nsdhl - nad(p) dependent steroid dehydrogenase-like, insig1 - insulin induced gene 1, apoeb - apolipoprotein eb, cyb5r2 - cytochrome b5 reductase 2, cetp - cholesteryl ester transfer protein, …
GO:0046165	alcohol biosynthetic process	0.000675	0.0215	3.36	13950	62	669	10	[hmgcra - 3-hydroxy-3-methylglutaryl-coenzyme a reductase a, apoa1b - apolipoprotein a-ib, pck1 - phosphoenolpyruvate carboxykinase 1 (soluble), zgc:162608 - zgc:162608, insig1 - insulin induced gene 1, pgp - phosphoglycolate phosphatase, gch1 - gtp cyclohydrolase 1, qdpra - quinoid dihydropteridine reductase a, pck2 - phosphoenolpyruvate carboxykinase 2 (mitochondrial), pcbd1 - 6-pyruvoyl-tetrah…
GO:0006165	nucleoside diphosphate phosphorylation	0.000734	0.0233	3.61	13950	52	669	9	[gck - glucokinase (hexokinase 4, maturity onset diabetes of the young 2), aldob - aldolase b, fructose-bisphosphate, ak4 - adenylate kinase 4, tpi1b - triosephosphate isomerase 1b, gapdh - glyceraldehyde-3-phosphate dehydrogenase, pgam1a - phosphoglycerate mutase 1a, nme4 - non-metastatic cells 4, protein expressed in, eno3 - enolase 3, (beta, muscle), pgk1 - phosphoglycerate kinase 1]
GO:0006754	ATP biosynthetic process	0.000744	0.0235	3.97	13950	42	669	8	[gck - glucokinase (hexokinase 4, maturity onset diabetes of the young 2), aldob - aldolase b, fructose-bisphosphate, atp5l - atp synthase, h+ transporting, mitochondrial f0 complex, subunit g, tpi1b - triosephosphate isomerase 1b, gapdh - glyceraldehyde-3-phosphate dehydrogenase, pgam1a - phosphoglycerate mutase 1a, eno3 - enolase 3, (beta, muscle), pgk1 - phosphoglycerate kinase 1]
GO:0009152	purine ribonucleotide biosynthetic process	0.000795	0.025	2.54	13950	123	669	15	[gck - glucokinase (hexokinase 4, maturity onset diabetes of the young 2), tpi1b - triosephosphate isomerase 1b, gapdh - glyceraldehyde-3-phosphate dehydrogenase, elovl5 - elovl family member 5, elongation of long chain fatty acids (yeast), pgam1a - phosphoglycerate mutase 1a, ak2 - adenylate kinase 2, nme4 - non-metastatic cells 4, protein expressed in, papss2a - 3'-phosphoadenosine 5'-phosphosu…
GO:0015850	organic hydroxy compound transport	0.00081	0.0254	4.42	13950	33	669	7	[apoba - apolipoprotein ba, zgc:162608 - zgc:162608, apoa1b - apolipoprotein a-ib, abcb11a - atp-binding cassette, sub-family b (mdr/tap), member 11a, apoeb - apolipoprotein eb, cetp - cholesteryl ester transfer protein, plasma, slc51a - solute carrier family 51, alpha subunit]
GO:0009206	purine ribonucleoside triphosphate biosynthetic process	0.000847	0.0265	3.54	13950	53	669	9	[gck - glucokinase (hexokinase 4, maturity onset diabetes of the young 2), atp5l - atp synthase, h+ transporting, mitochondrial f0 complex, subunit g, aldob - aldolase b, fructose-bisphosphate, tpi1b - triosephosphate isomerase 1b, gapdh - glyceraldehyde-3-phosphate dehydrogenase, pgam1a - phosphoglycerate mutase 1a, nme4 - non-metastatic cells 4, protein expressed in, eno3 - enolase 3, (beta, mu…
GO:0046939	nucleotide phosphorylation	0.000847	0.0264	3.54	13950	53	669	9	[gck - glucokinase (hexokinase 4, maturity onset diabetes of the young 2), aldob - aldolase b, fructose-bisphosphate, ak4 - adenylate kinase 4, tpi1b - triosephosphate isomerase 1b, gapdh - glyceraldehyde-3-phosphate dehydrogenase, pgam1a - phosphoglycerate mutase 1a, nme4 - non-metastatic cells 4, protein expressed in, eno3 - enolase 3, (beta, muscle), pgk1 - phosphoglycerate kinase 1]
GO:0009145	purine nucleoside triphosphate biosynthetic process	0.000847	0.0263	3.54	13950	53	669	9	[gck - glucokinase (hexokinase 4, maturity onset diabetes of the young 2), atp5l - atp synthase, h+ transporting, mitochondrial f0 complex, subunit g, aldob - aldolase b, fructose-bisphosphate, tpi1b - triosephosphate isomerase 1b, gapdh - glyceraldehyde-3-phosphate dehydrogenase, pgam1a - phosphoglycerate mutase 1a, nme4 - non-metastatic cells 4, protein expressed in, eno3 - enolase 3, (beta, mu…
GO:0097164	ammonium ion metabolic process	0.000872	0.027	3.26	13950	64	669	10	[comta - catechol-o-methyltransferase a, hnmt - histamine n-methyltransferase, aldh9a1a.1 - aldehyde dehydrogenase 9 family, member a1a, tandem duplicate 1, bbox1 - butyrobetaine (gamma), 2-oxoglutarate dioxygenase 1 (gamma-butyrobetaine hydroxylase), ache - acetylcholinesterase, crata - carnitine o-acetyltransferase a, agmat - agmatine ureohydrolase (agmatinase), abhd3 - abhydrolase domain conta…
GO:1903578	regulation of ATP metabolic process	0.000873	0.0269	8.34	13950	10	669	4	[cox7a3 - cytochrome c oxidase subunit viia polypeptide 3, cox7a1 - cytochrome c oxidase subunit viia polypeptide 1 (muscle), pgk1 - phosphoglycerate kinase 1, cox7a2a - cytochrome c oxidase, subunit viia 2a]
GO:0006760	folic acid-containing compound metabolic process	0.000955	0.0293	6.13	13950	17	669	5	[shmt1 - serine hydroxymethyltransferase 1 (soluble), aldh1l1 - aldehyde dehydrogenase 1 family, member l1, zgc:153031 - zgc:153031, gch1 - gtp cyclohydrolase 1, ftcd - formiminotransferase cyclodeaminase]

## Sheet: 7dpa.BEC
GO Term	Description	P-value	FDR q-value	Enrichment	N	B	n	b	Genes
GO:0006412	translation	6.64e-96	5.68e-92	29.5	13950	248	143	75	[rplp0 - ribosomal protein, large, p0, rps8a - ribosomal protein s8a, rpl13a - ribosomal protein l13a, rpl4 - ribosomal protein l4, rps4x - ribosomal protein s4, x-linked, rps23 - ribosomal protein s23, rpl35a - ribosomal protein l35a, rpl23 - ribosomal protein l23, rpl5b - ribosomal protein l5b, uba52 - ubiquitin a-52 residue ribosomal protein fusion product 1, rpl18 - ribosomal protein l18, rpl…
GO:0043043	peptide biosynthetic process	3.82e-95	1.64e-91	28.92	13950	253	143	75	[rplp0 - ribosomal protein, large, p0, rps8a - ribosomal protein s8a, rpl13a - ribosomal protein l13a, rpl4 - ribosomal protein l4, rps4x - ribosomal protein s4, x-linked, rps23 - ribosomal protein s23, rpl35a - ribosomal protein l35a, rpl23 - ribosomal protein l23, rpl5b - ribosomal protein l5b, uba52 - ubiquitin a-52 residue ribosomal protein fusion product 1, rpl18 - ribosomal protein l18, rpl…
GO:0006518	peptide metabolic process	2.06e-88	5.88e-85	24.15	13950	303	143	75	[rplp0 - ribosomal protein, large, p0, rps8a - ribosomal protein s8a, rpl13a - ribosomal protein l13a, rpl4 - ribosomal protein l4, rps4x - ribosomal protein s4, x-linked, rps23 - ribosomal protein s23, rpl35a - ribosomal protein l35a, rpl23 - ribosomal protein l23, rpl5b - ribosomal protein l5b, uba52 - ubiquitin a-52 residue ribosomal protein fusion product 1, rpl18 - ribosomal protein l18, rpl…
GO:0043604	amide biosynthetic process	1.56e-86	3.35e-83	22.94	13950	319	143	75	[rplp0 - ribosomal protein, large, p0, rps8a - ribosomal protein s8a, rpl13a - ribosomal protein l13a, rpl4 - ribosomal protein l4, rps4x - ribosomal protein s4, x-linked, rps23 - ribosomal protein s23, rpl35a - ribosomal protein l35a, rpl23 - ribosomal protein l23, rpl5b - ribosomal protein l5b, uba52 - ubiquitin a-52 residue ribosomal protein fusion product 1, rpl18 - ribosomal protein l18, rpl…
GO:0043603	cellular amide metabolic process	1.94e-78	3.32e-75	17.11	13950	439	143	77	[rplp0 - ribosomal protein, large, p0, rps8a - ribosomal protein s8a, rpl13a - ribosomal protein l13a, rps4x - ribosomal protein s4, x-linked, rpl4 - ribosomal protein l4, rps23 - ribosomal protein s23, tdo2b - tryptophan 2,3-dioxygenase b, rpl23 - ribosomal protein l23, rpl35a - ribosomal protein l35a, rpl18 - ribosomal protein l18, rpl5b - ribosomal protein l5b, uba52 - ubiquitin a-52 residue r…
GO:0034645	cellular macromolecule biosynthetic process	5.54e-73	7.91e-70	14.22	13950	535	143	78	[rplp0 - ribosomal protein, large, p0, rps8a - ribosomal protein s8a, rpl13a - ribosomal protein l13a, rps4x - ribosomal protein s4, x-linked, rpl4 - ribosomal protein l4, rps23 - ribosomal protein s23, rpl23 - ribosomal protein l23, rpl35a - ribosomal protein l35a, rpl18 - ribosomal protein l18, rpl5b - ribosomal protein l5b, uba52 - ubiquitin a-52 residue ribosomal protein fusion product 1, rpl…
GO:0009059	macromolecule biosynthetic process	5.97e-70	7.3e-67	13.05	13950	583	143	78	[rplp0 - ribosomal protein, large, p0, rps8a - ribosomal protein s8a, rpl13a - ribosomal protein l13a, rps4x - ribosomal protein s4, x-linked, rpl4 - ribosomal protein l4, rps23 - ribosomal protein s23, rpl23 - ribosomal protein l23, rpl35a - ribosomal protein l35a, rpl18 - ribosomal protein l18, rpl5b - ribosomal protein l5b, uba52 - ubiquitin a-52 residue ribosomal protein fusion product 1, rpl…
GO:1901566	organonitrogen compound biosynthetic process	1.39e-66	1.49e-63	11.85	13950	642	143	78	[rplp0 - ribosomal protein, large, p0, rps8a - ribosomal protein s8a, rpl13a - ribosomal protein l13a, rps4x - ribosomal protein s4, x-linked, rpl4 - ribosomal protein l4, rps23 - ribosomal protein s23, gapdh - glyceraldehyde-3-phosphate dehydrogenase, rpl23 - ribosomal protein l23, rpl35a - ribosomal protein l35a, rpl18 - ribosomal protein l18, uba52 - ubiquitin a-52 residue ribosomal protein fu…
GO:0044271	cellular nitrogen compound biosynthetic process	5.6e-60	5.33e-57	9.78	13950	778	143	78	[rplp0 - ribosomal protein, large, p0, rps8a - ribosomal protein s8a, rpl13a - ribosomal protein l13a, rpl4 - ribosomal protein l4, rps4x - ribosomal protein s4, x-linked, rps23 - ribosomal protein s23, gapdh - glyceraldehyde-3-phosphate dehydrogenase, rpl35a - ribosomal protein l35a, rpl23 - ribosomal protein l23, rpl18 - ribosomal protein l18, uba52 - ubiquitin a-52 residue ribosomal protein fu…
GO:0009058	biosynthetic process	1.45e-53	1.24e-50	6.71	13950	1250	143	86	[rplp0 - ribosomal protein, large, p0, rps8a - ribosomal protein s8a, rpl13a - ribosomal protein l13a, rpl4 - ribosomal protein l4, rps4x - ribosomal protein s4, x-linked, rps23 - ribosomal protein s23, tat - tyrosine aminotransferase, gapdh - glyceraldehyde-3-phosphate dehydrogenase, rpl35a - ribosomal protein l35a, rpl23 - ribosomal protein l23, rpl18 - ribosomal protein l18, uba52 - ubiquitin …
GO:0044249	cellular biosynthetic process	2.06e-51	1.6e-48	6.9	13950	1159	143	82	[rplp0 - ribosomal protein, large, p0, rps8a - ribosomal protein s8a, rpl13a - ribosomal protein l13a, rpl4 - ribosomal protein l4, rps4x - ribosomal protein s4, x-linked, rps23 - ribosomal protein s23, gapdh - glyceraldehyde-3-phosphate dehydrogenase, rpl35a - ribosomal protein l35a, rpl23 - ribosomal protein l23, rpl18 - ribosomal protein l18, uba52 - ubiquitin a-52 residue ribosomal protein fu…
GO:1901576	organic substance biosynthetic process	6.09e-51	4.34e-48	6.66	13950	1216	143	83	[rplp0 - ribosomal protein, large, p0, rps8a - ribosomal protein s8a, rpl13a - ribosomal protein l13a, rpl4 - ribosomal protein l4, rps4x - ribosomal protein s4, x-linked, rps23 - ribosomal protein s23, gapdh - glyceraldehyde-3-phosphate dehydrogenase, rpl35a - ribosomal protein l35a, rpl23 - ribosomal protein l23, rpl18 - ribosomal protein l18, uba52 - ubiquitin a-52 residue ribosomal protein fu…
GO:0034641	cellular nitrogen compound metabolic process	8.83e-41	5.81e-38	4.68	13950	1792	143	86	[rplp0 - ribosomal protein, large, p0, rps8a - ribosomal protein s8a, rpl13a - ribosomal protein l13a, rps4x - ribosomal protein s4, x-linked, rpl4 - ribosomal protein l4, rps23 - ribosomal protein s23, gda - guanine deaminase, tdo2b - tryptophan 2,3-dioxygenase b, gapdh - glyceraldehyde-3-phosphate dehydrogenase, pnp4b - purine nucleoside phosphorylase 4b, rpl35a - ribosomal protein l35a, rpl23 …
GO:0044267	cellular protein metabolic process	6.21e-33	3.8e-30	4.17	13950	1848	143	79	[rps8a - ribosomal protein s8a, rplp0 - ribosomal protein, large, p0, rpl13a - ribosomal protein l13a, rps4x - ribosomal protein s4, x-linked, rpl4 - ribosomal protein l4, rps23 - ribosomal protein s23, gapdh - glyceraldehyde-3-phosphate dehydrogenase, rpl23 - ribosomal protein l23, rpl35a - ribosomal protein l35a, uba52 - ubiquitin a-52 residue ribosomal protein fusion product 1, rpl18 - ribosom…
GO:1901564	organonitrogen compound metabolic process	7.08e-32	4.04e-29	3.12	13950	3002	143	96	[rplp0 - ribosomal protein, large, p0, rps8a - ribosomal protein s8a, rpl13a - ribosomal protein l13a, rpl4 - ribosomal protein l4, rps4x - ribosomal protein s4, x-linked, rps23 - ribosomal protein s23, gda - guanine deaminase, tat - tyrosine aminotransferase, tdo2b - tryptophan 2,3-dioxygenase b, gapdh - glyceraldehyde-3-phosphate dehydrogenase, pnp4b - purine nucleoside phosphorylase 4b, rpl35a…
GO:0019538	protein metabolic process	5.82e-31	3.12e-28	3.5	13950	2395	143	86	[rplp0 - ribosomal protein, large, p0, rps8a - ribosomal protein s8a, rpl13a - ribosomal protein l13a, rps4x - ribosomal protein s4, x-linked, rpl4 - ribosomal protein l4, rps23 - ribosomal protein s23, gapdh - glyceraldehyde-3-phosphate dehydrogenase, rpl35a - ribosomal protein l35a, rpl23 - ribosomal protein l23, uba52 - ubiquitin a-52 residue ribosomal protein fusion product 1, rpl18 - ribosom…
GO:0071704	organic substance metabolic process	9.63e-27	4.85e-24	2.33	13950	4561	143	109	[rps8a - ribosomal protein s8a, rpl13a - ribosomal protein l13a, rps4x - ribosomal protein s4, x-linked, rps23 - ribosomal protein s23, gda - guanine deaminase, tat - tyrosine aminotransferase, gapdh - glyceraldehyde-3-phosphate dehydrogenase, tdo2b - tryptophan 2,3-dioxygenase b, pnp4b - purine nucleoside phosphorylase 4b, rpl35a - ribosomal protein l35a, rpl23 - ribosomal protein l23, uba52 - u…
GO:0008152	metabolic process	3.59e-26	1.71e-23	2.25	13950	4814	143	111	[rps8a - ribosomal protein s8a, rpl13a - ribosomal protein l13a, rps4x - ribosomal protein s4, x-linked, rps23 - ribosomal protein s23, gda - guanine deaminase, tat - tyrosine aminotransferase, gapdh - glyceraldehyde-3-phosphate dehydrogenase, tdo2b - tryptophan 2,3-dioxygenase b, pnp4b - purine nucleoside phosphorylase 4b, rpl35a - ribosomal protein l35a, rpl23 - ribosomal protein l23, uba52 - u…
GO:0044260	cellular macromolecule metabolic process	2e-25	9.01e-23	3.11	13950	2568	143	82	[rps8a - ribosomal protein s8a, rplp0 - ribosomal protein, large, p0, rpl13a - ribosomal protein l13a, rps4x - ribosomal protein s4, x-linked, rpl4 - ribosomal protein l4, rps23 - ribosomal protein s23, gapdh - glyceraldehyde-3-phosphate dehydrogenase, rpl35a - ribosomal protein l35a, rpl23 - ribosomal protein l23, uba52 - ubiquitin a-52 residue ribosomal protein fusion product 1, rpl18 - ribosom…
GO:0006807	nitrogen compound metabolic process	4.06e-25	1.74e-22	2.47	13950	3948	143	100	[rps8a - ribosomal protein s8a, rpl13a - ribosomal protein l13a, rps4x - ribosomal protein s4, x-linked, gda - guanine deaminase, rps23 - ribosomal protein s23, tdo2b - tryptophan 2,3-dioxygenase b, gapdh - glyceraldehyde-3-phosphate dehydrogenase, tat - tyrosine aminotransferase, pnp4b - purine nucleoside phosphorylase 4b, rpl35a - ribosomal protein l35a, rpl23 - ribosomal protein l23, uba52 - u…
GO:0043170	macromolecule metabolic process	5.75e-25	2.35e-22	2.67	13950	3401	143	93	[rps8a - ribosomal protein s8a, rplp0 - ribosomal protein, large, p0, rpl13a - ribosomal protein l13a, rpl4 - ribosomal protein l4, rps4x - ribosomal protein s4, x-linked, rps23 - ribosomal protein s23, gapdh - glyceraldehyde-3-phosphate dehydrogenase, rpl23 - ribosomal protein l23, rpl35a - ribosomal protein l35a, rpl5b - ribosomal protein l5b, rpl18 - ribosomal protein l18, uba52 - ubiquitin a-…
GO:0044237	cellular metabolic process	2.88e-24	1.12e-21	2.34	13950	4300	143	103	[rps8a - ribosomal protein s8a, rpl13a - ribosomal protein l13a, rps4x - ribosomal protein s4, x-linked, gda - guanine deaminase, rps23 - ribosomal protein s23, tat - tyrosine aminotransferase, tdo2b - tryptophan 2,3-dioxygenase b, gapdh - glyceraldehyde-3-phosphate dehydrogenase, pnp4b - purine nucleoside phosphorylase 4b, rpl35a - ribosomal protein l35a, rpl23 - ribosomal protein l23, uba52 - u…
GO:0002181	cytoplasmic translation	8.07e-24	3.01e-21	65.03	13950	21	143	14	[rplp0 - ribosomal protein, large, p0, rps21 - ribosomal protein s21, rpl36 - ribosomal protein l36, rpl35a - ribosomal protein l35a, rplp1 - ribosomal protein, large, p1, rps28 - ribosomal protein s28, rpl22 - ribosomal protein l22, rpl8 - ribosomal protein l8, rpl17 - ribosomal protein l17, rpl6 - ribosomal protein l6, rpl31 - ribosomal protein l31, rpsa - ribosomal protein sa, rpl15 - ribosoma…
GO:0043009	chordate embryonic development	1.22e-23	4.35e-21	21.46	13950	100	143	22	[rpl24 - ribosomal protein l24, rplp0 - ribosomal protein, large, p0, rps8a - ribosomal protein s8a, rpl28 - ribosomal protein l28, rps7 - ribosomal protein s7, rps4x - ribosomal protein s4, x-linked, rps14 - ribosomal protein s14, rps15a - ribosomal protein s15a, rplp2l - ribosomal protein, large p2, like, rps29 - ribosomal protein s29, rpl36a - ribosomal protein l36a, rps3 - ribosomal protein s…
GO:0044238	primary metabolic process	1.84e-23	6.3e-21	2.31	13950	4305	143	102	[rps8a - ribosomal protein s8a, rpl13a - ribosomal protein l13a, rps4x - ribosomal protein s4, x-linked, gda - guanine deaminase, rps23 - ribosomal protein s23, tat - tyrosine aminotransferase, tdo2b - tryptophan 2,3-dioxygenase b, gapdh - glyceraldehyde-3-phosphate dehydrogenase, pnp4b - purine nucleoside phosphorylase 4b, rpl35a - ribosomal protein l35a, rpl23 - ribosomal protein l23, uba52 - u…
GO:0009792	embryo development ending in birth or egg hatching	1.96e-23	6.44e-21	21.04	13950	102	143	22	[rpl24 - ribosomal protein l24, rplp0 - ribosomal protein, large, p0, rps8a - ribosomal protein s8a, rpl28 - ribosomal protein l28, rps7 - ribosomal protein s7, rps4x - ribosomal protein s4, x-linked, rps14 - ribosomal protein s14, rps15a - ribosomal protein s15a, rplp2l - ribosomal protein, large p2, like, rps29 - ribosomal protein s29, rpl36a - ribosomal protein l36a, rps3 - ribosomal protein s…
GO:0009790	embryo development	8.88e-22	2.82e-19	17.88	13950	120	143	22	[rpl24 - ribosomal protein l24, rplp0 - ribosomal protein, large, p0, rps8a - ribosomal protein s8a, rpl28 - ribosomal protein l28, rps7 - ribosomal protein s7, rps4x - ribosomal protein s4, x-linked, rps14 - ribosomal protein s14, rps15a - ribosomal protein s15a, rplp2l - ribosomal protein, large p2, like, rps29 - ribosomal protein s29, rpl36a - ribosomal protein l36a, rps3 - ribosomal protein s…
GO:0071391	cellular response to estrogen stimulus	5.43e-15	1.66e-12	44.34	13950	22	143	10	[vtg5 - vitellogenin 5, vtg2 - vitellogenin 2, vtg4 - vitellogenin 4, vtg6 - vitellogenin 6, vtg7 - vitellogenin 7, c9 - complement component 9, aqp12 - aquaporin 12, esr1 - estrogen receptor 1, vtg3 - vitellogenin 3, phosvitinless, vtg1 - vitellogenin 1]
GO:0022618	ribonucleoprotein complex assembly	2.6e-14	7.67e-12	12.47	13950	133	143	17	[rpl24 - ribosomal protein l24, rplp0 - ribosomal protein, large, p0, rps14 - ribosomal protein s14, rps27.1 - ribosomal protein s27, isoform 1, rps10 - ribosomal protein s10, rpl23a - ribosomal protein l23a, rpl5a - ribosomal protein l5a, rpl5b - ribosomal protein l5b, rpl38 - ribosomal protein l38, rps28 - ribosomal protein s28, rps5 - ribosomal protein s5, rpl10 - ribosomal protein l10, rpl6 -…
GO:0043627	response to estrogen	4.3e-14	1.23e-11	37.52	13950	26	143	10	[vtg5 - vitellogenin 5, vtg2 - vitellogenin 2, vtg4 - vitellogenin 4, vtg6 - vitellogenin 6, vtg7 - vitellogenin 7, c9 - complement component 9, aqp12 - aquaporin 12, esr1 - estrogen receptor 1, vtg3 - vitellogenin 3, phosvitinless, vtg1 - vitellogenin 1]
GO:0071826	ribonucleoprotein complex subunit organization	8.84e-14	2.44e-11	11.6	13950	143	143	17	[rpl24 - ribosomal protein l24, rplp0 - ribosomal protein, large, p0, rps14 - ribosomal protein s14, rps27.1 - ribosomal protein s27, isoform 1, rps10 - ribosomal protein s10, rpl23a - ribosomal protein l23a, rpl5a - ribosomal protein l5a, rpl5b - ribosomal protein l5b, rpl38 - ribosomal protein l38, rps5 - ribosomal protein s5, rps28 - ribosomal protein s28, rpl10 - ribosomal protein l10, rpl6 -…
GO:0000028	ribosomal small subunit assembly	2.85e-13	7.64e-11	55.74	13950	14	143	8	[rps28 - ribosomal protein s28, rps5 - ribosomal protein s5, rps14 - ribosomal protein s14, rps27.1 - ribosomal protein s27, isoform 1, rps10 - ribosomal protein s10, rps15 - ribosomal protein s15, rpsa - ribosomal protein sa, rps19 - ribosomal protein s19]
GO:0000027	ribosomal large subunit assembly	2.25e-12	5.84e-10	45.91	13950	17	143	8	[rpl24 - ribosomal protein l24, rplp0 - ribosomal protein, large, p0, rpl10 - ribosomal protein l10, rpl6 - ribosomal protein l6, rpl3 - ribosomal protein l3, rpl23a - ribosomal protein l23a, rpl5b - ribosomal protein l5b, rpl5a - ribosomal protein l5a]
GO:0032355	response to estradiol	2.84e-11	7.14e-09	35.47	13950	22	143	8	[vtg5 - vitellogenin 5, vtg2 - vitellogenin 2, vtg4 - vitellogenin 4, vtg6 - vitellogenin 6, vtg7 - vitellogenin 7, esr1 - estrogen receptor 1, vtg3 - vitellogenin 3, phosvitinless, vtg1 - vitellogenin 1]
GO:0030218	erythrocyte differentiation	5.39e-10	1.32e-07	15.99	13950	61	143	10	[rpl11 - ribosomal protein l11, rpl35 - ribosomal protein l35, rplp1 - ribosomal protein, large, p1, rpl27 - ribosomal protein l27, rps15a - ribosomal protein s15a, rps27.1 - ribosomal protein s27, isoform 1, rps29 - ribosomal protein s29, rps3 - ribosomal protein s3, rpl35a - ribosomal protein l35a, rps19 - ribosomal protein s19]
GO:0034622	cellular protein-containing complex assembly	3.11e-08	7.4e-06	4.85	13950	362	143	18	[rplp0 - ribosomal protein, large, p0, rpl24 - ribosomal protein l24, rps14 - ribosomal protein s14, rps27.1 - ribosomal protein s27, isoform 1, rps10 - ribosomal protein s10, rpl23a - ribosomal protein l23a, rpl5a - ribosomal protein l5a, rpl5b - ribosomal protein l5b, rpl37 - ribosomal protein l37, rpl38 - ribosomal protein l38, rps5 - ribosomal protein s5, rps28 - ribosomal protein s28, rpl10 …
GO:0006364	rRNA processing	3.99e-08	9.23e-06	8.94	13950	120	143	11	[rpl35 - ribosomal protein l35, rps8a - ribosomal protein s8a, rps7 - ribosomal protein s7, rps28 - ribosomal protein s28, nsa2 - nsa2 ribosome biogenesis homolog (s. cerevisiae), rpl10a - ribosomal protein l10a, rps14 - ribosomal protein s14, rps21 - ribosomal protein s21, rpl7a - ribosomal protein l7a, rpl7 - ribosomal protein l7, rps16 - ribosomal protein s16]
GO:0006414	translational elongation	4.38e-08	9.87e-06	20.08	13950	34	143	7	[rplp1 - ribosomal protein, large, p1, gnb2l1 - guanine nucleotide binding protein (g protein), beta polypeptide 2-like 1, rplp2l - ribosomal protein, large p2, like, rplp2 - ribosomal protein, large p2, eef1da - elongation factor-1, delta, a, eef1a1l1 - eukaryotic translation elongation factor 1 alpha 1, like 1, eef1g - eukaryotic translation elongation factor 1 gamma]
GO:0007275	multicellular organism development	6.04e-08	1.33e-05	3.54	13950	662	143	24	[rplp0 - ribosomal protein, large, p0, rps8a - ribosomal protein s8a, rpl28 - ribosomal protein l28, rpl24 - ribosomal protein l24, rps7 - ribosomal protein s7, rps18 - ribosomal protein s18, rps4x - ribosomal protein s4, x-linked, rps14 - ribosomal protein s14, rps15a - ribosomal protein s15a, rplp2l - ribosomal protein, large p2, like, rps29 - ribosomal protein s29, rpl36a - ribosomal protein l…
GO:0006869	lipid transport	7.19e-08	1.54e-05	8.45	13950	127	143	11	[vtg5 - vitellogenin 5, vtg2 - vitellogenin 2, vtg4 - vitellogenin 4, vtg6 - vitellogenin 6, vtg7 - vitellogenin 7, gltpd2 - glycolipid transfer protein domain containing 2, si:dkey-4c23.3 - si:dkey-4c23.3, rbp4 - retinol binding protein 4, plasma, vtg3 - vitellogenin 3, phosvitinless, vtg1 - vitellogenin 1, soat1 - sterol o-acyltransferase 1]
GO:0009987	cellular process	7.81e-08	1.63e-05	1.33	13950	8662	143	118	[rps8a - ribosomal protein s8a, rpl13a - ribosomal protein l13a, rps4x - ribosomal protein s4, x-linked, gda - guanine deaminase, rps23 - ribosomal protein s23, tat - tyrosine aminotransferase, tdo2b - tryptophan 2,3-dioxygenase b, gapdh - glyceraldehyde-3-phosphate dehydrogenase, pnp4b - purine nucleoside phosphorylase 4b, rps10 - ribosomal protein s10, rpl35a - ribosomal protein l35a, rpl23 - r…
GO:0033993	response to lipid	1.07e-07	2.19e-05	9.38	13950	104	143	10	[vtg5 - vitellogenin 5, vtg2 - vitellogenin 2, vtg4 - vitellogenin 4, hamp1 - hepcidin antimicrobial peptide 1, vtg6 - vitellogenin 6, vtg7 - vitellogenin 7, rbp4 - retinol binding protein 4, plasma, esr1 - estrogen receptor 1, vtg3 - vitellogenin 3, phosvitinless, vtg1 - vitellogenin 1]
GO:0016072	rRNA metabolic process	1.16e-07	2.3e-05	8.07	13950	133	143	11	[rpl35 - ribosomal protein l35, rps8a - ribosomal protein s8a, rps7 - ribosomal protein s7, rps28 - ribosomal protein s28, nsa2 - nsa2 ribosome biogenesis homolog (s. cerevisiae), rpl10a - ribosomal protein l10a, rps14 - ribosomal protein s14, rps21 - ribosomal protein s21, rpl7a - ribosomal protein l7a, rpl7 - ribosomal protein l7, rps16 - ribosomal protein s16]
GO:0014070	response to organic cyclic compound	1.21e-07	2.36e-05	10.97	13950	80	143	9	[vtg5 - vitellogenin 5, vtg2 - vitellogenin 2, vtg4 - vitellogenin 4, hamp1 - hepcidin antimicrobial peptide 1, vtg6 - vitellogenin 6, vtg7 - vitellogenin 7, vtg3 - vitellogenin 3, phosvitinless, esr1 - estrogen receptor 1, vtg1 - vitellogenin 1]
GO:0009725	response to hormone	1.54e-07	2.92e-05	9.03	13950	108	143	10	[vtg5 - vitellogenin 5, dio2 - deiodinase, iodothyronine, type ii, vtg2 - vitellogenin 2, vtg4 - vitellogenin 4, hamp1 - hepcidin antimicrobial peptide 1, vtg6 - vitellogenin 6, vtg7 - vitellogenin 7, esr1 - estrogen receptor 1, vtg3 - vitellogenin 3, phosvitinless, vtg1 - vitellogenin 1]
GO:0030099	myeloid cell differentiation	3.02e-07	5.62e-05	8.41	13950	116	143	10	[rpl11 - ribosomal protein l11, rpl35 - ribosomal protein l35, rplp1 - ribosomal protein, large, p1, rpl27 - ribosomal protein l27, rps15a - ribosomal protein s15a, rps27.1 - ribosomal protein s27, isoform 1, rps29 - ribosomal protein s29, rps3 - ribosomal protein s3, rpl35a - ribosomal protein l35a, rps19 - ribosomal protein s19]
GO:0065003	protein-containing complex assembly	3.35e-07	6.11e-05	3.94	13950	471	143	19	[rplp0 - ribosomal protein, large, p0, rpl24 - ribosomal protein l24, tdo2b - tryptophan 2,3-dioxygenase b, rps14 - ribosomal protein s14, rpl23a - ribosomal protein l23a, rps10 - ribosomal protein s10, rps27.1 - ribosomal protein s27, isoform 1, rpl5a - ribosomal protein l5a, rpl5b - ribosomal protein l5b, rpl37 - ribosomal protein l37, rpl38 - ribosomal protein l38, rps28 - ribosomal protein s2…
GO:0000470	maturation of LSU-rRNA	1.09e-06	0.000195	25.67	13950	19	143	5	[rpl35 - ribosomal protein l35, nsa2 - nsa2 ribosome biogenesis homolog (s. cerevisiae), rpl10a - ribosomal protein l10a, rpl7a - ribosomal protein l7a, rpl7 - ribosomal protein l7]
GO:0070887	cellular response to chemical stimulus	1.11e-06	0.000193	5.28	13950	240	143	13	[vtg2 - vitellogenin 2, vtg7 - vitellogenin 7, vtg3 - vitellogenin 3, phosvitinless, vtg1 - vitellogenin 1, vtg5 - vitellogenin 5, vtg4 - vitellogenin 4, hamp1 - hepcidin antimicrobial peptide 1, vtg6 - vitellogenin 6, cyp7a1a - cytochrome p450, family 7, subfamily a, polypeptide 1a, c9 - complement component 9, aqp12 - aquaporin 12, esr1 - estrogen receptor 1, adh8a - alcohol dehydrogenase 8a]
GO:0009719	response to endogenous stimulus	1.24e-06	0.000212	7.23	13950	135	143	10	[vtg5 - vitellogenin 5, dio2 - deiodinase, iodothyronine, type ii, vtg2 - vitellogenin 2, vtg4 - vitellogenin 4, hamp1 - hepcidin antimicrobial peptide 1, vtg6 - vitellogenin 6, vtg7 - vitellogenin 7, esr1 - estrogen receptor 1, vtg3 - vitellogenin 3, phosvitinless, vtg1 - vitellogenin 1]
GO:1901700	response to oxygen-containing compound	2.27e-06	0.000382	5.99	13950	179	143	11	[vtg5 - vitellogenin 5, vtg2 - vitellogenin 2, vtg4 - vitellogenin 4, hamp1 - hepcidin antimicrobial peptide 1, vtg6 - vitellogenin 6, cyp7a1a - cytochrome p450, family 7, subfamily a, polypeptide 1a, vtg7 - vitellogenin 7, rbp4 - retinol binding protein 4, plasma, esr1 - estrogen receptor 1, vtg3 - vitellogenin 3, phosvitinless, vtg1 - vitellogenin 1]
GO:0043933	protein-containing complex subunit organization	6.45e-06	0.00106	3.22	13950	575	143	19	[rplp0 - ribosomal protein, large, p0, rpl24 - ribosomal protein l24, tdo2b - tryptophan 2,3-dioxygenase b, rps14 - ribosomal protein s14, rpl23a - ribosomal protein l23a, rps10 - ribosomal protein s10, rps27.1 - ribosomal protein s27, isoform 1, rpl5a - ribosomal protein l5a, rpl5b - ribosomal protein l5b, rpl37 - ribosomal protein l37, rpl38 - ribosomal protein l38, rps28 - ribosomal protein s2…
GO:0022613	ribonucleoprotein complex biogenesis	6.52e-06	0.00105	9.9	13950	69	143	7	[rplp0 - ribosomal protein, large, p0, rps7 - ribosomal protein s7, nsa2 - nsa2 ribosome biogenesis homolog (s. cerevisiae), rpl7a - ribosomal protein l7a, rpl35a - ribosomal protein l35a, rpl26 - ribosomal protein l26, rpl14 - ribosomal protein l14]
GO:0044085	cellular component biogenesis	6.52e-06	0.00103	9.9	13950	69	143	7	[rplp0 - ribosomal protein, large, p0, rps7 - ribosomal protein s7, nsa2 - nsa2 ribosome biogenesis homolog (s. cerevisiae), rpl7a - ribosomal protein l7a, rpl35a - ribosomal protein l35a, rpl26 - ribosomal protein l26, rpl14 - ribosomal protein l14]
GO:1900047	negative regulation of hemostasis	1.04e-05	0.00162	58.53	13950	5	143	3	[f7i - coagulation factor viii, cpb2 - carboxypeptidase b2 (plasma), plg - plasminogen]
GO:0030195	negative regulation of blood coagulation	1.04e-05	0.00159	58.53	13950	5	143	3	[f7i - coagulation factor viii, cpb2 - carboxypeptidase b2 (plasma), plg - plasminogen]
GO:0061045	negative regulation of wound healing	2.06e-05	0.0031	48.78	13950	6	143	3	[f7i - coagulation factor viii, cpb2 - carboxypeptidase b2 (plasma), plg - plasminogen]
GO:0034470	ncRNA processing	2.1e-05	0.0031	4.75	13950	226	143	11	[rpl35 - ribosomal protein l35, rps8a - ribosomal protein s8a, rps7 - ribosomal protein s7, rps28 - ribosomal protein s28, nsa2 - nsa2 ribosome biogenesis homolog (s. cerevisiae), rpl10a - ribosomal protein l10a, rps14 - ribosomal protein s14, rps21 - ribosomal protein s21, rpl7a - ribosomal protein l7a, rpl7 - ribosomal protein l7, rps16 - ribosomal protein s16]
GO:0050819	negative regulation of coagulation	5.69e-05	0.00826	36.58	13950	8	143	3	[f7i - coagulation factor viii, cpb2 - carboxypeptidase b2 (plasma), plg - plasminogen]
GO:0042221	response to chemical	0.000124	0.0177	3.04	13950	481	143	15	[vtg2 - vitellogenin 2, vtg7 - vitellogenin 7, rbp4 - retinol binding protein 4, plasma, vtg3 - vitellogenin 3, phosvitinless, vtg1 - vitellogenin 1, vtg5 - vitellogenin 5, dio2 - deiodinase, iodothyronine, type ii, vtg4 - vitellogenin 4, hamp1 - hepcidin antimicrobial peptide 1, vtg6 - vitellogenin 6, cyp7a1a - cytochrome p450, family 7, subfamily a, polypeptide 1a, c9 - complement component 9, …
GO:0034660	ncRNA metabolic process	0.00015	0.021	3.82	13950	281	143	11	[rpl35 - ribosomal protein l35, rps8a - ribosomal protein s8a, rps7 - ribosomal protein s7, rps28 - ribosomal protein s28, nsa2 - nsa2 ribosome biogenesis homolog (s. cerevisiae), rpl10a - ribosomal protein l10a, rps14 - ribosomal protein s14, rps21 - ribosomal protein s21, rpl7a - ribosomal protein l7a, rpl7 - ribosomal protein l7, rps16 - ribosomal protein s16]
GO:1903035	negative regulation of response to wounding	0.000164	0.0226	26.61	13950	11	143	3	[f7i - coagulation factor viii, cpb2 - carboxypeptidase b2 (plasma), plg - plasminogen]
GO:0048821	erythrocyte development	0.000179	0.0243	13.94	13950	28	143	4	[rpl11 - ribosomal protein l11, rps14 - ribosomal protein s14, rps29 - ribosomal protein s29, rps19 - ribosomal protein s19]
GO:0030490	maturation of SSU-rRNA	0.000206	0.0276	13.46	13950	29	143	4	[rps8a - ribosomal protein s8a, rps28 - ribosomal protein s28, rps14 - ribosomal protein s14, rps16 - ribosomal protein s16]
GO:0010033	response to organic substance	0.000208	0.0274	3.42	13950	342	143	12	[vtg5 - vitellogenin 5, dio2 - deiodinase, iodothyronine, type ii, vtg2 - vitellogenin 2, vtg4 - vitellogenin 4, hamp1 - hepcidin antimicrobial peptide 1, vtg6 - vitellogenin 6, cyp7a1a - cytochrome p450, family 7, subfamily a, polypeptide 1a, vtg7 - vitellogenin 7, rbp4 - retinol binding protein 4, plasma, vtg3 - vitellogenin 3, phosvitinless, esr1 - estrogen receptor 1, vtg1 - vitellogenin 1]
GO:1900046	regulation of hemostasis	0.000217	0.0281	24.39	13950	12	143	3	[f7i - coagulation factor viii, cpb2 - carboxypeptidase b2 (plasma), plg - plasminogen]
GO:0030193	regulation of blood coagulation	0.000217	0.0277	24.39	13950	12	143	3	[f7i - coagulation factor viii, cpb2 - carboxypeptidase b2 (plasma), plg - plasminogen]
GO:0051726	regulation of cell cycle	0.000229	0.0288	3.64	13950	295	143	11	[rpl35 - ribosomal protein l35, rps8a - ribosomal protein s8a, rps7 - ribosomal protein s7, rps18 - ribosomal protein s18, rpl13 - ribosomal protein l13, rps15a - ribosomal protein s15a, rpl23a - ribosomal protein l23a, rpl36 - ribosomal protein l36, rps29 - ribosomal protein s29, rpl36a - ribosomal protein l36a, rpl7 - ribosomal protein l7]
GO:0042730	fibrinolysis	0.000311	0.0386	65.03	13950	3	143	2	[cpb2 - carboxypeptidase b2 (plasma), plg - plasminogen]
GO:0042541	hemoglobin biosynthetic process	0.000438	0.0536	19.51	13950	15	143	3	[rpl11 - ribosomal protein l11, rpl10a - ribosomal protein l10a, rps19 - ribosomal protein s19]
GO:0050818	regulation of coagulation	0.000438	0.0529	19.51	13950	15	143	3	[f7i - coagulation factor viii, cpb2 - carboxypeptidase b2 (plasma), plg - plasminogen]
GO:0020027	hemoglobin metabolic process	0.000536	0.0637	18.29	13950	16	143	3	[rpl11 - ribosomal protein l11, rpl10a - ribosomal protein l10a, rps19 - ribosomal protein s19]
GO:0042273	ribosomal large subunit biogenesis	0.000536	0.0628	18.29	13950	16	143	3	[rpl35a - ribosomal protein l35a, rpl26 - ribosomal protein l26, rpl14 - ribosomal protein l14]
GO:0000462	maturation of SSU-rRNA from tricistronic rRNA transcript (SSU-rRNA, 5.8S rRNA, LSU-rRNA)	0.000769	0.089	16.26	13950	18	143	3	[rps8a - ribosomal protein s8a, rps14 - ribosomal protein s14, rps16 - ribosomal protein s16]

## Sheet: untreated.HC
GO Term	Description	P-value	FDR q-value	Enrichment	N	B	n	b	Genes
GO:0044281	small molecule metabolic process	1.82e-05	0.156	2.94	13951	910	99	19	[ldhbb - lactate dehydrogenase bb, acox3 - acyl-coenzyme a oxidase 3, pristanoyl, acss1 - acyl-coa synthetase short-chain family member 1, suclg2 - succinate-coa ligase, gdp-forming, beta subunit, tdo2b - tryptophan 2,3-dioxygenase b, hsd11b2 - hydroxysteroid 11-beta dehydrogenase 2, cyp4v7 - cytochrome p450, family 4, subfamily v, polypeptide 7, zgc:101540 - zgc:101540, mat1a - methionine adenos…
GO:0006082	organic acid metabolic process	5.42e-05	0.232	3.64	13951	503	99	13	[ldhbb - lactate dehydrogenase bb, acox3 - acyl-coenzyme a oxidase 3, pristanoyl, acss1 - acyl-coa synthetase short-chain family member 1, suclg2 - succinate-coa ligase, gdp-forming, beta subunit, tdo2b - tryptophan 2,3-dioxygenase b, cyp4v7 - cytochrome p450, family 4, subfamily v, polypeptide 7, zgc:101540 - zgc:101540, cad - carbamoyl-phosphate synthetase 2, aspartate transcarbamylase, and dih…
GO:0019752	carboxylic acid metabolic process	6.71e-05	0.192	3.83	13951	442	99	12	[acox3 - acyl-coenzyme a oxidase 3, pristanoyl, ldhbb - lactate dehydrogenase bb, acss1 - acyl-coa synthetase short-chain family member 1, me1 - malic enzyme 1, nadp(+)-dependent, cytosolic, suclg2 - succinate-coa ligase, gdp-forming, beta subunit, zgc:92040 - zgc:92040, tdo2b - tryptophan 2,3-dioxygenase b, cyp4v7 - cytochrome p450, family 4, subfamily v, polypeptide 7, zgc:101540 - zgc:101540, …
GO:0033993	response to lipid	9.49e-05	0.203	8.13	13951	104	99	6	[keap1a - kelch-like ech-associated protein 1a, rbp4 - retinol binding protein 4, plasma, ucp1 - uncoupling protein 1, slc37a4a - solute carrier family 37 (glucose-6-phosphate transporter), member 4a, esr2a - estrogen receptor 2a, cyp2k22 - cytochrome p450, family 2, subfamily k, polypeptide 22]
GO:0043436	oxoacid metabolic process	0.000111	0.19	3.63	13951	466	99	12	[acox3 - acyl-coenzyme a oxidase 3, pristanoyl, ldhbb - lactate dehydrogenase bb, acss1 - acyl-coa synthetase short-chain family member 1, me1 - malic enzyme 1, nadp(+)-dependent, cytosolic, suclg2 - succinate-coa ligase, gdp-forming, beta subunit, zgc:92040 - zgc:92040, tdo2b - tryptophan 2,3-dioxygenase b, cyp4v7 - cytochrome p450, family 4, subfamily v, polypeptide 7, zgc:101540 - zgc:101540, …
GO:0008202	steroid metabolic process	0.000379	0.541	8.1	13951	87	99	5	[hsd11b2 - hydroxysteroid 11-beta dehydrogenase 2, hsd17b3 - hydroxysteroid (17-beta) dehydrogenase 3, zgc:101540 - zgc:101540, apof - apolipoprotein f, apoa1a - apolipoprotein a-ia]
GO:0008152	metabolic process	0.000737	0.902	1.46	13951	4815	99	50	[ldhbb - lactate dehydrogenase bb, acox3 - acyl-coenzyme a oxidase 3, pristanoyl, si:ch211-210g13.5 - si:ch211-210g13.5, suclg2 - succinate-coa ligase, gdp-forming, beta subunit, kl - klotho, tdo2b - tryptophan 2,3-dioxygenase b, hsd11b2 - hydroxysteroid 11-beta dehydrogenase 2, fn1b - fibronectin 1b, cyp4v7 - cytochrome p450, family 4, subfamily v, polypeptide 7, smurf1 - smad specific e3 ubiqui…
