# Supplementary material for: Biliary epithelial cells are facultative liver stem cells during liver regeneration in adult zebrafish
Source: JCI Insight. 2023 Jan 10;8(1):e163929. doi: 10.1172/jci.insight.163929 (PMC9870093; doi:10.1172/jci.insight.163929)
Supplement: Supplemental table 6 [file jciinsight-8-163929-s197.xlsx]

## Sheet: 20211225_zf.mtz2.FM.dge
	p_val	avg_log2FC	pct.1	pct.2	p_val_adj
vtg4	4.69506e-33	7.00307	0.846	0.059	1.27532e-28
vtg1	8.47385e-33	6.6751	0.846	0.059	2.30175e-28
vtg5	1.07102e-31	6.7315	0.821	0.05	2.90921e-27
vtg6	2.11954e-31	5.90609	0.827	0.069	5.7573e-27
vtg7	5.84213e-31	6.23695	0.815	0.059	1.5869e-26
vtg2	1.43256e-28	6.27428	0.772	0.05	3.89126e-24
vtg3	1.44913e-23	4.88833	0.685	0.05	3.93627e-19
BX539332.1	8.75711e-22	4.99311	0.636	0.03	2.37869e-17
CABZ01042594.1	5.2636e-19	4.43052	0.605	0.059	1.42975e-14
rtn1a	4.04842e-16	3.85583	0.512	0.03	1.09967e-11
ssx2ipb	3.26159e-11	3.55876	0.426	0.05	8.85946e-07
rrbp1a	8.39703e-11	3.13756	0.395	0.04	2.28089e-06
hdlbpa	7.10699e-09	2.33609	0.537	0.248	0.000193047
esr1	2.13801e-08	2.93574	0.34	0.05	0.000580748
rcn3	7.15822e-08	2.17848	0.247	0	0.00194439
fam20cl	1.69714e-07	1.49558	0.235	0	0.00460993
rn7sk	5.83812e-07	2.45832	0.284	0.04	0.0158581
lpgat1	2.14445e-06	2.19243	0.253	0.03	0.0582497
zgc:154058	1.4266e-05	2.44902	0.204	0.02	0.387507
rpph1	1.66634e-05	1.71967	0.185	0.01	0.452629
gstcd	2.4006e-05	1.53658	0.16	0	0.652076
chka	2.51196e-05	1.81193	0.241	0.05	0.682325
hao1	2.94461e-05	0.369172	0.074	0.267	0.799843
serpinf2b	2.95415e-05	0.266456	0.16	0.386	0.802435
nupr1b	4.25812e-05	2.61053	0.327	0.139	1
snd1	6.47804e-05	1.88107	0.222	0.04	1
slc38a4	9.85895e-05	0.431109	0.198	0.475	1
CR854846.2	0.00012026	1.6873	0.173	0.02	1
cep85l	0.000204954	1.51289	0.148	0.01	1
CABZ01092072.1	0.00021561	1.35531	0.204	0.04	1
cpn1	0.000245507	1.62619	0.302	0.119	1
gmnn	0.000270784	1.4024	0.198	0.04	1
BX649540.1	0.000343976	1.29762	0.179	0.03	1
mcfd2	0.000393062	1.87908	0.222	0.069	1
CR855206.3	0.000406228	1.81966	0.136	0.01	1
tcn2	0.000496212	0.262476	0.074	0.228	1
drp2	0.000551163	0.314445	0.012	0.109	1
acsl5	0.000564023	1.6076	0.148	0.02	1
abcd2	0.000598892	1.62458	0.179	0.04	1
fam20a	0.000627627	0.994271	0.148	0.02	1
gnai2b	0.000649099	2.06784	0.191	0.05	1
mid1ip1b	0.000723383	0.975625	0.167	0.03	1
fkbp11	0.000820602	0.77652	0.16	0.03	1
slc43a1a	0.000885206	1.30389	0.142	0.02	1
chchd6b	0.00101943	0.291721	0.093	0.248	1
slc25a42	0.00102265	0.372585	0.049	0.178	1
chd4b	0.00102623	1.32167	0.173	0.04	1
psma4	0.0010693	0.491194	0.111	0.277	1
apoba	0.00108887	0.299952	0.222	0.446	1
rrp1	0.00135508	1.68821	0.117	0.01	1
rrp8	0.00149375	1.42599	0.167	0.04	1
BX539332.2	0.00155532	0.499914	0.117	0.01	1
fam20ca	0.00163238	2.26643	0.148	0.03	1
BX248517.1	0.00186002	0.299436	0.093	0.248	1
si:dkey-4c23.3	0.00193104	1.27461	0.179	0.05	1
sb:cb1058	0.00198401	0.325821	0.185	0.366	1
sec61a1	0.00200564	2.25771	0.321	0.178	1
zgc:85777	0.00225364	0.252099	0.142	0.307	1
pabpc1a	0.00239766	1.88154	0.432	0.307	1
FO704772.2	0.00244571	2.76123	0.142	0.03	1
fkbp1aa	0.0025191	1.46669	0.123	0.267	1
grb2b	0.00295836	0.838694	0.105	0.01	1
fip1l1a	0.00317196	1.56328	0.179	0.059	1
eef2b	0.00319385	1.40331	0.444	0.327	1
srpra	0.00344326	1.63123	0.167	0.05	1
zgc:162331	0.00368292	1.04753	0.204	0.079	1
msra	0.00379624	2.1777	0.235	0.109	1
DST	0.00396615	1.30417	0.136	0.03	1
rpl12	0.00404002	0.277127	0.29	0.584	1
CR855206.2	0.00421422	1.0493	0.117	0.02	1
adcy6b	0.00455316	0.791168	0.167	0.05	1
hmgb1a	0.00472574	0.883818	0.136	0.03	1
slc31a1	0.00488086	1.469	0.21	0.089	1
afdna	0.00495661	1.27077	0.148	0.04	1
nktr	0.00495661	1.54449	0.148	0.04	1
ncl	0.00520465	1.20873	0.21	0.089	1
CABZ01080375.1	0.00526361	0.936623	0.16	0.05	1
nots	0.00536359	0.961419	0.13	0.03	1
upb1	0.00545715	0.275654	0.136	0.287	1
usp36	0.00547677	1.80097	0.173	0.059	1
dnajc3a	0.0057793	0.530175	0.191	0.069	1
cep85	0.00606388	0.846242	0.13	0.03	1
raly	0.0061883	0.845171	0.13	0.03	1
ccnd1	0.00671128	0.705057	0.111	0.02	1
CR383676.2	0.00693743	1.25735	0.296	0.158	1
cish	0.00695178	0.98985	0.142	0.04	1
bach1b	0.00705675	0.339848	0.037	0.129	1
dap	0.00725589	1.47877	0.352	0.248	1
hmgcra	0.0077728	0.945404	0.123	0.03	1
dnaja2a	0.00825951	0.631689	0.093	0.218	1
stra6l	0.00855941	1.08852	0.105	0.02	1
si:dkey-188h10.3	0.00868108	0.832958	0.123	0.03	1
chmp4bb	0.00966245	0.262169	0.056	0.158	1
vdrb	0.0099845	1.28209	0.148	0.05	1
CABZ01113192.1	0.0100287	1.14963	0.191	0.079	1
ttc27	0.010054	0.928511	0.117	0.03	1
rarres3l	0.0100717	0.783512	0.179	0.069	1
eif4ebp3	0.0100889	1.63432	0.278	0.168	1
pkp2	0.0104638	0.869556	0.136	0.04	1
mob2a	0.0107633	0.260944	0.093	0.218	1
gpx3	0.0113398	1.91259	0.272	0.158	1
txnl1	0.0129895	0.435286	0.056	0.149	1
mych	0.0134304	0.848647	0.148	0.05	1
prkcsh	0.0136183	1.20761	0.198	0.089	1
zc3h7ba	0.0137753	1.11795	0.167	0.069	1
acsf2	0.0139164	0.343987	0.049	0.139	1
dhx37	0.0160309	0.964789	0.142	0.05	1
nucb2b	0.0161284	0.676985	0.111	0.03	1
qdpra	0.0163352	0.637982	0.136	0.267	1
esr2b	0.016705	1.15325	0.179	0.079	1
pik3r1	0.0168911	0.262353	0.136	0.267	1
mdn1	0.0170263	1.07728	0.191	0.089	1
gcshb	0.0172015	0.719852	0.173	0.317	1
rpl36	0.0176803	0.281066	0.315	0.584	1
rpl32	0.0179767	0.326986	0.352	0.624	1
cadps2	0.0182451	1.24599	0.123	0.04	1
mboat2a	0.018576	1.50016	0.123	0.04	1
etfa	0.0194303	0.257066	0.179	0.317	1
hhla2b.2	0.0196627	0.259804	0.074	0.178	1
cxadr	0.0201161	1.22067	0.136	0.05	1
plxnb2a	0.0205841	0.556264	0.062	0.158	1
auh	0.0221499	0.252159	0.068	0.158	1
rpn2	0.0230847	1.16069	0.105	0.03	1
LO017938.1	0.0236013	0.89045	0.284	0.168	1
ddx27	0.0239754	1.02668	0.105	0.03	1
xbp1	0.0242324	1.519	0.333	0.267	1
acox1	0.0243083	0.287081	0.21	0.347	1
tor3a	0.0247629	0.282077	0.056	0.139	1
vegfab	0.024982	0.523465	0.056	0.139	1
acad9	0.0252029	0.547776	0.056	0.139	1
hnrnpaba	0.0263071	0.472796	0.111	0.228	1
syap1	0.0270383	0.289972	0.049	0.129	1
pisd	0.0272677	1.54827	0.117	0.04	1
CR855996.2	0.0273141	1.46576	0.142	0.059	1
cyp2k19	0.0275059	0.292553	0.056	0.139	1
itga9	0.0284489	1.44545	0.167	0.079	1
si:dkey-102m7.3	0.0311676	0.465665	0.173	0.079	1
triqk	0.0315155	0.678455	0.16	0.069	1
rpl7l1	0.0318383	0.42645	0.117	0.04	1
tuba8l2	0.0318523	0.387046	0.13	0.248	1
rpl10a	0.0323437	0.257936	0.352	0.604	1
c4	0.032867	0.427211	0.185	0.317	1
dkc1	0.0349523	1.02911	0.142	0.059	1
nop58	0.0373386	1.84379	0.148	0.069	1
nop56	0.0379099	0.617019	0.179	0.089	1
foxp1b	0.0381498	1.28189	0.198	0.109	1
kpnb1	0.0383935	0.798174	0.111	0.04	1
kank1a	0.039212	0.872758	0.123	0.05	1
ipo13	0.0392879	0.815438	0.167	0.079	1
CR383662.1	0.039378	1.31622	0.111	0.04	1
ssr2	0.0405626	1.25822	0.253	0.168	1
nhsl1b	0.040724	0.933844	0.111	0.04	1
si:dkey-33c12.4	0.040959	1.60989	0.136	0.059	1
cnbpb	0.0411492	1.05367	0.185	0.099	1
nrxn1b	0.0413272	0.35439	0.105	0.198	1
eif5b	0.0416105	1.97173	0.148	0.069	1
rplp2l	0.043422	0.395113	0.302	0.545	1
abhd3	0.0445875	1.21839	0.173	0.089	1
mast2	0.0446279	0.506879	0.111	0.04	1
ugt5b5	0.0447186	0.301044	0.049	0.119	1
ccdc137	0.044794	0.274354	0.074	0.158	1
cct5	0.0453527	0.421279	0.16	0.277	1
si:ch211-202f5.3	0.0470853	0.321174	0.049	0.119	1
slc39a14	0.04785	1.28173	0.105	0.04	1
pllp	0.0480526	0.265633	0.056	0.129	1
phactr4a	0.049073	0.438423	0.068	0.149	1
si:dkey-23i12.5	0.0500101	0.890624	0.16	0.079	1
pnpo	0.0504563	0.416763	0.056	0.129	1
pxdc1b	0.0511369	0.715223	0.105	0.04	1
smoc1	0.0511369	0.725914	0.105	0.04	1
pwp1	0.0537842	0.718816	0.173	0.089	1
nr2f2	0.0541499	0.669165	0.136	0.059	1
pdcd11	0.0546923	0.672198	0.148	0.069	1
psmb4	0.0557478	0.391849	0.049	0.119	1
eif3m	0.0565279	0.997181	0.142	0.069	1
ier2a	0.0591677	0.266494	0.136	0.238	1
CU467043.1	0.0598251	0.486143	0.08	0.158	1
ttyh3b	0.0602134	1.31025	0.179	0.099	1
ppib	0.0607507	0.386537	0.253	0.396	1
MPC2	0.0625888	0.423913	0.099	0.188	1
cct3	0.0625959	0.323848	0.204	0.119	1
eif5a2	0.0627359	1.32249	0.222	0.139	1
wdr3	0.0639877	0.445503	0.179	0.099	1
sfpq	0.0646756	0.419669	0.105	0.04	1
rps27.2	0.0662118	1.29126	0.272	0.208	1
rbm28	0.0665841	0.583431	0.142	0.069	1
ddx21	0.0669478	1.57235	0.34	0.277	1
ndufb2	0.0698099	0.532578	0.185	0.297	1
slc20a1b	0.0707165	0.84959	0.142	0.069	1
st3gal7	0.0722121	0.441917	0.111	0.198	1
soat1	0.072214	1.07847	0.111	0.05	1
ccdc88c	0.0738468	0.910066	0.111	0.05	1
cfl1	0.0753019	0.641691	0.068	0.139	1
bmpr2b	0.0753485	0.374262	0.167	0.089	1
slc25a26	0.0753906	0.932032	0.123	0.059	1
CR381686.1	0.0755096	1.05429	0.111	0.05	1
odc1	0.0764537	1.04868	0.123	0.059	1
pho	0.0764537	1.48121	0.123	0.059	1
ppfibp2b	0.076635	0.638316	0.111	0.05	1
cntnap2a	0.0766407	0.952947	0.173	0.099	1
dnajc1	0.0775289	1.23507	0.123	0.059	1
stbd1	0.0777741	0.258164	0.062	0.129	1
hspe1	0.078372	0.390043	0.21	0.327	1
rpl34	0.0785861	0.325611	0.34	0.554	1
MAP3K13	0.0789269	0.862237	0.111	0.05	1
sik2b	0.0792086	0.379337	0.056	0.119	1
st3gal3b	0.0793398	0.781624	0.284	0.198	1
rpl35a	0.0797809	0.447656	0.352	0.594	1
gpcpd1	0.0803358	1.18305	0.136	0.069	1
crebzf	0.0806821	0.624177	0.111	0.05	1
pno1	0.0807256	0.638093	0.204	0.347	1
ar	0.0815178	1.47757	0.13	0.069	1
acot18	0.0824097	0.282029	0.099	0.178	1
c3b.2	0.0832084	0.25741	0.198	0.317	1
atp6v1g1	0.0836779	0.552845	0.111	0.05	1
twistnb	0.0848216	0.770862	0.123	0.059	1
rps23	0.0855643	0.366594	0.309	0.515	1
rab43	0.0867597	0.313063	0.056	0.119	1
sat1a.1	0.0870255	0.513605	0.179	0.277	1
dagla	0.0879041	1.47276	0.117	0.059	1
grk5l	0.0886343	0.374414	0.049	0.109	1
cited4a	0.0886498	0.390517	0.099	0.178	1
rev3l	0.0892968	0.475322	0.111	0.05	1
epn1	0.0897122	0.63968	0.111	0.198	1
golgb1	0.0897122	1.55639	0.173	0.099	1
chpt1	0.0913446	0.568895	0.123	0.208	1
pard3bb	0.0925993	1.78064	0.105	0.05	1
aqp12	0.0926902	1.38749	0.377	0.376	1
rab5aa	0.0927961	0.563331	0.056	0.119	1
rpl8	0.0928654	0.348257	0.309	0.525	1
rps6	0.093542	0.307138	0.333	0.545	1
sec61a1l	0.0943712	1.33278	0.142	0.079	1
slc20a2	0.0952651	0.263768	0.099	0.178	1
egln3	0.0954642	0.761979	0.117	0.059	1
ssr1	0.0959361	1.09233	0.173	0.109	1
tent4b	0.0967109	1.37903	0.185	0.119	1
atrn	0.100787	0.93433	0.117	0.059	1
prmt1	0.10169	1.28897	0.105	0.05	1
metap2b	0.101821	0.762059	0.13	0.069	1
adgra2	0.10537	0.882131	0.105	0.05	1
pi4kb	0.107628	0.742522	0.105	0.05	1
med30	0.10799	0.784963	0.142	0.079	1
tnrc6a	0.10799	0.878991	0.142	0.079	1
masp2	0.109261	0.324341	0.117	0.198	1
bptf	0.110508	0.34257	0.086	0.158	1
zgc:66313	0.111086	0.996407	0.167	0.109	1
uba52	0.111193	0.35948	0.315	0.525	1
si:ch211-1i11.3	0.111404	0.838068	0.117	0.059	1
klf13	0.112142	1.14363	0.117	0.059	1
rpsa	0.113617	0.414917	0.389	0.614	1
gramd1a	0.113838	0.532858	0.105	0.05	1
cpeb3	0.114096	0.730128	0.13	0.069	1
aqp11	0.11414	0.278783	0.068	0.129	1
stag2b	0.115434	0.343223	0.062	0.119	1
si:ch73-71c20.5	0.115455	0.336519	0.099	0.168	1
atp5f1d	0.115614	0.769606	0.13	0.208	1
tuba8l	0.11723	0.274533	0.068	0.129	1
mrps31	0.118013	0.460299	0.068	0.129	1
golga3	0.118158	1.22101	0.148	0.089	1
ttpa	0.118219	0.347687	0.142	0.218	1
slc26a3.2	0.120191	0.263737	0.056	0.109	1
si:dkey-188i13.10	0.120528	0.367809	0.086	0.149	1
tmem147	0.121157	0.293682	0.062	0.119	1
tsku	0.121605	1.25857	0.148	0.089	1
bcas3	0.124498	1.35113	0.185	0.129	1
cpt1aa	0.127648	0.84436	0.136	0.079	1
eef1b2	0.130399	0.421519	0.253	0.416	1
ssr3	0.130815	0.787697	0.259	0.208	1
dennd5b	0.130916	1.09609	0.21	0.149	1
arid4a	0.13107	0.7991	0.204	0.139	1
atp2b4	0.13281	0.440219	0.068	0.129	1
camsap3	0.134539	0.647499	0.068	0.129	1
abat	0.134712	1.43184	0.21	0.149	1
sorbs1	0.136286	0.845688	0.111	0.059	1
ulk2	0.137775	1.037	0.198	0.139	1
rab10	0.139141	0.526416	0.086	0.149	1
chsy1	0.142536	0.93993	0.111	0.059	1
rpl23a	0.142636	0.799685	0.272	0.465	1
ccnt2a	0.144378	0.857422	0.062	0.119	1
rpl23	0.145135	0.3526	0.383	0.604	1
SERP1	0.146908	1.47266	0.315	0.307	1
vcp	0.149676	0.329816	0.117	0.188	1
qsox1	0.153566	0.729326	0.167	0.109	1
ddb2	0.153745	0.884968	0.148	0.089	1
si:ch1073-416d2.3	0.153967	0.366309	0.13	0.198	1
zgc:158803	0.157178	0.4393	0.086	0.149	1
slc12a7b	0.157791	1.08312	0.056	0.109	1
eif2s1b	0.158405	0.331587	0.099	0.158	1
RPS17	0.162372	0.274928	0.358	0.545	1
mrpl24	0.162879	0.587826	0.08	0.139	1
xirp2a	0.163406	0.298505	0.167	0.248	1
ppardb	0.163569	0.466509	0.086	0.149	1
lpin2	0.166347	0.250702	0.099	0.158	1
eif4g1a	0.171758	0.518192	0.154	0.099	1
rpl6	0.172196	0.460445	0.352	0.545	1
gria4a	0.173636	1.16822	0.16	0.109	1
eif4a1b	0.175733	1.12915	0.235	0.188	1
zmat2	0.177645	0.284455	0.105	0.168	1
cdc14b	0.180257	0.461222	0.154	0.228	1
ptprfb	0.181199	0.772965	0.142	0.089	1
tmem131	0.181199	1.09407	0.142	0.089	1
arglu1b	0.182387	0.681513	0.105	0.059	1
ehhadh	0.182449	0.305581	0.13	0.198	1
dhx16	0.183505	0.551323	0.068	0.119	1
cnot6a	0.186889	0.280936	0.068	0.119	1
ddx18	0.18689	0.887037	0.105	0.059	1
caprin1b	0.187437	1.00528	0.21	0.158	1
ilf3b	0.188985	0.706114	0.099	0.158	1
atp13a1	0.189172	0.829486	0.105	0.059	1
zgc:92040	0.189975	0.450598	0.142	0.089	1
rpl13a	0.190114	0.269853	0.34	0.505	1
sap30l	0.192515	0.420171	0.062	0.109	1
anxa4	0.193798	0.844042	0.068	0.119	1
prdx4	0.196029	1.31817	0.204	0.149	1
zc3h13	0.196752	0.611075	0.148	0.099	1
mpp6a	0.199541	0.617792	0.142	0.218	1
cers3a	0.200063	1.22992	0.136	0.089	1
pfdn5	0.202092	0.32308	0.105	0.059	1
slc44a1b	0.202092	0.300582	0.105	0.059	1
brk1	0.204161	0.276587	0.093	0.149	1
nap1l4a	0.204216	0.758484	0.16	0.109	1
ndfip1	0.20674	0.428037	0.148	0.218	1
mt-atp8	0.209522	0.715757	0.099	0.158	1
golga4	0.210244	1.3339	0.111	0.069	1
si:ch211-196l7.4	0.212224	0.38661	0.148	0.218	1
hemgn	0.213572	0.828423	0.086	0.139	1
sart1	0.213842	1.26989	0.111	0.069	1
CABZ01057159.1	0.214158	0.654226	0.191	0.139	1
comta	0.215387	0.296679	0.123	0.188	1
fam133b	0.216907	1.04687	0.068	0.119	1
eif3s10	0.219399	1.26836	0.21	0.158	1
lsm12b	0.220754	0.555025	0.167	0.238	1
dlst	0.222404	0.412776	0.068	0.109	1
u2surp	0.223548	1.75174	0.16	0.119	1
il6r	0.224002	0.597505	0.16	0.238	1
p4hb	0.224012	1.20306	0.272	0.228	1
tram1	0.224424	0.842125	0.154	0.109	1
jmjd1cb	0.226057	1.37926	0.167	0.119	1
npm1a	0.227348	1.47022	0.272	0.228	1
calm1a	0.228257	0.441871	0.105	0.158	1
hnrnpd	0.229347	0.61398	0.099	0.158	1
pcyt1bb	0.230607	0.328999	0.08	0.129	1
mao	0.232896	0.402159	0.111	0.168	1
tsr2	0.234174	0.725868	0.16	0.109	1
faf1	0.236157	0.509581	0.086	0.139	1
tns1b	0.23637	0.83907	0.111	0.069	1
mtus1b	0.239872	1.14427	0.123	0.079	1
tcea3	0.240583	0.826363	0.16	0.119	1
itpr1a	0.242891	0.51733	0.074	0.119	1
ppp1r14bb	0.244669	0.34463	0.08	0.129	1
mospd2	0.244889	0.592897	0.086	0.139	1
plce1	0.245568	0.908837	0.111	0.069	1
sec23a	0.245581	0.600761	0.068	0.109	1
cluha	0.246155	0.390761	0.086	0.139	1
ddx10	0.246652	0.762596	0.142	0.099	1
ppp1r9ala	0.246841	1.07468	0.13	0.089	1
h1-10	0.250705	0.865214	0.117	0.079	1
cx32.3	0.256939	0.334856	0.185	0.248	1
sdf4	0.258663	0.257999	0.105	0.158	1
cygb1	0.259324	1.38935	0.148	0.109	1
nr5a2	0.261545	0.905267	0.074	0.119	1
abcc2	0.26655	0.801066	0.13	0.188	1
eif5	0.268414	0.686931	0.13	0.089	1
furina	0.269467	0.46107	0.179	0.129	1
pid1	0.270402	0.374583	0.068	0.109	1
NC-002333.14	0.271598	0.799452	0.105	0.069	1
dph1	0.271598	0.927384	0.105	0.069	1
b3gnt3.4	0.271914	0.741738	0.068	0.109	1
palm3	0.273223	0.32826	0.111	0.069	1
suox	0.273432	0.598252	0.068	0.109	1
si:ch73-95l15.5	0.277663	0.382347	0.13	0.089	1
rad54l2	0.280345	0.568742	0.13	0.089	1
ssr4	0.283625	0.556408	0.21	0.287	1
wdr46	0.28483	0.559208	0.117	0.079	1
tax1bp1b	0.285781	0.52902	0.068	0.109	1
decr2	0.285971	0.448751	0.117	0.168	1
rad23b	0.285971	0.485719	0.117	0.168	1
myzap	0.287759	0.965341	0.148	0.109	1
tmed2	0.28884	0.27531	0.154	0.218	1
abhd2a	0.290961	0.684441	0.105	0.069	1
nmt1a	0.29274	0.306051	0.086	0.129	1
ggps1	0.29402	0.58584	0.074	0.119	1
lrpprc	0.294083	0.528745	0.099	0.149	1
evi5b	0.294576	0.789874	0.123	0.178	1
tmem54b	0.294923	0.579313	0.117	0.079	1
rpl35	0.296542	0.26198	0.37	0.535	1
ddx24	0.299322	0.766753	0.117	0.079	1
fam120a	0.299458	1.07345	0.123	0.089	1
nop2	0.300204	0.801406	0.105	0.069	1
esf1	0.30102	0.779311	0.13	0.089	1
histh1l	0.301763	0.690764	0.105	0.069	1
alas1	0.302278	0.596535	0.117	0.079	1
ipo7	0.302434	0.689021	0.173	0.248	1
rsl1d1	0.30329	1.00929	0.216	0.168	1
sh3kbp1	0.303763	0.40073	0.117	0.079	1
eif1b	0.306001	0.591757	0.086	0.129	1
cux2b	0.306302	0.887323	0.167	0.129	1
srsf5a	0.308015	0.449114	0.204	0.267	1
cert1b	0.309937	0.298086	0.068	0.109	1
znf609a	0.310293	0.277476	0.093	0.139	1
rpl29	0.310622	0.494203	0.364	0.535	1
cers5	0.314918	0.424415	0.111	0.158	1
rpl13	0.315165	0.406037	0.37	0.554	1
noc2l	0.315437	0.860124	0.123	0.089	1
mindy1	0.31828	1.07224	0.068	0.109	1
pmt	0.321192	0.87197	0.272	0.248	1
si:dkey-239i20.2	0.321211	0.369291	0.13	0.089	1
srsf4	0.321966	1.0002	0.117	0.079	1
top1l	0.32274	0.593735	0.086	0.129	1
ncoa1	0.32662	0.371802	0.105	0.069	1
BX511034.5	0.327444	0.598676	0.105	0.069	1
slc41a1	0.327885	0.753089	0.179	0.139	1
insra	0.328699	0.869331	0.111	0.079	1
slc38a3b	0.329009	1.07368	0.08	0.119	1
tmem258	0.329303	0.900405	0.136	0.188	1
tomm7	0.330302	0.499693	0.111	0.158	1
becn1	0.332118	0.786497	0.086	0.129	1
ifi46	0.333698	0.47973	0.086	0.129	1
xrn2	0.338351	0.915325	0.111	0.079	1
serbp1a	0.340608	0.960576	0.383	0.386	1
pex5	0.342495	0.511242	0.105	0.069	1
tbl1xr1a	0.344886	0.809135	0.111	0.079	1
ubxn1	0.345498	0.344017	0.08	0.119	1
pklr	0.346792	0.831001	0.247	0.228	1
ces2b	0.347175	0.340153	0.08	0.119	1
fat1a	0.348363	0.334008	0.142	0.109	1
rpf2	0.349046	0.993914	0.123	0.089	1
itsn1	0.349099	0.43943	0.111	0.158	1
zgc:112492	0.351394	0.478695	0.154	0.119	1
acin1b	0.354611	0.993563	0.13	0.099	1
stat2	0.354838	0.757771	0.111	0.079	1
hs6st1a	0.355913	0.516116	0.136	0.099	1
serbp1b	0.358195	1.6256	0.111	0.079	1
ppp1r3ca	0.358908	0.479702	0.216	0.277	1
eif4ebp3l	0.36052	0.61845	0.136	0.099	1
tmsb4x	0.361	0.445135	0.099	0.139	1
hdac4	0.361573	0.707469	0.111	0.079	1
erp44	0.363269	0.66276	0.111	0.079	1
ush2a	0.366649	0.793255	0.235	0.347	1
rpl24	0.366959	0.296963	0.37	0.525	1
hyou1	0.368561	1.09691	0.16	0.129	1
rps25	0.368809	0.537471	0.364	0.525	1
lrig1	0.373217	0.514052	0.123	0.089	1
cnot6l	0.37348	0.442336	0.154	0.208	1
acy1	0.375549	0.698685	0.074	0.109	1
ctsba	0.376224	0.548711	0.111	0.158	1
CR522881.1	0.388262	0.564452	0.13	0.178	1
dedd1	0.394901	0.574198	0.173	0.139	1
gtf2f1	0.39501	0.744849	0.142	0.109	1
tegt	0.397048	0.777526	0.228	0.297	1
nr1h4	0.397073	0.722794	0.105	0.149	1
rpl3	0.400256	0.828242	0.42	0.475	1
pum3	0.401396	0.615369	0.142	0.109	1
mgaa	0.401435	0.555698	0.117	0.089	1
abcf1	0.408049	1.32105	0.154	0.129	1
rhpn2	0.40846	0.451701	0.117	0.089	1
si:ch211-107o10.3	0.409338	0.907426	0.235	0.208	1
vdac2	0.410463	0.549185	0.179	0.238	1
cpne1	0.410928	0.546663	0.086	0.119	1
ufm1	0.411006	0.264669	0.167	0.218	1
nars1	0.411349	0.456388	0.148	0.119	1
calr3a	0.413451	0.999221	0.16	0.218	1
CDPF1	0.417343	0.43716	0.093	0.129	1
runx1t1	0.418481	0.744508	0.105	0.079	1
foxa1	0.422002	0.437495	0.086	0.119	1
vps8	0.422708	0.811053	0.123	0.099	1
si:ch211-127i16.2	0.424911	0.710456	0.136	0.109	1
hnrnpm	0.425048	0.766031	0.13	0.099	1
mvb12bb	0.42973	0.312077	0.099	0.139	1
zgc:194392	0.429971	0.488001	0.111	0.149	1
CU467961.1	0.43179	0.62052	0.093	0.129	1
cers2a	0.437281	0.313083	0.093	0.129	1
idh1	0.442326	0.70935	0.167	0.139	1
macf1a	0.451224	0.455486	0.105	0.079	1
mtdha	0.45341	0.885765	0.235	0.208	1
atp2b1a	0.45517	0.610893	0.105	0.079	1
actn4	0.455874	0.552843	0.093	0.129	1
rrbp1b	0.460025	0.493554	0.228	0.287	1
eef1g	0.460102	0.833059	0.407	0.505	1
pleca	0.461124	0.552114	0.105	0.079	1
xpr1b	0.461162	0.482527	0.117	0.158	1
usp9	0.461909	0.64422	0.08	0.109	1
cyp2u1	0.462158	0.784882	0.123	0.099	1
mbnl3	0.467121	0.606582	0.105	0.079	1
cul3a	0.468014	1.1033	0.086	0.119	1
herpud1	0.469149	0.642126	0.093	0.129	1
vapb	0.471691	0.854491	0.136	0.109	1
tmed10	0.473551	0.699217	0.111	0.089	1
arrdc2	0.474184	0.280435	0.08	0.109	1
fnbp4	0.475013	0.40825	0.117	0.158	1
ido1	0.475952	0.282463	0.142	0.178	1
ddost	0.476013	0.251891	0.123	0.158	1
tnks1bp1	0.476166	0.654889	0.185	0.158	1
fxyd1	0.485447	0.876776	0.136	0.178	1
ndst2a	0.485959	0.445629	0.086	0.119	1
aup1	0.487023	0.454581	0.16	0.208	1
slc25a32a	0.49336	0.306765	0.136	0.109	1
PPP2CA	0.499263	0.388502	0.08	0.109	1
tm4sf4	0.50351	0.398028	0.08	0.109	1
ywhaqb	0.505641	0.732861	0.08	0.109	1
baiap2l1b	0.514211	0.45139	0.08	0.109	1
pdk2a	0.514211	0.614935	0.08	0.109	1
srd5a2a	0.517855	0.381891	0.173	0.208	1
ctnnb1	0.519369	0.686081	0.13	0.109	1
si:dkey-11f4.16	0.520688	1.11045	0.08	0.109	1
ubqln4	0.520688	0.794897	0.08	0.109	1
calr3b	0.524747	0.687911	0.099	0.129	1
naa15a	0.525793	0.370388	0.111	0.089	1
si:ch73-91k6.2	0.527859	0.327503	0.111	0.089	1
ranbp1	0.529613	0.74389	0.148	0.178	1
rps4x	0.531029	0.881279	0.426	0.515	1
mt-nd4l	0.531763	0.9976	0.117	0.099	1
uvrag	0.536167	0.296604	0.111	0.089	1
selenou1a	0.53685	0.444699	0.13	0.158	1
picalma	0.538164	0.83103	0.08	0.109	1
rbm34	0.538209	0.934073	0.142	0.119	1
abcb11b	0.53871	0.935457	0.179	0.228	1
COX5B	0.538736	0.324372	0.173	0.149	1
taok1b	0.541868	0.913359	0.117	0.099	1
si:ch211-113j14.1	0.54441	0.430961	0.13	0.109	1
gbp	0.545162	0.620162	0.191	0.168	1
ctso	0.548315	0.718517	0.13	0.109	1
si:ch211-220f16.2	0.550518	1.06245	0.105	0.089	1
nop16	0.550861	0.699217	0.111	0.089	1
eif4a1a	0.551647	0.70459	0.105	0.139	1
gadd45gip1	0.552233	0.282976	0.111	0.139	1
cdc42ep4a	0.552977	0.281164	0.111	0.089	1
cad	0.555096	0.440227	0.111	0.089	1
macrod2	0.556174	0.878423	0.117	0.099	1
hspa5	0.556982	0.996889	0.105	0.089	1
polr1a	0.562641	1.1842	0.123	0.109	1
zgc:162025	0.564681	0.467803	0.093	0.119	1
asph	0.566483	0.79158	0.136	0.119	1
sec11a	0.566505	0.53274	0.117	0.099	1
rpl22l1	0.566962	0.977212	0.315	0.366	1
selenok	0.568194	0.297881	0.13	0.158	1
eif3ba	0.570225	0.462747	0.16	0.198	1
ndufa2	0.571	0.376839	0.204	0.238	1
NC-002333.1	0.574834	0.726867	0.117	0.099	1
UTP14C	0.576772	1.18549	0.154	0.139	1
pinx1	0.577485	0.532565	0.142	0.178	1
rps10	0.581799	0.579023	0.407	0.564	1
taf1a	0.583222	0.691333	0.117	0.099	1
mybbp1a	0.584158	1.03536	0.154	0.139	1
ptpn11a	0.587352	0.580363	0.093	0.119	1
cnsta	0.587748	0.313874	0.086	0.109	1
cnbpa	0.589667	0.731399	0.228	0.277	1
metap1	0.594297	0.881871	0.105	0.089	1
mrps5	0.597196	0.44267	0.093	0.119	1
atp5mea	0.601874	0.434463	0.136	0.168	1
CABZ01076275.1	0.607117	0.515118	0.148	0.129	1
hadhaa	0.608543	0.395346	0.099	0.119	1
sipa1l3	0.610878	0.250335	0.105	0.129	1
chac1	0.612646	0.287922	0.253	0.238	1
atxn2	0.616767	0.53007	0.105	0.089	1
nop53	0.624838	0.917536	0.265	0.257	1
rrp15	0.626417	0.737022	0.142	0.129	1
luc7l3	0.626671	0.339338	0.086	0.109	1
bxdc2	0.629643	0.426185	0.167	0.149	1
fgfr2	0.630536	0.430636	0.093	0.119	1
tfcp2l1	0.631959	0.717287	0.222	0.218	1
CU570769.3	0.635589	0.835243	0.185	0.178	1
rpl5b	0.637576	0.906564	0.352	0.416	1
anp32a	0.637765	0.438916	0.142	0.168	1
eif3s6ip	0.644767	0.943802	0.154	0.139	1
hnrnpa1b	0.646363	0.64078	0.123	0.149	1
fkbp3	0.647229	0.29238	0.117	0.139	1
hint2	0.648835	0.45703	0.105	0.089	1
srsf2a	0.649169	0.708928	0.13	0.158	1
raph1b	0.650071	0.54638	0.086	0.109	1
tyw1	0.655575	0.771004	0.13	0.119	1
pkp3b	0.655816	0.879658	0.148	0.139	1
lxn	0.656368	0.987437	0.142	0.129	1
mt-nd1	0.658179	0.692203	0.272	0.277	1
rpl7a	0.659361	0.576687	0.42	0.584	1
paxbp1	0.661803	0.930124	0.167	0.158	1
psme3ip1	0.664057	0.738471	0.111	0.099	1
smc1al	0.664777	0.372438	0.105	0.129	1
sec31a	0.665121	0.322989	0.105	0.089	1
hspa4b	0.670852	0.595714	0.111	0.099	1
thoc2	0.673245	0.862996	0.179	0.168	1
slc6a22.2	0.675398	0.336751	0.099	0.119	1
slc25a21	0.675805	0.277572	0.123	0.109	1
gab1	0.678283	0.70419	0.142	0.168	1
gatm	0.679752	0.970555	0.173	0.168	1
neo1a	0.680162	0.309889	0.123	0.109	1
cpt1ab	0.680705	0.688623	0.154	0.188	1
canx	0.681205	0.422927	0.123	0.149	1
pdap1a	0.681413	0.700418	0.16	0.149	1
arhgef12b	0.684632	0.657482	0.117	0.109	1
ngdn	0.686294	0.538868	0.105	0.089	1
plekha6	0.687728	0.634327	0.241	0.238	1
dnajb11	0.689104	0.636687	0.111	0.099	1
arfgap2	0.6913	0.390182	0.105	0.129	1
rrp12	0.693299	0.291599	0.123	0.109	1
wdr18	0.698165	0.26381	0.093	0.109	1
clip1a	0.702913	0.615969	0.111	0.099	1
setb	0.70385	0.544407	0.142	0.168	1
hsp90ab1	0.706913	0.29099	0.457	0.554	1
si:dkey-74k8.3	0.709855	0.338374	0.099	0.119	1
tprb	0.709855	0.390304	0.111	0.099	1
ggnbp2	0.710111	0.274817	0.093	0.109	1
CR388047.3	0.711794	0.644598	0.13	0.158	1
ebna1bp2	0.719995	0.3711	0.148	0.139	1
mdm4	0.720467	0.988913	0.117	0.109	1
actr2b	0.721657	0.451805	0.13	0.119	1
eif2b4	0.72175	0.827832	0.154	0.149	1
fam114a2	0.723811	0.401336	0.111	0.099	1
ezrb	0.731797	0.937187	0.105	0.129	1
babam2	0.733166	1.21183	0.099	0.119	1
cars1	0.73407	0.571041	0.117	0.109	1
zbtb16a	0.735809	0.671241	0.123	0.149	1
il11ra	0.737859	0.619379	0.099	0.119	1
si:ch211-217k17.7	0.738906	0.857645	0.191	0.198	1
dad1	0.743084	0.266879	0.142	0.129	1
znf609b	0.744483	0.575355	0.105	0.099	1
gpatch1	0.746367	0.799445	0.093	0.109	1
chchd3a	0.747757	0.446751	0.117	0.109	1
cirbpa	0.748618	0.768493	0.204	0.248	1
slmapa	0.748805	0.292967	0.093	0.109	1
rpl5a	0.748968	1.0311	0.34	0.475	1
cct4	0.752379	0.407877	0.185	0.178	1
adka	0.753358	0.588246	0.278	0.287	1
cryz	0.756134	0.539304	0.093	0.109	1
acox3	0.757896	0.866364	0.13	0.149	1
eif4h	0.765795	0.736033	0.136	0.129	1
txnipa	0.767942	0.458963	0.154	0.178	1
llph	0.767989	0.731271	0.123	0.119	1
anp32b	0.770744	0.271013	0.117	0.109	1
klhl24b	0.773322	0.752373	0.093	0.109	1
ppan	0.775367	0.796975	0.117	0.109	1
cct6a	0.777534	0.631212	0.21	0.208	1
tbxas1	0.778233	0.938215	0.105	0.099	1
pes	0.778382	0.871599	0.154	0.149	1
lyar	0.778498	0.577291	0.111	0.129	1
ccdc25	0.780722	0.287687	0.093	0.109	1
gne	0.785667	0.437473	0.093	0.109	1
iqsec2a	0.786211	0.298665	0.136	0.158	1
si:ch1073-440b2.1	0.788246	0.832782	0.123	0.119	1
acsbg1	0.806348	0.651284	0.16	0.188	1
pon1	0.808649	0.532428	0.117	0.129	1
rpn1	0.809234	0.347347	0.154	0.149	1
igf2b	0.809846	0.930292	0.111	0.109	1
si:ch211-281l24.3	0.815479	0.478453	0.117	0.129	1
hnf4g	0.822419	1.01027	0.13	0.129	1
ptpn3	0.825521	0.692979	0.093	0.109	1
si:dkey-277m11.2	0.830482	0.671861	0.167	0.168	1
ssb	0.831328	0.615045	0.123	0.139	1
eif2s3	0.834352	0.585011	0.241	0.257	1
ptp4a2b	0.837435	0.49528	0.16	0.158	1
recql	0.838926	0.954044	0.185	0.198	1
akap13	0.845023	0.716159	0.148	0.149	1
rplp1	0.84915	0.797384	0.463	0.604	1
eif4bb	0.849421	0.368097	0.105	0.099	1
eif3ha	0.852671	0.304577	0.111	0.119	1
mycbp2	0.86308	0.581003	0.099	0.109	1
fbl	0.880686	0.594061	0.123	0.139	1
mtpn	0.89666	0.444802	0.13	0.139	1
sox5	0.898027	1.17902	0.099	0.109	1
pa2g4a	0.905508	0.351039	0.148	0.158	1
aimp2	0.906114	0.499269	0.216	0.218	1
il6st	0.914462	0.267343	0.105	0.109	1
cebpz	0.916932	1.01203	0.105	0.109	1
dapk1	0.916932	1.1042	0.105	0.109	1
stat1a	0.916932	0.805648	0.105	0.109	1
arhgef1b	0.920743	0.995398	0.142	0.149	1
sf3b1	0.921784	0.310623	0.173	0.178	1
LO018128.1	0.922183	0.485196	0.154	0.158	1
eif3d	0.924554	0.516587	0.148	0.158	1
safb	0.925116	0.28428	0.167	0.178	1
rock2a	0.926483	0.942408	0.117	0.119	1
etf1b	0.930251	0.307982	0.13	0.139	1
pitpnbl	0.933593	0.271459	0.167	0.168	1
NC-002333.10	0.934415	0.710409	0.136	0.139	1
rwdd1	0.936633	0.68374	0.136	0.139	1
NC-002333.17	0.940243	0.611723	0.142	0.149	1
slc35d1b	0.943292	0.412573	0.136	0.139	1
si:ch1073-181h11.2	0.944582	0.636843	0.142	0.149	1
ccdc124	0.948235	1.24884	0.111	0.119	1
si:dkey-246g23.4	0.950347	0.729409	0.123	0.129	1
ncor1	0.951627	0.550828	0.148	0.149	1
znf318	0.952718	0.938228	0.13	0.139	1
ell2	0.956549	0.386505	0.105	0.109	1
MAN1C1	0.960096	0.401724	0.13	0.129	1
pfn2l	0.961473	0.568224	0.191	0.198	1
nr1h5	0.966932	0.341354	0.13	0.129	1
ralgapa2	0.974952	0.365495	0.191	0.198	1
tomm6	0.97934	0.656415	0.142	0.149	1
arl13a	0.981979	0.674514	0.13	0.139	1
cep350	0.983854	0.808105	0.105	0.109	1
nr1h3	0.988038	0.452428	0.142	0.149	1
gnl3l	0.988822	0.367746	0.105	0.109	1
sec16b	0.989158	0.478473	0.111	0.119	1
iars1	0.993977	0.541276	0.111	0.119	1
pik3r3a	0.996274	0.40114	0.105	0.109	1
nfixb	0.998758	0.422443	0.105	0.109	1
