# Supplementary material for: Biliary epithelial cells are facultative liver stem cells during liver regeneration in adult zebrafish
Source: JCI Insight. 2023 Jan 10;8(1):e163929. doi: 10.1172/jci.insight.163929 (PMC9870093; doi:10.1172/jci.insight.163929)
Supplement: Supplemental table 7 [file jciinsight-8-163929-s198.xlsx]

## Sheet: Genes in Figures
Gene Symbol	Gene Name	ZFIN ID	SO ID	NCBI Gene ID	Ensembl ID
abcb11b	ATP-binding cassette, sub-family B (MDR/TAP), member 11b	ZDB-GENE-050517-14	SO:0001217	571189	ENSDARG00000070078
acaa2	acetyl-CoA acyltransferase 2	ZDB-GENE-040426-1996	SO:0001217	406325	ENSDARG00000038881
acox1	acyl-CoA oxidase 1, palmitoyl	ZDB-GENE-041010-219	SO:0001217	449662	ENSDARG00000014727
agtr2	angiotensin II receptor, type 2	ZDB-GENE-050306-56	SO:0001217	503772	ENSDARG00000035552
agxtb	alanine--glyoxylate and serine--pyruvate aminotransferase b	ZDB-GENE-010302-3	SO:0001217	79378	ENSDARG00000018478
alcama	activated leukocyte cell adhesion molecule a	ZDB-GENE-990415-30	SO:0001217	30194	ENSDARG00000026531
amy2a	amylase alpha 2A	ZDB-GENE-040426-2393	SO:0001217	406539	ENSDARG00000013856
anxa4	annexin A4	ZDB-GENE-030707-1	SO:0001217	353362	ENSDARG00000036456
apoa1a	apolipoprotein A-Ia	ZDB-GENE-990415-14	SO:0001217	30355	ENSDARG00000012076
apoa1b	apolipoprotein A-Ib	ZDB-GENE-050302-172	SO:0001217	100101640	ENSDARG00000101324
apoba	apolipoprotein Ba	ZDB-GENE-070702-4	SO:0001217	566465	ENSDARG00000042780
apoc2	apolipoprotein C-II	ZDB-GENE-030131-2168	SO:0001217	568972	ENSDARG00000092155
aurkb	aurora kinase B	ZDB-GENE-020419-40	SO:0001217	791894	ENSDARG00000037640
bhmt	betaine-homocysteine methyltransferase	ZDB-GENE-030131-947	SO:0001217	322228	ENSDARG00000013430
c1qb	complement component 1, q subcomponent, B chain	ZDB-GENE-040801-223	SO:0001217	445088	ENSDARG00000044612
c9	complement component 9	ZDB-GENE-050522-442	SO:0001217	554141	ENSDARG00000016319
cat	catalase	ZDB-GENE-000210-20	SO:0001217	30068	ENSDARG00000104702
ccl38.6	chemokine (C-C motif) ligand 38, duplicate 6	ZDB-GENE-041014-165	SO:0001217	100034523	ENSDARG00000041923
ccne2	cyclin E2	ZDB-GENE-030131-9689	SO:0001217	415165	ENSDARG00000098529
cdh1	cadherin 1, type 1, E-cadherin (epithelial)	ZDB-GENE-010606-1	SO:0001217	114424	ENSDARG00000102750
cdh5	cadherin 5	ZDB-GENE-040816-1	SO:0001217	445471	ENSDARG00000075549
cldn2	claudin 2	ZDB-GENE-040912-26	SO:0001217	562525	ENSDARG00000044387
col1a1a	collagen, type I, alpha 1a	ZDB-GENE-030131-9102	SO:0001217	337158	ENSDARG00000012405
col1a2	collagen, type I, alpha 2	ZDB-GENE-030131-8415	SO:0001217	336471	ENSDARG00000020007
cp	ceruloplasmin	ZDB-GENE-010522-1	SO:0001217	84702	ENSDARG00000010312
cpa5	carboxypeptidase A5	ZDB-GENE-020514-1	SO:0001217	246092	ENSDARG00000021339
cyp7a1	cytochrome P450, family 7, subfamily A, polypeptide 1	ZDB-GENE-040426-1296	SO:0001217	394148	ENSDARG00000069018
dll4	delta-like 4 (Drosophila)	ZDB-GENE-041014-73	SO:0001217	563920	ENSDARG00000070425
ednraa	endothelin receptor type Aa	ZDB-GENE-010906-2	SO:0001217	114550	ENSDARG00000011876
epcam	epithelial cell adhesion molecule	ZDB-GENE-040426-2209	SO:0001217	406454	ENSDARG00000040534
fabp10a	fatty acid binding protein 10a, liver basic	ZDB-GENE-020318-1	SO:0001217	171481	ENSDARG00000038439
fah	fumarylacetoacetate hydrolase (fumarylacetoacetase)	ZDB-GENE-030131-1091	SO:0001217	322372	ENSDARG00000101762
fbp1b	fructose-1,6-bisphosphatase 1b	ZDB-GENE-021206-11	SO:0001217	282672	ENSDARG00000020364
fga	fibrinogen alpha chain	ZDB-GENE-031010-21	SO:0001217	378986	ENSDARG00000020741
fgb	fibrinogen beta chain	ZDB-GENE-030131-9261	SO:0001217	337315	ENSDARG00000008969
fgg	fibrinogen gamma chain	ZDB-GENE-040426-1998	SO:0001217	406327	ENSDARG00000037281
fli1a	Fli-1 proto-oncogene, ETS transcription factor	ZDB-GENE-980526-426	SO:0001217	30619	ENSDARG00000054632
foxa3	forkhead box A3	ZDB-GENE-980526-423	SO:0001217	30559	ENSDARG00000012788
g6pca.1	glucose-6-phosphatase catalytic subunit 1a, tandem duplicate 1	ZDB-GENE-031001-4	SO:0001217	445118	ENSDARG00000031616
gabbr1b	gamma-aminobutyric acid (GABA) B receptor, 1b	ZDB-GENE-060503-5	SO:0001217	#N/A	ENSDARG00000016667
gabra5	gamma-aminobutyric acid type A receptor subunit alpha5	ZDB-GENE-081104-30	SO:0001217	799124	ENSDARG00000070730
gata6	GATA binding protein 6	ZDB-GENE-000622-1	SO:0001217	58076	ENSDARG00000103589
gc	GC vitamin D binding protein	ZDB-GENE-040718-307	SO:0001217	436841	ENSDARG00000089310
gcga	glucagon a	ZDB-GENE-010219-1	SO:0001217	494052	ENSDARG00000079296
grin2da	glutamate receptor, ionotropic, N-methyl D-aspartate 2D, a	ZDB-GENE-041008-124	SO:0001217	449864	ENSDARG00000086207
hand2	heart and neural crest derivatives expressed 2	ZDB-GENE-000511-1	SO:0001217	58150	ENSDARG00000008305
hbaa1	hemoglobin, alpha adult 1	ZDB-GENE-980526-79	SO:0001217	30507	ENSDARG00000097011
hbba1	hemoglobin, beta adult 1	ZDB-GENE-990415-18	SO:0001217	30216	ENSDARG00000089087
hbba2	hemoglobin, beta adult 2	ZDB-GENE-040801-164	SO:0001217	445037	ENSDARG00000069734
hbegfa	heparin-binding EGF-like growth factor a	ZDB-GENE-080204-119	SO:0001217	797938	ENSDARG00000075121
hdgfl2	HDGF like 2	ZDB-GENE-040426-2104	SO:0001217	80965	ENSDARG00000019530
hhex	hematopoietically expressed homeobox	ZDB-GENE-980526-299	SO:0001217	30098	ENSDARG00000098231
hnf4a	hepatocyte nuclear factor 4, alpha	ZDB-GENE-030131-1077	SO:0001217	322358	ENSDARG00000021494
igf2a	insulin-like growth factor 2a	ZDB-GENE-991111-3	SO:0001217	30710	ENSDARG00000018643
igf2b	insulin-like growth factor 2b	ZDB-GENE-030131-2935	SO:0001217	324215	ENSDARG00000033307
igfbp1a	insulin-like growth factor binding protein 1a	ZDB-GENE-021231-1	SO:0001217	317638	ENSDARG00000099351
igfbp2a	insulin-like growth factor binding protein 2a	ZDB-GENE-000125-12	SO:0001217	794176	ENSDARG00000052470
igfbp5b	insulin-like growth factor binding protein 5b	ZDB-GENE-040319-2	SO:0001217	403039	ENSDARG00000025348
il2rb	interleukin 2 receptor, beta	ZDB-GENE-080108-2	SO:0001217	793920	ENSDARG00000075720
ins	preproinsulin	ZDB-GENE-980526-110	SO:0001217	30262	ENSDARG00000035350
kdrl	kinase insert domain receptor like	ZDB-GENE-000705-1	SO:0001217	796537	ENSDARG00000105215
kmo	kynurenine 3-monooxygenase	ZDB-GENE-030424-4	SO:0001217	368242	ENSDARG00000009160
krt18a.1	keratin 18a, tandem duplicate 1	ZDB-GENE-030411-6	SO:0001217	352912	ENSDARG00000018404
lck	LCK proto-oncogene, Src family tyrosine kinase	ZDB-GENE-040617-1	SO:0001217	414333	ENSDARG00000102525
lgals2b	lectin, galactoside-binding, soluble, 2b	ZDB-GENE-040426-1590	SO:0001217	393486	ENSDARG00000038153
lrata	lecithin retinol acyltransferase a	ZDB-GENE-060720-1	SO:0001217	553239	ENSDARG00000037278
marco	macrophage receptor with collagenous structure	ZDB-GENE-120514-2	SO:0001217	571584	ENSDARG00000059294
mcm2	minichromosome maintenance complex component 2	ZDB-GENE-020419-24	SO:0001217	192338	ENSDARG00000102798
mki67	marker of proliferation Ki-67	ZDB-GENE-030131-9771	SO:0001217	564521	ENSDARG00000091150
mmp2	matrix metallopeptidase 2	ZDB-GENE-030131-9123	SO:0001217	337179	ENSDARG00000017676
mpeg1.1	macrophage expressed 1, tandem duplicate 1	ZDB-GENE-030131-7347	SO:0001217	335407	ENSDARG00000055290
nkl.4	NK-lysin tandem duplicate 4	ZDB-GENE-030131-7503	SO:0001217	335563	ENSDARG00000044023
pck1	phosphoenolpyruvate carboxykinase 1 (soluble)	ZDB-GENE-030909-11	SO:0001217	378727	ENSDARG00000013522
pcna	proliferating cell nuclear antigen	ZDB-GENE-000210-8	SO:0001217	30678	ENSDARG00000054155
prox1a	prospero homeobox 1a	ZDB-GENE-980526-397	SO:0001217	30679	ENSDARG00000055158
prss1	serine protease 1	ZDB-GENE-010131-7	SO:0001217	65223	ENSDARG00000042993
rgs5a	regulator of G protein signaling 5a	ZDB-GENE-030131-7570	SO:0001217	573765	ENSDARG00000002644
runx3	RUNX family transcription factor 3	ZDB-GENE-000605-2	SO:0001217	58127	ENSDARG00000052826
scp2a	sterol carrier protein 2a	ZDB-GENE-040426-1846	SO:0001217	393839	ENSDARG00000012194
sele	selectin E	ZDB-GENE-041014-221	SO:0001217	558139	ENSDARG00000009123
slc38a4	solute carrier family 38 member 4	ZDB-GENE-041010-14	SO:0001217	449771	ENSDARG00000018149
slc7a2	solute carrier family 7 member 2	ZDB-GENE-041212-5	SO:0001217	494041	ENSDARG00000037097
sox9b	SRY-box transcription factor 9b	ZDB-GENE-001103-2	SO:0001217	60642	ENSDARG00000043923
sst1.1	somatostatin 1, tandem duplicate 1	ZDB-GENE-030131-4743	SO:0001217	326018	ENSDARG00000040799
tat	tyrosine aminotransferase	ZDB-GENE-030131-1144	SO:0001217	561410	ENSDARG00000069630
tdo2a	tryptophan 2,3-dioxygenase a	ZDB-GENE-030131-1187	SO:0001217	100008541	ENSDARG00000071429
tfa	transferrin-a	ZDB-GENE-980526-35	SO:0001217	30255	ENSDARG00000016771
tm4sf4	transmembrane 4 L six family member 4	ZDB-GENE-040801-231	SO:0001217	445095	ENSDARG00000040747
tmsb4x	thymosin beta 4 X-linked	ZDB-GENE-030131-8304	SO:0001217	793949	ENSDARG00000077777
top2a	DNA topoisomerase II alpha	ZDB-GENE-030131-2453	SO:0001217	323733	ENSDARG00000024488
vegfab	vascular endothelial growth factor Ab	ZDB-GENE-030131-4605	SO:0001217	558154	ENSDARG00000034700
vim	vimentin	ZDB-GENE-011212-3	SO:0001217	140599	ENSDARG00000010008
vtg1	vitellogenin 1	ZDB-GENE-001201-1	SO:0001217	559475	ENSDARG00000092233
vtg2	vitellogenin 2	ZDB-GENE-001201-2	SO:0001217	559931	ENSDARG00000055809
vtg3	vitellogenin 3, phosvitinless	ZDB-GENE-991019-2	SO:0001217	30518	ENSDARG00000016448
