# Supplementary material for: Biliary epithelial cells are facultative liver stem cells during liver regeneration in adult zebrafish
Source: JCI Insight. 2023 Jan 10;8(1):e163929. doi: 10.1172/jci.insight.163929 (PMC9870093; doi:10.1172/jci.insight.163929)
Supplement: Supplemental table 8 [file jciinsight-8-163929-s199.xlsx]

## Sheet: Sheet1
REAGENT or RESOURCE	SOURCE	IDENTIFIER
Antibodies
Chicken anti-GFP	Aves Labs	Cat# GFP-1020; RRID:AB_10000240
Mouse anti-2F11 (Anxa4)	Abcam	Cat# ab71286; RRID:AB_1209226
Mouse anti-BrdU	Thermo Fisher Scientific	Cat# B35128; RRID:AB_2536432
Mouse anti-HNF4	Santa Cruz Biotechnology	Cat# sc-374229; RRID:AB_10989766
Mouse anti-PCNA antibody [PC10]	Abcam	Cat# ab29; RRID:AB_303394
Mouse anti-pErk	Sigma-Aldrich	Cat# M8159; RRID:AB_477245
Rabbit Anti-Bhmt antibody	GeneTex	Cat# GTX124442; RRID:AB_11168831
Rabbit anti-DsRed	Takara	Cat# 632496; RRID:AB_10013483
Rabbit anti-Histone H3 (phospho S10)	Abcam	Cat# ab5176; RRID:AB_304763
Rabbit anti-pAkt	Cell Signaling Technology	Cat# 4060S; RRID:AB_2315049
Rabbit anti-Prox1	Millipore Sigma	Cat# AB5475; RRID:AB_177485
Rabbit Phospho S6 Ribosomal Protein	Cell Signaling Technology	Cat# 2215S; RRID:AB_331682
Alexa Fluor 488 AffiniPure Donkey Anti-Chicken IgY (IgG) (H+L)	Jackson ImmunoResearch Labs	Cat# 703-545-155; RRID:AB_2340375
Goat Anti-Mouse IgG (H+L) Antibody, Alexa Fluor 568 Conjugated	Invitrogen	Cat# A11004; RRID:AB_2534072
Goat Anti-Mouse IgG (H+L) Antibody, Alexa Fluor 647 Conjugated	Invitrogen	Cat# A21235; RRID:AB_2535804
Goat Anti-Mouse IgG1 (H+L) Antibody, Alexa Fluor 568 Conjugated	Invitrogen	Cat# A21124; RRID:AB_141611
Goat Anti-Mouse IgG2a (H+L) Antibody, Alexa Fluor 568 Conjugated	Invitrogen	Cat# A21134; RRID:AB_2535773
Goat Anti-Mouse IgG2a (H+L) Antibody, Alexa Fluor 647 Conjugated	Invitrogen	Cat# A21241; RRID:AB_2535810
Goat Anti-Rabbit IgG (H+L) Antibody, Alexa Fluor 568 Conjugated	Invitrogen	Cat# A11011; RRID:AB_143157
Goat Anti-Rabbit IgG (H+L) Antibody, Alexa Fluor 568 Conjugated	Invitrogen	Cat# A21244, RRID:AB_2535812
Anti-Digoxigenin-POD, Fab fragments	Millipore Sigma	Cat# 11207733910, RRID:AB_514500
Chemicals, peptides, and recombinant proteins
(Z)-4-Hydroxytamoxifen (Z-4-OHT)	Hello Bio	Cat# HB2508
16% Paraformaldehyde Aqueous Solution, EM Grade	Electron Microscopy Sciences	Cat# 15710
5-Bromo-2'-deoxyuridine	Cayman Chemical Company	Cat# 15580
Acetaminophen	Millipore Sigma	Cat# A7085-100G
AG1478	Selleck Chemicals	Cat# S2728
Blocking Reagent	Roche	Cat# 11096176001
Bovine Serum Albumin	Sigma-Aldrich	Cat# A9418
Dextran sulfate sodium salt	VWR	Cat# E516
DIG RNA Labeling Mix	Millipore Sigma	Cat# 11277073910
Dimethyl sulfoxide	Millipore Sigma	Cat# D8418-500ML
DMF	Sigma-Aldrich	Cat# 494488
Ethanol	Millipore Sigma	Cat# EX0276-3
Formamide (Deionized)	Invitrogen	Cat# AM9344
Heparin	Sigma-Aldrich	Cat# H3149
Hoechst	Thermo Fisher Scientific	Cat# H3570
Image-iT™ FX Signal Enhancer ReadyProbes™ Reagent	Thermo Fisher Scientific	Cat# R37107
Liberase TM	Millipore Sigma	Cat# 5401119001
LY294002	Selleck Chemicals	Cat# S1105
Metronidazole	Millipore Sigma	Cat# M3761-25G
NHS-Rhodamine (5/6-carboxy-tetramethyl-rhodamine succinimidyl ester), mixed isomer	Thermo Fisher Scientific	Cat# 46406
Normal Goat Serum	Sigma-Aldrich	Cat# G9023
OmniPur® 20X SSC Buffer Liquid Concentrate	Sigma-Aldrich	Cat# 8310
Prolong™ Diamond Antifade Mountant	Thermo Fisher Scientific	Cat# P36961
Propidium Iodide	Thermo Fisher Scientific	Cat# P4170
Proteinase K, recombinant	Invitrogen	Cat# 25530015
Rapamycin	Selleck Chemicals	Cat# AY-22989
Ribonucleic acid from torula yeast, RNA	Sigma-Aldrich	Cat# R3629
Secure-Seal™ Hybridization Chambers	VWR	Cat# 102096-662
T7 RNA Polymerase	Promega	Cat# P4074
TOPO™ TA Cloning™ Kit for Sequencing, with One Shot™ TOP10 Chemically Competent E. coli	Thermo Fisher Scientific	Cat# K4575J10
TO-PRO™-3 Iodide	Thermo Fisher Scientific	Cat# T3605
Triethylamine	Sigma-Aldrich	Cat #T0886
Tyramine hydrochloride	Sigma-Aldrich	Cat# T2879
U0126	Cayman Chemical Company	Cat# 70970
Critical commercial assays
Drop-seq beads (MACOSKO-2011-10 B)	Fisher Scientific	NC0927472
Drop-seq device	FlowJEM	Cat# Evan - Cell
KAPA HiFi HotStart ReadyMix	Kapa Biosystems	Cat# KK2602
Maxima H Minus Reverse Transcriptase	Thermo Fisher Scientific	Cat# EP0753
Nextera XT DNA Library Preparation Kit	Illumina	Cat# FC-131-1096
Deposited data
Zebrafish Liver Single Cell Data	This Paper	GSE217839
Human Liver Single Cell Data	(Aizarani et al., 2019)	GSE124395
Human Liver Single Cell Data	(MacParland et al., 2018)	GSE115469
Human Liver Single Cell Data	(Ramachandran et al., 2019)	GSE136103
Mouse Liver Single Cell Data	(Han et al., 2018)	GSE108097
Mouse Liver Single Cell Data	(Schaum et al., 2018)	GSE109774
Mouse Liver Single Cell Data	(Krenkel et al., 2019)	GSE132662
Experimental models: Organisms/strains
Tg(-2.8fabp10a:EGFP)	(Amali et al., 2006)	ZDB-ALT-060627-2
Tg(-3.5ubb:LOXP-EGFP-LOXP-mCherry)	(Mosimann et al., 2011)	ZDB-ALT-110124-1
Tg(EPV.Tp1-Mmu.Hbb:Cre-ERT2,cryaa:mCherry)	(Ninov et al., 2013)	ZDB-ALT-131001-3
Tg(fabp10a:CFP-NTR)	(Choi et al., 2014)	ZDB-ALT-140326-2
Tg(kdrl:DsRed2)	(Kikuchi et al., 2011)	ZDB-ALT-110408-4
Tg(mpeg1:EGFP)	(Ellett et al., 2011)	ZDB-ALT-120117-1
Tg(ubb:LOX2272-LOXP-Tomato-LOX2272-Cerulean-LOXP-YFP)	(Pan et al., 2013)	ZDB-ALT-130816-2
TgBAC(hand2:EGFP)	(Yin et al., 2010)	ZDB-ALT-110128-40
Software and algorithms
R v4.1.2	R	RRID:SCR_001905
Seurat v4.0.5	(Hao et al., 2021)	RRID:SCR_007322
Other
Hamilton 25 microliter syringe	Hamilton	Cat# 80400
Super Pap Pen	IHCWORLD	Cat# SPR0905
