# Supplementary material for: Biliary epithelial cells are facultative liver stem cells during liver regeneration in adult zebrafish
Source: JCI Insight. 2023 Jan 10;8(1):e163929. doi: 10.1172/jci.insight.163929 (PMC9870093; doi:10.1172/jci.insight.163929)
Supplement: Supplemental table 9 [file jciinsight-8-163929-s200.xlsx]

## Sheet: Figure 1A
Cell Type	Number
Hepatocyte	1674
Biliary Epithelial Cell	156
Endothelial Cell	276
Hepatic Stellate Cell	50
Fibroblast	52
Macrophage	127
Lymphocyte	138
Erythrocyte	225
Neuron	242
Acinar Cell	179
Islet Cell	29
Total	3148

## Sheet: Figure S2A
Cell Type	Number
Hep.1	1029
Hep.2	309
Total	1338

## Sheet: Figure S5A
Cell Type	untreated	mock	0dpa	1dpa	2dpa	3dpa	7dpa	Cell Type Totals
Hepatocyte	359	95	115	168	361	679	434	2211
Biliary Epithelial Cell	965	457	580	615	553	299	84	3553
Endothelial Cell	48	18	12	19	37	19	10	163
Macrophage	397	329	382	716	265	98	46	2233
Lymphocyte	1228	760	1072	221	220	113	87	3701
Neutrophil	37	30	237	167	47	21	7	546
Erythrocyte	20	11	13	7	15	39	15	120
Neuron	75	109	34	27	66	74	45	430
Islet Cell	19	15	7	20	9	NA	1	71
apln+	324	85	193	46	38	103	73	862
spink+	63	32	25	35	20	31	12	218
fthl+	72	21	30	9	2	4	12	150
Timepoint totals	3607	1962	2700	2050	1633	1480	826
